# Supplementary material for: Highlights of Tuft Cells in Mouse and Human Salivary Glands
Source: Cells. 2026 Mar 25;15(7):583. doi: 10.3390/cells15070583 (PMC13072126; doi:10.3390/cells15070583)
Supplement: Supplementary file 1 [file cells-15-00583-s001.zip]

Archive with 5 entries (5 files):
- Figure S1.jpeg
- Table S1.xlsx
- Table S2.xlsx
- Table S3.pdf
- Table S4 .xlsx
