# Supplementary material for: Highlights of Tuft Cells in Mouse and Human Salivary Glands
Source: Cells. 2026 Mar 25;15(7):583. doi: 10.3390/cells15070583 (PMC13072126; doi:10.3390/cells15070583)
Supplement: Supplementary file 1 [file cells-15-00583-s001.zip › Table S1.xlsx]

## Sheet: mapping
Expr Intensity/RPKM/FPKM/Counts	Expr Log Ratio	Expr p-value	Expr False Discovery Rate (q-value)	ID	Flags	Symbol	Entrez Gene Name	Location	Type(s)	Drug(s)
1884.04	-2.504	3.38e-80	7.32e-76	ENSMUSG00000032010.16		USP2	ubiquitin specific peptidase 2	Cytoplasm	peptidase
2333.47	-2.79	1.48e-73	1.6e-69	ENSMUSG00000059824.13		DBP	D-box binding PAR bZIP transcription factor	Nucleus	transcription regulator
964.424	-1.824	7.8e-55	5.62e-51	ENSMUSG00000025981.14		COQ10B	coenzyme Q10B	Cytoplasm	other
286.773	3.341	1.43e-51	7.76e-48	ENSMUSG00000055116.9		BMAL1	basic helix-loop-helix ARNT like 1	Nucleus	transcription regulator
184.751	3.966	1.93e-47	8.37e-44	ENSMUSG00000026077.16		NPAS2	neuronal PAS domain protein 2	Nucleus	transcription regulator
736.459	-1.625	4.72e-42	1.7e-38	ENSMUSG00000030256.12		BHLHE41	basic helix-loop-helix family member e41	Nucleus	transcription regulator
15623.9	-2.228	8.46e-42	2.61e-38	ENSMUSG00000041762.17		GPR155	G protein-coupled receptor 155	Plasma Membrane	G-protein coupled receptor
11634	-3.069	1.28e-37	3.45e-34	ENSMUSG00000058523.3	D	Mup1 (includes others)	major urinary protein 1	Extracellular Space	other
7185.48	-1.385	5.12e-36	1.23e-32	ENSMUSG00000021998.17		LCP1	lymphocyte cytosolic protein 1	Cytoplasm	other
1478.05	-1.394	2.46e-34	5.31e-31	ENSMUSG00000029650.11		SLC46A3	solute carrier family 46 member 3	Cytoplasm	transporter
1061.53	-1.973	4.4e-34	8.65e-31	ENSMUSG00000024747.4		Aldh1a7	aldehyde dehydrogenase family 1, subfamily A7	Cytoplasm	enzyme
630.611	2.679	1.61e-33	2.91e-30	ENSMUSG00000034771.16		TLE2	TLE family member 2, transcriptional corepressor	Nucleus	transcription regulator
552.653	-1.727	2.57e-32	4.28e-29	ENSMUSG00000028885.9		SMPDL3B	sphingomyelin phosphodiesterase acid like 3B	Extracellular Space	enzyme
342.863	-2.005	3.38e-32	5.22e-29	ENSMUSG00000025511.16		TSPAN4	tetraspanin 4	Plasma Membrane	other
3091.78	-1.215	3.34e-31	4.82e-28	ENSMUSG00000024360.9		ETF1	eukaryotic translation termination factor 1	Cytoplasm	translation regulator
1731.92	-0.984	7.75e-31	1.05e-27	ENSMUSG00000029777.11		GARS1	glycyl-tRNA synthetase 1	Cytoplasm	enzyme
3295.45	-1.192	1.07e-28	1.36e-25	ENSMUSG00000032786.17		ALAS1	5'-aminolevulinate synthase 1	Cytoplasm	enzyme	givosiran
881.023	2.274	7.06e-28	8.49e-25	ENSMUSG00000086390.9		1810019D21Rik	RIKEN cDNA 1810019D21 gene	Other	other
5156.31	-0.953	1.26e-27	1.43e-24	ENSMUSG00000032788.16		PDXK	pyridoxal kinase	Cytoplasm	kinase
2745.59	-1.6	1.79e-27	1.94e-24	ENSMUSG00000040010.11		SLC7A5	solute carrier family 7 member 5	Plasma Membrane	transporter	QBS10072S
1690.47	-0.947	2.04e-26	2.1e-23	ENSMUSG00000002741.10		YKT6	YKT6 v-SNARE homolog	Cytoplasm	enzyme
1598.7	1.147	3.65e-26	3.59e-23	ENSMUSG00000042439.14		ZNF532	zinc finger protein 532	Nucleus	transcription regulator
3689.29	-0.931	5.6e-26	5.27e-23	ENSMUSG00000020671.10		RAB10	RAB10, member RAS oncogene family	Cytoplasm	enzyme
1061.64	1.521	9.37e-26	8.45e-23	ENSMUSG00000063952.17		BRPF3	bromodomain and PHD finger containing 3	Nucleus	enzyme
2305.24	-0.934	1.12e-25	9.68e-23	ENSMUSG00000032601.14		PRKAR2A	protein kinase cAMP-dependent type II regulatory subunit alpha	Cytoplasm	kinase
19927.6	-1.28	5.26e-25	4.38e-22	ENSMUSG00000026110.16		MGAT4A	alpha-1,3-mannosyl-glycoprotein 4-beta-N-acetylglucosaminyltransferase A	Cytoplasm	enzyme
374.133	1.959	1.68e-24	1.34e-21	ENSMUSG00000043065.13		SPICE1	spindle and centriole associated protein 1	Cytoplasm	other
12557.2	-1.32	5.07e-24	3.92e-21	ENSMUSG00000026473.17		GLUL	glutamate-ammonia ligase	Cytoplasm	enzyme	manganese
1533.92	1.183	1.88e-23	1.41e-20	ENSMUSG00000034917.9		TJP3	tight junction protein 3	Cytoplasm	other
1954.76	-0.991	2.14e-23	1.49e-20	ENSMUSG00000060992.10		COPZ1	COPI coat complex subunit zeta 1	Cytoplasm	transporter
3266.41	-1.03	2.07e-23	1.49e-20	ENSMUSG00000117310.3	D	PTP4A1	protein tyrosine phosphatase 4A1	Cytoplasm	phosphatase
1602.86	-1.209	7.1e-23	4.8e-20	ENSMUSG00000022354.5		NDUFB9	NADH:ubiquinone oxidoreductase subunit B9	Cytoplasm	enzyme
1942.32	-0.82	7.65e-23	4.87e-20	ENSMUSG00000062014.15		GMFB	glia maturation factor beta	Cytoplasm	growth factor
3884.52	-0.702	7.66e-23	4.87e-20	ENSMUSG00000028277.14		UBE2J1	ubiquitin conjugating enzyme E2 J1	Cytoplasm	enzyme
3075.8	-0.903	1.05e-22	6.51e-20	ENSMUSG00000005802.13		SLC30A4	solute carrier family 30 member 4	Cytoplasm	transporter
1479.09	1.227	1.2e-22	7.2e-20	ENSMUSG00000053470.14		KDM3A	lysine demethylase 3A	Nucleus	transcription regulator
1800.85	0.836	1.84e-22	1.05e-19	ENSMUSG00000034858.18		ATOSA	atos homolog A	Other	other
1899.84	-1.091	1.85e-22	1.05e-19	ENSMUSG00000068732.6		TMEM167B	transmembrane protein 167B	Cytoplasm	other
1354.83	-1.062	2.03e-22	1.12e-19	ENSMUSG00000005982.15		NAA60	N-alpha-acetyltransferase 60, NatF catalytic subunit	Cytoplasm	enzyme
2997.08	1.723	2.98e-22	1.61e-19	ENSMUSG00000075590.5		NRBP2	nuclear receptor binding protein 2	Cytoplasm	other
4908.78	-0.976	4.27e-22	2.25e-19	ENSMUSG00000028557.11		RNF11	ring finger protein 11	Cytoplasm	enzyme
2929.26	-0.981	4.68e-22	2.41e-19	ENSMUSG00000031700.12		GPT2	glutamic--pyruvic transaminase 2	Cytoplasm	enzyme
11131.4	1.032	7.26e-22	3.65e-19	ENSMUSG00000026610.14		ESRRG	estrogen related receptor gamma	Nucleus	ligand-dependent nuclear receptor	diethylstilbestrol
3815.52	-1.054	1.33e-21	6.55e-19	ENSMUSG00000051695.7		PCBP1	poly(rC) binding protein 1	Nucleus	translation regulator
46.979	5.387	1.39e-21	6.67e-19	ENSMUSG00000121378.1		ENSMUSG00000121378		Other	other
3396.89	-0.957	1.47e-21	6.75e-19	ENSMUSG00000030207.16		FAM234B	family with sequence similarity 234 member B	Other	other
4111.36	-1.409	1.46e-21	6.75e-19	ENSMUSG00000030110.14		RET	ret proto-oncogene	Plasma Membrane	kinase	filgrastim/imatinib, sorafenib/sulindac/sunitinib, cabozantinib/crizotinib, imatinib/sunitinib, cytarabine/imatinib/methotrexate, zeteletinib, motesanib, hydrocortisone/imatinib, pazopanib, 5-azacytidine/sorafenib, SY-5007, HG-7-85-01, RPI-1, ponatinib, imatinib, imatinib/rituximab, SKI-G-801, imatinib/nilotinib/pegintron, GSK3352589, SYHA1815, imatinib/nilotinib, FHND5071, decitabine/sorafenib, …
320.383	1.922	1.84e-21	8.14e-19	ENSMUSG00000004187.12		KIFC2	kinesin family member C2	Cytoplasm	other
298.317	1.825	1.83e-21	8.14e-19	ENSMUSG00000073643.12		WDFY1	WD repeat and FYVE domain containing 1	Cytoplasm	other
3237.19	-1.059	2.2e-21	9.54e-19	ENSMUSG00000075232.7		AMD1	adenosylmethionine decarboxylase 1	Cytoplasm	enzyme
1276.13	1.941	2.32e-21	9.84e-19	ENSMUSG00000023952.14		GTPBP2	GTP binding protein 2	Extracellular Space	enzyme
4643.5	-0.759	3.59e-21	1.49e-18	ENSMUSG00000037242.9		CLIC4	chloride intracellular channel 4	Plasma Membrane	ion channel
782.131	1.197	6.3e-21	2.57e-18	ENSMUSG00000040701.18		AP1G2	adaptor related protein complex 1 subunit gamma 2	Cytoplasm	other
8164.86	-0.924	6.73e-21	2.7e-18	ENSMUSG00000048076.15		ARF1	ADP ribosylation factor 1	Cytoplasm	enzyme
1569.14	-0.962	7e-21	2.75e-18	ENSMUSG00000028132.16		TLCD4	TLC domain containing 4	Other	other
2587.57	-1.04	8.33e-21	3.22e-18	ENSMUSG00000026701.16		PRDX6	peroxiredoxin 6	Cytoplasm	enzyme
3997.95	-1.284	9.13e-21	3.47e-18	ENSMUSG00000020577.18		TSPAN13	tetraspanin 13	Plasma Membrane	other
1255.71	1.016	9.67e-21	3.61e-18	ENSMUSG00000002948.20		MAP2K7	mitogen-activated protein kinase kinase 7	Cytoplasm	kinase
764.233	1.919	1.11e-20	4.06e-18	ENSMUSG00000018168.9		IKZF3	IKAROS family zinc finger 3	Nucleus	transcription regulator
1723.93	-1.249	1.32e-20	4.75e-18	ENSMUSG00000061273.4		MMGT1	membrane magnesium transporter 1	Cytoplasm	transporter
1580.32	1.521	1.53e-20	5.41e-18	ENSMUSG00000052512.19		NAV2	neuron navigator 2	Nucleus	enzyme
1428.51	-1.151	2.02e-20	7.04e-18	ENSMUSG00000011179.9		ODC1	ornithine decarboxylase 1	Cytoplasm	enzyme	tazarotene, eflornithine
3606.93	-1.11	2.12e-20	7.28e-18	ENSMUSG00000071072.13		PTGES3	prostaglandin E synthase 3	Cytoplasm	enzyme
565.022	-1.16	2.74e-20	9.26e-18	ENSMUSG00000058927.7		Gm10053	cytochrome c, somatic pseudogene	Other	other
6596.45	-0.976	4.61e-20	1.53e-17	ENSMUSG00000025871.19		KIAA1191	KIAA1191	Cytoplasm	other
2664.48	-0.888	5.25e-20	1.72e-17	ENSMUSG00000026558.14		UCK2	uridine-cytidine kinase 2	Cytoplasm	kinase
2034.37	-1.007	6.2e-20	2e-17	ENSMUSG00000053253.18		NDFIP2	Nedd4 family interacting protein 2	Cytoplasm	other
796.683	1.136	6.8e-20	2.16e-17	ENSMUSG00000029638.18		GLCCI1	glucocorticoid induced 1	Cytoplasm	other
1191.36	-1.267	6.92e-20	2.17e-17	ENSMUSG00000026655.16		FAM107B	family with sequence similarity 107 member B	Other	other
2347.25	-1.132	9.07e-20	2.8e-17	ENSMUSG00000066150.13		SLC31A1	solute carrier family 31 member 1	Plasma Membrane	transporter
3456.76	0.701	9.98e-20	3.04e-17	ENSMUSG00000028760.18		EIF4G3	eukaryotic translation initiation factor 4 gamma 3	Cytoplasm	translation regulator
2866.82	-1.019	1.4e-19	4.21e-17	ENSMUSG00000033953.11		PPP3R1	protein phosphatase 3 regulatory subunit B, alpha	Cytoplasm	phosphatase	cyclosporin A/methotrexate, cyclosporin A
3766.73	1.125	1.54e-19	4.57e-17	ENSMUSG00000071176.11		ARHGEF10	Rho guanine nucleotide exchange factor 10	Cytoplasm	enzyme
11105	-0.983	1.71e-19	5.01e-17	ENSMUSG00000048578.12		MLEC	malectin	Plasma Membrane	other
7656.07	-1.035	2.22e-19	6.39e-17	ENSMUSG00000046062.6		PPP1R15B	protein phosphatase 1 regulatory subunit 15B	Cytoplasm	phosphatase
337.014	2.005	2.37e-19	6.75e-17	ENSMUSG00000022999.16		LMBR1L	limb development membrane protein 1 like	Plasma Membrane	transmembrane receptor
5576.88	-0.954	2.7e-19	7.59e-17	ENSMUSG00000028518.9		PRKAA2	protein kinase AMP-activated catalytic subunit alpha 2	Cytoplasm	kinase
2808.7	-1.169	3.37e-19	9.34e-17	ENSMUSG00000072704.7		SMIM10L1	small integral membrane protein 10 like 1	Other	other
9572.68	-1.09	4.49e-19	1.23e-16	ENSMUSG00000020149.18		RAB1A	RAB1A, member RAS oncogene family	Cytoplasm	enzyme
445.53	1.746	4.54e-19	1.23e-16	ENSMUSG00000071669.15		SNX29	sorting nexin 29	Cytoplasm	other
362.543	1.523	5.68e-19	1.52e-16	ENSMUSG00000024137.10		E4F1	E4F transcription factor 1	Nucleus	transcription regulator
525.863	-1.501	6.18e-19	1.63e-16	ENSMUSG00000031016.10		WEE1	WEE1 G2 checkpoint kinase	Nucleus	kinase	IMP7068, debio 0123, adavosertib, ZN-c3, SM1-71
1031.74	0.865	7.58e-19	1.98e-16	ENSMUSG00000026933.19		CAMSAP1	calmodulin regulated spectrin associated protein 1	Cytoplasm	other
655.729	-1.239	9.1e-19	2.34e-16	ENSMUSG00000021606.9		NDUFS6	NADH:ubiquinone oxidoreductase subunit S6	Cytoplasm	enzyme
1989.82	-0.849	9.45e-19	2.41e-16	ENSMUSG00000004897.18		HDGF	heparin binding growth factor	Extracellular Space	growth factor
1730.44	-0.955	1.12e-18	2.82e-16	ENSMUSG00000030127.16		COPS7A	COP9 signalosome subunit 7A	Cytoplasm	other
4162.79	-0.653	1.74e-18	4.32e-16	ENSMUSG00000022781.9		PAK2	p21 (RAC1) activated kinase 2	Cytoplasm	kinase	FRAX-597, FRAX486, FRAX355, FRAX120, FRAX-1036
3422.39	-1.061	1.76e-18	4.33e-16	ENSMUSG00000041355.14		SSR2	signal sequence receptor subunit 2	Cytoplasm	other
635.163	-1.683	1.93e-18	4.68e-16	ENSMUSG00000078713.9		TOMM5	translocase of outer mitochondrial membrane 5	Cytoplasm	other
857.654	-1.291	1.97e-18	4.74e-16	ENSMUSG00000038259.5		GDF5	growth differentiation factor 5	Extracellular Space	growth factor
5916.67	-0.866	2.04e-18	4.85e-16	ENSMUSG00000021775.12		NR1D2	nuclear receptor subfamily 1 group D member 2	Nucleus	ligand-dependent nuclear receptor
3891.17	-1.133	2.23e-18	5.23e-16	ENSMUSG00000020062.8		SLC5A8	solute carrier family 5 member 8	Plasma Membrane	transporter
2520.8	-0.947	2.27e-18	5.29e-16	ENSMUSG00000024213.15		NUDT3	nudix hydrolase 3	Cytoplasm	phosphatase
1112.94	1.792	2.3e-18	5.29e-16	ENSMUSG00000015597.18		ZNF318	zinc finger protein 318	Nucleus	other
1472.89	0.98	6.14e-18	1.38e-15	ENSMUSG00000009585.19		APOBEC3H	apolipoprotein B mRNA editing enzyme catalytic subunit 3H	Cytoplasm	enzyme
1861.83	-0.754	6.27e-18	1.38e-15	ENSMUSG00000028668.6		ELOA	elongin A	Nucleus	transcription regulator
4202.77	-0.82	6.15e-18	1.38e-15	ENSMUSG00000066232.5		IPO7	importin 7	Nucleus	transporter
10724.7	-0.718	6.27e-18	1.38e-15	ENSMUSG00000022139.18		MBNL2	muscleblind like splicing regulator 2	Nucleus	other
3634.13	-0.853	6.59e-18	1.44e-15	ENSMUSG00000025007.14		ALDH18A1	aldehyde dehydrogenase 18 family member A1	Cytoplasm	kinase
1188.29	0.885	6.93e-18	1.5e-15	ENSMUSG00000052477.16	D	Sp140l2 (includes others)	Sp140 nuclear body protein like 2	Cytoplasm	other
875.142	-1.074	7.16e-18	1.53e-15	ENSMUSG00000021094.11		DHRS7	dehydrogenase/reductase 7	Cytoplasm	enzyme
1899.01	0.949	7.57e-18	1.61e-15	ENSMUSG00000032827.16		PPP1R9A	protein phosphatase 1 regulatory subunit 9A	Plasma Membrane	other
2908.83	-1.035	8.42e-18	1.77e-15	ENSMUSG00000001334.11		FNDC5	fibronectin type III domain containing 5	Extracellular Space	other
1889.49	1.147	9.91e-18	2.06e-15	ENSMUSG00000075415.14		FNBP1	formin binding protein 1	Nucleus	enzyme
698.279	-1.123	1.03e-17	2.12e-15	ENSMUSG00000048486.7		FITM2	fat storage inducing transmembrane protein 2	Cytoplasm	enzyme
1816.36	-1.071	1.07e-17	2.18e-15	ENSMUSG00000073131.13		VMA21	vacuolar ATPase assembly factor VMA21	Cytoplasm	other
4443.61	-1.063	1.1e-17	2.22e-15	ENSMUSG00000020869.9		LRRC59	leucine rich repeat containing 59	Cytoplasm	other
91.872	2.82	1.11e-17	2.22e-15	ENSMUSG00000051956.5		RNF133	ring finger protein 133	Cytoplasm	other
978.52	1.359	1.22e-17	2.41e-15	ENSMUSG00000023079.15		GTF2IRD1	GTF2I repeat domain containing 1	Nucleus	transcription regulator
434.203	1.825	1.24e-17	2.44e-15	ENSMUSG00000039713.18		PLEKHG5	pleckstrin homology and RhoGEF domain containing G5	Cytoplasm	other
631.66	2.192	1.51e-17	2.95e-15	ENSMUSG00000121500.1		ENSMUSG00000121500		Other	other
2356.64	-0.853	1.78e-17	3.43e-15	ENSMUSG00000044792.8		ISCA1	iron-sulfur cluster assembly 1	Cytoplasm	other
2160.46	-0.953	2.04e-17	3.91e-15	ENSMUSG00000022365.7		DERL1	derlin 1	Cytoplasm	other
2446.4	-0.682	2.2e-17	4.17e-15	ENSMUSG00000034993.8		VAT1	vesicle amine transport 1	Plasma Membrane	transporter
702.453	1.752	2.31e-17	4.34e-15	ENSMUSG00000032841.16		PRR5L	proline rich 5 like	Cytoplasm	other
5313.99	-0.908	3.23e-17	6.02e-15	ENSMUSG00000022419.17		DEPTOR	DEP domain containing MTOR interacting protein	Cytoplasm	other
513.037	-1.163	4.51e-17	8.35e-15	ENSMUSG00000073139.10		TMEM185A	transmembrane protein 185A	Nucleus	other
106.754	3.594	6.3e-17	1.16e-14	ENSMUSG00000092470.2		Gm20518		Other	other
235.832	1.764	6.67e-17	1.21e-14	ENSMUSG00000043923.9		CENATAC	centrosomal AT-AC splicing factor	Cytoplasm	other
2455.27	-0.937	8.46e-17	1.51e-14	ENSMUSG00000070473.5		CLDN3	claudin 3	Plasma Membrane	transmembrane receptor
976.415	1.336	8.36e-17	1.51e-14	ENSMUSG00000005682.10		PAN2	poly(A) specific ribonuclease subunit PAN2	Cytoplasm	peptidase
151.177	10.745	9.42e-17	1.67e-14	ENSMUSG00000073060.5		Zxda	zinc finger, X-linked, duplicated A	Other	other
178.786	2.402	1.07e-16	1.88e-14	ENSMUSG00000043085.15		TMEM82	transmembrane protein 82	Other	other
516.916	-1.151	1.08e-16	1.88e-14	ENSMUSG00000057375.14		YIPF1	Yip1 domain family member 1	Cytoplasm	other
731.29	-0.907	1.15e-16	1.99e-14	ENSMUSG00000050144.14		SLC25A44	solute carrier family 25 member 44	Cytoplasm	transporter
2890.06	0.987	1.2e-16	2.06e-14	ENSMUSG00000027695.17		PLD1	phospholipase D1	Cytoplasm	enzyme
2114.06	-0.928	1.41e-16	2.38e-14	ENSMUSG00000046352.8		GJB2	gap junction protein beta 2	Plasma Membrane	transporter
7465.9	-1.086	1.41e-16	2.38e-14	ENSMUSG00000024143.16		RHOQ	ras homolog family member Q	Plasma Membrane	enzyme
2112.76	-1.072	1.46e-16	2.45e-14	ENSMUSG00000021072.13		TMX1	thioredoxin related transmembrane protein 1	Cytoplasm	enzyme
512.652	1.573	1.52e-16	2.5e-14	ENSMUSG00000040415.16		DTX3	deltex E3 ubiquitin ligase 3	Cytoplasm	other
174.371	2.035	1.52e-16	2.5e-14	ENSMUSG00000102844.2		Gm38034		Other	other
595.02	1.636	1.51e-16	2.5e-14	ENSMUSG00000059851.16		KMT5C	lysine methyltransferase 5C	Nucleus	enzyme
6494.8	-0.851	1.55e-16	2.52e-14	ENSMUSG00000020152.8		ACTR2	actin related protein 2	Plasma Membrane	other
315.718	1.197	1.65e-16	2.64e-14	ENSMUSG00000028093.16		ACP6	acid phosphatase 6, lysophosphatidic	Cytoplasm	phosphatase
1274.52	1.848	1.65e-16	2.64e-14	ENSMUSG00000090086.9		AI480526		Other	other
6839.49	-0.796	1.67e-16	2.64e-14	ENSMUSG00000094483.3		PURB	purine rich element binding protein B	Nucleus	transcription regulator
1961.84	-0.783	1.67e-16	2.64e-14	ENSMUSG00000021474.10		SFXN1	sideroflexin 1	Cytoplasm	transporter
3732.36	-1.298	1.82e-16	2.86e-14	ENSMUSG00000037563.16		RPS16	ribosomal protein S16	Cytoplasm	other
1724.34	-1.235	1.87e-16	2.91e-14	ENSMUSG00000032330.8		COX7A2	cytochrome c oxidase subunit 7A2	Cytoplasm	enzyme
220.163	2.085	1.95e-16	3.02e-14	ENSMUSG00000040860.17		CROCC	ciliary rootlet coiled-coil, rootletin	Plasma Membrane	other
2435.57	-0.98	2.3e-16	3.53e-14	ENSMUSG00000040396.13		ABHD13	abhydrolase domain containing 13	Other	peptidase
1103.86	-0.868	2.57e-16	3.92e-14	ENSMUSG00000026142.16		RHBDD1	rhomboid domain containing 1	Extracellular Space	peptidase
2838.2	-1.022	3.1e-16	4.69e-14	ENSMUSG00000019590.17		CYB561	cytochrome b561	Cytoplasm	enzyme
2342.46	-0.648	3.21e-16	4.76e-14	ENSMUSG00000009575.15		CBX5	chromobox 5	Nucleus	transcription regulator
2876.63	-0.949	3.21e-16	4.76e-14	ENSMUSG00000035885.6		COX8A	cytochrome c oxidase subunit 8A	Cytoplasm	enzyme
1451.63	1.095	3.18e-16	4.76e-14	ENSMUSG00000009621.19		VAV2	vav guanine nucleotide exchange factor 2	Cytoplasm	transcription regulator
1252.66	-1.34	3.74e-16	5.51e-14	ENSMUSG00000030245.11		GOLT1B	golgi transport 1B	Cytoplasm	other
3803.07	-0.73	3.8e-16	5.55e-14	ENSMUSG00000040945.14		RCC2	regulator of chromosome condensation 2	Nucleus	other
4303.93	-1.126	4.24e-16	6.15e-14	ENSMUSG00000066324.3		BPNT2	3'(2'), 5'-bisphosphate nucleotidase 2	Cytoplasm	enzyme
665.895	-0.994	4.44e-16	6.4e-14	ENSMUSG00000019779.16		FRK	fyn related Src family tyrosine kinase	Nucleus	kinase	regorafenib, regorafenib/sunitinib
170.404	2.813	4.75e-16	6.81e-14	ENSMUSG00000053964.18		LGALS4	galectin 4	Extracellular Space	other
758.824	1.093	4.86e-16	6.92e-14	ENSMUSG00000028917.15		PLEKHM2	pleckstrin homology and RUN domain containing M2	Extracellular Space	other
4820.14	-1.109	5.03e-16	7.12e-14	ENSMUSG00000007458.15		M6PR	mannose-6-phosphate receptor, cation dependent	Cytoplasm	transporter	alglucosidase alfa
266.109	1.639	5.34e-16	7.5e-14	ENSMUSG00000031398.14		PLXNA3	plexin A3	Plasma Membrane	transmembrane receptor
2564.74	-0.725	5.62e-16	7.84e-14	ENSMUSG00000021794.17		GLUD1	glutamate dehydrogenase 1	Cytoplasm	enzyme
1005.41	-0.889	6.29e-16	8.72e-14	ENSMUSG00000028252.21		CCNC	cyclin C	Nucleus	enzyme
3229.44	-0.692	6.37e-16	8.77e-14	ENSMUSG00000024587.11		NARS1	asparaginyl-tRNA synthetase 1	Cytoplasm	enzyme
1975.32	-1.011	6.53e-16	8.95e-14	ENSMUSG00000020946.14		GOSR2	golgi SNAP receptor complex member 2	Cytoplasm	transporter
9330.08	-0.998	7.99e-16	1.09e-13	ENSMUSG00000038991.18		TXNDC5	thioredoxin domain containing 5	Cytoplasm	enzyme
4429.59	-0.9	8.15e-16	1.1e-13	ENSMUSG00000014959.13		GORASP2	golgi reassembly stacking protein 2	Cytoplasm	other
2797.37	-1.173	9.19e-16	1.24e-13	ENSMUSG00000032932.16		HSPA13	heat shock protein family A (Hsp70) member 13	Cytoplasm	other
2770.7	-1.196	9.9e-16	1.32e-13	ENSMUSG00000060904.15		ARL1	ADP ribosylation factor like GTPase 1	Cytoplasm	enzyme
696.528	1.999	1.11e-15	1.47e-13	ENSMUSG00000002625.11		AKAP8L	A-kinase anchoring protein 8 like	Nucleus	other
732.706	1.549	1.11e-15	1.47e-13	ENSMUSG00000032308.10		ULK3	unc-51 like kinase 3	Cytoplasm	kinase
1803.99	-0.888	1.13e-15	1.48e-13	ENSMUSG00000075705.14		MSRB1	methionine sulfoxide reductase B1	Nucleus	enzyme
3508.58	1.01	1.25e-15	1.63e-13	ENSMUSG00000029361.19		NOS1	nitric oxide synthase 1	Cytoplasm	enzyme	N(G)-monomethyl-D-arginine, GW 273629
2142.07	-1.123	1.51e-15	1.95e-13	ENSMUSG00000005973.7		RCN1	reticulocalbin 1	Cytoplasm	other
2301.48	1.28	1.53e-15	1.97e-13	ENSMUSG00000021413.10		PRP4K	pre-mRNA processing factor kinase PRP4K	Nucleus	kinase
1319.57	1.136	1.68e-15	2.15e-13	ENSMUSG00000034820.5		CPSF7	cleavage and polyadenylation specific factor 7	Nucleus	other
3616.08	1.601	1.71e-15	2.17e-13	ENSMUSG00000063511.12		SNRNP70	small nuclear ribonucleoprotein U1 subunit 70	Nucleus	other
308.525	1.202	1.84e-15	2.33e-13	ENSMUSG00000058486.12		WDR91	WD repeat domain 91	Cytoplasm	other
929.892	1.671	1.92e-15	2.42e-13	ENSMUSG00000004565.16		PNPLA6	patatin like phospholipase domain containing 6	Cytoplasm	enzyme
130.725	2.581	1.97e-15	2.47e-13	ENSMUSG00000072770.10		ACRBP	acrosin binding protein	Extracellular Space	other
3534.42	1.221	2.17e-15	2.69e-13	ENSMUSG00000038437.12		MLLT6	MLLT6, PHD finger containing	Nucleus	transcription regulator
3927.96	-0.825	2.17e-15	2.69e-13	ENSMUSG00000026796.17		NIBAN2	niban apoptosis regulator 2	Cytoplasm	transcription regulator
7810.97	-0.843	2.18e-15	2.69e-13	ENSMUSG00000029407.11		USO1	USO1 vesicle transport factor	Cytoplasm	other
1072.73	-0.731	2.37e-15	2.89e-13	ENSMUSG00000022742.7		CPOX	coproporphyrinogen oxidase	Cytoplasm	enzyme
1380.39	-0.813	2.39e-15	2.9e-13	ENSMUSG00000026617.17		BPNT1	3'(2'), 5'-bisphosphate nucleotidase 1	Nucleus	phosphatase
2808.41	-0.749	2.49e-15	3e-13	ENSMUSG00000020780.16		SRP68	signal recognition particle 68	Nucleus	other
1522.29	-0.795	2.61e-15	3.14e-13	ENSMUSG00000056116.19		H2-T22	histocompatibility 2, T region locus 22	Plasma Membrane	other
195.444	2.265	3.02e-15	3.59e-13	ENSMUSG00000029442.20		CFAP251	cilia and flagella associated protein 251	Cytoplasm	other
1677.82	-0.998	3.01e-15	3.59e-13	ENSMUSG00000036327.19		QSOX2	quiescin sulfhydryl oxidase 2	Other	enzyme
731.857	2.117	3.21e-15	3.78e-13	ENSMUSG00000029720.10		Gm20605	predicted gene 20605	Other	other
1411.36	-0.858	3.2e-15	3.78e-13	ENSMUSG00000038280.13		OSTM1	osteoclastogenesis associated transmembrane protein 1	Cytoplasm	other
2981.72	1.072	3.26e-15	3.81e-13	ENSMUSG00000044033.17		CCDC141	coiled-coil domain containing 141	Cytoplasm	other
3029.81	-0.686	3.31e-15	3.81e-13	ENSMUSG00000020590.17		SNX13	sorting nexin 13	Cytoplasm	transporter
1178.72	-1.217	3.29e-15	3.81e-13	ENSMUSG00000006442.11		SRM	spermidine synthase	Cytoplasm	enzyme
1149.61	-0.971	3.31e-15	3.81e-13	ENSMUSG00000006315.10		TMEM147	transmembrane protein 147	Cytoplasm	other
2950.36	-0.87	3.57e-15	4.09e-13	ENSMUSG00000028334.11		NANS	N-acetylneuraminate synthase	Cytoplasm	enzyme
2518.31	1.368	3.76e-15	4.28e-13	ENSMUSG00000021819.12		ZSWIM8	zinc finger SWIM-type containing 8	Extracellular Space	other
43582	-1.283	3.82e-15	4.33e-13	ENSMUSG00000027808.9		SERP1	stress associated endoplasmic reticulum protein 1	Cytoplasm	other
47062	-0.988	3.89e-15	4.39e-13	ENSMUSG00000022283.16		PABPC1	poly(A) binding protein cytoplasmic 1	Cytoplasm	translation regulator
3282.57	-0.81	4.21e-15	4.72e-13	ENSMUSG00000050565.17		TOR1AIP2	torsin 1A interacting protein 2	Cytoplasm	other
1361.77	0.819	4.41e-15	4.92e-13	ENSMUSG00000035696.16		RNF38	ring finger protein 38	Nucleus	enzyme
4079.92	-0.932	4.64e-15	5.15e-13	ENSMUSG00000036752.5		TUBB4B	tubulin beta 4B class IVb	Cytoplasm	other	docetaxel/gemcitabine/vincristine, bevacizumab/paclitaxel/topotecan, cyclophosphamide/epirubicin/5-fluorouracil/paclitaxel, colchicine/probenecid, bevacizumab/docetaxel/prednisone/thalidomide/zoledronic acid, docetaxel/zoledronic acid, gemcitabine/paclitaxel, simotaxel, L-asparaginase/daunorubicin/dexamethasone/vincristine, prednisone/vincristine, docetaxel/5-fluorouracil, mebendazole, vinflunine…
2986.88	-0.845	5e-15	5.51e-13	ENSMUSG00000026457.15		ADIPOR1	adiponectin receptor 1	Plasma Membrane	transmembrane receptor
1896.89	-1.058	5.18e-15	5.69e-13	ENSMUSG00000050912.16		TMEM123	transmembrane protein 123	Plasma Membrane	other
80.799	3.238	5.23e-15	5.71e-13	ENSMUSG00000109179.3		WDR97	WD repeat domain 97	Other	other
1504.09	1.157	5.33e-15	5.79e-13	ENSMUSG00000022843.18		CLCN2	chloride voltage-gated channel 2	Plasma Membrane	ion channel	lubiprostone
447.179	-1.151	5.62e-15	6.08e-13	ENSMUSG00000031791.9		TMEM38A	transmembrane protein 38A	Cytoplasm	ion channel
718.065	-1.167	7.07e-15	7.57e-13	ENSMUSG00000049760.7		MICOS13	mitochondrial contact site and cristae organizing system subunit 13	Cytoplasm	other
1150.08	-0.968	7.06e-15	7.57e-13	ENSMUSG00000062963.11		UFC1	ubiquitin-fold modifier conjugating enzyme 1	Cytoplasm	enzyme
1003.32	-0.907	7.34e-15	7.82e-13	ENSMUSG00000028367.6		TXN	thioredoxin	Cytoplasm	enzyme	PX-12
1047.98	-0.947	8.03e-15	8.52e-13	ENSMUSG00000009630.11		PPP2CB	protein phosphatase 2 catalytic subunit beta	Cytoplasm	phosphatase
886.497	-1.204	8.87e-15	9.36e-13	ENSMUSG00000015759.12		CNIH1	cornichon family member 1	Plasma Membrane	other
302.573	-1.201	9.9e-15	1.03e-12	ENSMUSG00000071662.5		POLR2G	RNA polymerase II subunit G	Nucleus	enzyme
813.166	0.909	9.81e-15	1.03e-12	ENSMUSG00000022199.13		SLC22A17	solute carrier family 22 member 17	Plasma Membrane	transporter
4875.7	0.805	1.01e-14	1.05e-12	ENSMUSG00000028854.10		SLC9A1	solute carrier family 9 member A1	Plasma Membrane	ion channel	amiloride, amiloride/hydrochlorothiazide
1613.25	-0.881	1.05e-14	1.09e-12	ENSMUSG00000024165.10		JPT2	Jupiter microtubule associated homolog 2	Cytoplasm	other
1900.2	-1.181	1.11e-14	1.15e-12	ENSMUSG00000021917.17		SPCS1	signal peptidase complex subunit 1	Cytoplasm	peptidase
2149.44	-0.668	1.16e-14	1.19e-12	ENSMUSG00000032501.10		TRIB1	tribbles pseudokinase 1	Cytoplasm	kinase
11106.7	-1.047	1.2e-14	1.22e-12	ENSMUSG00000025016.12		TM9SF3	transmembrane 9 superfamily member 3	Cytoplasm	transporter
2840.75	-0.746	1.25e-14	1.27e-12	ENSMUSG00000014349.8		UBE2Z	ubiquitin conjugating enzyme E2 Z	Nucleus	enzyme
291.889	-2.388	1.33e-14	1.34e-12	ENSMUSG00000031530.7		DUSP4	dual specificity phosphatase 4	Nucleus	phosphatase
144.918	1.976	1.39e-14	1.4e-12	ENSMUSG00000118206.2		AC125075.1		Other	other
3794.6	-0.686	1.43e-14	1.43e-12	ENSMUSG00000041439.16		MFSD6	major facilitator superfamily domain containing 6	Plasma Membrane	transmembrane receptor
4409.12	-0.91	1.45e-14	1.44e-12	ENSMUSG00000071644.11		EEF1G	eukaryotic translation elongation factor 1 gamma	Cytoplasm	translation regulator
314.892	1.426	1.56e-14	1.55e-12	ENSMUSG00000099481.7		XNDC1N	XRCC1 N-terminal domain containing 1, N-terminal like	Nucleus	other
15741.7	-1.084	1.58e-14	1.56e-12	ENSMUSG00000047139.10		CD24	CD24 molecule	Plasma Membrane	other
809.893	0.97	1.6e-14	1.57e-12	ENSMUSG00000002249.22		TEAD3	TEA domain transcription factor 3	Nucleus	transcription regulator
869.426	-0.938	1.62e-14	1.59e-12	ENSMUSG00000031568.17		RWDD4	RWD domain containing 4	Other	other
8472.12	-0.802	1.81e-14	1.76e-12	ENSMUSG00000063524.14		ENO1	enolase 1	Plasma Membrane	enzyme
1897.15	-1.226	1.91e-14	1.84e-12	ENSMUSG00000031701.7		DNAJA2	DnaJ heat shock protein family (Hsp40) member A2	Nucleus	enzyme
2709.44	-0.954	1.91e-14	1.84e-12	ENSMUSG00000052310.10		SLC39A1	solute carrier family 39 member 1	Plasma Membrane	transporter
4713.22	-1.016	2.06e-14	1.98e-12	ENSMUSG00000020570.16		SYPL1	synaptophysin like 1	Plasma Membrane	transporter
5897.61	-1.14	2.14e-14	2.05e-12	ENSMUSG00000033184.15		TMED7	transmembrane p24 trafficking protein 7	Other	other
5811.09	-1.068	2.34e-14	2.22e-12	ENSMUSG00000024150.13		MCFD2	multiple coagulation factor deficiency 2, ER cargo receptor complex subunit	Cytoplasm	other
1627.26	1.366	2.34e-14	2.22e-12	ENSMUSG00000004626.15		STXBP2	syntaxin binding protein 2	Plasma Membrane	transporter
1154.81	1.55	2.43e-14	2.3e-12	ENSMUSG00000039205.17		CIZ1	CDKN1A interacting zinc finger protein 1	Nucleus	transporter
1882.56	-0.814	2.87e-14	2.7e-12	ENSMUSG00000026687.15		ALDH9A1	aldehyde dehydrogenase 9 family member A1	Cytoplasm	enzyme
1015.54	-0.705	2.89e-14	2.7e-12	ENSMUSG00000016619.11		NUP50	nucleoporin 50	Nucleus	transporter
2188.72	-0.982	2.92e-14	2.72e-12	ENSMUSG00000029048.4		RER1	retention in endoplasmic reticulum sorting receptor 1	Cytoplasm	other
1638.48	-1.045	2.95e-14	2.74e-12	ENSMUSG00000024072.10		YIPF4	Yip1 domain family member 4	Cytoplasm	other
613.335	0.881	3e-14	2.77e-12	ENSMUSG00000024370.18		CDC23	cell division cycle 23	Nucleus	enzyme
9000.7	-0.947	3e-14	2.77e-12	ENSMUSG00000014867.10		SURF4	surfeit 4	Cytoplasm	other
3714.9	-0.49	3.03e-14	2.78e-12	ENSMUSG00000040731.14		EIF4H	eukaryotic translation initiation factor 4H	Cytoplasm	translation regulator
2155.44	-0.8	3.08e-14	2.82e-12	ENSMUSG00000029447.14		CCT6A	chaperonin containing TCP1 subunit 6A	Cytoplasm	other
5049.3	-0.613	3.1e-14	2.82e-12	ENSMUSG00000017776.16		CRK	CRK proto-oncogene, adaptor protein	Cytoplasm	other
2900.57	-0.845	3.11e-14	2.82e-12	ENSMUSG00000020361.14		HSPA4	heat shock protein family A (Hsp70) member 4	Cytoplasm	other
2750.05	-1.12	3.32e-14	2.99e-12	ENSMUSG00000019960.9		DUSP6	dual specificity phosphatase 6	Cytoplasm	phosphatase
3544.72	0.923	3.54e-14	3.17e-12	ENSMUSG00000039153.18		RUNX2	RUNX family transcription factor 2	Nucleus	transcription regulator
1566.02	-1.111	3.61e-14	3.23e-12	ENSMUSG00000079108.7		Srp54c	signal recognition particle 54C	Cytoplasm	enzyme
1240.3	-0.98	3.94e-14	3.51e-12	ENSMUSG00000029394.12		CDK2AP1	cyclin dependent kinase 2 associated protein 1	Nucleus	other
6381.11	-0.968	4.08e-14	3.62e-12	ENSMUSG00000031320.10		RPS4X	ribosomal protein S4 X-linked	Cytoplasm	other
3246.87	-1.027	4.2e-14	3.71e-12	ENSMUSG00000019731.14		SLC35E1	solute carrier family 35 member E1	Cytoplasm	other
1317.72	-0.974	4.27e-14	3.75e-12	ENSMUSG00000035199.7		ARL6IP5	ADP ribosylation factor like GTPase 6 interacting protein 5	Cytoplasm	other
3045.95	-1.001	4.31e-14	3.77e-12	ENSMUSG00000046330.11		RPL37A	ribosomal protein L37a	Cytoplasm	other
5293.62	-0.888	4.41e-14	3.84e-12	ENSMUSG00000007815.14		RHOA	ras homolog family member A	Cytoplasm	enzyme
4733.47	-0.885	4.69e-14	4.08e-12	ENSMUSG00000030357.11		FKBP4	FKBP prolyl isomerase 4	Nucleus	enzyme
944.237	-0.858	4.75e-14	4.11e-12	ENSMUSG00000027663.14		ZMAT3	zinc finger matrin-type 3	Nucleus	other
8181.07	-0.685	4.78e-14	4.12e-12	ENSMUSG00000013663.9		PTEN	phosphatase and tensin homolog	Cytoplasm	phosphatase
538.475	1.059	4.85e-14	4.16e-12	ENSMUSG00000042302.15		EHBP1	EH domain binding protein 1	Cytoplasm	other
1352.11	-0.914	4.95e-14	4.23e-12	ENSMUSG00000022682.9		RRN3	RRN3 homolog, RNA polymerase I transcription factor	Nucleus	transcription regulator
3188.29	-0.659	5.22e-14	4.45e-12	ENSMUSG00000032803.16		CDV3	CDV3 homolog	Cytoplasm	other
222.844	2.123	5.37e-14	4.56e-12	ENSMUSG00000121871.1	D	Slc2a4rg-ps		Other	other
9173.95	-1.035	5.44e-14	4.6e-12	ENSMUSG00000021877.13		ARF4	ADP ribosylation factor 4	Cytoplasm	enzyme
2372.17	-0.824	5.87e-14	4.93e-12	ENSMUSG00000032199.14		POLR2M	RNA polymerase II subunit M	Nucleus	other
2765.45	-0.893	5.85e-14	4.93e-12	ENSMUSG00000026202.14		Tuba4a	tubulin, alpha 4A	Cytoplasm	other
2418.27	1.172	6.07e-14	5.07e-12	ENSMUSG00000040524.10		ZNF609	zinc finger protein 609	Nucleus	other
581.826	-0.879	6.36e-14	5.29e-12	ENSMUSG00000026192.14		ATIC	5-aminoimidazole-4-carboxamide ribonucleotide formyltransferase/IMP cyclohydrolase	Cytoplasm	enzyme	gemcitabine/pemetrexed, pembrolizumab/pemetrexed, pemetrexed
2939.11	-1.028	6.44e-14	5.34e-12	ENSMUSG00000012848.16		RPS5	ribosomal protein S5	Cytoplasm	other
5500.37	-0.634	6.58e-14	5.43e-12	ENSMUSG00000001576.16		ERGIC1	endoplasmic reticulum-golgi intermediate compartment 1	Cytoplasm	other
3813.05	-0.773	7.11e-14	5.85e-12	ENSMUSG00000079477.10		RAB7A	RAB7A, member RAS oncogene family	Cytoplasm	enzyme
5923.13	-0.853	7.31e-14	5.99e-12	ENSMUSG00000051285.18		PCMTD1	protein-L-isoaspartate (D-aspartate) O-methyltransferase domain containing 1	Cytoplasm	enzyme
1653.74	1.302	7.34e-14	5.99e-12	ENSMUSG00000013236.18		PTPRS	protein tyrosine phosphatase receptor type S	Plasma Membrane	phosphatase
1927.07	-0.793	8.02e-14	6.52e-12	ENSMUSG00000038150.8		ORMDL3	ORMDL sphingolipid biosynthesis regulator 3	Cytoplasm	other
3691.4	-0.684	8.34e-14	6.76e-12	ENSMUSG00000020349.5		PPP2CA	protein phosphatase 2 catalytic subunit alpha	Cytoplasm	phosphatase
1306.69	-0.919	8.61e-14	6.95e-12	ENSMUSG00000025059.17		GK	glycerol kinase	Cytoplasm	enzyme
1477.45	-0.986	8.89e-14	7.15e-12	ENSMUSG00000015671.12		PSMA2	proteasome 20S subunit alpha 2	Cytoplasm	peptidase
6098.44	1.001	9.04e-14	7.22e-12	ENSMUSG00000034570.13		INPP5J	inositol polyphosphate-5-phosphatase J	Plasma Membrane	phosphatase
1981.48	-0.766	9.04e-14	7.22e-12	ENSMUSG00000030704.15		RAB6A	RAB6A, member RAS oncogene family	Cytoplasm	enzyme
261.191	1.452	9.41e-14	7.49e-12	ENSMUSG00000020882.19		CACNB1	calcium voltage-gated channel auxiliary subunit beta 1	Plasma Membrane	ion channel	verapamil, dexamethasone/rituximab/verapamil, mibefradil, nimodipine, ibutilide, trandolapril/verapamil
84.74	2.242	1.04e-13	8.2e-12	ENSMUSG00000072647.7		Adam1a	a disintegrin and metallopeptidase domain 1a	Plasma Membrane	peptidase
1157.71	-0.948	1.04e-13	8.2e-12	ENSMUSG00000018659.13		PNPO	pyridoxamine 5'-phosphate oxidase	Cytoplasm	enzyme
1218.83	1.224	1.07e-13	8.45e-12	ENSMUSG00000000823.17		ZNF512B	zinc finger protein 512B	Nucleus	transcription regulator
2736.8	-0.926	1.08e-13	8.46e-12	ENSMUSG00000090841.3		MYL6	myosin light chain 6	Cytoplasm	enzyme
885.648	1.089	1.1e-13	8.57e-12	ENSMUSG00000121478.1		ENSMUSG00000121478		Other	other
2363.73	-0.939	1.12e-13	8.72e-12	ENSMUSG00000075706.12		GPX4	glutathione peroxidase 4	Cytoplasm	enzyme
8957.22	-0.783	1.17e-13	9.11e-12	ENSMUSG00000042650.4		ALKBH5	alkB homolog 5, RNA demethylase	Nucleus	enzyme
1438.54	1.349	1.2e-13	9.25e-12	ENSMUSG00000022194.16		PABPN1	poly(A) binding protein nuclear 1	Nucleus	enzyme
1021.66	1.434	1.2e-13	9.25e-12	ENSMUSG00000029439.15		SFSWAP	splicing factor SWAP	Nucleus	other
4448.17	-1.33	1.29e-13	9.92e-12	ENSMUSG00000070348.6		CCND1	cyclin D1	Nucleus	transcription regulator	arsenic trioxide/tretinoin, arsenic trioxide/daunorubicin/tretinoin, arsenic trioxide/gemtuzumab ozogamicin/tretinoin, arsenic trioxide/idarubicin/tretinoin, arsenic trioxide/cytarabine/methotrexate, arsenic trioxide
3559.95	0.817	1.3e-13	9.95e-12	ENSMUSG00000070733.14		FRYL	FRY like transcription coactivator	Other	other
1432.32	-0.742	1.33e-13	1.01e-11	ENSMUSG00000079614.5		SEH1L	SEH1 like nucleoporin	Cytoplasm	transporter
1545.95	-0.951	1.36e-13	1.03e-11	ENSMUSG00000043207.11		ZMPSTE24	zinc metallopeptidase STE24	Nucleus	peptidase
2892.28	-0.95	1.38e-13	1.04e-11	ENSMUSG00000058355.9		ABCE1	ATP binding cassette subfamily E member 1	Cytoplasm	transporter
7034.23	-0.9	1.42e-13	1.07e-11	ENSMUSG00000020372.16		RACK1	receptor for activated C kinase 1	Cytoplasm	enzyme
235.348	-1.124	1.58e-13	1.18e-11	ENSMUSG00000015653.14		STEAP2	STEAP2 metalloreductase	Plasma Membrane	enzyme
6362.92	-1.2	1.66e-13	1.24e-11	ENSMUSG00000054408.10		SPCS3	signal peptidase complex subunit 3	Cytoplasm	peptidase
21250.2	1.251	1.87e-13	1.39e-11	ENSMUSG00000061414.9		CRACR2A	calcium release activated channel regulator 2A	Cytoplasm	enzyme
5352.26	-0.856	1.91e-13	1.42e-11	ENSMUSG00000018677.10		SLC25A39	solute carrier family 25 member 39	Cytoplasm	transporter
239.122	-1.179	1.95e-13	1.45e-11	ENSMUSG00000034768.5		ASB16	ankyrin repeat and SOCS box containing 16	Cytoplasm	other
2218.82	-0.72	1.97e-13	1.45e-11	ENSMUSG00000020733.4		NHERF1	NHERF family PDZ scaffold protein 1	Plasma Membrane	transporter
2667.91	-0.966	1.98e-13	1.45e-11	ENSMUSG00000032553.15		SRPRB	SRP receptor subunit beta	Cytoplasm	other
6818.13	-0.919	2.01e-13	1.47e-11	ENSMUSG00000028081.7		RPS3A	ribosomal protein S3A	Cytoplasm	other
4789.79	-1.194	2.18e-13	1.59e-11	ENSMUSG00000079111.4		KDELR2	KDEL endoplasmic reticulum protein retention receptor 2	Cytoplasm	other
8485.01	-0.717	2.23e-13	1.63e-11	ENSMUSG00000022285.18		YWHAZ	tyrosine 3-monooxygenase/tryptophan 5-monooxygenase activation protein zeta	Cytoplasm	enzyme
2443.23	-0.938	2.26e-13	1.64e-11	ENSMUSG00000025980.15		HSPD1	heat shock protein family D (Hsp60) member 1	Cytoplasm	enzyme
988.787	-0.811	2.29e-13	1.65e-11	ENSMUSG00000041781.10		CPSF2	cleavage and polyadenylation specific factor 2	Nucleus	other
1268.17	-0.725	2.29e-13	1.65e-11	ENSMUSG00000074030.4		EXOC8	exocyst complex component 8	Plasma Membrane	other
1942.7	-0.876	2.37e-13	1.7e-11	ENSMUSG00000008475.14		ARPC5	actin related protein 2/3 complex subunit 5	Cytoplasm	other
1370.93	-1.073	2.4e-13	1.72e-11	ENSMUSG00000036781.14		RPS27L	ribosomal protein S27 like	Cytoplasm	translation regulator
1158.33	-0.821	2.44e-13	1.74e-11	ENSMUSG00000008892.14		VDAC3	voltage dependent anion channel 3	Cytoplasm	ion channel
1919.81	-0.767	2.52e-13	1.8e-11	ENSMUSG00000022234.16		CCT5	chaperonin containing TCP1 subunit 5	Cytoplasm	other
7411.62	-0.828	2.55e-13	1.81e-11	ENSMUSG00000038375.16		TP53INP2	tumor protein p53 inducible nuclear protein 2	Nucleus	other
106.976	1.998	2.59e-13	1.83e-11	ENSMUSG00000051984.14		SEC31B	SEC31 homolog B, COPII coat complex component	Cytoplasm	other
508.638	1.734	2.84e-13	2e-11	ENSMUSG00000033533.15		ACSM1	acyl-CoA synthetase medium chain family member 1	Cytoplasm	enzyme
2553.74	-0.853	2.97e-13	2.08e-11	ENSMUSG00000040385.8		PPP1CA	protein phosphatase 1 catalytic subunit alpha	Cytoplasm	phosphatase
2448.41	1.145	2.98e-13	2.08e-11	ENSMUSG00000037098.19		RAB11FIP3	RAB11 family interacting protein 3	Cytoplasm	other
236.07	-1.193	2.96e-13	2.08e-11	ENSMUSG00000051238.7		SWSAP1	SWIM-type zinc finger 7 associated protein 1	Other	enzyme
806.531	0.808	3.03e-13	2.11e-11	ENSMUSG00000014361.6		MERTK	MER proto-oncogene, tyrosine kinase	Plasma Membrane	kinase	RXDX-106, cabozantinib, PF-07265807, MRX-2843, cabozantinib/nivolumab, ningetinib, ONO-7475, sitravatinib, INCB081776, SKI-G-801, adrixetinib
2613.43	-0.892	3.1e-13	2.15e-11	ENSMUSG00000045896.15		PAIP2B	poly(A) binding protein interacting protein 2B	Other	translation regulator
3376.95	-0.587	3.21e-13	2.22e-11	ENSMUSG00000020612.17		PRKAR1A	protein kinase cAMP-dependent type I regulatory subunit alpha	Cytoplasm	kinase
4042.8	1.172	3.4e-13	2.34e-11	ENSMUSG00000051586.18		MICAL3	microtubule associated monooxygenase, calponin and LIM domain containing 3	Cytoplasm	enzyme
273.97	1.362	3.82e-13	2.63e-11	ENSMUSG00000038042.12		PTPDC1	protein tyrosine phosphatase domain containing 1	Extracellular Space	phosphatase
4080.01	-0.613	3.92e-13	2.65e-11	ENSMUSG00000035152.15		AP2B1	adaptor related protein complex 2 subunit beta 1	Plasma Membrane	transporter
407.616	1.418	3.89e-13	2.65e-11	ENSMUSG00000027284.17		CDAN1	codanin 1	Nucleus	other
1461.29	-0.946	3.92e-13	2.65e-11	ENSMUSG00000031987.7		EGLN1	egl-9 family hypoxia inducible factor 1	Cytoplasm	enzyme
3165.38	-0.61	3.91e-13	2.65e-11	ENSMUSG00000036180.16		GATAD2A	GATA zinc finger domain containing 2A	Nucleus	transcription regulator
346.182	2.014	3.89e-13	2.65e-11	ENSMUSG00000029206.14		NSUN7	NOP2/Sun RNA methyltransferase family member 7	Other	other
2064.39	-0.934	4.01e-13	2.71e-11	ENSMUSG00000053398.12		PHGDH	phosphoglycerate dehydrogenase	Cytoplasm	enzyme
2412.49	-1.024	4.14e-13	2.78e-11	ENSMUSG00000034892.9		RPS29	ribosomal protein S29	Cytoplasm	other
96.376	2.075	4.33e-13	2.9e-11	ENSMUSG00000093593.2		Gm20683		Other	other
1108.84	-1.057	4.36e-13	2.91e-11	ENSMUSG00000063882.13		UQCRH	ubiquinol-cytochrome c reductase hinge protein	Cytoplasm	enzyme
1512	1.028	4.46e-13	2.97e-11	ENSMUSG00000106864.4		GTF3C2	general transcription factor IIIC subunit 2	Nucleus	transcription regulator
3071.83	-0.992	4.47e-13	2.97e-11	ENSMUSG00000023367.15		TMEM176A	transmembrane protein 176A	Other	other
1447.29	0.722	4.7e-13	3.11e-11	ENSMUSG00000052812.6		ATAD2B	ATPase family AAA domain containing 2B	Nucleus	enzyme
4682.07	-0.81	4.75e-13	3.13e-11	ENSMUSG00000024327.17		SLC39A7	solute carrier family 39 member 7	Plasma Membrane	transporter
514.957	1.258	4.83e-13	3.17e-11	ENSMUSG00000026199.19		ANKZF1	ankyrin repeat and zinc finger peptidyl tRNA hydrolase 1	Nucleus	transcription regulator
73.538	3.176	4.98e-13	3.26e-11	ENSMUSG00000073647.5		Gm10557	cadherin 11 pseudogene	Other	other
276.683	-1.342	4.98e-13	3.26e-11	ENSMUSG00000039633.8		LONRF1	LON peptidase N-terminal domain and ring finger 1	Cytoplasm	other
11031.1	-0.78	5.22e-13	3.4e-11	ENSMUSG00000017707.10		SERINC3	serine incorporator 3	Cytoplasm	transporter
14068.1	-1.421	5.35e-13	3.48e-11	ENSMUSG00000037458.16		AZIN1	antizyme inhibitor 1	Cytoplasm	enzyme
15293.5	-1.115	5.63e-13	3.65e-11	ENSMUSG00000027828.13		SSR3	signal sequence receptor subunit 3	Cytoplasm	other
1022.7	1.262	5.75e-13	3.71e-11	ENSMUSG00000032295.16		MAN2C1	mannosidase alpha class 2C member 1	Cytoplasm	enzyme
1793.53	-0.974	6.15e-13	3.96e-11	ENSMUSG00000038845.12		PHB1	prohibitin 1	Nucleus	transcription regulator	prohibitin-targeting peptide 1
5327.32	-0.881	6.19e-13	3.97e-11	ENSMUSG00000075700.11		SELENOT	selenoprotein T	Cytoplasm	enzyme
3414.02	-1.19	6.37e-13	4.08e-11	ENSMUSG00000025362.7		RPS26	ribosomal protein S26	Cytoplasm	other
5599.12	-0.958	6.49e-13	4.13e-11	ENSMUSG00000021610.9		CLPTM1L	CLPTM1 like	Cytoplasm	transporter
874.934	-0.905	6.49e-13	4.13e-11	ENSMUSG00000025630.9		HPRT1	hypoxanthine phosphoribosyltransferase 1	Cytoplasm	enzyme	cytarabine/daunorubicin/thioguanine, 6-mercaptopurine/methotrexate, 6-mercaptopurine, 6-mercaptopurine/vincristine, hydroxyurea/6-mercaptopurine, imatinib/thioguanine, daunorubicin/etoposide/6-mercaptopurine/mitoxantrone/prednisolone/vindesine, L-asparaginase/cyclophosphamide/cytarabine/daunorubicin/6-mercaptopurine/prednisone/vincristine, 6-mercaptopurine/prednisone/thioguanine, cyclophosphamide…
2843.3	-0.99	6.52e-13	4.14e-11	ENSMUSG00000090862.4		RPS13	ribosomal protein S13	Cytoplasm	other
334.243	1.525	6.54e-13	4.14e-11	ENSMUSG00000039137.19		WHRN	whirlin	Plasma Membrane	other
10591.6	-0.886	6.58e-13	4.15e-11	ENSMUSG00000023025.17		LARP4	La ribonucleoprotein 4	Cytoplasm	other
3265.58	-0.817	6.72e-13	4.23e-11	ENSMUSG00000002778.15		KDELR1	KDEL endoplasmic reticulum protein retention receptor 1	Cytoplasm	transporter
619.93	-1.759	6.88e-13	4.32e-11	ENSMUSG00000024640.10		PSAT1	phosphoserine aminotransferase 1	Cytoplasm	enzyme
1990.41	-0.807	7.02e-13	4.39e-11	ENSMUSG00000034781.6		GNA11	G protein subunit alpha 11	Plasma Membrane	enzyme
8906.75	-0.779	7.11e-13	4.42e-11	ENSMUSG00000020091.17		EIF4EBP2	eukaryotic translation initiation factor 4E binding protein 2	Cytoplasm	translation regulator
3718.22	0.651	7.09e-13	4.42e-11	ENSMUSG00000054611.18		KDM2A	lysine demethylase 2A	Nucleus	enzyme
871.161	1.338	7.12e-13	4.42e-11	ENSMUSG00000061288.14		TAOK3	TAO kinase 3	Cytoplasm	kinase	TAO3 inhibitor
2845.87	-0.644	7.24e-13	4.47e-11	ENSMUSG00000028700.15		POMGNT1	protein O-linked mannose N-acetylglucosaminyltransferase 1 (beta 1,2-)	Cytoplasm	enzyme
1230.43	-0.846	7.37e-13	4.53e-11	ENSMUSG00000041548.5		HSPB8	heat shock protein family B (small) member 8	Cytoplasm	kinase
3963.82	-1.118	7.35e-13	4.53e-11	ENSMUSG00000035227.8		SPCS2	signal peptidase complex subunit 2	Cytoplasm	other
1036.18	-0.984	7.57e-13	4.64e-11	ENSMUSG00000021116.11		EIF2S1	eukaryotic translation initiation factor 2 subunit alpha	Cytoplasm	translation regulator
175.927	2.977	7.64e-13	4.67e-11	ENSMUSG00000108037.3		Gm44597		Other	other
1755.79	-0.698	7.81e-13	4.76e-11	ENSMUSG00000011884.14		GLTP	glycolipid transfer protein	Cytoplasm	transporter
1091.29	-0.989	7.85e-13	4.77e-11	ENSMUSG00000048429.11		TIMM29	translocase of inner mitochondrial membrane 29	Cytoplasm	transporter
1035.08	-0.808	8.01e-13	4.86e-11	ENSMUSG00000060090.17		RP2	RP2 activator of ARL3 GTPase	Cytoplasm	enzyme
2990.77	-0.938	8.1e-13	4.89e-11	ENSMUSG00000030282.15		CMAS	cytidine monophosphate N-acetylneuraminic acid synthetase	Nucleus	enzyme
2053.84	-0.66	8.13e-13	4.9e-11	ENSMUSG00000030007.9		CCT7	chaperonin containing TCP1 subunit 7	Cytoplasm	other
1925.19	-0.794	8.36e-13	5.01e-11	ENSMUSG00000029621.15		ARPC1A	actin related protein 2/3 complex subunit 1A	Extracellular Space	other
77837	-1.591	8.33e-13	5.01e-11	ENSMUSG00000042845.8		WFDC12	WAP four-disulfide core domain 12	Extracellular Space	other
7437.75	-0.79	8.46e-13	5.06e-11	ENSMUSG00000042460.6		C1GALT1	core 1 synthase, glycoprotein-N-acetylgalactosamine 3-beta-galactosyltransferase 1	Plasma Membrane	enzyme
776.095	-0.725	8.72e-13	5.19e-11	ENSMUSG00000020737.13		JPT1	Jupiter microtubule associated homolog 1	Nucleus	other
145.039	1.541	8.74e-13	5.19e-11	ENSMUSG00000103472.2		Pcdhga7	protocadherin gamma subfamily A, 7	Other	other
466.732	1.007	8.95e-13	5.31e-11	ENSMUSG00000002409.19		DYRK1B	dual specificity tyrosine phosphorylation regulated kinase 1B	Nucleus	kinase	GSK1173862A, EHT 1610
7781.77	-0.875	9.27e-13	5.48e-11	ENSMUSG00000068747.15		SORT1	sortilin 1	Plasma Membrane	G-protein coupled receptor	TH1902
1444.73	-1.07	1.07e-12	6.28e-11	ENSMUSG00000055943.6		EMC7	ER membrane protein complex subunit 7	Cytoplasm	other
1984.92	0.839	1.07e-12	6.28e-11	ENSMUSG00000039671.19		ZMYND8	zinc finger MYND-type containing 8	Nucleus	transcription regulator
2318.57	-0.893	1.16e-12	6.8e-11	ENSMUSG00000024516.14		SEC11C	SEC11 homolog C, signal peptidase complex subunit	Cytoplasm	peptidase
742.379	1.026	1.19e-12	6.96e-11	ENSMUSG00000054161.13		FAM83E	family with sequence similarity 83 member E	Other	other
5520.52	-0.824	1.2e-12	7e-11	ENSMUSG00000005312.16		UBQLN1	ubiquilin 1	Cytoplasm	other
500.226	-1.024	1.21e-12	7.01e-11	ENSMUSG00000032215.16		RSL24D1	ribosomal L24 domain containing 1	Nucleus	other
728.569	1.201	1.22e-12	7.1e-11	ENSMUSG00000022779.17		TOP3B	DNA topoisomerase III beta	Nucleus	enzyme
1579.01	-0.896	1.23e-12	7.11e-11	ENSMUSG00000000171.6		SDHD	succinate dehydrogenase complex subunit D	Cytoplasm	enzyme	hexachlorophene
2306.09	-0.676	1.27e-12	7.33e-11	ENSMUSG00000030826.20		BCAT2	branched chain amino acid transaminase 2	Cytoplasm	enzyme
411.523	1.394	1.28e-12	7.38e-11	ENSMUSG00000023764.19		SFI1	SFI1 centrin binding protein	Cytoplasm	other
99.651	-2.981	1.33e-12	7.61e-11	ENSMUSG00000038550.11		CIART	circadian associated repressor of transcription	Nucleus	other
2474.03	1.073	1.33e-12	7.62e-11	ENSMUSG00000022185.20		ACIN1	apoptotic chromatin condensation inducer 1	Nucleus	enzyme
512.594	-1.277	1.36e-12	7.75e-11	ENSMUSG00000051256.11		JAGN1	jagunal homolog 1	Cytoplasm	other
2409.3	-0.619	1.38e-12	7.84e-11	ENSMUSG00000024870.7		RAB1B	RAB1B, member RAS oncogene family	Cytoplasm	other
7572.95	-0.713	1.41e-12	7.98e-11	ENSMUSG00000027177.15		HIPK3	homeodomain interacting protein kinase 3	Nucleus	kinase
8005.29	-0.983	1.42e-12	8.06e-11	ENSMUSG00000078812.11		EIF5A	eukaryotic translation initiation factor 5A	Cytoplasm	translation regulator	SNS01-T nanoparticles
65.42	3.088	1.43e-12	8.07e-11	ENSMUSG00000024136.15		DNASE1L2	deoxyribonuclease 1 like 2	Extracellular Space	enzyme
1010.66	-0.834	1.46e-12	8.24e-11	ENSMUSG00000016256.11		CTSZ	cathepsin Z	Cytoplasm	peptidase
2788.7	-0.894	1.49e-12	8.37e-11	ENSMUSG00000030105.9		ARL8B	ADP ribosylation factor like GTPase 8B	Plasma Membrane	enzyme
1325.33	-0.691	1.53e-12	8.58e-11	ENSMUSG00000059920.10		C3orf38	chromosome 3 open reading frame 38	Nucleus	peptidase
10068.9	-1.038	1.55e-12	8.66e-11	ENSMUSG00000044217.19		AQP5	aquaporin 5	Plasma Membrane	transporter
27147.5	-1.045	1.55e-12	8.66e-11	ENSMUSG00000025935.11		TRAM1	translocation associated membrane protein 1	Cytoplasm	other
316.503	2.066	1.59e-12	8.84e-11	ENSMUSG00000024186.16		RGS11	regulator of G protein signaling 11	Plasma Membrane	enzyme
993.103	-0.892	1.6e-12	8.87e-11	ENSMUSG00000047547.15		CLTB	clathrin light chain B	Plasma Membrane	other
10379.6	-0.805	1.64e-12	9.08e-11	ENSMUSG00000019852.8		ARFGEF3	ARFGEF family member 3	Other	other
7595.01	1.573	1.66e-12	9.15e-11	ENSMUSG00000056724.16		NBEAL2	neurobeachin like 2	Cytoplasm	other
1018.09	-0.953	1.69e-12	9.29e-11	ENSMUSG00000021361.8		Tmem14c	transmembrane protein 14C	Cytoplasm	other
4504.3	-0.821	1.81e-12	9.93e-11	ENSMUSG00000003072.16		ATP5F1D	ATP synthase F1 subunit delta	Cytoplasm	transporter
2590.08	-0.892	1.85e-12	1.02e-10	ENSMUSG00000047797.15		GJB1	gap junction protein beta 1	Plasma Membrane	transporter
5775.99	-1.19	1.92e-12	1.05e-10	ENSMUSG00000061718.13		PPP1R1B	protein phosphatase 1 regulatory inhibitor subunit 1B	Cytoplasm	phosphatase
1118.87	1.711	1.97e-12	1.07e-10	ENSMUSG00000008200.16		FNBP4	formin binding protein 4	Nucleus	other
2399.66	-0.837	2.02e-12	1.1e-10	ENSMUSG00000027193.13		API5	apoptosis inhibitor 5	Cytoplasm	other
2920.45	-0.988	2.06e-12	1.12e-10	ENSMUSG00000023068.17		NUS1	NUS1 dehydrodolichyl diphosphate synthase subunit	Cytoplasm	enzyme
1547.73	0.851	2.08e-12	1.13e-10	ENSMUSG00000079487.12		MED12	mediator complex subunit 12	Nucleus	transcription regulator
2562.02	-0.971	2.1e-12	1.13e-10	ENSMUSG00000043091.10		TUBA1C	tubulin alpha 1c	Cytoplasm	other	docetaxel/gemcitabine/vincristine, bevacizumab/paclitaxel/topotecan, cyclophosphamide/epirubicin/5-fluorouracil/paclitaxel, colchicine/probenecid, bevacizumab/docetaxel/prednisone/thalidomide/zoledronic acid, docetaxel/zoledronic acid, gemcitabine/paclitaxel, L-asparaginase/daunorubicin/dexamethasone/vincristine, prednisone/vincristine, docetaxel/5-fluorouracil, vinflunine, L-asparaginase/dexamet…
462.206	1.887	2.11e-12	1.14e-10	ENSMUSG00000112731.2		RP24-496C8.8		Other	other
3241.3	-0.822	2.12e-12	1.14e-10	ENSMUSG00000018326.10		YWHAB	tyrosine 3-monooxygenase/tryptophan 5-monooxygenase activation protein beta	Cytoplasm	other
5988.63	-0.957	2.17e-12	1.16e-10	ENSMUSG00000025544.14		TM9SF2	transmembrane 9 superfamily member 2	Plasma Membrane	transporter
1395.01	-0.589	2.23e-12	1.19e-10	ENSMUSG00000063659.12		ZBTB18	zinc finger and BTB domain containing 18	Nucleus	transcription regulator
11941.3	-0.993	2.26e-12	1.2e-10	ENSMUSG00000041891.17		LMAN1	lectin, mannose binding 1	Cytoplasm	other
6579.07	-0.988	2.24e-12	1.2e-10	ENSMUSG00000021248.10		TMED10	transmembrane p24 trafficking protein 10	Cytoplasm	transporter
1114.77	1.091	2.27e-12	1.2e-10	ENSMUSG00000079470.9		Utp14b	UTP14B small subunit processome component	Nucleus	other
1253.47	-0.68	2.29e-12	1.21e-10	ENSMUSG00000020448.17		RNF185	ring finger protein 185	Cytoplasm	enzyme
223.084	2.242	2.33e-12	1.23e-10	ENSMUSG00000117819.2		Ggnbp1		Other	other
1728.36	-0.842	2.36e-12	1.24e-10	ENSMUSG00000030224.11		STRAP	serine/threonine kinase receptor associated protein	Plasma Membrane	other
728.805	1.288	2.46e-12	1.29e-10	ENSMUSG00000032842.14		ABCC10	ATP binding cassette subfamily C member 10	Plasma Membrane	transporter
376.308	1.461	2.45e-12	1.29e-10	ENSMUSG00000036552.20		Ermard	ER membrane associated RNA degradation	Other	other
3715.41	-0.885	2.66e-12	1.39e-10	ENSMUSG00000029840.9		MTPN	myotrophin	Nucleus	transcription regulator
3506.66	-0.846	2.68e-12	1.4e-10	ENSMUSG00000033917.16		GDE1	glycerophosphodiester phosphodiesterase 1	Plasma Membrane	enzyme
816.619	-0.868	2.79e-12	1.45e-10	ENSMUSG00000025868.7		HIGD2A	HIG1 hypoxia inducible domain family member 2A	Other	other
456.982	1.07	2.8e-12	1.45e-10	ENSMUSG00000029055.18		PLCH2	phospholipase C eta 2	Cytoplasm	enzyme
714.708	-0.77	2.81e-12	1.46e-10	ENSMUSG00000032349.14		ELOVL5	ELOVL fatty acid elongase 5	Cytoplasm	enzyme
1175.89	-0.911	2.82e-12	1.46e-10	ENSMUSG00000052151.13		PLPP2	phospholipid phosphatase 2	Plasma Membrane	phosphatase
1818.52	-0.926	2.86e-12	1.47e-10	ENSMUSG00000024646.15		CYB5A	cytochrome b5 type A	Cytoplasm	enzyme
1037.14	-0.692	2.85e-12	1.47e-10	ENSMUSG00000036985.13		ZDHHC9	zinc finger DHHC-type palmitoyltransferase 9	Cytoplasm	enzyme
640.985	-0.757	2.92e-12	1.5e-10	ENSMUSG00000028837.9		PSMB2	proteasome 20S subunit beta 2	Cytoplasm	peptidase	bortezomib/cladribine/rituximab, bortezomib/dexamethasone/pomalidomide, bortezomib/doxorubicin, bortezomib/dexamethasone/thalidomide, bortezomib/paclitaxel, bortezomib/fulvestrant, carfilzomib, bortezomib/sorafenib, bortezomib/rituximab, bortezomib/lenalidomide, carfilzomib/dexamethasone/lenalidomide, bortezomib/dexamethasone/lenalidomide, bortezomib/dexamethasone/doxorubicin, bortezomib/predniso…
1082.62	1.204	3.01e-12	1.53e-10	ENSMUSG00000025409.15		MBD6	methyl-CpG binding domain protein 6	Nucleus	other
24939.6	-0.964	3e-12	1.53e-10	ENSMUSG00000008348.10		UBC	ubiquitin C	Cytoplasm	enzyme
322.04	-1.234	3.04e-12	1.55e-10	ENSMUSG00000020328.11		NUDCD2	NudC domain containing 2	Cytoplasm	other
115.089	2.161	3.07e-12	1.56e-10	ENSMUSG00000042814.9		MCTS2	MCTS family member 2	Cytoplasm	other
1837.25	-0.72	3.15e-12	1.6e-10	ENSMUSG00000034210.15		EFCAB14	EF-hand calcium binding domain 14	Other	other
1965.62	-0.801	3.33e-12	1.68e-10	ENSMUSG00000030800.11		PRSS8	serine protease 8	Extracellular Space	peptidase
761.479	1.484	3.32e-12	1.68e-10	ENSMUSG00000040740.8		SLC25A34	solute carrier family 25 member 34	Cytoplasm	other
2233.32	-0.819	3.36e-12	1.69e-10	ENSMUSG00000025140.16		PYCR1	pyrroline-5-carboxylate reductase 1	Cytoplasm	enzyme
703.868	-0.885	3.41e-12	1.71e-10	ENSMUSG00000049439.14		CYP20A1	cytochrome P450 family 20 subfamily A member 1	Other	enzyme
1715.21	-0.746	3.43e-12	1.72e-10	ENSMUSG00000021987.10		MTMR6	myotubularin related protein 6	Cytoplasm	phosphatase
170.519	1.698	3.53e-12	1.76e-10	ENSMUSG00000052563.14		D930048N14Rik	RIKEN cDNA D930048N14 gene	Other	other
1568.88	-0.753	3.57e-12	1.78e-10	ENSMUSG00000028798.17		EIF3I	eukaryotic translation initiation factor 3 subunit I	Cytoplasm	translation regulator
1525.52	-0.94	3.87e-12	1.93e-10	ENSMUSG00000063406.12		TMED5	transmembrane p24 trafficking protein 5	Cytoplasm	other
1811.54	-0.998	3.9e-12	1.94e-10	ENSMUSG00000000088.8		COX5A	cytochrome c oxidase subunit 5A	Cytoplasm	enzyme
4406.22	-1.078	4.18e-12	2.07e-10	ENSMUSG00000022389.16		TEF	TEF transcription factor, PAR bZIP family member	Nucleus	transcription regulator
698.663	-1.108	4.21e-12	2.08e-10	ENSMUSG00000071014.11		NDUFB6	NADH:ubiquinone oxidoreductase subunit B6	Cytoplasm	enzyme
1488.94	-1.088	4.25e-12	2.09e-10	ENSMUSG00000029430.14		RAN	RAN, member RAS oncogene family	Nucleus	enzyme
6379.88	-0.915	4.39e-12	2.15e-10	ENSMUSG00000054342.9		KCNN4	potassium calcium-activated channel subfamily N member 4	Plasma Membrane	ion channel	betamethasone/clotrimazole, clotrimazole, senicapoc
17514.5	-1.021	4.39e-12	2.15e-10	ENSMUSG00000067274.11		RPLP0	ribosomal protein lateral stalk subunit P0	Cytoplasm	other
403.253	-1.034	4.55e-12	2.23e-10	ENSMUSG00000017188.4		COA3	cytochrome c oxidase assembly factor 3	Cytoplasm	other
10881.8	-0.796	4.57e-12	2.23e-10	ENSMUSG00000057666.19		GAPDH	glyceraldehyde-3-phosphate dehydrogenase	Cytoplasm	enzyme
1200.15	1.001	4.6e-12	2.24e-10	ENSMUSG00000006276.12		EPS15L1	epidermal growth factor receptor pathway substrate 15 like 1	Plasma Membrane	other
445.647	1.725	4.74e-12	2.3e-10	ENSMUSG00002076083.1		KLHL17	kelch like family member 17	Cytoplasm	other
877.73	-1.222	4.74e-12	2.3e-10	ENSMUSG00000028976.11		SLC2A5	solute carrier family 2 member 5	Plasma Membrane	transporter
768.183	-0.817	4.8e-12	2.32e-10	ENSMUSG00000021102.5		GLRX5	glutaredoxin 5	Cytoplasm	other
583.028	-0.796	4.9e-12	2.36e-10	ENSMUSG00000035725.14		PRKX	protein kinase cAMP-dependent X-linked catalytic subunit	Cytoplasm	kinase
403.319	1.12	5.01e-12	2.42e-10	ENSMUSG00000057649.7		BRD9	bromodomain containing 9	Nucleus	other	FHD-609, CFT8634
4568.22	-0.749	5.14e-12	2.47e-10	ENSMUSG00000029064.16		GNB1	G protein subunit beta 1	Plasma Membrane	enzyme
49.995	8.934	5.22e-12	2.5e-10	ENSMUSG00000105017.2		Gm43107		Other	other
553.535	1.449	5.32e-12	2.55e-10	ENSMUSG00000071477.11		ZNF777	zinc finger protein 777	Nucleus	other
2255.74	-0.752	5.46e-12	2.6e-10	ENSMUSG00000021486.8		PRELID1	PRELI domain containing 1	Cytoplasm	transporter
2933.11	-0.807	5.46e-12	2.6e-10	ENSMUSG00000058446.15		ZNRF2	zinc and ring finger 2	Cytoplasm	enzyme
8624.29	-0.875	5.61e-12	2.66e-10	ENSMUSG00000021218.11		GDI2	GDP dissociation inhibitor 2	Cytoplasm	other
3541.41	-0.838	5.6e-12	2.66e-10	ENSMUSG00000047187.10		RAB2A	RAB2A, member RAS oncogene family	Cytoplasm	enzyme
834.265	-0.875	5.95e-12	2.8e-10	ENSMUSG00000028878.12		FAM76A	family with sequence similarity 76 member A	Nucleus	other
2178.64	-0.759	5.91e-12	2.8e-10	ENSMUSG00000020271.18		FBXW11	F-box and WD repeat domain containing 11	Cytoplasm	enzyme
1375.61	-0.792	5.94e-12	2.8e-10	ENSMUSG00000030055.17		RAB43	RAB43, member RAS oncogene family	Cytoplasm	enzyme
3226.97	-0.9	6.1e-12	2.87e-10	ENSMUSG00000036257.16		PNPLA8	patatin like phospholipase domain containing 8	Cytoplasm	enzyme
14720.6	-1.099	6.22e-12	2.92e-10	ENSMUSG00000022136.9		DNAJC3	DnaJ heat shock protein family (Hsp40) member C3	Cytoplasm	other
1704.11	-1.022	6.27e-12	2.93e-10	ENSMUSG00000019579.14		MYDGF	myeloid derived growth factor	Extracellular Space	cytokine
1089.92	-1.036	6.28e-12	2.93e-10	ENSMUSG00000014177.11		TVP23B	trans-golgi network vesicle protein 23 homolog B	Other	other
943.125	-0.789	6.36e-12	2.97e-10	ENSMUSG00000028953.11		ABCF2	ATP binding cassette subfamily F member 2	Cytoplasm	transporter
74.51	3.229	6.45e-12	2.99e-10	ENSMUSG00000108322.4		5430431A17Rik		Other	other
441.615	-1.5	6.42e-12	2.99e-10	ENSMUSG00000047631.5		APOF	apolipoprotein F	Extracellular Space	other
7987.17	-0.673	6.56e-12	3.04e-10	ENSMUSG00000054008.10		NDST1	N-deacetylase and N-sulfotransferase 1	Cytoplasm	enzyme
870.341	1.223	6.65e-12	3.07e-10	ENSMUSG00000058318.17		PHF21A	PHD finger protein 21A	Nucleus	other
5059.7	-0.956	6.7e-12	3.09e-10	ENSMUSG00000051223.15		BZW1	basic leucine zipper and W2 domains 1	Cytoplasm	translation regulator
3062.68	-1.039	6.97e-12	3.21e-10	ENSMUSG00000028691.13		PRDX1	peroxiredoxin 1	Cytoplasm	enzyme
1581.79	0.965	7.02e-12	3.22e-10	ENSMUSG00000025571.14		TNRC6C	trinucleotide repeat containing adaptor 6C	Cytoplasm	other
2663.11	-0.887	7.11e-12	3.26e-10	ENSMUSG00000027162.8		LIN7C	lin-7 homolog C, crumbs cell polarity complex component	Cytoplasm	other
3426.88	-0.737	7.4e-12	3.38e-10	ENSMUSG00000039202.13		ABHD2	abhydrolase domain containing 2, acylglycerol lipase	Cytoplasm	enzyme
462.697	1.616	7.42e-12	3.39e-10	ENSMUSG00000037243.18		ZNF692	zinc finger protein 692	Nucleus	transcription regulator
1059.52	-0.677	7.46e-12	3.4e-10	ENSMUSG00000045427.14		HNRNPH2	heterogeneous nuclear ribonucleoprotein H2	Nucleus	other
1905.1	-0.96	7.53e-12	3.42e-10	ENSMUSG00000033813.16		TCEA1	transcription elongation factor A1	Nucleus	transcription regulator
1543.73	-0.735	7.59e-12	3.44e-10	ENSMUSG00000031948.15		KARS1	lysyl-tRNA synthetase 1	Cytoplasm	enzyme
3918.67	-0.609	7.71e-12	3.49e-10	ENSMUSG00000045973.19		SLC25A51	solute carrier family 25 member 51	Cytoplasm	transporter
691.134	0.937	7.77e-12	3.51e-10	ENSMUSG00000023980.8		TAF8	TATA-box binding protein associated factor 8	Nucleus	transcription regulator
950.726	1.373	7.81e-12	3.52e-10	ENSMUSG00000003123.16		LIPE	lipase E, hormone sensitive type	Cytoplasm	enzyme
2654.91	-0.771	8.08e-12	3.63e-10	ENSMUSG00000001687.16		UBL3	ubiquitin like 3	Cytoplasm	other
3827.98	-1.023	8.24e-12	3.69e-10	ENSMUSG00000030103.12		BHLHE40	basic helix-loop-helix family member e40	Nucleus	transcription regulator
26779.1	-0.797	8.26e-12	3.69e-10	ENSMUSG00000005610.18		EIF4G2	eukaryotic translation initiation factor 4 gamma 2	Cytoplasm	translation regulator
1444.57	-0.78	8.26e-12	3.69e-10	ENSMUSG00000024601.10		ISOC1	isochorismatase domain containing 1	Cytoplasm	enzyme
3252.56	-0.994	8.33e-12	3.72e-10	ENSMUSG00000064220.7		H2ac18	H2A clustered histone 18	Nucleus	other
799.36	-0.826	8.38e-12	3.73e-10	ENSMUSG00000022765.11		SNAP29	synaptosome associated protein 29	Cytoplasm	other
557.76	0.931	8.45e-12	3.75e-10	ENSMUSG00000037443.14		CEP85	centrosomal protein 85	Nucleus	other
510.59	-1.148	8.68e-12	3.85e-10	ENSMUSG00000037278.10		TMEM97	transmembrane protein 97	Extracellular Space	other	CT1812
130.468	1.688	8.73e-12	3.86e-10	ENSMUSG00000040594.20		RANBP17	RAN binding protein 17	Nucleus	transporter
1139.13	-0.946	8.79e-12	3.88e-10	ENSMUSG00000005687.15		BCAS2	BCAS2 pre-mRNA processing factor	Nucleus	other
2459.42	-0.692	9e-12	3.96e-10	ENSMUSG00000060373.17		HNRNPC	heterogeneous nuclear ribonucleoprotein C	Nucleus	other
1020.02	1.455	9.48e-12	4.17e-10	ENSMUSG00000016933.18		PLCG1	phospholipase C gamma 1	Cytoplasm	enzyme
3160.02	1.129	1.01e-11	4.43e-10	ENSMUSG00000020023.19		TMCC3	transmembrane and coiled-coil domain family 3	Cytoplasm	other
1924.74	-1.053	1.01e-11	4.44e-10	ENSMUSG00000025204.11		NDUFB8	NADH:ubiquinone oxidoreductase subunit B8	Cytoplasm	enzyme
288.523	-1.408	1.02e-11	4.45e-10	ENSMUSG00000028563.17		TM2D1	TM2 domain containing 1	Plasma Membrane	G-protein coupled receptor
1110.22	-0.948	1.02e-11	4.47e-10	ENSMUSG00000053334.7		FICD	FIC domain protein adenylyltransferase	Nucleus	enzyme
2812.66	-0.716	1.04e-11	4.51e-10	ENSMUSG00000028426.11		RAD23B	RAD23 homolog B, nucleotide excision repair protein	Nucleus	other
4180.56	-0.803	1.11e-11	4.8e-10	ENSMUSG00000028692.15		AKR1A1	aldo-keto reductase family 1 member A1	Cytoplasm	enzyme	aldose reductase inhibitor
10336	-0.812	1.1e-11	4.8e-10	ENSMUSG00000102869.4		Norad	non-coding RNA activated by DNA damage	Cytoplasm	other
4962.89	-0.637	1.12e-11	4.84e-10	ENSMUSG00000072568.5		LRATD2	LRAT domain containing 2	Plasma Membrane	other
2019.06	-0.836	1.12e-11	4.84e-10	ENSMUSG00000032527.14		PCCB	propionyl-CoA carboxylase subunit beta	Cytoplasm	enzyme
1310.52	-0.821	1.13e-11	4.87e-10	ENSMUSG00000120144.1		ENSMUSG00000120144		Other	other
1104.39	-0.682	1.15e-11	4.96e-10	ENSMUSG00000021711.18		TRAPPC13	trafficking protein particle complex subunit 13	Cytoplasm	other
617.04	-0.958	1.16e-11	4.97e-10	ENSMUSG00000025917.10		COPS5	COP9 signalosome subunit 5	Nucleus	transcription regulator
3397	-1.023	1.17e-11	5.01e-10	ENSMUSG00000032353.10		TMED3	transmembrane p24 trafficking protein 3	Cytoplasm	transporter
870.648	-0.805	1.19e-11	5.09e-10	ENSMUSG00000025858.13		GET4	guided entry of tail-anchored proteins factor 4	Cytoplasm	other
993.349	-1.018	1.21e-11	5.16e-10	ENSMUSG00000067288.14		RPS28	ribosomal protein S28	Cytoplasm	other
2059.22	-0.632	1.22e-11	5.22e-10	ENSMUSG00000011114.19		TBRG1	transforming growth factor beta regulator 1	Nucleus	other
2892.14	-0.865	1.27e-11	5.42e-10	ENSMUSG00000030662.11		IPO5	importin 5	Nucleus	transporter
2529.87	-0.67	1.3e-11	5.52e-10	ENSMUSG00000006998.17		PSMD2	proteasome 26S subunit ubiquitin receptor, non-ATPase 2	Cytoplasm	other	bortezomib/cladribine/rituximab, bortezomib/dexamethasone/pomalidomide, bortezomib/doxorubicin, bortezomib/dexamethasone/thalidomide, bortezomib/paclitaxel, bortezomib/fulvestrant, bortezomib/sorafenib, bortezomib/rituximab, bortezomib/lenalidomide, bortezomib/dexamethasone/lenalidomide, bortezomib/dexamethasone/doxorubicin, bortezomib/prednisone, bortezomib/dexamethasone, bortezomib/vorinostat, …
632.947	-0.976	1.34e-11	5.68e-10	ENSMUSG00000032607.13		AMT	aminomethyltransferase	Cytoplasm	enzyme
5094.84	0.855	1.41e-11	5.98e-10	ENSMUSG00000032777.10		GTF3C1	general transcription factor IIIC subunit 1	Nucleus	transcription regulator
3323.76	-0.968	1.42e-11	5.99e-10	ENSMUSG00000025508.14		RPLP2	ribosomal protein lateral stalk subunit P2	Cytoplasm	other
3102.34	-0.872	1.43e-11	6.03e-10	ENSMUSG00000026003.6		ACADL	acyl-CoA dehydrogenase long chain	Cytoplasm	enzyme
2572.27	-0.998	1.47e-11	6.17e-10	ENSMUSG00000025903.15		LYPLA1	lysophospholipase 1	Cytoplasm	enzyme
3360.15	-0.734	1.47e-11	6.17e-10	ENSMUSG00000028032.14		PAPSS1	3'-phosphoadenosine 5'-phosphosulfate synthase 1	Cytoplasm	enzyme
1955.12	-0.753	1.49e-11	6.24e-10	ENSMUSG00000040447.16		SPNS2	SPNS lysolipid transporter 2, sphingosine-1-phosphate	Plasma Membrane	transporter
840.304	0.878	1.53e-11	6.37e-10	ENSMUSG00000030400.18		ERCC2	ERCC excision repair 2, TFIIH core complex helicase subunit	Nucleus	enzyme
3708.44	-0.784	1.59e-11	6.64e-10	ENSMUSG00000041028.17		GHITM	growth hormone inducible transmembrane protein	Cytoplasm	transporter
138.486	2.146	1.6e-11	6.65e-10	ENSMUSG00000102440.2		Pcdhga9	protocadherin gamma subfamily A, 9	Other	other
1288.33	-0.849	1.61e-11	6.68e-10	ENSMUSG00000020922.12		LSM12	LSM12 homolog	Cytoplasm	other
5445.15	-0.951	1.61e-11	6.69e-10	ENSMUSG00000059796.17		EIF4A1	eukaryotic translation initiation factor 4A1	Cytoplasm	translation regulator
1437.53	-0.883	1.64e-11	6.78e-10	ENSMUSG00000029234.14		TMEM165	transmembrane protein 165	Plasma Membrane	other
9902.78	-0.885	1.68e-11	6.95e-10	ENSMUSG00000016319.4		SLC25A5	solute carrier family 25 member 5	Cytoplasm	transporter	clodronic acid
741.283	-0.659	1.72e-11	7.08e-10	ENSMUSG00000113949.2		SCAMP4	secretory carrier membrane protein 4	Cytoplasm	other
156.024	1.886	1.84e-11	7.55e-10	ENSMUSG00000104114.2		Gm37297		Other	other
4977.26	-0.823	1.92e-11	7.87e-10	ENSMUSG00000039062.16		ANPEP	alanyl aminopeptidase, membrane	Plasma Membrane	peptidase	68Ga-HX01, truncated tissue factor/NGR peptide, CNGRC peptide-TNF alpha conjugate
518.823	1.067	1.94e-11	7.93e-10	ENSMUSG00000026925.17		INPP5E	inositol polyphosphate-5-phosphatase E	Cytoplasm	phosphatase
2520.39	-0.904	1.94e-11	7.93e-10	ENSMUSG00000031703.9		ITFG1	integrin alpha FG-GAP repeat containing 1	Plasma Membrane	other
2382.9	-0.618	1.98e-11	8.08e-10	ENSMUSG00000015002.19		EFR3A	EFR3 homolog A	Plasma Membrane	other
577.011	-1.153	1.99e-11	8.11e-10	ENSMUSG00000031604.11		MSMO1	methylsterol monooxygenase 1	Cytoplasm	enzyme
502.348	1.225	2e-11	8.14e-10	ENSMUSG00000096054.4		SYNE1	spectrin repeat containing nuclear envelope protein 1	Nucleus	other
839.069	-1.013	2.01e-11	8.15e-10	ENSMUSG00000004945.16		TMEM242	transmembrane protein 242	Cytoplasm	other
567.171	-0.911	2.1e-11	8.51e-10	ENSMUSG00000001380.8		HARS1	histidyl-tRNA synthetase 1	Cytoplasm	enzyme
2978.9	-0.781	2.13e-11	8.6e-10	ENSMUSG00000089911.5		MFSD14A	major facilitator superfamily domain containing 14A	Other	transporter
3550.29	-0.837	2.15e-11	8.7e-10	ENSMUSG00000022629.19		KIF21A	kinesin family member 21A	Cytoplasm	enzyme
978.918	-0.979	2.22e-11	8.96e-10	ENSMUSG00000005779.13		PSMB4	proteasome 20S subunit beta 4	Cytoplasm	peptidase
2078.01	-1.005	2.25e-11	9.04e-10	ENSMUSG00000036825.13		SSX2IP	SSX family member 2 interacting protein	Plasma Membrane	other
3048.03	-1.004	2.33e-11	9.33e-10	ENSMUSG00000021054.7		SGPP1	sphingosine-1-phosphate phosphatase 1	Cytoplasm	phosphatase
369.988	-1.038	2.33e-11	9.33e-10	ENSMUSG00000078681.11		TM2D3	TM2 domain containing 3	Plasma Membrane	other
1168.49	-1.181	2.37e-11	9.46e-10	ENSMUSG00000031089.8		SLC6A14	solute carrier family 6 member 14	Plasma Membrane	transporter
2174.09	1.024	2.42e-11	9.65e-10	ENSMUSG00000026987.17		BAZ2B	bromodomain adjacent to zinc finger domain 2B	Nucleus	other
1214.71	-0.749	2.42e-11	9.65e-10	ENSMUSG00000033629.7		HACD3	3-hydroxyacyl-CoA dehydratase 3	Cytoplasm	enzyme
260.48	-1.065	2.52e-11	1e-09	ENSMUSG00000021871.20		Gm49342		Other	other
3550.53	-1.191	2.55e-11	1.01e-09	ENSMUSG00000053317.12		SEC61B	SEC61 translocon subunit beta	Cytoplasm	transporter
1277.33	-1.101	2.58e-11	1.02e-09	ENSMUSG00000011034.7		SLC5A1	solute carrier family 5 member 1	Plasma Membrane	transporter	YG1699, sotagliflozin
925.349	-0.973	2.56e-11	1.02e-09	ENSMUSG00000060860.9		UBE2S	ubiquitin conjugating enzyme E2 S	Nucleus	enzyme
360.091	-1.1	2.6e-11	1.03e-09	ENSMUSG00000073676.5		HSPE1	heat shock protein family E (Hsp10) member 1	Cytoplasm	enzyme
2531.72	-0.673	2.64e-11	1.04e-09	ENSMUSG00000034024.9		CCT2	chaperonin containing TCP1 subunit 2	Cytoplasm	kinase
1338.14	1.266	2.65e-11	1.04e-09	ENSMUSG00000026074.16		MAP4K4	mitogen-activated protein kinase kinase kinase kinase 4	Cytoplasm	kinase	PF-06260933, GNE-495, NCB-0846
2782.24	-0.85	2.64e-11	1.04e-09	ENSMUSG00000031422.17		MORF4L2	mortality factor 4 like 2	Nucleus	other
13247.9	-0.888	2.66e-11	1.04e-09	ENSMUSG00000027506.16		TPD52	tumor protein D52	Cytoplasm	other
685.215	-0.928	2.81e-11	1.1e-09	ENSMUSG00000078941.10		AK6	adenylate kinase 6	Nucleus	kinase
6774.17	-0.893	2.82e-11	1.1e-09	ENSMUSG00000031232.18		MAGT1	magnesium transporter 1	Plasma Membrane	enzyme
3251.38	-0.935	2.87e-11	1.12e-09	ENSMUSG00000000563.18		ATP5PB	ATP synthase peripheral stalk-membrane subunit b	Cytoplasm	transporter
909.722	0.752	2.94e-11	1.15e-09	ENSMUSG00000030527.16		CRTC3	CREB regulated transcription coactivator 3	Nucleus	other
2337.78	-0.679	3e-11	1.16e-09	ENSMUSG00000030168.14		ADIPOR2	adiponectin receptor 2	Plasma Membrane	transmembrane receptor
384.756	-1.063	2.98e-11	1.16e-09	ENSMUSG00000028998.7		TOMM7	translocase of outer mitochondrial membrane 7	Cytoplasm	transporter
63.212	3.38	3.11e-11	1.2e-09	ENSMUSG00000057132.17		RPGRIP1	RPGR interacting protein 1	Extracellular Space	other
1583.81	-0.536	3.12e-11	1.2e-09	ENSMUSG00000068739.14		SARS1	seryl-tRNA synthetase 1	Cytoplasm	enzyme
1507.55	0.926	3.09e-11	1.2e-09	ENSMUSG00000038143.17		STOX2	storkhead box 2	Other	other
3641.61	-0.669	3.17e-11	1.22e-09	ENSMUSG00000034636.10		ZYG11B	zyg-11 family member B, cell cycle regulator	Other	other
1061.47	-0.868	3.21e-11	1.23e-09	ENSMUSG00000019054.14		FIS1	fission, mitochondrial 1	Cytoplasm	other
718.255	-0.809	3.22e-11	1.24e-09	ENSMUSG00000090000.3		IER3IP1	immediate early response 3 interacting protein 1	Cytoplasm	other
1080.77	-0.86	3.27e-11	1.25e-09	ENSMUSG00000036632.10		ALG5	ALG5 dolichyl-phosphate beta-glucosyltransferase	Cytoplasm	enzyme
3653.53	-1.124	3.28e-11	1.25e-09	ENSMUSG00000020644.10		ID2	inhibitor of DNA binding 2	Nucleus	transcription regulator
523.312	-0.894	3.27e-11	1.25e-09	ENSMUSG00000045503.17		SYS1	SYS1 golgi trafficking protein	Cytoplasm	other
5579.75	-0.982	3.3e-11	1.26e-09	ENSMUSG00000003970.10		RPL8	ribosomal protein L8	Cytoplasm	other
1502.53	-0.626	3.33e-11	1.27e-09	ENSMUSG00000062373.9		TMEM65	transmembrane protein 65	Cytoplasm	other
5938.66	-0.749	3.41e-11	1.29e-09	ENSMUSG00000030934.10		OAT	ornithine aminotransferase	Cytoplasm	enzyme
643.452	-0.88	3.44e-11	1.3e-09	ENSMUSG00000031482.10		SLC25A15	solute carrier family 25 member 15	Cytoplasm	transporter
787.832	-0.828	3.54e-11	1.34e-09	ENSMUSG00000035329.8		FBXO33	F-box protein 33	Other	other
6542.26	-0.96	3.58e-11	1.35e-09	ENSMUSG00000033685.14		UCP2	uncoupling protein 2	Cytoplasm	transporter
1503.6	0.908	3.66e-11	1.38e-09	ENSMUSG00000026113.18		INPP4A	inositol polyphosphate-4-phosphatase type I A	Cytoplasm	phosphatase
3155.79	-0.626	3.78e-11	1.42e-09	ENSMUSG00000030835.7		NOMO3	NODAL modulator 3	Cytoplasm	other
8857.24	-0.93	3.81e-11	1.43e-09	ENSMUSG00000021427.11		SSR1	signal sequence receptor subunit 1	Cytoplasm	other
1293.12	-0.769	3.83e-11	1.44e-09	ENSMUSG00000057134.8		ADO	2-aminoethanethiol dioxygenase	Cytoplasm	enzyme
222.649	2.074	3.87e-11	1.45e-09	ENSMUSG00000118128.2		AC136710.2		Other	other
812.503	-0.73	3.94e-11	1.47e-09	ENSMUSG00000033475.16		TOMM6	translocase of outer mitochondrial membrane 6	Cytoplasm	other
334.132	-1.457	4e-11	1.49e-09	ENSMUSG00000021303.15		GNG4	G protein subunit gamma 4	Plasma Membrane	other
348.835	1.711	4.05e-11	1.51e-09	ENSMUSG00000029074.15		TTLL10	tubulin tyrosine ligase like 10	Cytoplasm	enzyme
4746.8	-0.734	4.22e-11	1.57e-09	ENSMUSG00000042079.14		HNRNPF	heterogeneous nuclear ribonucleoprotein F	Nucleus	other
527.797	-0.78	4.29e-11	1.59e-09	ENSMUSG00000041958.11		PIGS	phosphatidylinositol glycan anchor biosynthesis class S	Cytoplasm	enzyme
1733.38	-0.713	4.31e-11	1.6e-09	ENSMUSG00000030753.16		THAP12	THAP domain containing 12	Nucleus	other
1756.25	0.974	4.37e-11	1.62e-09	ENSMUSG00000084128.11		ESRP2	epithelial splicing regulatory protein 2	Nucleus	other
469.672	1.357	4.46e-11	1.65e-09	ENSMUSG00000004098.8		COL5A3	collagen type V alpha 3 chain	Extracellular Space	other	collagenase
9037.29	-0.678	4.59e-11	1.69e-09	ENSMUSG00000034158.10		LRRC58	leucine rich repeat containing 58	Other	other
5936.05	-0.939	4.62e-11	1.7e-09	ENSMUSG00000029752.13		ASNS	asparagine synthetase (glutamine-hydrolyzing)	Cytoplasm	enzyme
71.762	2.566	4.72e-11	1.73e-09	ENSMUSG00000087233.2		Gm43213		Other	other
503.058	1.159	4.74e-11	1.74e-09	ENSMUSG00000002833.12		HDGFL2	HDGF like 2	Nucleus	other
2622.16	1.376	4.85e-11	1.78e-09	ENSMUSG00000057133.15		CHD6	chromodomain helicase DNA binding protein 6	Nucleus	enzyme
20941.1	1.524	4.88e-11	1.78e-09	ENSMUSG00000039218.18		SRRM2	serine/arginine repetitive matrix 2	Nucleus	other
942.497	-0.928	4.94e-11	1.8e-09	ENSMUSG00000071657.13		BSCL2	BSCL2 lipid droplet biogenesis associated, seipin	Cytoplasm	other
4544.89	-0.968	5.03e-11	1.83e-09	ENSMUSG00000025813.15		HOMER2	homer scaffold protein 2	Plasma Membrane	other
5410.41	-0.859	5.08e-11	1.85e-09	ENSMUSG00000024782.8		AK3	adenylate kinase 3	Cytoplasm	kinase
5847.72	-0.805	5.1e-11	1.85e-09	ENSMUSG00000027030.16		STK39	serine/threonine kinase 39	Nucleus	kinase
1651.59	1.494	5.31e-11	1.92e-09	ENSMUSG00000021495.11		FAM193B	family with sequence similarity 193 member B	Nucleus	other
6862.74	-0.871	5.43e-11	1.96e-09	ENSMUSG00000043019.13		EDEM3	ER degradation enhancing alpha-mannosidase like protein 3	Cytoplasm	enzyme
11684.6	-0.804	5.49e-11	1.98e-09	ENSMUSG00000000787.13		DDX3X	DEAD-box helicase 3 X-linked	Cytoplasm	enzyme
109	-1.431	5.51e-11	1.99e-09	ENSMUSG00000001773.15		FOLH1	folate hydrolase 1	Plasma Membrane	peptidase	lutetium Lu 177 PSMA-EB-01, lutetium Lu 177 rosopatamab tetraxetan, 225Ac-J591, 123I-MIP-1095, MDX1201-A488, thorium Th-227 pelgifatamab corixetan, huJ591, HPN424, acapatamab, gallium Ga 68-THP-PSMA, JNJ-80038114, lutetium lu 177 zadavotide guraxetan, 131I-MIP-1095, monoclonal antibody J591, lutetium Lu 177 vipivotide tetraxetan, ARX517, LAVA-1207, lutetium Lu 177 PSMA-10.1, EC1169, iodine I 131 …
1268.42	-1.006	5.67e-11	2.04e-09	ENSMUSG00000028156.13		EIF4E	eukaryotic translation initiation factor 4E	Cytoplasm	translation regulator	ISIS 183750
209.964	-1.537	5.78e-11	2.08e-09	ENSMUSG00000121778.1		ENSMUSG00000121778		Other	other
1204	1.371	5.8e-11	2.08e-09	ENSMUSG00000033278.11		PTPRM	protein tyrosine phosphatase receptor type M	Plasma Membrane	phosphatase
47.545	3.123	5.84e-11	2.09e-09	ENSMUSG00000029510.16		GPC2	glypican 2	Plasma Membrane	other
271.676	-1.051	5.85e-11	2.09e-09	ENSMUSG00000028982.10		SLC25A33	solute carrier family 25 member 33	Cytoplasm	transporter
2993.89	-0.814	6.07e-11	2.17e-09	ENSMUSG00000076432.14		YWHAQ	tyrosine 3-monooxygenase/tryptophan 5-monooxygenase activation protein theta	Cytoplasm	other
360.474	1.345	6.12e-11	2.18e-09	ENSMUSG00000113673.2		AC127281.1		Other	other
2476.14	0.974	6.11e-11	2.18e-09	ENSMUSG00000048939.14		ATP13A5	ATPase 13A5	Plasma Membrane	transporter
499.703	1.527	6.29e-11	2.24e-09	ENSMUSG00000020169.5		BEST3	bestrophin 3	Nucleus	ion channel
300.192	1.376	6.56e-11	2.33e-09	ENSMUSG00000032267.9		USP28	ubiquitin specific peptidase 28	Nucleus	peptidase
1434.62	-0.66	6.63e-11	2.34e-09	ENSMUSG00000031490.7		EIF4EBP1	eukaryotic translation initiation factor 4E binding protein 1	Cytoplasm	translation regulator
1670.33	-0.765	6.6e-11	2.34e-09	ENSMUSG00000025156.18		GPS1	G protein pathway suppressor 1	Nucleus	other
408.525	1.253	6.62e-11	2.34e-09	ENSMUSG00000104876.2		Trdc	T cell receptor delta, constant region	Plasma Membrane	other
1202.67	-0.72	6.69e-11	2.35e-09	ENSMUSG00000028945.10		RHEB	Ras homolog, mTORC1 binding	Cytoplasm	enzyme
4730.92	-0.673	6.68e-11	2.35e-09	ENSMUSG00000048833.10		SLC39A9	solute carrier family 39 member 9	Cytoplasm	transporter
2011.21	0.596	6.88e-11	2.42e-09	ENSMUSG00000004263.16		ATN1	atrophin 1	Nucleus	transcription regulator
1716.53	-0.68	6.99e-11	2.45e-09	ENSMUSG00000017721.16		PIGT	phosphatidylinositol glycan anchor biosynthesis class T	Cytoplasm	enzyme
306.66	-1.211	7.03e-11	2.46e-09	ENSMUSG00000020038.11		CRY1	cryptochrome circadian regulator 1	Nucleus	enzyme
5340.35	-0.79	7.15e-11	2.5e-09	ENSMUSG00000023456.17		TPI1	triosephosphate isomerase 1	Cytoplasm	enzyme
869.075	2.807	7.17e-11	2.5e-09	ENSMUSG00000018554.14		YBX2	Y-box binding protein 2	Cytoplasm	translation regulator
190.199	1.139	7.26e-11	2.53e-09	ENSMUSG00000103585.2		PCDHGB4	protocadherin gamma subfamily B, 4	Other	other
162.747	1.353	7.34e-11	2.55e-09	ENSMUSG00000017405.15		NEK8	NIMA related kinase 8	Nucleus	kinase
424.581	1.266	7.57e-11	2.63e-09	ENSMUSG00000025207.17		SEMA4G	semaphorin 4G	Plasma Membrane	other
836.966	-1.052	7.61e-11	2.64e-09	ENSMUSG00000022205.16		SUB1	SUB1 regulator of transcription	Nucleus	transcription regulator
1134.47	1.028	7.79e-11	2.7e-09	ENSMUSG00000033257.15		TTLL4	tubulin tyrosine ligase like 4	Cytoplasm	enzyme
88.987	2.17	8e-11	2.77e-09	ENSMUSG00000102018.9		IQANK1	IQ motif and ankyrin repeat containing 1	Other	other
2743.41	-0.771	8.09e-11	2.79e-09	ENSMUSG00000035242.17		OAZ1	ornithine decarboxylase antizyme 1	Cytoplasm	enzyme	eflornithine
249.178	1.546	8.13e-11	2.8e-09	ENSMUSG00000038593.19		TCTN1	tectonic family member 1	Extracellular Space	other
4589.81	-0.595	8.23e-11	2.83e-09	ENSMUSG00000027007.17		ITPRID2	ITPR interacting domain containing 2	Plasma Membrane	other
1006.21	-1.021	8.39e-11	2.88e-09	ENSMUSG00000026021.16		SUMO1	small ubiquitin like modifier 1	Nucleus	enzyme
4437.09	1.234	8.5e-11	2.91e-09	ENSMUSG00000002028.14		KMT2A	lysine methyltransferase 2A	Nucleus	enzyme	ziftomenib
1015.82	-0.901	8.49e-11	2.91e-09	ENSMUSG00000024875.6		YIF1A	Yip1 interacting factor homolog A, membrane trafficking protein	Cytoplasm	other
11285.8	-0.814	8.58e-11	2.93e-09	ENSMUSG00000020432.13		TCN2	transcobalamin 2	Extracellular Space	transporter
4984.3	-0.857	8.63e-11	2.94e-09	ENSMUSG00000001847.15		RAC1	Rac family small GTPase 1	Plasma Membrane	enzyme
1814.87	-0.822	8.67e-11	2.95e-09	ENSMUSG00000032667.18		PON2	paraoxonase 2	Plasma Membrane	enzyme
1424.43	-1.009	8.7e-11	2.96e-09	ENSMUSG00000034875.6		NUDT19	nudix hydrolase 19	Cytoplasm	enzyme
773.644	-1.021	8.75e-11	2.97e-09	ENSMUSG00000021807.7		RTRAF	RNA transcription, translation and transport factor	Nucleus	other
4414.51	-1.16	8.9e-11	3.01e-09	ENSMUSG00000035530.14		EIF1	eukaryotic translation initiation factor 1	Cytoplasm	translation regulator
1189.7	1.073	8.89e-11	3.01e-09	ENSMUSG00000031537.16		IKBKB	inhibitor of nuclear factor kappa B kinase subunit beta	Cytoplasm	kinase	IKK inhibitor XII, BMS-345541, IKKbeta inhibitor, MLN120B, IKK-2 inhibitor VIII, herbimycin, TPCA-1, PHA-408, auranofin
238.8	1.166	9.26e-11	3.13e-09	ENSMUSG00000067653.13		ANKRD23	ankyrin repeat domain 23	Nucleus	other
3220.36	-0.861	9.64e-11	3.25e-09	ENSMUSG00000027180.13		FBXO3	F-box protein 3	Cytoplasm	enzyme
3606.59	-0.974	9.62e-11	3.25e-09	ENSMUSG00000027706.9		SEC62	SEC62 homolog, preprotein translocation factor	Cytoplasm	transporter
1197.56	-0.987	9.73e-11	3.27e-09	ENSMUSG00000037722.9		GNPNAT1	glucosamine-phosphate N-acetyltransferase 1	Cytoplasm	enzyme
377.215	1.013	9.81e-11	3.29e-09	ENSMUSG00000075585.4		6330403L08Rik	RIKEN cDNA 6330403L08 gene	Other	other
874.969	-0.78	9.82e-11	3.29e-09	ENSMUSG00000022125.8		CLN5	CLN5 intracellular trafficking protein	Cytoplasm	enzyme
856.038	-1.274	1.04e-10	3.48e-09	ENSMUSG00000027637.4		RAB5IF	RAB5 interacting factor	Cytoplasm	other
4674.24	-0.843	1.04e-10	3.48e-09	ENSMUSG00000031246.15		SH3BGRL	SH3 domain binding glutamate rich protein like	Cytoplasm	other
6134.47	-0.791	1.06e-10	3.54e-09	ENSMUSG00000028927.7		PADI2	peptidyl arginine deiminase 2	Cytoplasm	enzyme
1788.8	-0.816	1.06e-10	3.54e-09	ENSMUSG00000021112.10		PALS1	protein associated with LIN7 1, MAGUK p55 family member	Plasma Membrane	kinase
3221.27	1.054	1.06e-10	3.54e-09	ENSMUSG00000021948.18		PRKCD	protein kinase C delta	Cytoplasm	kinase	Go6983, ingenol mebutate
2057.57	-0.875	1.07e-10	3.56e-09	ENSMUSG00000018796.14		ACSL1	acyl-CoA synthetase long chain family member 1	Cytoplasm	enzyme
3493.68	-0.631	1.09e-10	3.62e-09	ENSMUSG00000024695.17		ZFP91	ZFP91 zinc finger protein, atypical E3 ubiquitin ligase	Nucleus	transcription regulator
6224.87	-0.984	1.11e-10	3.66e-09	ENSMUSG00000060743.13		H3-3A	H3.3 histone A	Nucleus	other
1907.2	0.809	1.11e-10	3.66e-09	ENSMUSG00000053580.17		TANC2	tetratricopeptide repeat, ankyrin repeat and coiled-coil containing 2	Nucleus	transcription regulator
1049.69	-0.683	1.11e-10	3.66e-09	ENSMUSG00000038250.10		USP38	ubiquitin specific peptidase 38	Cytoplasm	peptidase
21.152	3.948	1.11e-10	3.68e-09	ENSMUSG00000060508.17		Nlrp9b	NLR family, pyrin domain containing 9B	Other	other
790.371	-0.967	1.12e-10	3.69e-09	ENSMUSG00000062580.10		TIMM17A	translocase of inner mitochondrial membrane 17A	Cytoplasm	transporter
1606.31	-0.768	1.14e-10	3.74e-09	ENSMUSG00000027206.14		COPS2	COP9 signalosome subunit 2	Cytoplasm	other
1607.38	-0.947	1.15e-10	3.75e-09	ENSMUSG00000031938.16		C11orf54	chromosome 11 open reading frame 54	Nucleus	enzyme
9444.53	-0.675	1.14e-10	3.75e-09	ENSMUSG00000032097.11		DDX6	DEAD-box helicase 6	Nucleus	enzyme
1217.47	-0.913	1.14e-10	3.75e-09	ENSMUSG00000038633.6		DEGS1	delta 4-desaturase, sphingolipid 1	Cytoplasm	enzyme
4346.88	-0.581	1.2e-10	3.92e-09	ENSMUSG00000027002.14		NCKAP1	NCK associated protein 1	Plasma Membrane	other
1294.01	0.877	1.21e-10	3.95e-09	ENSMUSG00000044783.17		HJURP	Holliday junction recognition protein	Nucleus	other
3566.39	-0.84	1.23e-10	4e-09	ENSMUSG00000053094.16		TMEM248	transmembrane protein 248	Other	other
289.984	-1.095	1.29e-10	4.19e-09	ENSMUSG00000015672.5		MRPL32	mitochondrial ribosomal protein L32	Cytoplasm	translation regulator
1194.94	-0.787	1.3e-10	4.21e-09	ENSMUSG00000070639.6		LRRC8B	leucine rich repeat containing 8 VRAC subunit B	Plasma Membrane	transporter
1258.48	1.074	1.3e-10	4.21e-09	ENSMUSG00000042446.17		ZMYM4	zinc finger MYM-type containing 4	Nucleus	other
288.616	-1.002	1.31e-10	4.23e-09	ENSMUSG00000024742.16		FEN1	flap structure-specific endonuclease 1	Nucleus	enzyme
1314.99	-0.761	1.32e-10	4.25e-09	ENSMUSG00000021929.10		KPNA3	karyopherin subunit alpha 3	Nucleus	transporter
2447.01	-0.518	1.32e-10	4.25e-09	ENSMUSG00000022403.16		ST13	ST13 Hsp70 interacting protein	Cytoplasm	other
1033.16	-0.746	1.34e-10	4.32e-09	ENSMUSG00000003235.14		EIF2B5	eukaryotic translation initiation factor 2B subunit epsilon	Cytoplasm	translation regulator
2286.65	0.789	1.35e-10	4.36e-09	ENSMUSG00000037692.15		AHDC1	AT-hook DNA binding motif containing 1	Nucleus	transcription regulator
792.003	0.909	1.36e-10	4.38e-09	ENSMUSG00000006127.10		INPP5K	inositol polyphosphate-5-phosphatase K	Cytoplasm	phosphatase
4246.82	-0.799	1.38e-10	4.43e-09	ENSMUSG00000025503.6		TALDO1	transaldolase 1	Cytoplasm	enzyme
743.519	-0.95	1.44e-10	4.63e-09	ENSMUSG00000036880.11		ACAA2	acetyl-CoA acyltransferase 2	Cytoplasm	enzyme
2501.49	-0.875	1.45e-10	4.63e-09	ENSMUSG00000027536.7		CHMP4C	charged multivesicular body protein 4C	Cytoplasm	other
166.053	-1.099	1.45e-10	4.63e-09	ENSMUSG00000115219.3		EEF1AKMT4	EEF1A lysine methyltransferase 4	Other	enzyme
972.402	1.535	1.57e-10	5e-09	ENSMUSG00000042625.17		SAFB2	scaffold attachment factor B2	Cytoplasm	other
8588.57	-0.8	1.59e-10	5.05e-09	ENSMUSG00000055053.19		NFIC	nuclear factor I C	Nucleus	transcription regulator
2630.18	-0.675	1.61e-10	5.13e-09	ENSMUSG00000121785.1		Ubb-ps		Other	other
1332.8	-0.682	1.62e-10	5.15e-09	ENSMUSG00000023307.15		MARCHF5	membrane associated ring-CH-type finger 5	Cytoplasm	enzyme
4202.59	-0.84	1.64e-10	5.21e-09	ENSMUSG00000059070.17		RPL18	ribosomal protein L18	Cytoplasm	other
2209.95	-0.807	1.65e-10	5.22e-09	ENSMUSG00000002320.16		TM9SF1	transmembrane 9 superfamily member 1	Plasma Membrane	transporter
95.035	2.542	1.66e-10	5.25e-09	ENSMUSG00000025537.13		PHKG1	phosphorylase kinase catalytic subunit gamma 1	Cytoplasm	kinase
3178.12	-1.164	1.67e-10	5.27e-09	ENSMUSG00000027746.14		UFM1	ubiquitin fold modifier 1	Cytoplasm	other
2506.05	-0.795	1.69e-10	5.31e-09	ENSMUSG00000036206.13		SH3BP4	SH3 domain binding protein 4	Cytoplasm	other
975.716	-0.744	1.72e-10	5.41e-09	ENSMUSG00000005360.15		SLC1A3	solute carrier family 1 member 3	Plasma Membrane	transporter	riluzole
487.553	1.188	1.74e-10	5.47e-09	ENSMUSG00000029636.12		WASF3	WASP family member 3	Cytoplasm	other
1311.75	-0.904	1.75e-10	5.5e-09	ENSMUSG00000021114.10		ATP6V1D	ATPase H+ transporting V1 subunit D	Cytoplasm	transporter
644.192	-0.854	1.78e-10	5.56e-09	ENSMUSG00000046798.15		CLDN12	claudin 12	Plasma Membrane	other
2220.65	-0.63	1.78e-10	5.56e-09	ENSMUSG00000023022.15		LIMA1	LIM domain and actin binding 1	Cytoplasm	other
2753.17	1.359	1.77e-10	5.56e-09	ENSMUSG00000054387.14		MDM4	MDM4 regulator of p53	Nucleus	transcription regulator	sulanemadlin
2097.59	1.054	1.79e-10	5.58e-09	ENSMUSG00000025504.15		EPS8L2	EPS8 signaling adaptor L2	Cytoplasm	other
161.109	1.611	1.85e-10	5.78e-09	ENSMUSG00000086549.2		Gm13648	predicted gene 13648	Other	other
1223.36	-0.632	1.87e-10	5.82e-09	ENSMUSG00000004069.18		DNAJA3	DnaJ heat shock protein family (Hsp40) member A3	Cytoplasm	other
186.934	1.018	1.87e-10	5.82e-09	ENSMUSG00000052713.10		ZNF608	zinc finger protein 608	Other	other
1343.32	-1.139	1.89e-10	5.86e-09	ENSMUSG00000003355.8		FKBP11	FKBP prolyl isomerase 11	Cytoplasm	enzyme
6471.99	-0.986	1.9e-10	5.9e-09	ENSMUSG00000031447.8		LAMP1	lysosomal associated membrane protein 1	Plasma Membrane	other	SAR428926
1496.5	-0.569	1.94e-10	6e-09	ENSMUSG00000032244.10		FEM1B	fem-1 homolog B	Nucleus	transcription regulator
465.573	-0.981	1.96e-10	6.05e-09	ENSMUSG00000045665.6		MFSD5	major facilitator superfamily domain containing 5	Other	transporter
148.869	1.383	1.98e-10	6.11e-09	ENSMUSG00000067049.9	D	Unc93a/Unc93a2	unc-93 homolog A	Plasma Membrane	other
2530.45	-0.581	1.99e-10	6.13e-09	ENSMUSG00000024012.19		MTCH1	mitochondrial carrier 1	Cytoplasm	other
327.254	1.071	1.99e-10	6.13e-09	ENSMUSG00000024830.18		RPS6KB2	ribosomal protein S6 kinase B2	Cytoplasm	kinase
3518.69	-0.742	2.01e-10	6.17e-09	ENSMUSG00000013275.10		SLC41A1	solute carrier family 41 member 1	Plasma Membrane	transporter
1987.51	-0.785	2.05e-10	6.28e-09	ENSMUSG00000031333.8		ABCB7	ATP binding cassette subfamily B member 7	Cytoplasm	transporter
516.448	1.192	2.05e-10	6.28e-09	ENSMUSG00000028101.19		PIAS3	protein inhibitor of activated STAT 3	Nucleus	transcription regulator
3503.87	-0.947	2.09e-10	6.4e-09	ENSMUSG00000052146.17		RPS10	ribosomal protein S10	Cytoplasm	other
665.11	0.73	2.13e-10	6.51e-09	ENSMUSG00000052137.12		RBM12B	RNA binding motif protein 12B	Other	other
4026.57	-0.714	2.16e-10	6.58e-09	ENSMUSG00000026663.7		ATF6	activating transcription factor 6	Cytoplasm	transcription regulator
1260.63	-0.735	2.19e-10	6.67e-09	ENSMUSG00000047514.7		TSPYL1	TSPY like 1	Nucleus	other
1641.11	-0.58	2.24e-10	6.81e-09	ENSMUSG00000026229.18		PSMD1	proteasome 26S subunit, non-ATPase 1	Cytoplasm	other	bortezomib/cladribine/rituximab, bortezomib/dexamethasone/pomalidomide, bortezomib/doxorubicin, bortezomib/dexamethasone/thalidomide, bortezomib/paclitaxel, bortezomib/fulvestrant, bortezomib/sorafenib, bortezomib/rituximab, bortezomib/lenalidomide, bortezomib/dexamethasone/lenalidomide, bortezomib/dexamethasone/doxorubicin, bortezomib/prednisone, bortezomib/dexamethasone, bortezomib/vorinostat, …
2585.71	-1.012	2.29e-10	6.96e-09	ENSMUSG00000027782.11		KPNA4	karyopherin subunit alpha 4	Nucleus	other
13502	-0.904	2.3e-10	6.97e-09	ENSMUSG00000047126.18		CLTC	clathrin heavy chain	Plasma Membrane	other
1322.38	-0.616	2.32e-10	7.03e-09	ENSMUSG00000030452.17		NIPA2	NIPA magnesium transporter 2	Cytoplasm	other
5648.12	0.912	2.39e-10	7.23e-09	ENSMUSG00000036698.12		AGO2	argonaute RISC catalytic component 2	Cytoplasm	translation regulator
1066.77	-0.744	2.41e-10	7.28e-09	ENSMUSG00000028932.9		PSMC2	proteasome 26S subunit, ATPase 2	Nucleus	peptidase
1445.46	1.365	2.42e-10	7.3e-09	ENSMUSG00000033253.19		SZT2	SZT2 subunit of KICSTOR complex	Cytoplasm	other
784.502	1.44	2.44e-10	7.36e-09	ENSMUSG00000024948.16		MAP4K2	mitogen-activated protein kinase kinase kinase kinase 2	Cytoplasm	kinase	GNF-7
3387.36	-0.842	2.46e-10	7.4e-09	ENSMUSG00000031818.13		COX4I1	cytochrome c oxidase subunit 4I1	Cytoplasm	enzyme
2501.79	0.871	2.46e-10	7.41e-09	ENSMUSG00000054874.13		PCNX3	pecanex 3	Other	other
1623.5	-0.769	2.48e-10	7.44e-09	ENSMUSG00000031007.3		ATP6AP2	ATPase H+ transporting accessory protein 2	Cytoplasm	transporter
379.742	1.123	2.48e-10	7.44e-09	ENSMUSG00000021725.10		PARP8	poly(ADP-ribose) polymerase family member 8	Other	enzyme
82.15	1.619	2.5e-10	7.48e-09	ENSMUSG00000086212.9		Mkln1os		Other	other
1322.08	1.051	2.53e-10	7.55e-09	ENSMUSG00000053646.14		PLXNB1	plexin B1	Plasma Membrane	transmembrane receptor
252.762	-1.091	2.56e-10	7.65e-09	ENSMUSG00000004032.11		Gstm5	glutathione S-transferase, mu 5	Cytoplasm	enzyme
4782.5	-0.706	2.57e-10	7.65e-09	ENSMUSG00000024359.11		HSPA9	heat shock protein family A (Hsp70) member 9	Cytoplasm	other	SHetA2
8727.19	-0.851	2.63e-10	7.84e-09	ENSMUSG00000060036.15		RPL3	ribosomal protein L3	Nucleus	other	cytarabine/daunorubicin/omacetaxine mepesuccinate, omacetaxine mepesuccinate, cytarabine/doxorubicin/filgrastim/omacetaxine mepesuccinate
578.411	-1.734	2.65e-10	7.87e-09	ENSMUSG00000055866.10		PER2	period circadian regulator 2	Nucleus	transcription regulator
4145.53	-0.785	2.68e-10	7.96e-09	ENSMUSG00000024121.14		ATP6V0C	ATPase H+ transporting V0 subunit c	Cytoplasm	transporter
959.388	0.9	2.77e-10	8.21e-09	ENSMUSG00000062822.9		C5orf34	chromosome 5 open reading frame 34	Other	other
1270.16	-0.915	2.8e-10	8.29e-09	ENSMUSG00000027999.16		PLA2G12A	phospholipase A2 group XIIA	Extracellular Space	enzyme
703.383	0.822	2.91e-10	8.58e-09	ENSMUSG00000029060.18		MIB2	MIB E3 ubiquitin protein ligase 2	Nucleus	transcription regulator
2796.57	-0.799	2.9e-10	8.58e-09	ENSMUSG00000032261.17		SH3BGRL2	SH3 domain binding glutamate rich protein like 2	Nucleus	other
5595.7	1.013	2.93e-10	8.64e-09	ENSMUSG00000032743.16		KATNIP	katanin interacting protein	Extracellular Space	other
4605.03	-0.537	2.94e-10	8.65e-09	ENSMUSG00000015837.16		SQSTM1	sequestosome 1	Cytoplasm	transcription regulator
3260.82	-0.707	2.97e-10	8.72e-09	ENSMUSG00000034708.13		GRN	granulin precursor	Extracellular Space	growth factor	AG01
274.874	1.242	2.99e-10	8.77e-09	ENSMUSG00000040312.15		CCHCR1	coiled-coil alpha-helical rod protein 1	Cytoplasm	other
142.84	1.394	3.04e-10	8.91e-09	ENSMUSG00000038895.17		ZNF653	zinc finger protein 653	Other	transcription regulator
312.513	-0.954	3.08e-10	9.01e-09	ENSMUSG00000029535.5		TRIAP1	TP53 regulated inhibitor of apoptosis 1	Cytoplasm	transporter
1160.52	-0.591	3.1e-10	9.08e-09	ENSMUSG00000042595.8		FAM199X	family with sequence similarity 199, X-linked	Other	other
531.652	-0.808	3.14e-10	9.16e-09	ENSMUSG00000052369.9		TMEM106C	transmembrane protein 106C	Other	other
5301.21	-0.7	3.16e-10	9.2e-09	ENSMUSG00000020849.14		YWHAE	tyrosine 3-monooxygenase/tryptophan 5-monooxygenase activation protein epsilon	Cytoplasm	other
12914.8	-0.65	3.21e-10	9.34e-09	ENSMUSG00000031010.18		USP9X	ubiquitin specific peptidase 9 X-linked	Plasma Membrane	peptidase
6232.8	-0.941	3.25e-10	9.44e-09	ENSMUSG00000035783.10		ACTA2	actin alpha 2, smooth muscle	Cytoplasm	other
584.235	-1.06	3.26e-10	9.46e-09	ENSMUSG00000058267.14		MRPS14	mitochondrial ribosomal protein S14	Cytoplasm	other
10502.7	-0.935	3.26e-10	9.47e-09	ENSMUSG00000020484.20		XBP1	X-box binding protein 1	Nucleus	transcription regulator
147.238	2.224	3.28e-10	9.48e-09	ENSMUSG00000116560.2	D	Gm2792/Gm2808	tubby like protein 4 pseudogene	Other	other
2162.43	-0.941	3.27e-10	9.48e-09	ENSMUSG00000058173.13		SMCO4	single-pass membrane protein with coiled-coil domains 4	Other	other
4135.14	-0.575	3.55e-10	1.03e-08	ENSMUSG00000028413.14		B4GALT1	beta-1,4-galactosyltransferase 1	Cytoplasm	enzyme
652.691	-1.185	3.65e-10	1.05e-08	ENSMUSG00000032526.12		SS18L2	SS18 like 2	Other	other
500.379	1.715	3.69e-10	1.06e-08	ENSMUSG00000091575.3		2010016I18Rik	RIKEN cDNA 2010016I18 gene	Other	other
1453.75	-0.754	3.71e-10	1.07e-08	ENSMUSG00000049791.5		FZD4	frizzled class receptor 4	Plasma Membrane	G-protein coupled receptor
416.439	1.004	3.72e-10	1.07e-08	ENSMUSG00000025188.16		HPS1	HPS1 biogenesis of lysosomal organelles complex 3 subunit 1	Cytoplasm	other
3962.19	-0.631	3.71e-10	1.07e-08	ENSMUSG00000001440.6		KPNB1	karyopherin subunit beta 1	Nucleus	other
208.682	1.396	3.75e-10	1.07e-08	ENSMUSG00000090077.10		LIME1	Lck interacting transmembrane adaptor 1	Extracellular Space	other
2145.41	-0.858	3.74e-10	1.07e-08	ENSMUSG00000071253.9		SLC25A16	solute carrier family 25 member 16	Cytoplasm	transporter
2108.59	1.185	3.91e-10	1.11e-08	ENSMUSG00000024045.7		AKAP8	A-kinase anchoring protein 8	Nucleus	other
2368.88	-0.595	3.9e-10	1.11e-08	ENSMUSG00000018481.10		APPBP2	amyloid beta precursor protein binding protein 2	Cytoplasm	other
609.22	1.155	3.91e-10	1.11e-08	ENSMUSG00000073436.12		EME2	essential meiotic structure-specific endonuclease subunit 2	Other	other
1776.67	0.636	3.92e-10	1.11e-08	ENSMUSG00000048271.15		RBM33	RNA binding motif protein 33	Nucleus	other
3500.16	-0.626	3.87e-10	1.11e-08	ENSMUSG00000027465.14		TBC1D20	TBC1 domain family member 20	Nucleus	other
6126.67	-0.916	3.93e-10	1.12e-08	ENSMUSG00000006818.6		SOD2	superoxide dismutase 2	Cytoplasm	enzyme	manganese
4999.84	-0.815	3.96e-10	1.12e-08	ENSMUSG00000027366.13		SPPL2A	signal peptide peptidase like 2A	Plasma Membrane	peptidase
2640.61	-0.765	3.98e-10	1.13e-08	ENSMUSG00000010025.20		Aldh3a2	aldehyde dehydrogenase family 3, subfamily A2	Cytoplasm	enzyme
840.217	1.429	3.99e-10	1.13e-08	ENSMUSG00000041354.17		RGL2	ral guanine nucleotide dissociation stimulator like 2	Cytoplasm	other
563.385	-1.259	4.06e-10	1.15e-08	ENSMUSG00000001348.16		ACP5	acid phosphatase 5, tartrate resistant	Cytoplasm	phosphatase
4991.5	-0.697	4.06e-10	1.15e-08	ENSMUSG00000005683.9		CS	citrate synthase	Cytoplasm	enzyme
71.64	1.901	4.08e-10	1.15e-08	ENSMUSG00000056290.17	D	Ms4a4c (includes others)	membrane-spanning 4-domains, subfamily A, member 4C	Plasma Membrane	other
1178.7	-0.9	4.07e-10	1.15e-08	ENSMUSG00000040550.18		OTUD6B	OTU deubiquitinase 6B	Other	peptidase
119.805	2.539	4.17e-10	1.17e-08	ENSMUSG00000021259.6		CYP46A1	cytochrome P450 family 46 subfamily A member 1	Cytoplasm	enzyme
8955.69	-1.286	4.38e-10	1.23e-08	ENSMUSG00000024608.12		RPS14	ribosomal protein S14	Cytoplasm	translation regulator
1854.04	0.796	4.44e-10	1.24e-08	ENSMUSG00000019432.16		DDX39B	DExD-box helicase 39B	Nucleus	enzyme
93.701	1.758	4.55e-10	1.27e-08	ENSMUSG00000121382.1		ENSMUSG00000121382		Other	other
297.166	-0.966	4.56e-10	1.27e-08	ENSMUSG00000032673.6		Prorsd1	prolyl-tRNA synthetase domain containing 1	Other	other
8510.72	-0.726	4.64e-10	1.29e-08	ENSMUSG00000020850.15		PRPF8	pre-mRNA processing factor 8	Nucleus	other
2770.6	-0.779	4.66e-10	1.3e-08	ENSMUSG00000020358.18		HNRNPAB	heterogeneous nuclear ribonucleoprotein A/B	Nucleus	enzyme
1086.24	1.089	4.69e-10	1.31e-08	ENSMUSG00000031618.14		NR3C2	nuclear receptor subfamily 3 group C member 2	Nucleus	ligand-dependent nuclear receptor	fludrocortisone, progesterone, drospirenone, hydrochlorothiazide/spironolactone, mineralocorticoid, AZD9977, beta-estradiol/progesterone, drospirenone/ethinyl estradiol, fludrocortisone acetate, eplerenone, spironolactone, aldosterone receptor antagonist, finerenone, ocedurenone
12585.4	-0.93	4.7e-10	1.31e-08	ENSMUSG00000005873.7		REEP5	receptor accessory protein 5	Extracellular Space	transporter
228.25	-0.994	4.71e-10	1.31e-08	ENSMUSG00000047242.15		TAF9B	TATA-box binding protein associated factor 9b	Nucleus	transcription regulator
4142.15	-0.783	4.76e-10	1.32e-08	ENSMUSG00000030754.10		COPB1	COPI coat complex subunit beta 1	Cytoplasm	transporter
93.695	2.246	4.94e-10	1.36e-08	ENSMUSG00000043833.8		2900005J15Rik		Other	other
402.751	1.878	4.91e-10	1.36e-08	ENSMUSG00000115279.2		AC165106.5		Other	other
91.67	1.641	4.92e-10	1.36e-08	ENSMUSG00000060600.16		ENO3	enolase 3	Cytoplasm	enzyme
482.343	1.464	4.89e-10	1.36e-08	ENSMUSG00000112496.3		RP23-228C13.2		Other	other
386.684	0.996	4.92e-10	1.36e-08	ENSMUSG00000068580.12		ZFYVE19	zinc finger FYVE-type containing 19	Cytoplasm	other
2632.36	-0.76	4.96e-10	1.37e-08	ENSMUSG00000075470.3		ALG10	ALG10 alpha-1,2-glucosyltransferase	Cytoplasm	enzyme
788.365	-0.82	5.12e-10	1.41e-08	ENSMUSG00000027597.16		AHCY	adenosylhomocysteinase	Cytoplasm	enzyme	9-(2',3'-dihydroxycyclopent-4'-enyl)adenine, 3-deazaneplanocin, neplanocin A, 3-deazaaristeromycin, cyanovirin-N, 6'-C-methylneplanocin A
1045.99	1.281	5.25e-10	1.44e-08	ENSMUSG00000066440.6		ZFYVE26	zinc finger FYVE-type containing 26	Cytoplasm	other
1810.51	-0.944	5.28e-10	1.45e-08	ENSMUSG00000020873.16		SLC35B1	solute carrier family 35 member B1	Cytoplasm	transporter
3116.74	-1.299	5.34e-10	1.46e-08	ENSMUSG00000022132.16		CLDN10	claudin 10	Plasma Membrane	other
439.077	1.341	5.36e-10	1.47e-08	ENSMUSG00000036281.14		SNAPC4	small nuclear RNA activating complex polypeptide 4	Nucleus	transcription regulator
6512.46	-0.55	5.45e-10	1.49e-08	ENSMUSG00000039286.13		FNDC3B	fibronectin type III domain containing 3B	Cytoplasm	other
4788.72	-0.871	5.49e-10	1.5e-08	ENSMUSG00000031532.8		SARAF	store-operated calcium entry associated regulatory factor	Cytoplasm	other
1645.22	-0.788	5.63e-10	1.53e-08	ENSMUSG00000026753.6		PPP6C	protein phosphatase 6 catalytic subunit	Nucleus	phosphatase
3940.55	-0.771	5.65e-10	1.54e-08	ENSMUSG00000081406.5		Rps6-ps4	ribosomal protein S6, pseudogene 4	Cytoplasm	other
1595.66	0.987	5.74e-10	1.56e-08	ENSMUSG00000000416.17		CTTNBP2	cortactin binding protein 2	Cytoplasm	other
439.971	1.095	5.9e-10	1.6e-08	ENSMUSG00000009739.19		POU6F1	POU class 6 homeobox 1	Nucleus	transcription regulator
1707.52	-0.621	6.04e-10	1.64e-08	ENSMUSG00000014748.14		TEX261	testis expressed 261	Extracellular Space	other
456.399	-0.895	6.11e-10	1.65e-08	ENSMUSG00000028447.12		DCTN3	dynactin subunit 3	Cytoplasm	other
2385.89	-0.911	6.19e-10	1.68e-08	ENSMUSG00000063316.14		RPL27	ribosomal protein L27	Cytoplasm	other
2566.48	0.603	6.26e-10	1.69e-08	ENSMUSG00000031822.21		GSE1	Gse1 coiled-coil protein	Extracellular Space	other
385.531	1.051	6.29e-10	1.69e-08	ENSMUSG00000018537.17		PCGF2	polycomb group ring finger 2	Nucleus	transcription regulator
140.673	-1.175	6.27e-10	1.69e-08	ENSMUSG00000020018.7		SNRPF	small nuclear ribonucleoprotein polypeptide F	Nucleus	other
1302.53	0.882	6.41e-10	1.73e-08	ENSMUSG00000034543.16		MORC2	MORC family CW-type zinc finger 2	Nucleus	enzyme
334.247	1.717	6.48e-10	1.74e-08	ENSMUSG00000117679.2		APBB3	amyloid beta precursor protein binding family B member 3	Cytoplasm	other
2073.14	-0.829	6.49e-10	1.74e-08	ENSMUSG00000000001.5		GNAI3	G protein subunit alpha i3	Cytoplasm	enzyme
3272.3	-1.248	6.5e-10	1.74e-08	ENSMUSG00000032575.17		MANF	mesencephalic astrocyte derived neurotrophic factor	Extracellular Space	other
67.73	2.322	6.53e-10	1.75e-08	ENSMUSG00000107109.2		Gm42571		Other	other
3421.43	-0.819	6.64e-10	1.78e-08	ENSMUSG00000018846.9		PANK3	pantothenate kinase 3	Cytoplasm	kinase
273.483	-0.854	6.67e-10	1.78e-08	ENSMUSG00000022814.7		UMPS	uridine monophosphate synthetase	Cytoplasm	enzyme	pyrazofurin, gimeracil/oxonic acid/tegafur, oxonic acid, cetuximab/gimeracil/irinotecan/oxonic acid/tegafur, gimeracil/irinotecan/oxonic acid/tegafur, bevacizumab/gimeracil/irinotecan/oxonic acid/tegafur
610.858	-0.938	6.91e-10	1.84e-08	ENSMUSG00000032288.10		IMP3	IMP U3 small nucleolar ribonucleoprotein 3	Cytoplasm	other
1349.44	-0.732	6.88e-10	1.84e-08	ENSMUSG00000005354.17		TXN2	thioredoxin 2	Cytoplasm	enzyme
1332.19	-0.671	7.22e-10	1.92e-08	ENSMUSG00000022570.8		GFUS	GDP-L-fucose synthase	Plasma Membrane	enzyme
521.835	-0.958	7.4e-10	1.97e-08	ENSMUSG00000010376.17		NEDD8	NEDD8 ubiquitin like modifier	Nucleus	enzyme
423.091	0.823	7.47e-10	1.98e-08	ENSMUSG00000034863.10		ANO8	anoctamin 8	Plasma Membrane	ion channel
1314.67	-0.868	7.49e-10	1.98e-08	ENSMUSG00000022174.9		DAD1	defender against cell death 1	Cytoplasm	other
2326.18	-0.65	7.51e-10	1.99e-08	ENSMUSG00000018415.15		GID4	GID complex subunit 4 homolog	Nucleus	other
2530.21	-0.852	7.58e-10	2e-08	ENSMUSG00000025781.15		ATP5F1C	ATP synthase F1 subunit gamma	Cytoplasm	enzyme
5627.04	-0.725	7.65e-10	2.02e-08	ENSMUSG00000030057.16		CNBP	CCHC-type zinc finger nucleic acid binding protein	Nucleus	transcription regulator
707.279	-0.946	7.7e-10	2.03e-08	ENSMUSG00000039067.6		PSMD7	proteasome 26S subunit, non-ATPase 7	Cytoplasm	other
9483	-0.717	7.89e-10	2.08e-08	ENSMUSG00000032096.17		ARCN1	archain 1	Cytoplasm	other
1026.24	1.148	7.9e-10	2.08e-08	ENSMUSG00000029009.18		MTHFR	methylenetetrahydrofolate reductase	Cytoplasm	enzyme
1413.34	-0.824	7.97e-10	2.09e-08	ENSMUSG00000027170.13		EIF3M	eukaryotic translation initiation factor 3 subunit M	Cytoplasm	translation regulator
2005.71	-0.691	7.97e-10	2.09e-08	ENSMUSG00000012422.15		TMEM167A	transmembrane protein 167A	Cytoplasm	other
2651.31	-0.691	7.95e-10	2.09e-08	ENSMUSG00000031696.10		VPS35	VPS35 retromer complex component	Cytoplasm	transporter
1870.99	-0.938	8.26e-10	2.16e-08	ENSMUSG00000024997.8		PRDX3	peroxiredoxin 3	Cytoplasm	enzyme
539.936	-1.026	8.38e-10	2.19e-08	ENSMUSG00000042737.10		DPM3	dolichyl-phosphate mannosyltransferase subunit 3, regulatory	Cytoplasm	enzyme
1312.05	-0.642	8.36e-10	2.19e-08	ENSMUSG00000029196.10		TADA2B	transcriptional adaptor 2B	Nucleus	transcription regulator
2532.42	1.02	8.37e-10	2.19e-08	ENSMUSG00000003134.11		TBC1D8	TBC1 domain family member 8	Plasma Membrane	other
2218.46	-0.73	8.48e-10	2.21e-08	ENSMUSG00000005034.16		PRKACB	protein kinase cAMP-activated catalytic subunit beta	Cytoplasm	kinase
4290.17	-0.862	8.51e-10	2.22e-08	ENSMUSG00000006699.18		CDC42	cell division cycle 42	Cytoplasm	enzyme
430.372	-1.032	8.54e-10	2.22e-08	ENSMUSG00000056209.8		NPM3	nucleophosmin/nucleoplasmin 3	Nucleus	other
404.541	1.26	8.61e-10	2.23e-08	ENSMUSG00000031153.17		GRIPAP1	GRIP1 associated protein 1	Plasma Membrane	other
4468.79	-0.851	8.6e-10	2.23e-08	ENSMUSG00000020402.12		VDAC1	voltage dependent anion channel 1	Cytoplasm	ion channel
744.842	-0.768	8.65e-10	2.24e-08	ENSMUSG00000026095.16		ASNSD1	asparagine synthetase domain containing 1	Other	enzyme
2559.2	-0.763	8.7e-10	2.25e-08	ENSMUSG00000027879.10		SEC22B	SEC22 homolog B, vesicle trafficking protein	Cytoplasm	other
544.423	1.031	8.74e-10	2.26e-08	ENSMUSG00000020121.16		SRGAP1	SLIT-ROBO Rho GTPase activating protein 1	Cytoplasm	other
106.756	1.422	8.92e-10	2.3e-08	ENSMUSG00000022621.17		RABL2B	RAB, member of RAS oncogene family like 2B	Cytoplasm	other
840.218	-0.742	9.24e-10	2.38e-08	ENSMUSG00000031974.9		ABCB10	ATP binding cassette subfamily B member 10	Cytoplasm	transporter
140.149	1.471	9.45e-10	2.43e-08	ENSMUSG00000072972.4	D	Adam4/Gm4787	predicted gene 4787	Plasma Membrane	peptidase
1824.54	-1.131	9.6e-10	2.47e-08	ENSMUSG00000049751.7		RPL36AL	ribosomal protein L36a like	Cytoplasm	other
1499.24	1.253	9.61e-10	2.47e-08	ENSMUSG00000043909.17		TP53BP1	tumor protein p53 binding protein 1	Nucleus	transcription regulator
2719.89	0.776	9.69e-10	2.48e-08	ENSMUSG00000028977.18		CASZ1	castor zinc finger 1	Nucleus	enzyme
2437.68	-0.548	9.69e-10	2.48e-08	ENSMUSG00000074925.5		PTAR1	protein prenyltransferase alpha subunit repeat containing 1	Other	other
3548.01	-0.837	9.7e-10	2.48e-08	ENSMUSG00000020088.11		SAR1A	secretion associated Ras related GTPase 1A	Cytoplasm	enzyme
1748.54	-0.64	9.71e-10	2.48e-08	ENSMUSG00000017664.17		SLC35C2	solute carrier family 35 member C2	Cytoplasm	transporter
1134.93	-0.985	9.83e-10	2.51e-08	ENSMUSG00000022257.5		LAPTM4B	lysosomal protein transmembrane 4 beta	Cytoplasm	other
1079.01	-0.689	9.99e-10	2.55e-08	ENSMUSG00000025487.16		PSMD13	proteasome 26S subunit, non-ATPase 13	Cytoplasm	peptidase
1438.62	-0.955	1.01e-09	2.56e-08	ENSMUSG00000037788.15		VOPP1	VOPP1 WW domain binding protein	Nucleus	other
860.546	0.994	1.04e-09	2.65e-08	ENSMUSG00000004637.16		WWOX	WW domain containing oxidoreductase	Cytoplasm	enzyme
5622.29	-0.743	1.05e-09	2.67e-08	ENSMUSG00000024758.16		RTN3	reticulon 3	Cytoplasm	other
1071.8	-1.227	1.05e-09	2.68e-08	ENSMUSG00000071528.5		ATP5MK	ATP synthase membrane subunit k	Cytoplasm	other
47915.6	-0.684	1.06e-09	2.69e-08	ENSMUSG00000034994.11		EEF2	eukaryotic translation elongation factor 2	Cytoplasm	translation regulator	tagraxofusp, MDNA55
5872.16	0.648	1.07e-09	2.71e-08	ENSMUSG00000045636.17		MTUS1	microtubule associated scaffold protein 1	Extracellular Space	other
1414.4	-0.636	1.08e-09	2.73e-08	ENSMUSG00000013160.8		ATP6V0D1	ATPase H+ transporting V0 subunit d1	Cytoplasm	transporter
2699.69	-0.576	1.08e-09	2.73e-08	ENSMUSG00000000605.10		CLCN4	chloride voltage-gated channel 4	Plasma Membrane	ion channel
1879.54	-0.448	1.08e-09	2.73e-08	ENSMUSG00000033047.6		EIF3L	eukaryotic translation initiation factor 3 subunit L	Cytoplasm	translation regulator
3939.08	0.907	1.08e-09	2.73e-08	ENSMUSG00000036617.18		KIAA1217	KIAA1217	Cytoplasm	other
1237.25	-0.83	1.09e-09	2.74e-08	ENSMUSG00000061518.12		COX5B	cytochrome c oxidase subunit 5B	Cytoplasm	enzyme
385.03	0.946	1.1e-09	2.75e-08	ENSMUSG00000020898.19		CTC1	CST telomere replication complex component 1	Nucleus	other
610.396	-0.851	1.1e-09	2.75e-08	ENSMUSG00000029246.15		PPAT	phosphoribosyl pyrophosphate amidotransferase	Cytoplasm	enzyme	L-asparaginase/cyclophosphamide/cytarabine/daunorubicin/6-mercaptopurine/prednisone/vincristine, 6-mercaptopurine/prednisone/thioguanine, cytarabine/daunorubicin/thioguanine, cyclophosphamide/cytarabine/6-mercaptopurine, cytarabine/thioguanine, 6-mercaptopurine, 6-mercaptopurine/vincristine, thioguanine, amidophosphoribosyltransferase inhibitor, azathioprine, 6-mercaptopurine/prednisone, hydroxyu…
1656.91	-0.663	1.1e-09	2.76e-08	ENSMUSG00000032513.9		GORASP1	golgi reassembly stacking protein 1	Cytoplasm	other
4748.91	-0.786	1.11e-09	2.77e-08	ENSMUSG00000039704.9		LMBRD2	LMBR1 domain containing 2	Other	other
1616.96	-0.692	1.11e-09	2.79e-08	ENSMUSG00000032307.17		UBE2Q2	ubiquitin conjugating enzyme E2 Q2	Cytoplasm	enzyme
1072.95	-0.944	1.13e-09	2.83e-08	ENSMUSG00000068523.13		GNG5	G protein subunit gamma 5	Plasma Membrane	other
1841.29	1.001	1.13e-09	2.83e-08	ENSMUSG00000036529.18		SBF1	SET binding factor 1	Plasma Membrane	phosphatase
1040.18	-0.536	1.14e-09	2.84e-08	ENSMUSG00000005615.16		PCYT1A	phosphate cytidylyltransferase 1A, choline	Cytoplasm	enzyme
506.733	0.837	1.14e-09	2.84e-08	ENSMUSG00000028944.15		PRKAG2	protein kinase AMP-activated non-catalytic subunit gamma 2	Cytoplasm	kinase
1253.69	-1.24	1.14e-09	2.85e-08	ENSMUSG00000052428.11		TMCO1	transmembrane and coiled-coil domains 1	Cytoplasm	ion channel
925.728	-0.741	1.17e-09	2.9e-08	ENSMUSG00000025173.14		WDR45B	WD repeat domain 45B	Cytoplasm	other
317.783	-1.015	1.18e-09	2.92e-08	ENSMUSG00000019528.19		GYG1	glycogenin 1	Cytoplasm	enzyme
1798.93	-0.851	1.18e-09	2.92e-08	ENSMUSG00000044600.15		SMIM7	small integral membrane protein 7	Other	other
1008.91	0.992	1.19e-09	2.96e-08	ENSMUSG00000089824.11		RBM12	RNA binding motif protein 12	Nucleus	other
500.676	0.892	1.21e-09	3e-08	ENSMUSG00000030815.12		PHKG2	phosphorylase kinase catalytic subunit gamma 2	Cytoplasm	kinase
10342.1	1.089	1.23e-09	3.05e-08	ENSMUSG00000031558.16		SLIT2	slit guidance ligand 2	Extracellular Space	other
2496.19	-0.721	1.23e-09	3.05e-08	ENSMUSG00000025139.15		TOLLIP	toll interacting protein	Cytoplasm	other
91.04	2.311	1.25e-09	3.08e-08	ENSMUSG00000024869.11		Gm49405		Other	other
2879.66	-0.769	1.26e-09	3.11e-08	ENSMUSG00000029669.15		TSPAN12	tetraspanin 12	Plasma Membrane	other
1839.9	-0.818	1.27e-09	3.13e-08	ENSMUSG00000037894.14		H2AZ1	H2A.Z variant histone 1	Nucleus	other
4531.48	1.018	1.3e-09	3.2e-08	ENSMUSG00000044042.20		FMN1	formin 1	Nucleus	other
1257.17	-0.853	1.32e-09	3.25e-08	ENSMUSG00000027698.15		NCEH1	neutral cholesterol ester hydrolase 1	Plasma Membrane	enzyme
555.136	1.129	1.35e-09	3.32e-08	ENSMUSG00000022617.16		CHKB	choline kinase beta	Cytoplasm	kinase
2004.52	-0.739	1.39e-09	3.41e-08	ENSMUSG00000038965.18		UBE2L3	ubiquitin conjugating enzyme E2 L3	Nucleus	enzyme
4532.11	-0.673	1.4e-09	3.42e-08	ENSMUSG00000026434.13		NUCKS1	nuclear casein kinase and cyclin dependent kinase substrate 1	Nucleus	transcription regulator
6366.84	-0.805	1.4e-09	3.42e-08	ENSMUSG00000032116.19		STT3A	STT3 oligosaccharyltransferase complex catalytic subunit A	Plasma Membrane	enzyme
1542.15	-0.705	1.41e-09	3.45e-08	ENSMUSG00000038080.18		KDM1B	lysine demethylase 1B	Nucleus	enzyme
885.873	-0.81	1.43e-09	3.47e-08	ENSMUSG00000020392.9		CDKN2AIPNL	CDKN2A interacting protein N-terminal like	Other	other
2300.19	-0.784	1.43e-09	3.47e-08	ENSMUSG00000024248.15		COX7A2L	cytochrome c oxidase subunit 7A2 like	Cytoplasm	enzyme
1259.87	-0.761	1.43e-09	3.47e-08	ENSMUSG00000036775.14		DECR2	2,4-dienoyl-CoA reductase 2	Cytoplasm	enzyme
1869.32	-0.812	1.43e-09	3.47e-08	ENSMUSG00000074656.14		EIF2S2	eukaryotic translation initiation factor 2 subunit beta	Cytoplasm	translation regulator
1792.8	-1.001	1.46e-09	3.53e-08	ENSMUSG00000020738.17		SUMO2	small ubiquitin like modifier 2	Nucleus	enzyme
2565.04	-0.719	1.46e-09	3.54e-08	ENSMUSG00000040952.17		RPS19	ribosomal protein S19	Cytoplasm	other
6637.65	-0.871	1.48e-09	3.58e-08	ENSMUSG00000022698.18		NAA50	N-alpha-acetyltransferase 50, NatE catalytic subunit	Cytoplasm	enzyme
1059.62	-0.888	1.48e-09	3.59e-08	ENSMUSG00000027195.11		HSD17B12	hydroxysteroid 17-beta dehydrogenase 12	Cytoplasm	enzyme
1930.37	-0.876	1.49e-09	3.6e-08	ENSMUSG00000071074.10		YIPF3	Yip1 domain family member 3	Cytoplasm	other
713.353	-0.837	1.52e-09	3.67e-08	ENSMUSG00000028607.17		CPT2	carnitine palmitoyltransferase 2	Cytoplasm	enzyme	perhexiline
730.237	1.08	1.52e-09	3.67e-08	ENSMUSG00000030727.13		RABEP2	rabaptin, RAB GTPase binding effector protein 2	Cytoplasm	other
2872.89	-0.97	1.54e-09	3.72e-08	ENSMUSG00000058600.14		RPL30	ribosomal protein L30	Cytoplasm	other
6063.24	-0.901	1.55e-09	3.73e-08	ENSMUSG00000045128.10		RPL18A	ribosomal protein L18a	Cytoplasm	other
154.731	-1.381	1.57e-09	3.77e-08	ENSMUSG00000029335.6		BMP3	bone morphogenetic protein 3	Extracellular Space	growth factor
767.798	-0.75	1.59e-09	3.82e-08	ENSMUSG00000035078.7		MTMR9	myotubularin related protein 9	Cytoplasm	phosphatase
179.099	2.205	1.63e-09	3.91e-08	ENSMUSG00000113261.2		AC153132.1		Other	other
1505.93	-0.648	1.67e-09	3.99e-08	ENSMUSG00000029203.17		UBE2K	ubiquitin conjugating enzyme E2 K	Cytoplasm	transcription regulator
55.495	2.371	1.67e-09	3.99e-08	ENSMUSG00000105893.2		Wdr46-ps	Wdr46 retrotransposed pseudogene	Other	other
2574.59	-0.824	1.68e-09	4.01e-08	ENSMUSG00000075296.6		Aldh3b2	aldehyde dehydrogenase 3 family, member B2	Cytoplasm	enzyme
1489.79	-0.939	1.72e-09	4.1e-08	ENSMUSG00000003038.16		HMGN2	high mobility group nucleosomal binding domain 2	Nucleus	other
457.29	1.142	1.74e-09	4.15e-08	ENSMUSG00000062729.13		PPOX	protoporphyrinogen oxidase	Cytoplasm	enzyme
1172.85	-1.164	1.78e-09	4.24e-08	ENSMUSG00000037601.12		Nme1	NME/NM23 nucleoside diphosphate kinase 1	Cytoplasm	kinase
2133	-0.788	1.81e-09	4.3e-08	ENSMUSG00000038212.17		MFSD14B	major facilitator superfamily domain containing 14B	Other	other
3229.72	-0.722	1.81e-09	4.3e-08	ENSMUSG00000062270.15		MORF4L1	mortality factor 4 like 1	Nucleus	other
476.168	-0.901	1.83e-09	4.35e-08	ENSMUSG00000030042.16		POLE4	DNA polymerase epsilon 4, accessory subunit	Nucleus	enzyme	bortezomib/cladribine/rituximab, cladribine/cytarabine/decitabine, cladribine/cytarabine/filgrastim/idarubicin, cladribine/cytarabine/filgrastim/idarubicin/plerixafor, cladribine/recombinant interferon, cladribine, cladribine/cytarabine/filgrastim, cladribine/cytarabine/filgrastim/mitoxantrone, cladribine/cytarabine/daunorubicin, cladribine/rituximab, cladribine/peginterferon alfa-2a
3889.94	-0.789	1.84e-09	4.37e-08	ENSMUSG00000030688.16		STARD10	StAR related lipid transfer domain containing 10	Cytoplasm	other
2362.95	0.845	1.87e-09	4.44e-08	ENSMUSG00000021699.18		PDE4D	phosphodiesterase 4D	Cytoplasm	enzyme	dyphylline, dipyridamole, caffeine/ergotamine, caffeine, pentoxifylline, arofylline, tetomilast, zatolmilast, tolbutamide, anagrelide, CGH2466, apremilast, theophylline, milrinone, cilomilast, ketotifen, roflumilast, L-826,141, L 869298
4068.11	-0.64	1.9e-09	4.5e-08	ENSMUSG00000021771.15		VDAC2	voltage dependent anion channel 2	Cytoplasm	ion channel
3783.93	0.638	1.91e-09	4.51e-08	ENSMUSG00000006676.18		USP19	ubiquitin specific peptidase 19	Cytoplasm	peptidase
3435.74	-1.203	1.93e-09	4.57e-08	ENSMUSG00000062203.16		GSPT1	G1 to S phase transition 1	Cytoplasm	translation regulator
880.803	-0.703	1.94e-09	4.58e-08	ENSMUSG00000027613.16		EIF6	eukaryotic translation initiation factor 6	Cytoplasm	translation regulator
1843.4	-1.106	1.99e-09	4.7e-08	ENSMUSG00000070284.11		GMPPB	GDP-mannose pyrophosphorylase B	Cytoplasm	enzyme
1626.91	-0.785	2e-09	4.71e-08	ENSMUSG00000030286.7		EMC3	ER membrane protein complex subunit 3	Nucleus	other
482.407	0.973	2.01e-09	4.73e-08	ENSMUSG00000019518.12		AP4M1	adaptor related protein complex 4 subunit mu 1	Cytoplasm	other
826.512	-0.924	2.01e-09	4.73e-08	ENSMUSG00000032301.14		PSMA4	proteasome 20S subunit alpha 4	Cytoplasm	peptidase
116.811	2.71	2.02e-09	4.74e-08	ENSMUSG00000091844.3		CCDC168	coiled-coil domain containing 168	Other	other
70399.2	-0.917	2.04e-09	4.77e-08	ENSMUSG00000033161.11		ATP1A1	ATPase Na+/K+ transporting subunit alpha 1	Plasma Membrane	transporter	trichloromethiazide, perphenazine, ethacrynic acid, ciclopirox olamine, bretylium, reserpine/trichloromethiazide, ouabain, acetyldigitoxin derivative, digoxin, digitoxin
143.486	2.162	2.04e-09	4.78e-08	ENSMUSG00000118064.2		AC113485.1		Other	other
1802.26	-0.876	2.05e-09	4.78e-08	ENSMUSG00000121793.1		ENSMUSG00000121793		Other	other
1151.34	1.343	2.04e-09	4.78e-08	ENSMUSG00000040721.10		ZFHX2	zinc finger homeobox 2	Nucleus	transcription regulator
1083.37	1.218	2.08e-09	4.85e-08	ENSMUSG00000056763.17		CSPP1	centrosome and spindle pole associated protein 1	Cytoplasm	other
1260.79	0.845	2.09e-09	4.86e-08	ENSMUSG00000030374.16		STRN4	striatin 4	Cytoplasm	other
1060.51	0.993	2.1e-09	4.9e-08	ENSMUSG00000024219.17		ANKS1A	ankyrin repeat and sterile alpha motif domain containing 1A	Cytoplasm	other
1529.58	-0.894	2.12e-09	4.93e-08	ENSMUSG00000031647.11		MFAP3L	microfibril associated protein 3 like	Nucleus	other
3585.42	-0.877	2.13e-09	4.95e-08	ENSMUSG00000026421.15		CSRP1	cysteine and glycine rich protein 1	Nucleus	other
858.443	-0.84	2.14e-09	4.95e-08	ENSMUSG00000111080.2		Gm20300	predicted gene, 20300	Other	other
2644.96	-0.553	2.13e-09	4.95e-08	ENSMUSG00000055239.11		KCMF1	potassium channel modulatory factor 1	Extracellular Space	enzyme
2328.68	-0.723	2.17e-09	5.03e-08	ENSMUSG00000032122.16		SLC37A2	solute carrier family 37 member 2	Cytoplasm	transporter
1715.85	-0.792	2.18e-09	5.03e-08	ENSMUSG00000020794.14		UBE2G1	ubiquitin conjugating enzyme E2 G1	Cytoplasm	enzyme
1924.97	-0.778	2.2e-09	5.09e-08	ENSMUSG00000026739.14		BMI1	BMI1 proto-oncogene, polycomb ring finger	Nucleus	transcription regulator	unesblin
458.281	-1.141	2.21e-09	5.11e-08	ENSMUSG00000021607.10		MRPL36	mitochondrial ribosomal protein L36	Cytoplasm	other
908.691	0.844	2.22e-09	5.12e-08	ENSMUSG00000052752.16		TRAF7	TNF receptor associated factor 7	Cytoplasm	enzyme
2857.33	-0.494	2.27e-09	5.22e-08	ENSMUSG00000028790.14		KHDRBS1	KH RNA binding domain containing, signal transduction associated 1	Nucleus	transcription regulator	CWP232291
1540.63	-0.77	2.33e-09	5.35e-08	ENSMUSG00000090150.11		ACAD11	acyl-CoA dehydrogenase family member 11	Cytoplasm	enzyme
960.839	1.309	2.33e-09	5.35e-08	ENSMUSG00000004562.17		ARHGEF40	Rho guanine nucleotide exchange factor 40	Cytoplasm	other
1000.99	-0.98	2.33e-09	5.35e-08	ENSMUSG00000063480.9		SNU13	small nuclear ribonucleoprotein 13	Nucleus	other
820.637	-0.694	2.39e-09	5.47e-08	ENSMUSG00000027599.10		ARMC1	armadillo repeat containing 1	Cytoplasm	other
745.279	-1.124	2.42e-09	5.54e-08	ENSMUSG00000020116.8		PNO1	partner of NOB1 homolog	Nucleus	other
1935.48	-0.804	2.42e-09	5.54e-08	ENSMUSG00000048047.4		ZBTB33	zinc finger and BTB domain containing 33	Nucleus	transcription regulator
4326.67	1.005	2.43e-09	5.56e-08	ENSMUSG00000020263.15		APPL2	adaptor protein, phosphotyrosine interacting with PH domain and leucine zipper 2	Cytoplasm	other
7300.7	-0.858	2.44e-09	5.57e-08	ENSMUSG00000044468.15		TENT5C	terminal nucleotidyltransferase 5C	Extracellular Space	enzyme
2948.22	-0.865	2.46e-09	5.61e-08	ENSMUSG00000031176.9		DYNLT3	dynein light chain Tctex-type 3	Cytoplasm	other
3032.11	-0.693	2.49e-09	5.68e-08	ENSMUSG00000057236.11		RBBP4	RB binding protein 4, chromatin remodeling factor	Nucleus	enzyme
2257.29	0.638	2.57e-09	5.86e-08	ENSMUSG00000031858.18		MAU2	MAU2 sister chromatid cohesion factor	Nucleus	other
1376.05	0.694	2.58e-09	5.86e-08	ENSMUSG00000031154.16		OTUD5	OTU deubiquitinase 5	Nucleus	enzyme
62.601	2.077	2.58e-09	5.87e-08	ENSMUSG00000104501.2		Gm37736		Other	other
362.054	1.174	2.61e-09	5.91e-08	ENSMUSG00000055862.8		IZUMO4	IZUMO family member 4	Nucleus	other
657.041	1.034	2.64e-09	5.98e-08	ENSMUSG00000025137.16		PCYT2	phosphate cytidylyltransferase 2, ethanolamine	Cytoplasm	enzyme
2738.88	-0.98	2.65e-09	6.01e-08	ENSMUSG00000020483.15		DYNLL2	dynein light chain LC8-type 2	Cytoplasm	other
2783.28	1.007	2.74e-09	6.2e-08	ENSMUSG00000020661.17		DNMT3A	DNA methyltransferase 3 alpha	Nucleus	enzyme
45370.5	-0.918	2.76e-09	6.23e-08	ENSMUSG00000025130.12		P4HB	prolyl 4-hydroxylase subunit beta	Cytoplasm	enzyme
382.513	-0.914	2.8e-09	6.32e-08	ENSMUSG00000026248.10		MRPL44	mitochondrial ribosomal protein L44	Cytoplasm	enzyme
1292.55	1.13	2.82e-09	6.35e-08	ENSMUSG00000021782.15		DLG5	discs large MAGUK scaffold protein 5	Plasma Membrane	other
1256.34	-0.794	2.83e-09	6.38e-08	ENSMUSG00000022193.8		PSMB5	proteasome 20S subunit beta 5	Cytoplasm	peptidase	bortezomib/thalidomide, bortezomib/dexamethasone/rituximab, dexamethasone/ixazomib/rituximab, ixazomib, bortezomib/cladribine/rituximab, bortezomib/dexamethasone/pomalidomide, bortezomib/doxorubicin, bortezomib/dexamethasone/thalidomide, bortezomib/paclitaxel, bortezomib/fulvestrant, carfilzomib, bortezomib/sorafenib, bortezomib/rituximab, bortezomib/lenalidomide, carfilzomib/dexamethasone/lenali…
1317.63	-0.971	2.93e-09	6.6e-08	ENSMUSG00000041084.9		OSTC	oligosaccharyltransferase complex non-catalytic subunit	Cytoplasm	enzyme
635.293	-0.732	2.93e-09	6.6e-08	ENSMUSG00000030101.16		SUMF1	sulfatase modifying factor 1	Cytoplasm	enzyme
134.361	1.889	2.97e-09	6.67e-08	ENSMUSG00000110558.2		RP23-39F24.3		Other	other
350.919	1.255	2.98e-09	6.69e-08	ENSMUSG00000032198.10		DOCK6	dedicator of cytokinesis 6	Cytoplasm	other
1747.64	-0.629	2.99e-09	6.7e-08	ENSMUSG00000026848.15		TOR1B	torsin family 1 member B	Cytoplasm	enzyme
676.155	-0.806	3e-09	6.72e-08	ENSMUSG00000027108.16		OLA1	Obg like ATPase 1	Cytoplasm	enzyme
571.327	-0.808	3.02e-09	6.77e-08	ENSMUSG00000031112.11		STK26	serine/threonine kinase 26	Nucleus	kinase
199.03	1.607	3.11e-09	6.95e-08	ENSMUSG00000116719.2	D	Gm29719/Gm29721		Other	other
1132.84	1.15	3.13e-09	6.99e-08	ENSMUSG00000030337.17		VAMP1	vesicle associated membrane protein 1	Cytoplasm	transporter	botulinum toxin type B
2875.95	-0.497	3.16e-09	7.05e-08	ENSMUSG00000022536.15		GLYR1	glyoxylate reductase 1 homolog	Nucleus	other
4838.42	-0.712	3.19e-09	7.1e-08	ENSMUSG00000058569.9		TMED9	transmembrane p24 trafficking protein 9	Cytoplasm	transporter
8706.25	-0.647	3.23e-09	7.2e-08	ENSMUSG00000003226.8		RANBP2	RAN binding protein 2	Nucleus	enzyme
341.313	-1.071	3.28e-09	7.29e-08	ENSMUSG00000026377.13		NIFK	nucleolar protein interacting with the FHA domain of MKI67	Nucleus	other
5052.23	1.043	3.31e-09	7.36e-08	ENSMUSG00000021134.18		SRSF5	serine and arginine rich splicing factor 5	Nucleus	other
352.383	1.05	3.35e-09	7.43e-08	ENSMUSG00000121504.1	D	Ppp4r1l-ps	protein phosphatase 4, regulatory subunit 1-like, pseudogene	Other	other
1096.87	-0.951	3.39e-09	7.52e-08	ENSMUSG00000021024.15		PSMA6	proteasome 20S subunit alpha 6	Cytoplasm	peptidase
95.14	2.067	3.41e-09	7.55e-08	ENSMUSG00000114709.2		AC157650.3		Other	other
1841.88	-0.996	3.42e-09	7.57e-08	ENSMUSG00000022336.4		EIF3E	eukaryotic translation initiation factor 3 subunit E	Cytoplasm	translation regulator
1622.35	-0.781	3.43e-09	7.59e-08	ENSMUSG00000030682.5		CDIPT	CDP-diacylglycerol--inositol 3-phosphatidyltransferase	Cytoplasm	enzyme
46.715	1.988	3.51e-09	7.75e-08	ENSMUSG00000102459.2		Gm38352		Other	other
1009.7	-0.88	3.53e-09	7.78e-08	ENSMUSG00000042363.15		LGALSL	galectin like	Other	other
501.204	0.854	3.54e-09	7.79e-08	ENSMUSG00000120936.1		9930105H17Rik		Other	other
3509.86	-0.649	3.55e-09	7.81e-08	ENSMUSG00000037119.5		FAM91A1	family with sequence similarity 91 member A1	Cytoplasm	other
2100	-0.885	3.59e-09	7.89e-08	ENSMUSG00000024480.10		AP3S1	adaptor related protein complex 3 subunit sigma 1	Cytoplasm	transporter
2802.73	-0.666	3.64e-09	7.99e-08	ENSMUSG00000039988.16		ANKRD13C	ankyrin repeat domain 13C	Cytoplasm	other
2015.69	-0.466	3.64e-09	7.99e-08	ENSMUSG00000021978.10		EXTL3	exostosin like glycosyltransferase 3	Cytoplasm	enzyme
1449.48	-0.457	3.69e-09	8.08e-08	ENSMUSG00000057177.13		GSK3A	glycogen synthase kinase 3 alpha	Nucleus	kinase	aloisine A, SB 216763
755.995	-0.668	3.7e-09	8.1e-08	ENSMUSG00000024387.14		CSNK2B	casein kinase 2 beta	Cytoplasm	kinase
4533.62	-0.955	3.71e-09	8.11e-08	ENSMUSG00000039234.12		SEC24D	SEC24 homolog D, COPII coat complex component	Cytoplasm	transporter
93.648	1.747	3.73e-09	8.14e-08	ENSMUSG00000005373.14		MLXIPL	MLX interacting protein like	Nucleus	transcription regulator
2508.79	-0.865	3.72e-09	8.14e-08	ENSMUSG00000062006.13		RPL34	ribosomal protein L34	Cytoplasm	other
5764.64	-0.903	3.73e-09	8.14e-08	ENSMUSG00000047694.13		YIPF6	Yip1 domain family member 6	Cytoplasm	other
764.749	-0.685	3.75e-09	8.17e-08	ENSMUSG00000051727.15		KCTD14	potassium channel tetramerization domain containing 14	Other	ion channel
2659.14	-0.507	3.76e-09	8.17e-08	ENSMUSG00000027189.17		TRIM44	tripartite motif containing 44	Cytoplasm	other
2046.65	0.88	3.84e-09	8.34e-08	ENSMUSG00000009079.17		EWSR1	EWS RNA binding protein 1	Nucleus	other
546.943	-0.651	3.84e-09	8.34e-08	ENSMUSG00000049672.16		ZBTB14	zinc finger and BTB domain containing 14	Nucleus	transcription regulator
8274.64	-0.545	3.85e-09	8.35e-08	ENSMUSG00000067336.7		BMPR2	bone morphogenetic protein receptor type 2	Plasma Membrane	kinase
1441.58	-0.76	3.85e-09	8.35e-08	ENSMUSG00000003500.14		IMPDH1	inosine monophosphate dehydrogenase 1	Cytoplasm	enzyme	pegintron/ribavirin, interferon alfacon-1/ribavirin, cytarabine/daunorubicin/thioguanine, IFNA2B/ribavirin, ribavirin, mycophenolate mofetil, imatinib/thioguanine, PEG-interferon alfa-2a/ribavirin, VX-944, mycophenolate mofetil/prednisone, methylprednisolone/mycophenolate mofetil, 6-mercaptopurine/prednisone/thioguanine, cytarabine/thioguanine, belatacept/corticosteroid/mycophenolic acid, mycophe…
2256.37	-0.849	3.9e-09	8.45e-08	ENSMUSG00000021824.14		AP3M1	adaptor related protein complex 3 subunit mu 1	Cytoplasm	transporter
90.744	2.343	3.92e-09	8.47e-08	ENSMUSG00000061331.6		Gm17132		Other	other
676.386	-0.841	3.91e-09	8.47e-08	ENSMUSG00000032324.12		TSPAN3	tetraspanin 3	Plasma Membrane	other
4573.64	0.767	3.99e-09	8.61e-08	ENSMUSG00000045875.14		ADRA1A	adrenoceptor alpha 1A	Plasma Membrane	G-protein coupled receptor	epinephrine/lidocaine, azatadine/pseudoephedrine, dobutamine, benzphetamine, terazosine, dihydroergotamine, tolazoline, brompheniramine/codeine/phenylpropanolamine, loratadine/pseudoephedrine, chlorpheniramine/ibuprofen/pseudoephedrine, brimonidine, chlorpheniramine/phenylephrine/pyrilamine, polythiazide/prazosin, ACH-000029, risperidone, hydrocodone/phenylephrine/pyrilamine, thioridazine, chlorp…
630.105	0.839	4.01e-09	8.65e-08	ENSMUSG00000066640.12		FBXL18	F-box and leucine rich repeat protein 18	Cytoplasm	enzyme
2317.7	-0.69	4.03e-09	8.68e-08	ENSMUSG00000006301.18		TMBIM1	transmembrane BAX inhibitor motif containing 1	Cytoplasm	other
4382.4	-0.827	4.07e-09	8.76e-08	ENSMUSG00000063856.9		GPX1	glutathione peroxidase 1	Cytoplasm	enzyme
5227.09	0.734	4.09e-09	8.79e-08	ENSMUSG00000053877.14		SRCAP	Snf2 related CREBBP activator protein	Cytoplasm	transcription regulator
2840.87	0.655	4.1e-09	8.82e-08	ENSMUSG00000027210.21		MEIS2	Meis homeobox 2	Nucleus	transcription regulator
4863.74	-0.859	4.13e-09	8.86e-08	ENSMUSG00000032050.19		RDX	radixin	Cytoplasm	other
260.486	1.102	4.16e-09	8.92e-08	ENSMUSG00000023050.10		MAP3K12	mitogen-activated protein kinase kinase kinase 12	Cytoplasm	kinase
429.844	1.018	4.16e-09	8.92e-08	ENSMUSG00000026171.13		RNF25	ring finger protein 25	Nucleus	transcription regulator
10168.5	-0.665	4.19e-09	8.96e-08	ENSMUSG00000037822.13		SMIM14	small integral membrane protein 14	Cytoplasm	other
2201.7	-0.646	4.2e-09	8.97e-08	ENSMUSG00000019173.12		RAB5C	RAB5C, member RAS oncogene family	Cytoplasm	enzyme
1103.04	-0.596	4.28e-09	9.13e-08	ENSMUSG00000004936.9		MAP2K1	mitogen-activated protein kinase kinase 1	Cytoplasm	kinase	binimetinib/vemurafenib, ARRY-424704, dabrafenib/trametinib, dabrafenib/pembrolizumab/trametinib, TAK 733, binimetinib/encorafenib/panitumumab, E 6201, refametinib, PD184352, binimetinib, trametinib, RO4927350, cobimetinib, U0126, pimasertib, AS703988, dabrafenib/trametinib/vemurafenib, trametinib/vemurafenib, ABM-168, SM1-71, docetaxel/selumetinib, binimetinib/cetuximab/encorafenib, MKK1 inhibit…
463.354	-0.868	4.29e-09	9.14e-08	ENSMUSG00000042271.14		NXT2	nuclear transport factor 2 like export factor 2	Nucleus	transporter
212.809	1.155	4.31e-09	9.18e-08	ENSMUSG00000029101.17		RGS12	regulator of G protein signaling 12	Nucleus	enzyme
746.51	0.582	4.32e-09	9.2e-08	ENSMUSG00000022718.13		DGCR8	DGCR8 microprocessor complex subunit	Nucleus	enzyme
1878.74	-1.109	4.34e-09	9.24e-08	ENSMUSG00000121797.1	D	Gm15501		Other	other
11569.8	-0.662	4.39e-09	9.34e-08	ENSMUSG00000068823.11		CSDE1	cold shock domain containing E1	Cytoplasm	enzyme
194.476	1.569	4.43e-09	9.41e-08	ENSMUSG00000104943.2		Gm42868		Other	other
2098.35	-0.68	4.44e-09	9.43e-08	ENSMUSG00000030298.11		SEC13	SEC13 homolog, nuclear pore and COPII coat complex component	Cytoplasm	transporter
777.573	1.014	4.48e-09	9.5e-08	ENSMUSG00000068206.14		PICK1	protein interacting with PRKCA 1	Cytoplasm	enzyme
693.762	0.928	4.5e-09	9.53e-08	ENSMUSG00000028601.19		ECHDC2	enoyl-CoA hydratase domain containing 2	Other	other
177.857	1.103	4.64e-09	9.81e-08	ENSMUSG00000103567.2		Pcdhga5	protocadherin gamma subfamily A, 5	Other	other
634.198	1.249	4.66e-09	9.85e-08	ENSMUSG00000121345.1	D	2610005L07Rik	cadherin 11 pseudogene	Other	other
7979.02	-1.094	4.67e-09	9.86e-08	ENSMUSG00000049775.17		TMSB4X	thymosin beta 4 X-linked	Cytoplasm	other
34.46	2.77	4.81e-09	1.01e-07	ENSMUSG00000110266.2		Gm32742		Other	other
3528.49	0.573	4.79e-09	1.01e-07	ENSMUSG00000037876.18		JMJD1C	jumonji domain containing 1C	Nucleus	enzyme
543.728	1.639	4.83e-09	1.02e-07	ENSMUSG00000121395.1	D	Tmem181b-ps	transmembrane protein 181B, pseudogene	Other	other
41.022	2.923	4.9e-09	1.03e-07	ENSMUSG00000105852.5		Gm42890		Other	other
76.523	1.623	4.89e-09	1.03e-07	ENSMUSG00000038569.14		RAD9B	RAD9 checkpoint clamp component B	Nucleus	other
934.285	-0.664	5.08e-09	1.06e-07	ENSMUSG00000007041.10		CLIC1	chloride intracellular channel 1	Nucleus	ion channel
281.574	1.372	5.05e-09	1.06e-07	ENSMUSG00000038685.19		RTEL1	regulator of telomere elongation helicase 1	Nucleus	enzyme
1515.58	0.494	5.08e-09	1.06e-07	ENSMUSG00000024548.12		SETBP1	SET binding protein 1	Nucleus	transcription regulator
272.776	-0.91	5.13e-09	1.07e-07	ENSMUSG00000033809.16		ALG3	ALG3 alpha-1,3- mannosyltransferase	Cytoplasm	enzyme
1658	-0.767	5.12e-09	1.07e-07	ENSMUSG00000009863.15		SDHB	succinate dehydrogenase complex iron sulfur subunit B	Cytoplasm	enzyme
810.862	0.96	5.1e-09	1.07e-07	ENSMUSG00000042726.15		TRAFD1	TRAF-type zinc finger domain containing 1	Other	other
1042.24	-0.676	5.18e-09	1.08e-07	ENSMUSG00000038299.17		WDR36	WD repeat domain 36	Extracellular Space	other
2242.27	-0.934	5.22e-09	1.09e-07	ENSMUSG00000046841.7		CKAP4	cytoskeleton associated protein 4	Cytoplasm	other
560.83	-0.797	5.21e-09	1.09e-07	ENSMUSG00000024939.7		FAM89B	family with sequence similarity 89 member B	Cytoplasm	other
817.925	-0.753	5.22e-09	1.09e-07	ENSMUSG00000049969.4		PLEKHF2	pleckstrin homology and FYVE domain containing 2	Cytoplasm	other
557.144	-0.967	5.32e-09	1.1e-07	ENSMUSG00000023723.18		MRPS23	mitochondrial ribosomal protein S23	Cytoplasm	other
996.972	0.822	5.3e-09	1.1e-07	ENSMUSG00000028245.16		NSMAF	neutral sphingomyelinase activation associated factor	Cytoplasm	other
868.783	1.343	5.39e-09	1.12e-07	ENSMUSG00000042810.15		KRBA1	KRAB-A domain containing 1	Other	other
724.231	-0.762	5.39e-09	1.12e-07	ENSMUSG00000031158.13		TIMM17B	translocase of inner mitochondrial membrane 17B	Cytoplasm	transporter
484.676	1.009	5.4e-09	1.12e-07	ENSMUSG00000032596.15		UBA7	ubiquitin like modifier activating enzyme 7	Cytoplasm	enzyme
2572.33	-0.773	5.42e-09	1.12e-07	ENSMUSG00000051391.10		YWHAG	tyrosine 3-monooxygenase/tryptophan 5-monooxygenase activation protein gamma	Cytoplasm	other
106.036	2	5.56e-09	1.15e-07	ENSMUSG00000118086.2		AC106834.1		Other	other
1223.14	0.55	5.6e-09	1.15e-07	ENSMUSG00000033326.16		KDM4A	lysine demethylase 4A	Nucleus	enzyme	zavondemstat
759.74	-0.649	5.54e-09	1.15e-07	ENSMUSG00000026914.16		PSMD14	proteasome 26S subunit, non-ATPase 14	Cytoplasm	peptidase
571.294	-0.984	5.57e-09	1.15e-07	ENSMUSG00000021509.6		SLC25A48	solute carrier family 25 member 48	Other	other
232.609	-1.213	5.75e-09	1.18e-07	ENSMUSG00000035960.15		APEX1	apurinic/apyrimidinic endodeoxyribonuclease 1	Nucleus	enzyme	lucanthone, E 3330
4804.4	-0.7	5.74e-09	1.18e-07	ENSMUSG00000036391.17		SEC24A	SEC24 homolog A, COPII coat complex component	Cytoplasm	transporter
2135.13	-0.526	5.84e-09	1.2e-07	ENSMUSG00000005514.15		POR	cytochrome p450 oxidoreductase	Cytoplasm	enzyme	carboplatin/doxorubicin, nitazoxanide, daunorubicin/tretinoin, cisplatin/doxorubicin, cisplatin/doxorubicin/ifosfamide, cisplatin/doxorubicin/methotrexate, daunorubicin, dacarbazine/doxorubicin, doxorubicin/streptozocin, doxorubicin/ifosfamide, cisplatin/doxorubicin/ifosfamide/methotrexate, dacarbazine/doxorubicin/ifosfamide, doxorubicin, doxorubicin/tretinoin, nitazoxanide/peginterferon alfa-2a/…
1342.36	-0.508	5.91e-09	1.21e-07	ENSMUSG00000028149.13		RAP1GDS1	Rap1 GTPase-GDP dissociation stimulator 1	Cytoplasm	other
1121.94	-0.644	5.91e-09	1.21e-07	ENSMUSG00000025939.20		UBE2W	ubiquitin conjugating enzyme E2 W	Nucleus	enzyme
1323.35	0.73	5.94e-09	1.22e-07	ENSMUSG00000036501.8		FAM13B	family with sequence similarity 13 member B	Cytoplasm	other
6400.12	-0.921	6.05e-09	1.24e-07	ENSMUSG00000026994.10		GALNT3	polypeptide N-acetylgalactosaminyltransferase 3	Cytoplasm	enzyme
1796.45	1.037	6.07e-09	1.24e-07	ENSMUSG00000034751.18		MAST4	microtubule associated serine/threonine kinase family member 4	Other	kinase
925.023	0.731	6.13e-09	1.25e-07	ENSMUSG00000035632.17		CNOT3	CCR4-NOT transcription complex subunit 3	Cytoplasm	other
1647.23	-0.599	6.14e-09	1.25e-07	ENSMUSG00000027823.10		GMPS	guanine monophosphate synthase	Nucleus	enzyme	glutamine amidotransferase inhibitor
1540.62	-0.613	6.12e-09	1.25e-07	ENSMUSG00000037253.9		MEX3C	mex-3 RNA binding family member C	Cytoplasm	enzyme
365.83	0.876	6.15e-09	1.25e-07	ENSMUSG00000026213.16		STK11IP	serine/threonine kinase 11 interacting protein	Cytoplasm	other
2465.3	-0.806	6.17e-09	1.26e-07	ENSMUSG00000038174.15		HYCC2	hyccin PI4KA lipid kinase complex subunit 2	Other	other
837.35	0.975	6.2e-09	1.26e-07	ENSMUSG00000027582.17		ZGPAT	zinc finger CCCH-type and G-patch domain containing	Nucleus	transcription regulator
4338.69	-0.651	6.31e-09	1.28e-07	ENSMUSG00000037573.6		TOB1	transducer of ERBB2, 1	Nucleus	transcription regulator
1932.53	-0.567	6.46e-09	1.31e-07	ENSMUSG00000051375.16		PCDH1	protocadherin 1	Plasma Membrane	other
145.494	1.469	6.51e-09	1.32e-07	ENSMUSG00000104641.2		Gm43290		Other	other
1894.03	-0.718	6.57e-09	1.33e-07	ENSMUSG00000006736.10		TSPAN31	tetraspanin 31	Plasma Membrane	other
1492.19	-0.61	6.63e-09	1.34e-07	ENSMUSG00000038467.16		CHMP4B	charged multivesicular body protein 4B	Cytoplasm	other
313.604	-0.978	6.61e-09	1.34e-07	ENSMUSG00000052605.13		ISOC2	isochorismatase domain containing 2	Other	enzyme
1395.54	-0.452	6.65e-09	1.34e-07	ENSMUSG00000027601.14		MTFR1	mitochondrial fission regulator 1	Cytoplasm	other
288.839	-0.866	6.81e-09	1.37e-07	ENSMUSG00000095098.3		CCDC85B	coiled-coil domain containing 85B	Cytoplasm	other
1977.88	-0.821	6.79e-09	1.37e-07	ENSMUSG00000028603.16		SCP2	sterol carrier protein 2	Cytoplasm	transporter
4345.82	-0.634	6.88e-09	1.39e-07	ENSMUSG00000027215.14		CD82	CD82 molecule	Plasma Membrane	other
1230.32	-0.74	6.97e-09	1.4e-07	ENSMUSG00000024726.11		CARNMT1	carnosine N-methyltransferase 1	Cytoplasm	enzyme
1290.71	0.649	7.1e-09	1.43e-07	ENSMUSG00000031166.14		WDR13	WD repeat domain 13	Nucleus	other
217.878	1.198	7.33e-09	1.47e-07	ENSMUSG00000030166.15		RAD52	RAD52 homolog, DNA repair protein	Nucleus	other
799.783	-0.751	7.42e-09	1.49e-07	ENSMUSG00000026750.7		PSMB7	proteasome 20S subunit beta 7	Cytoplasm	peptidase
1080.32	0.887	7.5e-09	1.5e-07	ENSMUSG00000034022.9		CPSF1	cleavage and polyadenylation specific factor 1	Nucleus	other
886.38	-0.823	7.51e-09	1.51e-07	ENSMUSG00000069744.8		PSMB3	proteasome 20S subunit beta 3	Cytoplasm	peptidase
1577.56	-0.677	7.64e-09	1.53e-07	ENSMUSG00000020634.13		UBXN2A	UBX domain protein 2A	Cytoplasm	other
1089.79	-0.7	7.69e-09	1.54e-07	ENSMUSG00000022400.10		RBX1	ring-box 1	Nucleus	enzyme
1130.83	1.005	7.8e-09	1.55e-07	ENSMUSG00000029714.12		GIGYF1	GRB10 interacting GYF protein 1	Extracellular Space	other
1425.16	1.069	7.73e-09	1.55e-07	ENSMUSG00000020827.19		MINK1	misshapen like kinase 1	Cytoplasm	kinase
228.366	1.081	7.8e-09	1.55e-07	ENSMUSG00000024906.11		MUS81	MUS81 structure-specific endonuclease subunit	Nucleus	enzyme
1092.35	-0.634	7.8e-09	1.55e-07	ENSMUSG00000024048.16		Myl12a	myosin, light chain 12A, regulatory, non-sarcomeric	Cytoplasm	other
841.256	-0.561	7.84e-09	1.56e-07	ENSMUSG00000079557.12		MARCHF2	membrane associated ring-CH-type finger 2	Cytoplasm	enzyme
353.53	0.977	8.18e-09	1.62e-07	ENSMUSG00000022550.19		ADCK5	aarF domain containing kinase 5	Cytoplasm	kinase
229.819	1.316	8.13e-09	1.62e-07	ENSMUSG00000023072.15		CEP89	centrosomal protein 89	Cytoplasm	other
2164.61	-0.862	8.17e-09	1.62e-07	ENSMUSG00000038462.4		UQCRFS1	ubiquinol-cytochrome c reductase, Rieske iron-sulfur polypeptide 1	Cytoplasm	enzyme
70.188	1.856	8.2e-09	1.63e-07	ENSMUSG00000020926.17		ADAM11	ADAM metallopeptidase domain 11	Plasma Membrane	peptidase
2525	-0.973	8.25e-09	1.63e-07	ENSMUSG00000036309.15		SKP1	S-phase kinase associated protein 1	Nucleus	transcription regulator
2493.06	-0.589	8.22e-09	1.63e-07	ENSMUSG00000040842.18		SZRD1	SUZ RNA binding domain containing 1	Other	other
1150.1	-0.788	8.35e-09	1.65e-07	ENSMUSG00000003346.15		ABHD17A	abhydrolase domain containing 17A, depalmitoylase	Plasma Membrane	enzyme
814.469	-0.71	8.39e-09	1.66e-07	ENSMUSG00000042082.8		ARSB	arylsulfatase B	Cytoplasm	enzyme
875.158	-0.823	8.53e-09	1.68e-07	ENSMUSG00000074918.5		INAFM2	InaF motif containing 2	Other	other
7932.59	-0.727	8.49e-09	1.68e-07	ENSMUSG00000024294.16		MIB1	MIB E3 ubiquitin protein ligase 1	Cytoplasm	enzyme
3952.46	-0.695	8.6e-09	1.69e-07	ENSMUSG00000028127.11		ABCD3	ATP binding cassette subfamily D member 3	Cytoplasm	transporter
867.889	0.826	8.57e-09	1.69e-07	ENSMUSG00000038346.20		ZNF384	zinc finger protein 384	Nucleus	transcription regulator
1105.95	-0.562	8.64e-09	1.7e-07	ENSMUSG00000027223.16		MAPK8IP1	mitogen-activated protein kinase 8 interacting protein 1	Cytoplasm	other
9691.88	-0.665	8.63e-09	1.7e-07	ENSMUSG00000028452.8		VCP	valosin containing protein	Cytoplasm	enzyme	CB-5083, CB-5339
548.705	-0.905	8.69e-09	1.71e-07	ENSMUSG00000078896.12	D	Zfp965 (includes others)	zinc finger protein 965	Other	other
576.848	0.758	8.7e-09	1.71e-07	ENSMUSG00000033669.9		ZNF7	zinc finger protein 7	Nucleus	transcription regulator
773.944	1.488	8.86e-09	1.73e-07	ENSMUSG00000024299.18		ADAMTS10	ADAM metallopeptidase with thrombospondin type 1 motif 10	Extracellular Space	peptidase
1533.09	-0.783	8.84e-09	1.73e-07	ENSMUSG00000026356.16		DARS1	aspartyl-tRNA synthetase 1	Cytoplasm	enzyme
1154.12	-0.611	8.84e-09	1.73e-07	ENSMUSG00000040151.10		HS2ST1	heparan sulfate 2-O-sulfotransferase 1	Cytoplasm	enzyme
3634	-0.915	8.88e-09	1.74e-07	ENSMUSG00000061315.15		NACA	nascent polypeptide associated complex subunit alpha	Cytoplasm	transcription regulator
845.201	0.912	8.94e-09	1.75e-07	ENSMUSG00000011158.9		BRF1	BRF1 RNA polymerase III transcription initiation factor subunit	Nucleus	transcription regulator
4826.52	0.673	9.02e-09	1.76e-07	ENSMUSG00000015647.10		LAMA5	laminin subunit alpha 5	Extracellular Space	other
203.079	1.227	9.08e-09	1.77e-07	ENSMUSG00000032192.10		GNB5	G protein subunit beta 5	Plasma Membrane	enzyme
4633.45	-0.622	9.1e-09	1.77e-07	ENSMUSG00000021484.9		LMAN2	lectin, mannose binding 2	Cytoplasm	transporter
10079.9	-0.792	9.15e-09	1.78e-07	ENSMUSG00000001175.17		CALM1	calmodulin 1	Cytoplasm	other
198.326	1.67	9.14e-09	1.78e-07	ENSMUSG00000038930.12		RCCD1	RCC1 domain containing 1	Cytoplasm	other
142.179	1.998	9.15e-09	1.78e-07	ENSMUSG00000112844.2		RP23-151L20.1		Other	other
26.306	5.256	9.17e-09	1.78e-07	ENSMUSG00000040287.10		STAC3	SH3 and cysteine rich domain 3	Extracellular Space	other
648.563	-1.139	9.3e-09	1.8e-07	ENSMUSG00000058258.16		IDI1	isopentenyl-diphosphate delta isomerase 1	Cytoplasm	enzyme
525.435	1.078	9.27e-09	1.8e-07	ENSMUSG00000021555.16		NAA35	N-alpha-acetyltransferase 35, NatC auxiliary subunit	Cytoplasm	other
969.992	-0.67	9.28e-09	1.8e-07	ENSMUSG00000041736.8		TSPO	translocator protein	Cytoplasm	transmembrane receptor	PK 11195, olanzapine, triazolam, SSR180575, flurazepam, flunitrazepam, flumazenil, chlordiazepoxide, midazolam, temazepam, alprazolam, estazolam, diazepinomicin, zolpidem, CGS-8216, fluoxetine/olanzapine, clorazepate, eszopiclone, clonazepam, lorazepam, dexamethasone/olanzapine, zaleplon
496.484	-0.657	9.37e-09	1.81e-07	ENSMUSG00000033658.17		DDX19B	DEAD-box helicase 19B	Nucleus	enzyme
1294.38	0.634	9.4e-09	1.81e-07	ENSMUSG00000018765.7		FXR2	FMR1 autosomal homolog 2	Cytoplasm	other
1169.01	-0.752	9.37e-09	1.81e-07	ENSMUSG00000025232.9		HEXA	hexosaminidase subunit alpha	Cytoplasm	enzyme
686.115	-0.742	9.35e-09	1.81e-07	ENSMUSG00000025742.6		PRPS2	phosphoribosyl pyrophosphate synthetase 2	Cytoplasm	kinase
709.945	-0.676	9.44e-09	1.82e-07	ENSMUSG00000028330.9		NCBP1	nuclear cap binding protein subunit 1	Nucleus	other
1417.92	-0.592	9.51e-09	1.83e-07	ENSMUSG00000010392.9		GOSR1	golgi SNAP receptor complex member 1	Cytoplasm	transporter
1323.27	1.08	9.61e-09	1.85e-07	ENSMUSG00000034573.15		PTPN13	protein tyrosine phosphatase non-receptor type 13	Cytoplasm	phosphatase
5497.43	-1.009	9.65e-09	1.85e-07	ENSMUSG00000047215.15		RPL9	ribosomal protein L9	Cytoplasm	other
770.783	-0.733	9.71e-09	1.86e-07	ENSMUSG00000032872.17		Cyb5r4	cytochrome b5 reductase 4	Cytoplasm	enzyme
6268.16	-0.601	9.73e-09	1.86e-07	ENSMUSG00000033863.3		KLF9	KLF transcription factor 9	Nucleus	transcription regulator
342.327	1.463	9.66e-09	1.86e-07	ENSMUSG00000041096.14		TSPYL2	TSPY like 2	Nucleus	other
236.045	1.173	9.87e-09	1.89e-07	ENSMUSG00000033434.16		GTPBP6	GTP binding protein 6 (putative)	Other	other
453.123	-1.045	9.87e-09	1.89e-07	ENSMUSG00000087260.6		LAMTOR5	late endosomal/lysosomal adaptor, MAPK and MTOR activator 5	Cytoplasm	other
1269.13	-0.495	9.94e-09	1.9e-07	ENSMUSG00000035840.8		LYSMD3	LysM domain containing 3	Cytoplasm	other
6461.49	-0.656	1.02e-08	1.94e-07	ENSMUSG00000031299.11		PDHA1	pyruvate dehydrogenase E1 subunit alpha 1	Cytoplasm	enzyme
810.837	-0.9	1.02e-08	1.95e-07	ENSMUSG00000021996.17		ESD	esterase D	Cytoplasm	enzyme
411.296	1.087	1.03e-08	1.96e-07	ENSMUSG00000047909.12		ANKRD16	ankyrin repeat domain 16	Other	other
2858.97	-1.292	1.03e-08	1.96e-07	ENSMUSG00000093904.3		TOMM20	translocase of outer mitochondrial membrane 20	Cytoplasm	transporter
386.383	1.264	1.04e-08	1.98e-07	ENSMUSG00000036989.17		TRIM3	tripartite motif containing 3	Cytoplasm	enzyme
1201.74	-0.653	1.06e-08	2.02e-07	ENSMUSG00000001783.4		RTCB	RNA 2',3'-cyclic phosphate and 5'-OH ligase	Cytoplasm	enzyme
405.965	1.207	1.07e-08	2.03e-07	ENSMUSG00000057110.16		CNTRL	centriolin	Nucleus	transcription regulator
1908.74	-0.868	1.07e-08	2.04e-07	ENSMUSG00000024479.4		MAL2	mal, T cell differentiation protein 2	Plasma Membrane	transporter
832.551	1.045	1.07e-08	2.04e-07	ENSMUSG00000001062.19		VPS9D1	VPS9 domain containing 1	Other	other
1992.82	-0.77	1.08e-08	2.05e-07	ENSMUSG00000027351.15		SPRED1	sprouty related EVH1 domain containing 1	Plasma Membrane	other
5318.79	-1.008	1.09e-08	2.07e-07	ENSMUSG00000071866.13		PPIA	peptidylprolyl isomerase A	Cytoplasm	enzyme	RMC-6291, RMC-6236, alemtuzumab/cyclosporin A, cyclosporine A/tacrolimus, cyclosporine A/sirolimus/tacrolimus, cyclosporin A/methotrexate, basiliximab/cyclosporine, N-methyl-4-Ile-cyclosporin, cyclosporin A
538.515	-0.901	1.1e-08	2.08e-07	ENSMUSG00000040370.14		ETFRF1	electron transfer flavoprotein regulatory factor 1	Cytoplasm	other
725.379	-0.816	1.12e-08	2.11e-07	ENSMUSG00000022744.13		CLDND1	claudin domain containing 1	Plasma Membrane	other
10241.7	-0.721	1.12e-08	2.11e-07	ENSMUSG00000032399.9		RPL4	ribosomal protein L4	Cytoplasm	enzyme
2646.73	-0.98	1.13e-08	2.12e-07	ENSMUSG00000043998.11		MGAT2	alpha-1,6-mannosyl-glycoprotein 2-beta-N-acetylglucosaminyltransferase	Cytoplasm	enzyme
2649.53	-0.52	1.13e-08	2.12e-07	ENSMUSG00000074746.4		PDZD8	PDZ domain containing 8	Extracellular Space	other
532.65	-0.768	1.12e-08	2.12e-07	ENSMUSG00000025626.17		PHF6	PHD finger protein 6	Nucleus	transcription regulator
1224.3	-0.611	1.12e-08	2.12e-07	ENSMUSG00000029030.15		TPRG1L	tumor protein p63 regulated 1 like	Cytoplasm	other
5577.24	-0.45	1.14e-08	2.13e-07	ENSMUSG00000024991.9		EIF3A	eukaryotic translation initiation factor 3 subunit A	Cytoplasm	translation regulator
3643.02	-0.988	1.13e-08	2.13e-07	ENSMUSG00000026961.7		LRRC26	leucine rich repeat containing 26	Plasma Membrane	ion channel
904.05	0.571	1.13e-08	2.13e-07	ENSMUSG00000095567.9		NOC2L	NOC2 like nucleolar associated transcriptional repressor	Nucleus	transcription regulator
1788.79	-0.596	1.13e-08	2.13e-07	ENSMUSG00000078652.10		PSME3	proteasome activator subunit 3	Cytoplasm	peptidase
1865.39	-0.833	1.15e-08	2.15e-07	ENSMUSG00000006304.15		ARPC2	actin related protein 2/3 complex subunit 2	Cytoplasm	other
1067.29	-0.934	1.16e-08	2.16e-07	ENSMUSG00000004610.5		ETFB	electron transfer flavoprotein subunit beta	Cytoplasm	transporter
98.465	1.391	1.16e-08	2.16e-07	ENSMUSG00000110167.2		Gm45532		Other	other
2301.24	-0.644	1.16e-08	2.17e-07	ENSMUSG00000030120.15		MLF2	myeloid leukemia factor 2	Nucleus	other
1090.03	-0.738	1.17e-08	2.19e-07	ENSMUSG00000053279.9		Aldh1a1	aldehyde dehydrogenase family 1, subfamily A1	Cytoplasm	enzyme
5701.39	2.095	1.19e-08	2.22e-07	ENSMUSG00000035545.14		LENG8	leukocyte receptor cluster member 8	Other	other
350.001	-0.861	1.19e-08	2.22e-07	ENSMUSG00000028394.10		POLE3	DNA polymerase epsilon 3, accessory subunit	Nucleus	enzyme	bortezomib/cladribine/rituximab, cladribine/cytarabine/decitabine, cladribine/cytarabine/filgrastim/idarubicin, cladribine/cytarabine/filgrastim/idarubicin/plerixafor, cladribine/recombinant interferon, cladribine, cladribine/cytarabine/filgrastim, cladribine/cytarabine/filgrastim/mitoxantrone, cladribine/cytarabine/daunorubicin, cladribine/rituximab, cladribine/peginterferon alfa-2a
1510.82	0.472	1.19e-08	2.22e-07	ENSMUSG00000035623.15		RSF1	remodeling and spacing factor 1	Nucleus	transcription regulator
101.82	1.521	1.21e-08	2.24e-07	ENSMUSG00000022758.15		P2RX6	purinergic receptor P2X 6	Plasma Membrane	ion channel
8938.02	-0.806	1.2e-08	2.24e-07	ENSMUSG00000044533.16		RPS2	ribosomal protein S2	Cytoplasm	other
615.545	0.66	1.21e-08	2.25e-07	ENSMUSG00000052423.16		B4GALT3	beta-1,4-galactosyltransferase 3	Cytoplasm	enzyme
2019.38	-0.53	1.21e-08	2.25e-07	ENSMUSG00000016528.11		MAPKAPK2	MAPK activated protein kinase 2	Nucleus	kinase	gamcemetinib, ATI-2231, cdc25C phosphatase (211-221), rottlerin, zunsemetinib, MK2 inhibitory peptide
1855.8	-0.825	1.22e-08	2.27e-07	ENSMUSG00000000628.11		HK2	hexokinase 2	Cytoplasm	kinase	tuvatexib
5883.2	-0.809	1.23e-08	2.27e-07	ENSMUSG00000032437.11		STT3B	STT3 oligosaccharyltransferase complex catalytic subunit B	Cytoplasm	enzyme
799.608	-0.802	1.23e-08	2.28e-07	ENSMUSG00000028271.10		GTF2B	general transcription factor IIB	Nucleus	transcription regulator
5843.52	-0.769	1.26e-08	2.32e-07	ENSMUSG00000028757.5		DDOST	dolichyl-diphosphooligosaccharide--protein glycosyltransferase non-catalytic subunit	Cytoplasm	enzyme
1522.24	-1.006	1.26e-08	2.32e-07	ENSMUSG00000042747.13		KRTCAP2	keratinocyte associated protein 2	Plasma Membrane	enzyme
1118.58	0.824	1.25e-08	2.32e-07	ENSMUSG00000025733.18		RHOT2	ras homolog family member T2	Cytoplasm	enzyme
1637.53	-0.423	1.26e-08	2.32e-07	ENSMUSG00000078619.11		SMARCD2	SWI/SNF related, matrix associated, actin dependent regulator of chromatin, subfamily d, member 2	Nucleus	transcription regulator
30.568	2.492	1.28e-08	2.36e-07	ENSMUSG00000086486.2		Ift88os	intraflagellar transport 88, opposite strand	Other	other
679.685	-0.709	1.28e-08	2.36e-07	ENSMUSG00000021124.14		VTI1B	vesicle transport through interaction with t-SNAREs 1B	Plasma Membrane	transporter
595.235	1.092	1.3e-08	2.39e-07	ENSMUSG00000024542.10		CEP192	centrosomal protein 192	Cytoplasm	other
1108.98	-0.636	1.3e-08	2.39e-07	ENSMUSG00000027810.15		EIF2A	eukaryotic translation initiation factor 2A	Cytoplasm	translation regulator
707.26	-1.017	1.31e-08	2.4e-07	ENSMUSG00000037152.12		NDUFC1	NADH:ubiquinone oxidoreductase subunit C1	Cytoplasm	enzyme
851.598	-0.901	1.33e-08	2.43e-07	ENSMUSG00000026520.9		PYCR2	pyrroline-5-carboxylate reductase 2	Cytoplasm	enzyme
3455.61	-0.645	1.33e-08	2.44e-07	ENSMUSG00000009376.16		MET	MET proto-oncogene, receptor tyrosine kinase	Plasma Membrane	kinase	RXDX-106, HS-10241, X-376, REGN5093-M114, RC108, zanzalintinib, EMD 1204831, kanitinib, vebreltinib, cabozantinib/crizotinib, TR1801, ARGX-111, glumetinib, OMO-1, MK2461, MYTX-011, RPI-1, ABN401, crizotinib, ABT-700, AZD9592, HLX55, LY2875358, SAR125844, capmatinib/gefitinib, crizotinib/vemurafenib, merestinib, SM1-71, glesatinib, cabozantinib, crizotinib/erlotinib, antibody-drug conjugate ABBV-3…
2519.27	-0.827	1.34e-08	2.45e-07	ENSMUSG00000041075.9		FZD7	frizzled class receptor 7	Plasma Membrane	G-protein coupled receptor	vantictumab
740.497	-0.717	1.35e-08	2.47e-07	ENSMUSG00000018362.15		KPNA2	karyopherin subunit alpha 2	Nucleus	other
460.126	-0.937	1.35e-08	2.47e-07	ENSMUSG00000027341.11		TMEM230	transmembrane protein 230	Cytoplasm	other
1093.82	-0.643	1.37e-08	2.5e-07	ENSMUSG00000045005.10		FZD5	frizzled class receptor 5	Plasma Membrane	G-protein coupled receptor	vantictumab, wnt-5a mimic hexapeptide foxy-5
2050.16	-1.114	1.38e-08	2.51e-07	ENSMUSG00000020386.6		SAR1B	secretion associated Ras related GTPase 1B	Cytoplasm	enzyme
2510.28	-1.13	1.39e-08	2.54e-07	ENSMUSG00000031231.5		COX7B	cytochrome c oxidase subunit 7B	Cytoplasm	enzyme
3903.92	-0.898	1.41e-08	2.56e-07	ENSMUSG00000029810.16		TMEM176B	transmembrane protein 176B	Other	other
306.035	-0.877	1.42e-08	2.58e-07	ENSMUSG00000026189.14		PECR	peroxisomal trans-2-enoyl-CoA reductase	Cytoplasm	enzyme
4148.06	-0.745	1.43e-08	2.6e-07	ENSMUSG00000022175.10		LRP10	LDL receptor related protein 10	Plasma Membrane	transmembrane receptor
5550.73	-0.806	1.45e-08	2.63e-07	ENSMUSG00000030744.14		RPS3	ribosomal protein S3	Cytoplasm	enzyme
5982.95	-0.682	1.44e-08	2.63e-07	ENSMUSG00000028249.16		SDCBP	syndecan binding protein	Plasma Membrane	enzyme
1113.78	-0.688	1.45e-08	2.63e-07	ENSMUSG00000027404.17		SNRPB	small nuclear ribonucleoprotein polypeptides B and B1	Nucleus	other
2136.83	-0.823	1.46e-08	2.64e-07	ENSMUSG00000022956.12	D	ATP5PO	ATP synthase peripheral stalk subunit OSCP	Cytoplasm	transporter
36.886	3.095	1.47e-08	2.66e-07	ENSMUSG00000051246.4		MSANTD1	Myb/SANT DNA binding domain containing 1	Other	other
11395.7	-0.915	1.47e-08	2.66e-07	ENSMUSG00000032518.7		RPSA	ribosomal protein SA	Cytoplasm	translation regulator
420.654	0.767	1.49e-08	2.69e-07	ENSMUSG00000020739.12		NUP85	nucleoporin 85	Cytoplasm	other
2955.34	-0.657	1.49e-08	2.7e-07	ENSMUSG00000014077.14		CHP1	calcineurin like EF-hand protein 1	Nucleus	transcription regulator	voclosporin
501.497	-0.725	1.5e-08	2.7e-07	ENSMUSG00000052833.10		SAE1	SUMO1 activating enzyme subunit 1	Cytoplasm	enzyme
2845.64	-0.667	1.5e-08	2.71e-07	ENSMUSG00000033557.18		FAM20B	FAM20B glycosaminoglycan xylosylkinase	Extracellular Space	enzyme
2906.29	-0.556	1.5e-08	2.71e-07	ENSMUSG00000024083.17		PJA2	praja ring finger ubiquitin ligase 2	Cytoplasm	enzyme
1037.21	-0.907	1.52e-08	2.74e-07	ENSMUSG00000051234.7		RNF7	ring finger protein 7	Nucleus	enzyme
124.201	1.118	1.54e-08	2.78e-07	ENSMUSG00000110218.3		TINCR	TINCR ubiquitin domain containing	Other	other
445.6	-0.699	1.55e-08	2.79e-07	ENSMUSG00000073542.4		CEP76	centrosomal protein 76	Cytoplasm	other
233.254	1.589	1.56e-08	2.81e-07	ENSMUSG00000024426.18		ATAT1	alpha tubulin acetyltransferase 1	Cytoplasm	enzyme
5668.7	-0.916	1.57e-08	2.81e-07	ENSMUSG00000019851.9		PERP	p53 apoptosis effector related to PMP22	Plasma Membrane	other
2200.67	-0.769	1.58e-08	2.84e-07	ENSMUSG00000057113.14		NPM1	nucleophosmin 1	Nucleus	transcription regulator
4109.69	-0.436	1.58e-08	2.84e-07	ENSMUSG00000028868.14		WASF2	WASP family member 2	Plasma Membrane	other
3117.75	-0.797	1.62e-08	2.89e-07	ENSMUSG00000027822.17		SLC33A1	solute carrier family 33 member 1	Cytoplasm	transporter
894.965	-0.879	1.63e-08	2.9e-07	ENSMUSG00000056612.8		PPP1R14B	protein phosphatase 1 regulatory inhibitor subunit 14B	Cytoplasm	phosphatase
590.349	-0.783	1.62e-08	2.9e-07	ENSMUSG00000001420.14		TMEM79	transmembrane protein 79	Cytoplasm	other
2081.25	-0.903	1.62e-08	2.9e-07	ENSMUSG00000044894.15		UQCRQ	ubiquinol-cytochrome c reductase complex III subunit VII	Cytoplasm	enzyme
3291.79	-0.586	1.65e-08	2.95e-07	ENSMUSG00000006262.16		MOB1B	MOB kinase activator 1B	Cytoplasm	other
2847.25	-0.662	1.67e-08	2.97e-07	ENSMUSG00000029776.12		HIBADH	3-hydroxyisobutyrate dehydrogenase	Cytoplasm	enzyme
889.803	0.946	1.66e-08	2.97e-07	ENSMUSG00000037606.19		OSBPL5	oxysterol binding protein like 5	Cytoplasm	transporter
227.319	1.247	1.67e-08	2.98e-07	ENSMUSG00000036023.7		PARP2	poly(ADP-ribose) polymerase 2	Nucleus	enzyme	talazoparib, SC10914, olaparib, rucaparib, ABT-767, TQB3823, RP12146, AMXI-5001, simmiparib, IDX-1197, veliparib, CEP-9722, niraparib, 2X-121, senaparib, fluzoparib
1071.19	-0.545	1.67e-08	2.98e-07	ENSMUSG00000055044.13		PDLIM1	PDZ and LIM domain 1	Cytoplasm	transcription regulator
1047.66	-1.016	1.68e-08	2.99e-07	ENSMUSG00000091337.4		EID1	EP300 interacting inhibitor of differentiation 1	Nucleus	transcription regulator
452.926	-0.999	1.69e-08	3.01e-07	ENSMUSG00000037710.9		CISD1	CDGSH iron sulfur domain 1	Cytoplasm	enzyme
623.647	-0.722	1.72e-08	3.05e-07	ENSMUSG00000055723.7		RRAS2	RAS related 2	Plasma Membrane	enzyme
8912.24	1.04	1.72e-08	3.06e-07	ENSMUSG00000034160.14		OGT	O-linked N-acetylglucosamine (GlcNAc) transferase	Cytoplasm	enzyme
1297.01	-0.629	1.74e-08	3.09e-07	ENSMUSG00000028646.17		RRAGC	Ras related GTP binding C	Cytoplasm	enzyme
4675.97	-0.89	1.75e-08	3.11e-07	ENSMUSG00000000740.13		RPL13	ribosomal protein L13	Cytoplasm	other
1466.17	-0.735	1.77e-08	3.13e-07	ENSMUSG00000022757.20		TFG	trafficking from ER to golgi regulator	Cytoplasm	other
2787.36	-0.954	1.78e-08	3.14e-07	ENSMUSG00000024487.6		YIPF5	Yip1 domain family member 5	Cytoplasm	other
26024.5	-0.976	1.8e-08	3.18e-07	ENSMUSG00000009356.13		LPO	lactoperoxidase	Extracellular Space	enzyme
725.709	-1.299	1.82e-08	3.21e-07	ENSMUSG00000059898.10		DSC3	desmocollin 3	Plasma Membrane	other
841.673	-0.727	1.84e-08	3.24e-07	ENSMUSG00000027774.17		GFM1	G elongation factor mitochondrial 1	Cytoplasm	translation regulator
1218.22	-0.491	1.85e-08	3.25e-07	ENSMUSG00000017615.13		TNFAIP1	TNF alpha induced protein 1	Plasma Membrane	ion channel
2514.38	-0.757	1.86e-08	3.28e-07	ENSMUSG00000006057.17		ATP5MC1	ATP synthase membrane subunit c locus 1	Cytoplasm	transporter
541.253	1.25	1.87e-08	3.28e-07	ENSMUSG00000101599.2		Gm20342	predicted gene, 20342	Other	other
91.92	1.686	1.87e-08	3.28e-07	ENSMUSG00000108942.2		Gm44660		Other	other
2378.35	-0.741	1.87e-08	3.28e-07	ENSMUSG00000024197.11		PLIN3	perilipin 3	Cytoplasm	other
46.849	1.663	1.87e-08	3.29e-07	ENSMUSG00000121050.1		ENSMUSG00000121050		Other	other
83933.8	-0.867	1.91e-08	3.34e-07	ENSMUSG00000037742.15		EEF1A1	eukaryotic translation elongation factor 1 alpha 1	Cytoplasm	translation regulator
1920.55	1.138	1.93e-08	3.38e-07	ENSMUSG00000010097.16		NXF1	nuclear RNA export factor 1	Nucleus	other
257.698	0.98	1.94e-08	3.4e-07	ENSMUSG00000015377.11		DENND6B	DENN domain containing 6B	Cytoplasm	other
1618.07	-0.649	1.95e-08	3.41e-07	ENSMUSG00000070372.12		CAPZA1	capping actin protein of muscle Z-line subunit alpha 1	Cytoplasm	other
193.645	1.134	1.98e-08	3.45e-07	ENSMUSG00000103749.2		Pcdhgb5	protocadherin gamma subfamily B, 5	Other	other
3522.45	-0.799	2.01e-08	3.51e-07	ENSMUSG00000018770.10		ATP5MC3	ATP synthase membrane subunit c locus 3	Cytoplasm	transporter
697.59	-0.813	2.02e-08	3.52e-07	ENSMUSG00000031197.12		VBP1	VHL binding protein 1	Cytoplasm	other
181.592	2.21	2.03e-08	3.53e-07	ENSMUSG00000083420.2		Gm15665	LIM and senescent cell antigen like domains 2 pseudogene	Other	other
1219.87	0.825	2.03e-08	3.53e-07	ENSMUSG00000035967.16		INTS6L	integrator complex subunit 6 like	Nucleus	other
996.243	-0.638	2.02e-08	3.53e-07	ENSMUSG00000031505.12		NAXD	NAD(P)HX dehydratase	Cytoplasm	enzyme
115.965	1.288	2.03e-08	3.53e-07	ENSMUSG00000038195.7		RILP	Rab interacting lysosomal protein	Cytoplasm	other
4221.16	-0.754	2.03e-08	3.54e-07	ENSMUSG00000031751.15		AMFR	autocrine motility factor receptor	Plasma Membrane	transmembrane receptor
189.911	1.621	2.05e-08	3.56e-07	ENSMUSG00000020807.16	D	KIAA0753	KIAA0753	Cytoplasm	other
253.201	1.305	2.07e-08	3.59e-07	ENSMUSG00000023912.11		SLC25A27	solute carrier family 25 member 27	Cytoplasm	transporter
734.252	-0.77	2.07e-08	3.6e-07	ENSMUSG00000074064.7		MLYCD	malonyl-CoA decarboxylase	Cytoplasm	enzyme
1037.17	-0.874	2.09e-08	3.61e-07	ENSMUSG00000058254.13		TSPAN7	tetraspanin 7	Plasma Membrane	other
870.038	-2.166	2.1e-08	3.64e-07	ENSMUSG00000093752.2		Gm20716	predicted gene 20716	Other	other
750.749	-0.948	2.12e-08	3.67e-07	ENSMUSG00000022964.15		TMEM50B	transmembrane protein 50B	Plasma Membrane	other
684.772	-0.661	2.13e-08	3.68e-07	ENSMUSG00000020708.13		PSMC5	proteasome 26S subunit, ATPase 5	Nucleus	transcription regulator
2581.84	-0.615	2.13e-08	3.68e-07	ENSMUSG00000025860.16		XIAP	X-linked inhibitor of apoptosis	Cytoplasm	enzyme	TQB3728, GDC-0152, idronoxil, BGB-24714, BI-891065, birinapant, ASTX660, APG-1387, XIAP antisense oligonucleotide AEG35156, GDC-0917
143.168	1.844	2.14e-08	3.7e-07	ENSMUSG00000002486.16		TCHP	trichoplein keratin filament binding	Cytoplasm	other
1217.58	0.876	2.15e-08	3.7e-07	ENSMUSG00000033767.15		TMEM131L	transmembrane 131 like	Other	other
3250.5	-0.718	2.18e-08	3.76e-07	ENSMUSG00000116048.2	D	SEPTIN2	septin 2	Cytoplasm	enzyme
1114.19	-0.549	2.19e-08	3.77e-07	ENSMUSG00000047388.11		ATMIN	ATM interactor	Nucleus	transcription regulator
913.994	-0.927	2.2e-08	3.78e-07	ENSMUSG00000031059.10		NDUFB11	NADH:ubiquinone oxidoreductase subunit B11	Cytoplasm	enzyme
1096.11	1.269	2.22e-08	3.81e-07	ENSMUSG00000043183.19		SIMC1	SUMO interacting motifs containing 1	Cytoplasm	other
2376.53	-0.769	2.24e-08	3.83e-07	ENSMUSG00000021660.15		BTF3	basic transcription factor 3	Nucleus	transcription regulator
4644.32	-0.777	2.23e-08	3.83e-07	ENSMUSG00000021187.15		TC2N	tandem C2 domains, nuclear	Nucleus	transporter
587.621	-0.779	2.23e-08	3.83e-07	ENSMUSG00000041712.8		UBR7	ubiquitin protein ligase E3 component n-recognin 7	Other	enzyme
307.261	-1.166	2.25e-08	3.85e-07	ENSMUSG00000061104.6		Sap18b	Sin3-associated polypeptide 18B	Nucleus	other
245.246	-1.046	2.26e-08	3.87e-07	ENSMUSG00000102252.6		SNRPN	small nuclear ribonucleoprotein polypeptide N	Nucleus	other
173.398	1.459	2.27e-08	3.88e-07	ENSMUSG00000037379.8		SPON2	spondin 2	Extracellular Space	other
18863.6	-0.993	2.28e-08	3.89e-07	ENSMUSG00000060002.15		CHPT1	choline phosphotransferase 1	Cytoplasm	enzyme
520.668	1.27	2.28e-08	3.89e-07	ENSMUSG00000026790.20		ODF2	outer dense fiber of sperm tails 2	Cytoplasm	other
13444.4	-0.62	2.28e-08	3.89e-07	ENSMUSG00000004207.16		PSAP	prosaposin	Extracellular Space	other
253.071	1.167	2.28e-08	3.89e-07	ENSMUSG00000027692.17		TNIK	TRAF2 and NCK interacting kinase	Plasma Membrane	kinase	SM1-71, NCB-0846
228.766	0.941	2.3e-08	3.91e-07	ENSMUSG00000102222.2		Pcdhga10	protocadherin gamma subfamily A, 10	Other	other
272.335	-0.95	2.31e-08	3.93e-07	ENSMUSG00000026032.9		NDUFB3	NADH:ubiquinone oxidoreductase subunit B3	Cytoplasm	enzyme
185.545	1.001	2.34e-08	3.97e-07	ENSMUSG00000075389.5		Reno1	regulator of early neurogenesis 1	Nucleus	other
2629.44	-0.371	2.35e-08	3.99e-07	ENSMUSG00000000826.17		DNAJC5	DnaJ heat shock protein family (Hsp40) member C5	Plasma Membrane	other
1328.97	1.052	2.35e-08	3.99e-07	ENSMUSG00000038495.15		OTUD7B	OTU deubiquitinase 7B	Cytoplasm	peptidase
1109.49	-0.77	2.35e-08	3.99e-07	ENSMUSG00000024583.4		TXNL1	thioredoxin like 1	Cytoplasm	enzyme
1973.89	-0.945	2.37e-08	4.03e-07	ENSMUSG00000060938.15		RPL26	ribosomal protein L26	Cytoplasm	other
558.403	-0.658	2.39e-08	4.05e-07	ENSMUSG00000046312.5		MYORG	myogenesis regulating glycosidase	Nucleus	other
2023.73	-0.973	2.41e-08	4.08e-07	ENSMUSG00000032193.10		LDLR	low density lipoprotein receptor	Plasma Membrane	transporter	iodine I 131 iodocholesterol
64.561	1.799	2.42e-08	4.09e-07	ENSMUSG00000031478.17		NEK3	NIMA related kinase 3	Nucleus	kinase
1643.18	0.635	2.43e-08	4.1e-07	ENSMUSG00000001127.13		ARAF	A-Raf proto-oncogene, serine/threonine kinase	Cytoplasm	kinase	TR128, cetuximab/irinotecan/vemurafenib, binimetinib/vemurafenib, XP-102, cetuximab/vemurafenib, irinotecan/panitumumab/vemurafenib, tovorafenib, trametinib/vemurafenib, dabrafenib/trametinib/vemurafenib, vemurafenib, crizotinib/vemurafenib, ipilimumab/vemurafenib
3261.03	0.889	2.46e-08	4.15e-07	ENSMUSG00000069729.15		ARID1B	AT-rich interaction domain 1B	Nucleus	transcription regulator
133.412	2.213	2.47e-08	4.16e-07	ENSMUSG00000038884.15		SHFL	shiftless antiviral inhibitor of ribosomal frameshifting	Other	other
3601.43	-0.804	2.47e-08	4.16e-07	ENSMUSG00000057522.16		SPOP	speckle type BTB/POZ protein	Extracellular Space	other
892.098	0.931	2.49e-08	4.2e-07	ENSMUSG00000025159.9		MMS19	MMS19 homolog, cytosolic iron-sulfur assembly component	Nucleus	transcription regulator
3480.94	-0.664	2.5e-08	4.22e-07	ENSMUSG00000024900.6		CPT1A	carnitine palmitoyltransferase 1A	Cytoplasm	enzyme	perhexiline
907.229	-0.789	2.52e-08	4.24e-07	ENSMUSG00000013822.8		ELOF1	elongation factor 1	Nucleus	other
814.246	-0.867	2.52e-08	4.24e-07	ENSMUSG00000031556.7		TM2D2	TM2 domain containing 2	Extracellular Space	other
355.498	0.871	2.53e-08	4.25e-07	ENSMUSG00000033589.5		REEP4	receptor accessory protein 4	Cytoplasm	other
524.608	-0.628	2.54e-08	4.27e-07	ENSMUSG00000028669.16		PITHD1	PITH domain containing 1	Nucleus	other
726.656	-0.712	2.55e-08	4.28e-07	ENSMUSG00000026127.14		IMP4	IMP U3 small nucleolar ribonucleoprotein 4	Nucleus	other
1665.85	1.089	2.58e-08	4.32e-07	ENSMUSG00000040940.19		ARHGEF1	Rho guanine nucleotide exchange factor 1	Cytoplasm	other
668.123	-0.588	2.58e-08	4.32e-07	ENSMUSG00000019139.11		ISYNA1	inositol-3-phosphate synthase 1	Cytoplasm	enzyme
228.595	1.203	2.6e-08	4.34e-07	ENSMUSG00000002109.15		DDB2	damage specific DNA binding protein 2	Nucleus	transcription regulator
262.915	1.156	2.64e-08	4.41e-07	ENSMUSG00000118504.2		Gm53012		Other	other
317.786	0.874	2.64e-08	4.41e-07	ENSMUSG00000020474.12		POLM	DNA polymerase mu	Nucleus	enzyme
2719.97	-0.886	2.67e-08	4.45e-07	ENSMUSG00000028234.7		RPS20	ribosomal protein S20	Cytoplasm	other
334.116	1.769	2.68e-08	4.46e-07	ENSMUSG00000103948.2		4930594C11Rik	G1 to S phase transition pseudogene	Other	other
582.57	0.736	2.71e-08	4.51e-07	ENSMUSG00000005102.14		EIF2AK4	eukaryotic translation initiation factor 2 alpha kinase 4	Cytoplasm	kinase	A-92, GCN2iB, GCN2iA
4479.32	-1.255	2.72e-08	4.54e-07	ENSMUSG00000093674.8		RPL41	ribosomal protein L41	Cytoplasm	other
952.528	-0.717	2.74e-08	4.56e-07	ENSMUSG00000018446.9		C1QBP	complement C1q binding protein	Cytoplasm	transcription regulator
1869.97	0.788	2.74e-08	4.56e-07	ENSMUSG00000035401.10		EMSY	EMSY transcriptional repressor, BRCA2 interacting	Nucleus	other
161.146	1.289	2.75e-08	4.57e-07	ENSMUSG00000103662.2		Gm34294		Other	other
779.417	-0.617	2.79e-08	4.63e-07	ENSMUSG00000031634.14		UFSP2	UFM1 specific peptidase 2	Other	peptidase
1899.52	-0.47	2.81e-08	4.66e-07	ENSMUSG00000017418.15		ARL5B	ADP ribosylation factor like GTPase 5B	Other	enzyme
1310.14	-0.644	2.82e-08	4.68e-07	ENSMUSG00000030591.18		PSMD8	proteasome 26S subunit, non-ATPase 8	Cytoplasm	other
98.042	1.828	2.84e-08	4.7e-07	ENSMUSG00000112229.2		RP23-55A6.4		Other	other
7228.33	-0.797	2.84e-08	4.7e-07	ENSMUSG00000034320.15		SLC26A2	solute carrier family 26 member 2	Plasma Membrane	transporter
973.569	-0.558	2.85e-08	4.72e-07	ENSMUSG00000015214.15		MTMR1	myotubularin related protein 1	Cytoplasm	phosphatase
420.05	-0.715	2.86e-08	4.72e-07	ENSMUSG00000029534.18		ST7	suppression of tumorigenicity 7	Other	other
4155.57	-0.74	2.88e-08	4.75e-07	ENSMUSG00000018293.5		PFN1	profilin 1	Cytoplasm	other
115.894	1.407	2.9e-08	4.79e-07	ENSMUSG00000086502.3		B130055M24Rik	RIKEN cDNA B130055M24 gene	Other	other
490.57	1.345	2.92e-08	4.82e-07	ENSMUSG00000060166.7		ZDHHC8	zinc finger DHHC-type palmitoyltransferase 8	Cytoplasm	enzyme
1188.47	-0.607	2.93e-08	4.83e-07	ENSMUSG00000033105.13		LSS	lanosterol synthase	Cytoplasm	enzyme	oxiconazole
206.386	1.077	2.97e-08	4.9e-07	ENSMUSG00000028952.13		ZBTB48	zinc finger and BTB domain containing 48	Nucleus	transcription regulator
1469.75	-0.598	3.01e-08	4.94e-07	ENSMUSG00000021242.10		NPC2	NPC intracellular cholesterol transporter 2	Extracellular Space	transporter
509.174	-0.699	3.03e-08	4.99e-07	ENSMUSG00000031513.9		LEPROTL1	leptin receptor overlapping transcript like 1	Plasma Membrane	other
963.114	-0.51	3.05e-08	5.01e-07	ENSMUSG00000031988.11		VPS26B	VPS26 retromer complex component B	Cytoplasm	transporter
882.569	-0.716	3.07e-08	5.03e-07	ENSMUSG00000032123.6		DPAGT1	dolichyl-phosphate N-acetylglucosaminephosphotransferase 1	Cytoplasm	enzyme
3090.21	-0.522	3.07e-08	5.04e-07	ENSMUSG00000030788.17		RNF141	ring finger protein 141	Other	enzyme
2779.6	-0.704	3.11e-08	5.09e-07	ENSMUSG00000011752.8		PGAM1	phosphoglycerate mutase 1	Cytoplasm	phosphatase
731.489	0.82	3.14e-08	5.14e-07	ENSMUSG00000064294.13		Aox3	aldehyde oxidase 3	Cytoplasm	enzyme
2204.63	-0.737	3.17e-08	5.18e-07	ENSMUSG00000022312.12		EIF3H	eukaryotic translation initiation factor 3 subunit H	Cytoplasm	enzyme
977.137	-0.996	3.22e-08	5.26e-07	ENSMUSG00000083380.2	D	Ndufb4b/Ndufb4c	NADH:ubiquinone oxidoreductase subunit B4C	Cytoplasm	other
2311.1	-0.555	3.22e-08	5.26e-07	ENSMUSG00000021816.12		PPP3CB	protein phosphatase 3 catalytic subunit beta	Plasma Membrane	phosphatase	voclosporin, tacrolimus, prednisone/tacrolimus, methylprednisolone/tacrolimus, pimecrolimus, cyclosporin A/methotrexate, cyclosporin A
4146.03	-0.623	3.24e-08	5.3e-07	ENSMUSG00000027546.16		ATP9A	ATPase phospholipid transporting 9A (putative)	Cytoplasm	transporter
1995.19	-0.748	3.26e-08	5.32e-07	ENSMUSG00000048371.9		PDP2	pyruvate dehydrogenase phosphatase catalytic subunit 2	Cytoplasm	phosphatase
133.264	1.137	3.32e-08	5.41e-07	ENSMUSG00000021240.7		ABCD4	ATP binding cassette subfamily D member 4	Cytoplasm	transporter
3135.1	-0.878	3.32e-08	5.41e-07	ENSMUSG00000026341.17		ACTR3	actin related protein 3	Plasma Membrane	other
202.777	5.704	3.32e-08	5.41e-07	ENSMUSG00000107253.2		Gm43634		Other	other
905.98	0.72	3.33e-08	5.42e-07	ENSMUSG00000024240.14		EPC1	enhancer of polycomb homolog 1	Nucleus	transcription regulator
66.572	2.308	3.35e-08	5.44e-07	ENSMUSG00000029360.4		Gm9754	predicted gene 9754	Other	other
1300.18	-0.608	3.35e-08	5.44e-07	ENSMUSG00000078923.11		UBE2V1	ubiquitin conjugating enzyme E2 V1	Nucleus	enzyme
3221.76	-0.764	3.39e-08	5.51e-07	ENSMUSG00000044147.9		ARF6	ADP ribosylation factor 6	Plasma Membrane	transporter
416.024	-0.835	3.43e-08	5.56e-07	ENSMUSG00000027133.4		NOP10	NOP10 ribonucleoprotein	Nucleus	other
707.371	-0.613	3.46e-08	5.6e-07	ENSMUSG00000019433.10		GIPC1	GIPC PDZ domain containing family member 1	Cytoplasm	other
1930.56	-0.619	3.46e-08	5.6e-07	ENSMUSG00000024892.18		PC	pyruvate carboxylase	Cytoplasm	enzyme	manganese
5333.61	-0.92	3.46e-08	5.6e-07	ENSMUSG00000037072.17		SELENOF	selenoprotein F	Cytoplasm	enzyme
59.45	1.628	3.48e-08	5.63e-07	ENSMUSG00000038022.12		MINDY4	MINDY lysine 48 deubiquitinase 4	Other	other
3109.41	-0.778	3.49e-08	5.65e-07	ENSMUSG00000003380.12		RABAC1	Rab acceptor 1	Cytoplasm	other
4945.92	-0.458	3.52e-08	5.68e-07	ENSMUSG00000004319.16		CLCN3	chloride voltage-gated channel 3	Plasma Membrane	ion channel
3368.35	-0.985	3.54e-08	5.71e-07	ENSMUSG00000002014.13		SSR4	signal sequence receptor subunit 4	Cytoplasm	other
65.234	2.276	3.6e-08	5.8e-07	ENSMUSG00000108655.2		Gm44949		Other	other
1106.69	-0.713	3.59e-08	5.8e-07	ENSMUSG00000008601.13		RAB25	RAB25, member RAS oncogene family	Cytoplasm	enzyme
2357.72	-0.667	3.64e-08	5.85e-07	ENSMUSG00000035283.6		ADRB1	adrenoceptor beta 1	Plasma Membrane	G-protein coupled receptor	KUL 7211, bisoprolol, epinephrine/lidocaine, nebivolol/valsartan, dobutamine, pindolol, penbutolol, bisoprolol/hydrochlorothiazide, guanethidine, latanoprost/timolol, dipivefrin, pirbuterol, guanadrel, hydrochlorothiazide/metoprolol, isoxsuprine, bimatoprost/timolol, celiprolol, timolol, hydrochlorothiazide/propranolol, epinephrine, bupranolol, hydrochlorothiazide/timolol, sotalol, myogane, droxi…
1419.24	-0.657	3.64e-08	5.85e-07	ENSMUSG00000021037.8		AHSA1	activator of HSP90 ATPase activity 1	Cytoplasm	other
399.152	1.104	3.63e-08	5.85e-07	ENSMUSG00000019143.16		HARS2	histidyl-tRNA synthetase 2, mitochondrial	Cytoplasm	enzyme
908.718	-0.603	3.64e-08	5.85e-07	ENSMUSG00000024982.11		ZDHHC6	zinc finger DHHC-type palmitoyltransferase 6	Nucleus	enzyme
259.216	-0.967	3.67e-08	5.89e-07	ENSMUSG00000073435.11		NME3	NME/NM23 nucleoside diphosphate kinase 3	Cytoplasm	kinase
665.399	-0.872	3.68e-08	5.9e-07	ENSMUSG00000036298.11		SLC2A13	solute carrier family 2 member 13	Plasma Membrane	transporter
674.144	0.98	3.68e-08	5.91e-07	ENSMUSG00000025237.17		PARP6	poly(ADP-ribose) polymerase family member 6	Other	enzyme
1467.84	-0.598	3.71e-08	5.93e-07	ENSMUSG00000027495.5		FAM210B	family with sequence similarity 210 member B	Extracellular Space	other
2788.9	-0.571	3.7e-08	5.93e-07	ENSMUSG00000031672.9		GOT2	glutamic-oxaloacetic transaminase 2	Cytoplasm	enzyme
47.833	3.326	3.71e-08	5.93e-07	ENSMUSG00000098488.8		PLA2G4B	phospholipase A2 group IVB	Cytoplasm	enzyme
728.848	-0.608	3.7e-08	5.93e-07	ENSMUSG00000029038.10		SSU72	SSU72 homolog, RNA polymerase II CTD phosphatase	Other	phosphatase
4827.45	-0.598	3.76e-08	6e-07	ENSMUSG00000056537.12		RLIM	ring finger protein, LIM domain interacting	Nucleus	enzyme
2213.02	-0.764	3.78e-08	6.03e-07	ENSMUSG00000075701.11		SELENOS	selenoprotein S	Cytoplasm	other
150.832	1.34	3.83e-08	6.11e-07	ENSMUSG00000102748.2		Pcdhgb2	protocadherin gamma subfamily B, 2	Other	other
1747.95	0.891	3.87e-08	6.17e-07	ENSMUSG00000028060.15		KHDC4	KH domain containing 4, pre-mRNA splicing factor	Nucleus	other
1793.41	0.983	3.91e-08	6.23e-07	ENSMUSG00000041890.18		GIT2	GIT ArfGAP 2	Nucleus	other
408.252	-0.764	3.97e-08	6.31e-07	ENSMUSG00000047719.3		UBIAD1	UbiA prenyltransferase domain containing 1	Nucleus	enzyme
169.967	-1.113	3.97e-08	6.32e-07	ENSMUSG00000051346.10		SPRYD4	SPRY domain containing 4	Cytoplasm	other
4302.83	-0.632	4.01e-08	6.37e-07	ENSMUSG00000025132.14		ARHGDIA	Rho GDP dissociation inhibitor alpha	Cytoplasm	other
359.517	-0.81	4.03e-08	6.4e-07	ENSMUSG00000028690.5		MMACHC	metabolism of cobalamin associated C	Cytoplasm	enzyme
1659.8	-0.579	4.08e-08	6.48e-07	ENSMUSG00000022905.13		KPNA1	karyopherin subunit alpha 1	Nucleus	transporter
420.697	0.983	4.11e-08	6.52e-07	ENSMUSG00000051550.11		ZNF579	zinc finger protein 579	Nucleus	transcription regulator
810.207	-0.787	4.2e-08	6.65e-07	ENSMUSG00000002332.17		DHRS1	dehydrogenase/reductase 1	Cytoplasm	enzyme
2003.49	-0.721	4.22e-08	6.68e-07	ENSMUSG00000014606.15		SLC25A11	solute carrier family 25 member 11	Cytoplasm	transporter
1352.15	-0.557	4.26e-08	6.74e-07	ENSMUSG00000095595.3		Fam177a	family with sequence similarity 177, member A	Other	other
133.428	-1.189	4.28e-08	6.76e-07	ENSMUSG00000020334.7		SLC22A4	solute carrier family 22 member 4	Plasma Membrane	transporter
710.528	-0.612	4.29e-08	6.77e-07	ENSMUSG00000019494.15		COPS6	COP9 signalosome subunit 6	Nucleus	other
861.542	1.319	4.29e-08	6.77e-07	ENSMUSG00000047793.14		SNED1	sushi, nidogen and EGF like domains 1	Plasma Membrane	other
2071.77	0.692	4.34e-08	6.85e-07	ENSMUSG00000042605.17		ATXN2	ataxin 2	Nucleus	other
128.301	2.034	4.37e-08	6.89e-07	ENSMUSG00000085936.9		2610307P16Rik		Other	other
3029.28	-0.588	4.39e-08	6.92e-07	ENSMUSG00000051853.11		ARF3	ADP ribosylation factor 3	Cytoplasm	enzyme
289.262	-1.034	4.4e-08	6.92e-07	ENSMUSG00000038489.9		POLR2L	RNA polymerase II, I and III subunit L	Nucleus	enzyme
968.032	0.633	4.46e-08	7.01e-07	ENSMUSG00000056167.9		CNOT10	CCR4-NOT transcription complex subunit 10	Cytoplasm	other
40.131	2.116	4.48e-08	7.04e-07	ENSMUSG00000059022.16		KCP	kielin cysteine rich BMP regulator	Extracellular Space	other
679.654	-0.701	4.5e-08	7.06e-07	ENSMUSG00000039480.15		NT5DC1	5'-nucleotidase domain containing 1	Other	other
477.121	-0.751	4.51e-08	7.08e-07	ENSMUSG00000089862.9		UMAD1	UBAP1-MVB12-associated (UMA) domain containing 1	Other	other
51.883	2.254	4.54e-08	7.12e-07	ENSMUSG00000042564.15		FAM227A	family with sequence similarity 227 member A	Other	other
1703.89	-0.462	4.54e-08	7.12e-07	ENSMUSG00000114797.2	D	NUP58	nucleoporin 58	Nucleus	other
627.223	0.946	4.56e-08	7.14e-07	ENSMUSG00000093803.7		Ppp2r3d	protein phosphatase 2 (formerly 2A), regulatory subunit B'', delta	Nucleus	phosphatase
140.067	1.209	4.58e-08	7.17e-07	ENSMUSG00000031949.18		ADAT1	adenosine deaminase tRNA specific 1	Other	enzyme
593.675	-0.839	4.75e-08	7.42e-07	ENSMUSG00000044018.4		MRPL50	mitochondrial ribosomal protein L50	Cytoplasm	other
47.061	2.413	4.76e-08	7.43e-07	ENSMUSG00000113216.3		Gm40841		Other	other
1780.28	-0.642	4.79e-08	7.47e-07	ENSMUSG00000018286.7		PSMB6	proteasome 20S subunit beta 6	Nucleus	peptidase
204.64	1.109	4.81e-08	7.49e-07	ENSMUSG00000030323.14		IFT122	intraflagellar transport 122	Nucleus	other
5990.23	-0.703	4.8e-08	7.49e-07	ENSMUSG00000019066.14		RAB3D	RAB3D, member RAS oncogene family	Cytoplasm	enzyme
4782.45	1.074	4.92e-08	7.66e-07	ENSMUSG00000029673.20		AUTS2	activator of transcription and developmental regulator AUTS2	Nucleus	other
740.187	-0.788	4.98e-08	7.75e-07	ENSMUSG00000029672.17		FAM3C	FAM3 metabolism regulating signaling molecule C	Extracellular Space	cytokine
1988.12	-0.464	4.99e-08	7.75e-07	ENSMUSG00000015839.7		NFE2L2	NFE2 like bZIP transcription factor 2	Nucleus	transcription regulator	omaveloxolone
1482.32	-0.732	4.99e-08	7.75e-07	ENSMUSG00000022982.11		SOD1	superoxide dismutase 1	Cytoplasm	enzyme	tofersen
62.62	1.861	5.02e-08	7.8e-07	ENSMUSG00000117123.2		Gm49890	predicted gene, 49890	Other	other
307.427	-0.949	5.03e-08	7.81e-07	ENSMUSG00000052419.8		SMIM30	small integral membrane protein 30	Cytoplasm	other
100730	-1.544	5.05e-08	7.83e-07	ENSMUSG00000015519.13		2310057J18Rik	RIKEN cDNA 2310057J18 gene	Cytoplasm	other
91.432	1.603	5.25e-08	8.14e-07	ENSMUSG00000120803.1		A130023E24Rik		Other	other
813.692	-0.879	5.29e-08	8.19e-07	ENSMUSG00000036299.6		C18orf32	chromosome 18 open reading frame 32	Other	other
465.936	0.704	5.34e-08	8.27e-07	ENSMUSG00000053483.16		USP21	ubiquitin specific peptidase 21	Cytoplasm	peptidase
31.172	2.634	5.35e-08	8.28e-07	ENSMUSG00000097983.2		Gm26971		Other	other
4306.65	-0.71	5.38e-08	8.31e-07	ENSMUSG00000027957.14		SLC35A3	solute carrier family 35 member A3	Cytoplasm	transporter
5172.16	-0.778	5.39e-08	8.33e-07	ENSMUSG00000032328.13		TMEM30A	transmembrane protein 30A	Cytoplasm	transporter
852.463	0.607	5.56e-08	8.58e-07	ENSMUSG00000035629.20		RUBCN	rubicon autophagy regulator	Cytoplasm	other
692.39	0.884	5.58e-08	8.6e-07	ENSMUSG00000070031.12		Sp140	Sp140 nuclear body protein	Other	other
197.671	1.114	5.59e-08	8.61e-07	ENSMUSG00000030309.17		CAPRIN2	caprin family member 2	Cytoplasm	other
557.017	-0.831	5.6e-08	8.62e-07	ENSMUSG00000069255.14		DUSP22	dual specificity phosphatase 22	Cytoplasm	phosphatase
1658.97	-0.528	5.6e-08	8.62e-07	ENSMUSG00000020132.11		RAB21	RAB21, member RAS oncogene family	Cytoplasm	enzyme
2580.53	-0.797	5.63e-08	8.66e-07	ENSMUSG00000062070.13		PGK1	phosphoglycerate kinase 1	Cytoplasm	kinase	CBR-470-1
1000.75	0.659	5.66e-08	8.7e-07	ENSMUSG00000014195.17		DNAJC7	DnaJ heat shock protein family (Hsp40) member C7	Cytoplasm	other
649.86	-0.787	5.66e-08	8.7e-07	ENSMUSG00000069520.7		TMEM19	transmembrane protein 19	Other	other
361.687	-0.736	5.68e-08	8.72e-07	ENSMUSG00000032840.8		SPRING1	SREBF pathway regulator in golgi 1	Cytoplasm	other
620.218	-0.884	5.69e-08	8.73e-07	ENSMUSG00000022024.11		SUGT1	SGT1 homolog, MIS12 kinetochore complex assembly cochaperone	Nucleus	other
3774.01	-1	5.7e-08	8.74e-07	ENSMUSG00000042712.11		TCEAL9	transcription elongation factor A like 9	Other	other
1072	-0.867	5.72e-08	8.75e-07	ENSMUSG00000031068.9		GLRX3	glutaredoxin 3	Cytoplasm	enzyme
477.548	1.232	5.77e-08	8.83e-07	ENSMUSG00000041375.20		CCDC9	coiled-coil domain containing 9	Extracellular Space	other
717.873	0.903	5.78e-08	8.84e-07	ENSMUSG00000006476.20		NSMF	NMDA receptor synaptonuclear signaling and neuronal migration factor	Extracellular Space	other
129.808	1.314	5.86e-08	8.96e-07	ENSMUSG00000103037.2		PCDHGB1	protocadherin gamma subfamily B, 1	Plasma Membrane	other
802.734	0.584	5.91e-08	9.02e-07	ENSMUSG00000025217.16		BTRC	beta-transducin repeat containing E3 ubiquitin protein ligase	Cytoplasm	enzyme
138.923	-1.021	5.92e-08	9.03e-07	ENSMUSG00000030612.7		MRPL46	mitochondrial ribosomal protein L46	Cytoplasm	other
17488.6	-0.638	5.92e-08	9.03e-07	ENSMUSG00000030082.15		SEC61A1	SEC61 translocon subunit alpha 1	Cytoplasm	transporter	KZR-261
1214.71	-0.593	5.97e-08	9.1e-07	ENSMUSG00000025364.14		PA2G4	proliferation-associated 2G4	Nucleus	transcription regulator
2911.13	-0.579	6.05e-08	9.22e-07	ENSMUSG00000040242.15		FGFR1OP2	FGFR1 oncogene partner 2	Cytoplasm	other
3712.69	-0.752	6.18e-08	9.4e-07	ENSMUSG00000028756.13		PINK1	PTEN induced kinase 1	Cytoplasm	kinase
76.515	1.515	6.21e-08	9.44e-07	ENSMUSG00000120997.1		ENSMUSG00000120997		Other	other
1894.36	-0.62	6.22e-08	9.44e-07	ENSMUSG00000020225.11		TMBIM4	transmembrane BAX inhibitor motif containing 4	Nucleus	other
383.034	1.263	6.22e-08	9.45e-07	ENSMUSG00000024862.17		KLC2	kinesin light chain 2	Cytoplasm	other
290.772	1.656	6.23e-08	9.45e-07	ENSMUSG00000073434.13		WDR90	WD repeat domain 90	Cytoplasm	other
5759.45	-0.81	6.26e-08	9.5e-07	ENSMUSG00000029759.10		PON3	paraoxonase 3	Extracellular Space	enzyme
1901.74	-0.755	6.38e-08	9.65e-07	ENSMUSG00000025510.15		CD151	CD151 molecule (Raph blood group)	Plasma Membrane	other
465.875	-1.132	6.37e-08	9.65e-07	ENSMUSG00000030037.10		MRPL53	mitochondrial ribosomal protein L53	Cytoplasm	other
1023.75	1.09	6.37e-08	9.65e-07	ENSMUSG00000038290.16		SMG6	SMG6 nonsense mediated mRNA decay factor	Nucleus	enzyme
1051.02	-0.854	6.41e-08	9.7e-07	ENSMUSG00000027775.10		MFSD1	major facilitator superfamily domain containing 1	Cytoplasm	transporter
410.017	0.948	6.45e-08	9.75e-07	ENSMUSG00000028544.15		SLC5A9	solute carrier family 5 member 9	Plasma Membrane	transporter
1439.83	-0.741	6.46e-08	9.75e-07	ENSMUSG00000032041.16		TIRAP	TIR domain containing adaptor protein	Cytoplasm	other
2811.33	-0.856	6.47e-08	9.77e-07	ENSMUSG00000023861.19		MPC1	mitochondrial pyruvate carrier 1	Cytoplasm	transporter
417.895	0.906	6.51e-08	9.81e-07	ENSMUSG00000032289.16		THSD4	thrombospondin type 1 domain containing 4	Cytoplasm	other
486.203	0.741	6.64e-08	1e-06	ENSMUSG00000020752.12		RECQL5	RecQ like helicase 5	Nucleus	enzyme
28.712	2.258	6.72e-08	1.01e-06	ENSMUSG00000083246.2		Gm11839	poly A binding protein, cytoplasmic 4 pseudogene	Other	other
1695.13	0.768	6.69e-08	1.01e-06	ENSMUSG00000039220.17		PPP1R10	protein phosphatase 1 regulatory subunit 10	Nucleus	other
5566.09	-0.586	6.69e-08	1.01e-06	ENSMUSG00000060429.13		SNTB1	syntrophin beta 1	Plasma Membrane	other
246.72	0.885	6.79e-08	1.02e-06	ENSMUSG00000018861.9		FDXR	ferredoxin reductase	Cytoplasm	enzyme
2249.9	0.601	6.9e-08	1.03e-06	ENSMUSG00000045098.20		KMT5B	lysine methyltransferase 5B	Nucleus	enzyme
691.275	-0.699	6.83e-08	1.03e-06	ENSMUSG00000030335.7		MRPL51	mitochondrial ribosomal protein L51	Cytoplasm	other
876.524	-0.733	6.9e-08	1.03e-06	ENSMUSG00000010054.5		TUSC2	tumor suppressor 2, mitochondrial calcium regulator	Nucleus	other
11286.6	-0.797	6.96e-08	1.04e-06	ENSMUSG00000020368.16		CANX	calnexin	Cytoplasm	other
960.442	0.632	6.91e-08	1.04e-06	ENSMUSG00000003184.16		IRF3	interferon regulatory factor 3	Nucleus	transcription regulator
6666.33	-0.756	7.09e-08	1.06e-06	ENSMUSG00000107881.2		Gm44250		Other	other
62.536	2.078	7.14e-08	1.07e-06	ENSMUSG00000078179.2		RNF148	ring finger protein 148	Extracellular Space	enzyme
711.852	-0.769	7.25e-08	1.08e-06	ENSMUSG00000024844.16		BANF1	BAF nuclear assembly factor 1	Nucleus	other
1629.58	-0.761	7.25e-08	1.08e-06	ENSMUSG00000039168.16		DAP	death associated protein	Cytoplasm	transcription regulator
421.06	-1.049	7.34e-08	1.1e-06	ENSMUSG00000106918.4		MRPL33	mitochondrial ribosomal protein L33	Cytoplasm	other
718.747	-0.603	7.39e-08	1.1e-06	ENSMUSG00000021576.7		PDCD6	programmed cell death 6	Cytoplasm	other
4580.03	0.762	7.37e-08	1.1e-06	ENSMUSG00000037541.23		SHANK2	SH3 and multiple ankyrin repeat domains 2	Plasma Membrane	other
2256.36	-0.852	7.43e-08	1.11e-06	ENSMUSG00000027602.10		MAP1LC3A	microtubule associated protein 1 light chain 3 alpha	Cytoplasm	other
710.395	-0.804	7.69e-08	1.14e-06	ENSMUSG00000020444.21		GUK1	guanylate kinase 1	Cytoplasm	kinase
1887.49	-0.639	7.72e-08	1.15e-06	ENSMUSG00000029330.9		CDS1	CDP-diacylglycerol synthase 1	Cytoplasm	enzyme
54.044	2.18	7.74e-08	1.15e-06	ENSMUSG00000113776.2		Gm19327	predicted gene, 19327	Other	other
456.482	-1.031	7.75e-08	1.15e-06	ENSMUSG00000049960.5		MRPS16	mitochondrial ribosomal protein S16	Cytoplasm	other
1643.27	0.792	7.83e-08	1.16e-06	ENSMUSG00000020863.16		LUC7L3	LUC7 like 3 pre-mRNA splicing factor	Nucleus	other
433.209	-0.777	7.91e-08	1.17e-06	ENSMUSG00000001674.12		DDX18	DEAD-box helicase 18	Nucleus	enzyme
1611.91	-0.708	7.89e-08	1.17e-06	ENSMUSG00000006423.16		STEEP1	STING1 ER exit protein 1	Extracellular Space	other
3269.67	1.148	7.99e-08	1.18e-06	ENSMUSG00000044349.17		Snhg11	small nucleolar RNA host gene 11	Other	other
332.195	1.726	8.01e-08	1.19e-06	ENSMUSG00000097324.10		CARMN	cardiac mesoderm enhancer-associated non-coding RNA	Other	other
3003.64	-0.569	8.06e-08	1.19e-06	ENSMUSG00000025509.16		PNPLA2	patatin like phospholipase domain containing 2	Cytoplasm	enzyme
2520.01	0.829	8.15e-08	1.2e-06	ENSMUSG00000042249.12		GRK3	G protein-coupled receptor kinase 3	Cytoplasm	kinase	3-({[4-methyl-5-(pyridin-4-yl)-4H-1,2,4-triazol-3-yl]methyl}amino)-N-[2-(trifluoromethyl)benzyl]benzamide
259.814	-1.074	8.15e-08	1.2e-06	ENSMUSG00000002274.15		METRN	meteorin, glial cell differentiation regulator	Extracellular Space	other
75.806	1.462	8.16e-08	1.2e-06	ENSMUSG00000026274.12		PASK	PAS domain containing serine/threonine kinase	Cytoplasm	kinase	BioE-1197
213.203	-0.939	8.12e-08	1.2e-06	ENSMUSG00000049299.15		TRAPPC1	trafficking protein particle complex subunit 1	Cytoplasm	other
641.62	-0.637	8.23e-08	1.21e-06	ENSMUSG00000029433.17		DIABLO	diablo IAP-binding mitochondrial protein	Cytoplasm	other
1892.33	-0.582	8.23e-08	1.21e-06	ENSMUSG00000019920.19		LIMS1	LIM zinc finger domain containing 1	Plasma Membrane	other
1549.28	0.982	8.32e-08	1.22e-06	ENSMUSG00000037210.17		FAM193A	family with sequence similarity 193 member A	Other	other
371.375	0.843	8.5e-08	1.25e-06	ENSMUSG00000041187.17		PRKD2	protein kinase D2	Cytoplasm	kinase	kb-NB 142-70
244.222	-0.91	8.55e-08	1.26e-06	ENSMUSG00000001666.9		DDT	D-dopachrome tautomerase	Cytoplasm	enzyme
943.421	-0.648	8.59e-08	1.26e-06	ENSMUSG00000010045.3		TMEM115	transmembrane protein 115	Cytoplasm	other
57.405	1.76	8.65e-08	1.27e-06	ENSMUSG00000060212.14		PCNX2	pecanex 2	Other	other
6040.65	-0.588	8.8e-08	1.29e-06	ENSMUSG00000026335.17		PAM	peptidylglycine alpha-amidating monooxygenase	Plasma Membrane	enzyme
3545.48	-0.558	8.79e-08	1.29e-06	ENSMUSG00000010095.14		SLC3A2	solute carrier family 3 member 2	Plasma Membrane	transporter
765.978	-0.948	8.78e-08	1.29e-06	ENSMUSG00000000296.9		TPD52L1	TPD52 like 1	Cytoplasm	other
7743.96	0.697	9.02e-08	1.32e-06	ENSMUSG00000019951.11		BLTP3B	bridge-like lipid transfer protein family member 3B	Cytoplasm	transporter
2581.46	1.142	9.11e-08	1.33e-06	ENSMUSG00000021458.19		AOPEP	aminopeptidase O (putative)	Cytoplasm	peptidase
2539.5	-0.587	9.13e-08	1.34e-06	ENSMUSG00000026667.15		UHMK1	U2AF homology motif kinase 1	Nucleus	kinase
3984.61	-0.762	9.23e-08	1.35e-06	ENSMUSG00000018567.15		GABARAP	GABA type A receptor-associated protein	Cytoplasm	transporter
6780.81	-0.734	9.3e-08	1.36e-06	ENSMUSG00000036438.15		CALM2	calmodulin 2	Cytoplasm	other
996.656	-0.639	9.34e-08	1.36e-06	ENSMUSG00000028955.4		VAMP3	vesicle associated membrane protein 3	Plasma Membrane	other
2027.69	-0.427	9.39e-08	1.37e-06	ENSMUSG00000036712.17		CYLD	CYLD lysine 63 deubiquitinase	Nucleus	transcription regulator
2552.24	0.79	9.39e-08	1.37e-06	ENSMUSG00000034163.11		ZFC3H1	zinc finger C3H1-type containing	Extracellular Space	other
370.503	0.909	9.46e-08	1.38e-06	ENSMUSG00000033862.8		CDK10	cyclin dependent kinase 10	Nucleus	kinase	alvocidib
3114.2	-0.844	9.52e-08	1.38e-06	ENSMUSG00000057092.13		FXYD3	FXYD domain containing ion transport regulator 3	Plasma Membrane	ion channel
770.938	0.846	9.5e-08	1.38e-06	ENSMUSG00000024193.9		PHF1	PHD finger protein 1	Nucleus	transcription regulator
171.769	1.687	9.55e-08	1.39e-06	ENSMUSG00000086992.8		Gm15941	predicted gene 15941	Other	other
1025.17	-0.541	9.57e-08	1.39e-06	ENSMUSG00000029640.18		USP12	ubiquitin specific peptidase 12	Cytoplasm	peptidase
1563.87	-0.707	9.69e-08	1.4e-06	ENSMUSG00000069237.9		FAM8A1	family with sequence similarity 8 member A1	Other	other
752.548	-0.739	9.68e-08	1.4e-06	ENSMUSG00000070934.7		RRAGA	Ras related GTP binding A	Cytoplasm	enzyme
41.035	2.438	9.71e-08	1.41e-06	ENSMUSG00000107411.2		Gm19040	calmodulin regulated spectrin-associated protein 1 pseudogene	Other	other
377.116	-0.802	9.97e-08	1.44e-06	ENSMUSG00000020142.13		SLC1A4	solute carrier family 1 member 4	Plasma Membrane	transporter	riluzole
10.65	7.361	9.95e-08	1.44e-06	ENSMUSG00000045842.11		Tgif2-ps2	TGFB-induced factor homeobox 2, pseudogene 2	Other	other
595.022	1.896	9.99e-08	1.45e-06	ENSMUSG00000078247.7		Airn	antisense Igf2r RNA	Nucleus	other
5947.48	-0.761	1.01e-07	1.46e-06	ENSMUSG00000063015.13		CCNI	cyclin I	Other	other
5223.82	-0.619	1.02e-07	1.47e-06	ENSMUSG00000046532.9		AR	androgen receptor	Nucleus	ligand-dependent nuclear receptor	clascoterone, nandrolone phenpropionate, cyproterone acetate/ethinyl estradiol, TQB3720, testosterone propionate, AZD3514, apalutamide, bicalutamide/goserelin, ARV-110, darolutamide, fluoxymesterone, flutamide, testolone, EPI-7386, LY2452473, enzalutamide, bicalutamide/GnRH analog, oxandrolone, spironolactone, AZD5312, TAS3681, APC-100, estradiol valerate/testosterone enanthate, BMS-641988, dexam…
67.52	1.428	1.02e-07	1.48e-06	ENSMUSG00000095403.9		Gm21092	cadherin 11 pseudogene	Other	other
1633.82	-0.519	1.02e-07	1.48e-06	ENSMUSG00000034560.7		WASHC4	WASH complex subunit 4	Cytoplasm	other
604.153	-0.901	1.03e-07	1.49e-06	ENSMUSG00000030983.5		BCCIP	BRCA2 and CDKN1A interacting protein	Nucleus	other
2813.02	-0.869	1.03e-07	1.49e-06	ENSMUSG00000017778.15		COX7C	cytochrome c oxidase subunit 7C	Cytoplasm	enzyme
7071.5	0.73	1.03e-07	1.49e-06	ENSMUSG00000005417.18		MPRIP	myosin phosphatase Rho interacting protein	Cytoplasm	other
10593	-0.942	1.04e-07	1.49e-06	ENSMUSG00000027248.14		PDIA3	protein disulfide isomerase family A member 3	Cytoplasm	peptidase
3530.66	-0.713	1.04e-07	1.49e-06	ENSMUSG00000032383.8		PPIB	peptidylprolyl isomerase B	Cytoplasm	enzyme
213.542	1.07	1.04e-07	1.49e-06	ENSMUSG00000046667.15		Rbm12b1	RNA binding motif protein 12 B1	Other	other
3500.22	-0.46	1.04e-07	1.49e-06	ENSMUSG00000035011.16		ZBTB7A	zinc finger and BTB domain containing 7A	Nucleus	transcription regulator
5217.77	-0.722	1.04e-07	1.5e-06	ENSMUSG00000024425.5		NDFIP1	Nedd4 family interacting protein 1	Cytoplasm	other
182.097	-1.133	1.09e-07	1.56e-06	ENSMUSG00000038295.15		ATG9B	autophagy related 9B	Cytoplasm	transporter
92.25	1.108	1.09e-07	1.56e-06	ENSMUSG00000091648.3		C2CD4D	C2 calcium dependent domain containing 4D	Other	other
27105.6	-0.903	1.09e-07	1.56e-06	ENSMUSG00000019818.16		CD164	CD164 molecule	Plasma Membrane	other
51.19	2.21	1.09e-07	1.56e-06	ENSMUSG00000099804.2		Gm28497	predicted gene 28497	Other	other
3113.54	-0.488	1.09e-07	1.56e-06	ENSMUSG00000039050.9		OSBPL2	oxysterol binding protein like 2	Cytoplasm	transporter
497.781	0.785	1.09e-07	1.56e-06	ENSMUSG00000041360.9		PUM3	pumilio RNA binding family member 3	Nucleus	other
688.662	0.723	1.09e-07	1.56e-06	ENSMUSG00000031134.17		RBMX	RNA binding motif protein X-linked	Nucleus	other
1931.08	-0.668	1.1e-07	1.58e-06	ENSMUSG00000046727.14		CYSTM1	cysteine rich transmembrane module containing 1	Cytoplasm	other
638.929	-0.767	1.11e-07	1.58e-06	ENSMUSG00000025198.17		ERLIN1	ER lipid raft associated 1	Plasma Membrane	other
3749.33	-0.789	1.12e-07	1.59e-06	ENSMUSG00000023175.16		BSG	basigin (Ok blood group)	Plasma Membrane	transporter	metuximab
6524.74	-0.835	1.12e-07	1.59e-06	ENSMUSG00000057069.8		ERO1B	endoplasmic reticulum oxidoreductase 1 beta	Cytoplasm	enzyme
286.607	1.167	1.12e-07	1.59e-06	ENSMUSG00000014778.11		FHOD1	formin homology 2 domain containing 1	Cytoplasm	other
34.74	2.309	1.12e-07	1.59e-06	ENSMUSG00000099609.2		Gm29008		Other	other
538.314	1.244	1.15e-07	1.64e-06	ENSMUSG00000025316.17		BANP	BTG3 associated nuclear protein	Nucleus	other
608.905	-0.69	1.16e-07	1.65e-06	ENSMUSG00000019362.9		C19orf53	chromosome 19 open reading frame 53	Nucleus	other
1060.05	0.533	1.16e-07	1.65e-06	ENSMUSG00000029227.16		FIP1L1	factor interacting with PAPOLA and CPSF1	Nucleus	other
99.829	1.877	1.16e-07	1.65e-06	ENSMUSG00000108365.2		Gm44951		Other	other
7089.02	-0.588	1.17e-07	1.66e-06	ENSMUSG00000056050.16		MIA3	MIA SH3 domain ER export factor 3	Cytoplasm	other
469.582	0.954	1.17e-07	1.66e-06	ENSMUSG00000018974.8		SART3	spliceosome associated factor 3, U4/U6 recycling protein	Nucleus	other
856.952	-0.789	1.19e-07	1.69e-06	ENSMUSG00000026198.16		ABCB6	ATP binding cassette subfamily B member 6 (LAN blood group)	Cytoplasm	transporter
1691.07	-0.637	1.2e-07	1.7e-06	ENSMUSG00000067194.7		EIF1AX	eukaryotic translation initiation factor 1A X-linked	Cytoplasm	translation regulator
2012.8	-0.634	1.21e-07	1.71e-06	ENSMUSG00000031353.14		RBBP7	RB binding protein 7, chromatin remodeling factor	Nucleus	transcription regulator
914.695	1.303	1.21e-07	1.72e-06	ENSMUSG00000040270.17		BACH2	BTB domain and CNC homolog 2	Nucleus	transcription regulator
992.474	0.825	1.22e-07	1.72e-06	ENSMUSG00000036057.12		PTPN23	protein tyrosine phosphatase non-receptor type 23	Cytoplasm	phosphatase
348.547	0.914	1.24e-07	1.74e-06	ENSMUSG00000004896.17		METTL25B	methyltransferase like 25B	Other	other
19510	-0.695	1.24e-07	1.75e-06	ENSMUSG00000062825.16		ACTG1	actin gamma 1	Cytoplasm	other
453.994	0.82	1.24e-07	1.75e-06	ENSMUSG00000022545.14		ERCC4	ERCC excision repair 4, endonuclease catalytic subunit	Nucleus	enzyme
2442.44	-0.784	1.24e-07	1.75e-06	ENSMUSG00000025240.11		SACM1L	SAC1 like phosphatidylinositide phosphatase	Cytoplasm	phosphatase
361.346	1.394	1.26e-07	1.77e-06	ENSMUSG00000055923.17		AASDH	aminoadipate-semialdehyde dehydrogenase	Other	enzyme
347.375	-0.747	1.26e-07	1.77e-06	ENSMUSG00000025135.13		ANAPC11	anaphase promoting complex subunit 11	Cytoplasm	enzyme
2075.04	-0.879	1.26e-07	1.77e-06	ENSMUSG00000038776.14		EPHX1	epoxide hydrolase 1	Cytoplasm	peptidase
724.838	0.866	1.26e-07	1.77e-06	ENSMUSG00000030231.12		PLEKHA5	pleckstrin homology domain containing A5	Cytoplasm	other
1056.35	-0.795	1.25e-07	1.77e-06	ENSMUSG00000054723.7		VMAC	vimentin type intermediate filament associated coiled-coil protein	Cytoplasm	other
1235.05	-0.686	1.27e-07	1.78e-06	ENSMUSG00000001105.16		IFT20	intraflagellar transport 20	Cytoplasm	other
23.832	2.76	1.27e-07	1.78e-06	ENSMUSG00000050195.9		Scd4	stearoyl-coenzyme A desaturase 4	Cytoplasm	enzyme
2074.81	0.771	1.28e-07	1.79e-06	ENSMUSG00000033542.14		ARHGEF5	Rho guanine nucleotide exchange factor 5	Cytoplasm	other
5575.56	0.51	1.29e-07	1.81e-06	ENSMUSG00000037270.19		BLTP1	bridge-like lipid transfer protein family member 1	Cytoplasm	transporter
5798.05	-0.63	1.29e-07	1.81e-06	ENSMUSG00000036707.17		CAB39	calcium binding protein 39	Cytoplasm	enzyme
12041.6	-0.567	1.29e-07	1.81e-06	ENSMUSG00000020456.18		OGDH	oxoglutarate dehydrogenase	Cytoplasm	enzyme
7200.65	-0.605	1.3e-07	1.82e-06	ENSMUSG00000004151.18		ETV1	ETS variant transcription factor 1	Nucleus	transcription regulator
7483.37	-0.858	1.3e-07	1.82e-06	ENSMUSG00000020585.6		LAPTM4A	lysosomal protein transmembrane 4 alpha	Cytoplasm	other
714.294	-0.759	1.31e-07	1.83e-06	ENSMUSG00000006390.16		ELOVL1	ELOVL fatty acid elongase 1	Cytoplasm	enzyme
543.936	-0.52	1.31e-07	1.83e-06	ENSMUSG00000070407.6		Hs3st3b1	heparan sulfate (glucosamine) 3-O-sulfotransferase 3B1	Other	enzyme
1906.59	-0.467	1.33e-07	1.86e-06	ENSMUSG00000028745.19		CAPZB	capping actin protein of muscle Z-line subunit beta	Cytoplasm	other	vacuolin-1
2347.73	0.693	1.33e-07	1.86e-06	ENSMUSG00000038914.16		DIDO1	death inducer-obliterator 1	Nucleus	other
712.961	-0.855	1.33e-07	1.86e-06	ENSMUSG00000020089.9		PPA1	inorganic pyrophosphatase 1	Cytoplasm	enzyme
3045.76	-0.604	1.35e-07	1.88e-06	ENSMUSG00000056076.14		EIF3B	eukaryotic translation initiation factor 3 subunit B	Cytoplasm	translation regulator
240.276	1.234	1.35e-07	1.88e-06	ENSMUSG00000040146.10		RGL3	ral guanine nucleotide dissociation stimulator like 3	Cytoplasm	other
37.471	1.964	1.36e-07	1.89e-06	ENSMUSG00000082186.3		Gm12403	predicted gene 12403	Other	other
634.579	-0.647	1.38e-07	1.91e-06	ENSMUSG00000032126.17		HMBS	hydroxymethylbilane synthase	Cytoplasm	enzyme
431.626	-0.656	1.38e-07	1.92e-06	ENSMUSG00000033373.17		FNTB	farnesyltransferase, CAAX box, subunit beta	Cytoplasm	enzyme	lonafarnib
148.419	1.295	1.39e-07	1.93e-06	ENSMUSG00000035067.10		XKR6	XK related 6	Plasma Membrane	other
2017.23	-0.509	1.41e-07	1.95e-06	ENSMUSG00000020954.17		STRN3	striatin 3	Nucleus	transcription regulator
1026.26	-0.745	1.42e-07	1.96e-06	ENSMUSG00000025580.16		EIF4A3	eukaryotic translation initiation factor 4A3	Nucleus	enzyme
3252.69	-0.702	1.42e-07	1.96e-06	ENSMUSG00000029426.9		SCARB2	scavenger receptor class B member 2	Plasma Membrane	transmembrane receptor
1163.88	-0.574	1.43e-07	1.97e-06	ENSMUSG00000003037.17		RAB8A	RAB8A, member RAS oncogene family	Plasma Membrane	enzyme
101.946	1.345	1.43e-07	1.98e-06	ENSMUSG00000072974.5	D	Adam4/Gm4787	predicted gene 4787	Plasma Membrane	peptidase
335.319	1.231	1.44e-07	1.99e-06	ENSMUSG00000060224.5		PYROXD2	pyridine nucleotide-disulphide oxidoreductase domain 2	Cytoplasm	other
1075.65	-0.97	1.45e-07	2e-06	ENSMUSG00000040659.4		EFHD2	EF-hand domain family member D2	Plasma Membrane	other
21.623	3.527	1.45e-07	2e-06	ENSMUSG00000116868.2	D	Gm29719/Gm29721		Other	other
836.035	-0.639	1.47e-07	2.02e-06	ENSMUSG00000041483.15		ZNF281	zinc finger protein 281	Nucleus	transcription regulator
707.365	1.387	1.47e-07	2.03e-06	ENSMUSG00000035299.18		MID1	midline 1	Nucleus	other
7787.01	-0.685	1.49e-07	2.05e-06	ENSMUSG00000020917.18		ACLY	ATP citrate lyase	Cytoplasm	enzyme	bempedoyl-CoA, bempedoic acid/ezetimibe, bempedoic acid
28645.7	-0.555	1.49e-07	2.06e-06	ENSMUSG00000034088.16		HDLBP	high density lipoprotein binding protein	Nucleus	transporter
492.944	1.322	1.5e-07	2.06e-06	ENSMUSG00000078485.5		PLEKHN1	pleckstrin homology domain containing N1	Cytoplasm	other
2238.79	-0.572	1.51e-07	2.07e-06	ENSMUSG00000033793.13		ATP6V1H	ATPase H+ transporting V1 subunit H	Cytoplasm	transporter
2374.61	-0.503	1.52e-07	2.08e-06	ENSMUSG00000029775.15		KLHDC10	kelch domain containing 10	Nucleus	other
792.712	-0.928	1.52e-07	2.08e-06	ENSMUSG00000016427.8		NDUFA1	NADH:ubiquinone oxidoreductase subunit A1	Cytoplasm	enzyme
504.483	-0.725	1.53e-07	2.1e-06	ENSMUSG00000033845.14		MRPL15	mitochondrial ribosomal protein L15	Cytoplasm	other
1528.39	-0.427	1.53e-07	2.1e-06	ENSMUSG00000036282.16		NAA30	N-alpha-acetyltransferase 30, NatC catalytic subunit	Cytoplasm	enzyme
889.331	0.792	1.54e-07	2.11e-06	ENSMUSG00000025372.17		BAIAP2	BAR/IMD domain containing adaptor protein 2	Plasma Membrane	kinase
1410.01	-0.528	1.55e-07	2.12e-06	ENSMUSG00000033272.14		SLC35A4	solute carrier family 35 member A4	Cytoplasm	transporter
1985.08	-0.521	1.58e-07	2.16e-06	ENSMUSG00000028701.5		LURAP1	leucine rich adaptor protein 1	Cytoplasm	other
1570.98	1.986	1.58e-07	2.16e-06	ENSMUSG00000024163.19		MAPK8IP3	mitogen-activated protein kinase 8 interacting protein 3	Cytoplasm	other
1444.47	-0.677	1.58e-07	2.16e-06	ENSMUSG00000030751.19		PSMA1	proteasome 20S subunit alpha 1	Cytoplasm	peptidase
465.112	-0.956	1.58e-07	2.16e-06	ENSMUSG00000039016.6		TIMM8B	translocase of inner mitochondrial membrane 8 homolog B	Cytoplasm	transporter
11.982	4.381	1.6e-07	2.18e-06	ENSMUSG00000030834.8		ABCC6	ATP binding cassette subfamily C member 6	Plasma Membrane	transporter
5205.81	-0.638	1.61e-07	2.2e-06	ENSMUSG00000052459.14		ATP6V1A	ATPase H+ transporting V1 subunit A	Plasma Membrane	transporter	bafilomycin A1, bafilomycin b1
3283.2	-0.883	1.62e-07	2.2e-06	ENSMUSG00000060802.9		B2M	beta-2-microglobulin	Plasma Membrane	transmembrane receptor	4'-iodo-4'-deoxydoxorubicin
1413.12	-0.522	1.61e-07	2.2e-06	ENSMUSG00000014769.11		PSMB1	proteasome 20S subunit beta 1	Cytoplasm	peptidase	bortezomib/cladribine/rituximab, bortezomib/dexamethasone/pomalidomide, bortezomib/doxorubicin, bortezomib/dexamethasone/thalidomide, bortezomib/paclitaxel, bortezomib/fulvestrant, carfilzomib, bortezomib/sorafenib, bortezomib/rituximab, bortezomib/lenalidomide, carfilzomib/dexamethasone/lenalidomide, bortezomib/dexamethasone/lenalidomide, bortezomib/dexamethasone/doxorubicin, bortezomib/predniso…
505.258	-0.697	1.63e-07	2.22e-06	ENSMUSG00000022035.7		CCDC25	coiled-coil domain containing 25	Cytoplasm	other
99.264	1.478	1.64e-07	2.23e-06	ENSMUSG00000029072.4		TAS1R3	taste 1 receptor member 3	Plasma Membrane	G-protein coupled receptor
1073.02	-0.532	1.64e-07	2.23e-06	ENSMUSG00000039081.11		ZNF503	zinc finger protein 503	Nucleus	other
1280.18	-0.83	1.65e-07	2.25e-06	ENSMUSG00000002580.8		MIEN1	migration and invasion enhancer 1	Cytoplasm	other
1936.63	-0.829	1.67e-07	2.26e-06	ENSMUSG00000022551.9		CYC1	cytochrome c1	Cytoplasm	enzyme
649.117	1.235	1.68e-07	2.28e-06	ENSMUSG00000068917.13		CLK2	CDC like kinase 2	Nucleus	kinase	lorecivivint, SM04755, WZ3105
1988.62	0.82	1.68e-07	2.28e-06	ENSMUSG00000028399.19		PTPRD	protein tyrosine phosphatase receptor type D	Plasma Membrane	phosphatase
771.678	0.688	1.7e-07	2.3e-06	ENSMUSG00000036995.8		ASAP3	ArfGAP with SH3 domain, ankyrin repeat and PH domain 3	Plasma Membrane	other
1454.77	-0.666	1.7e-07	2.3e-06	ENSMUSG00000026005.16		RPE	ribulose-5-phosphate-3-epimerase	Cytoplasm	enzyme
1875.84	-0.852	1.7e-07	2.3e-06	ENSMUSG00000037720.17		TMEM33	transmembrane protein 33	Cytoplasm	other
2712.51	-0.532	1.71e-07	2.31e-06	ENSMUSG00000021096.12		PPM1A	protein phosphatase, Mg2+/Mn2+ dependent 1A	Cytoplasm	phosphatase
437.989	1.254	1.71e-07	2.32e-06	ENSMUSG00000033871.15		PPARGC1B	PPARG coactivator 1 beta	Nucleus	transcription regulator
440.517	-0.858	1.72e-07	2.32e-06	ENSMUSG00000020829.10		SLC46A1	solute carrier family 46 member 1	Plasma Membrane	transporter
328.772	-0.953	1.73e-07	2.33e-06	ENSMUSG00000021290.7		ATP5MJ	ATP synthase membrane subunit j	Cytoplasm	other
558.097	0.868	1.73e-07	2.33e-06	ENSMUSG00000041921.17		METAP1D	methionyl aminopeptidase type 1D, mitochondrial	Cytoplasm	peptidase
2378.56	-0.412	1.74e-07	2.35e-06	ENSMUSG00000039428.12		TMEM135	transmembrane protein 135	Cytoplasm	other
642.842	0.873	1.76e-07	2.37e-06	ENSMUSG00000030022.15		ADAMTS9	ADAM metallopeptidase with thrombospondin type 1 motif 9	Extracellular Space	peptidase
5697.45	-0.561	1.76e-07	2.37e-06	ENSMUSG00000047213.15		YTHDF3	YTH N6-methyladenosine RNA binding protein F3	Cytoplasm	other
332.551	-0.944	1.77e-07	2.38e-06	ENSMUSG00000062619.7		C6orf226	chromosome 6 open reading frame 226	Other	other
3471.23	-0.614	1.76e-07	2.38e-06	ENSMUSG00000000346.10		DAZAP2	DAZ associated protein 2	Nucleus	other
1224.85	-0.751	1.77e-07	2.38e-06	ENSMUSG00000024845.20		TMEM134	transmembrane protein 134	Cytoplasm	kinase
602.081	1.033	1.77e-07	2.38e-06	ENSMUSG00000033545.15		ZNRF1	zinc and ring finger 1	Cytoplasm	enzyme
508.32	-0.927	1.78e-07	2.39e-06	ENSMUSG00000068855.4		H2AC20	H2A clustered histone 20	Nucleus	other
2109.01	-0.701	1.78e-07	2.39e-06	ENSMUSG00000007836.7		HNRNPA0	heterogeneous nuclear ribonucleoprotein A0	Nucleus	other
1163.69	-0.74	1.79e-07	2.4e-06	ENSMUSG00000060032.7		H2AJ	H2A.J histone	Cytoplasm	other
4398.66	-0.784	1.8e-07	2.42e-06	ENSMUSG00000021238.12		ALDH6A1	aldehyde dehydrogenase 6 family member A1	Cytoplasm	enzyme
740.223	0.825	1.83e-07	2.45e-06	ENSMUSG00000052917.16		SENP7	SUMO specific peptidase 7	Nucleus	peptidase
1195.99	-0.724	1.83e-07	2.45e-06	ENSMUSG00000020027.19		SOCS2	suppressor of cytokine signaling 2	Cytoplasm	other
787.72	-0.817	1.86e-07	2.48e-06	ENSMUSG00000028221.4		PIP4P2	phosphatidylinositol-4,5-bisphosphate 4-phosphatase 2	Cytoplasm	phosphatase
2795.22	-0.445	1.86e-07	2.48e-06	ENSMUSG00000058301.9		UPF1	UPF1 RNA helicase and ATPase	Nucleus	enzyme
1465.89	-0.753	1.87e-07	2.49e-06	ENSMUSG00000024712.10		RFK	riboflavin kinase	Cytoplasm	kinase
441.092	-0.629	1.88e-07	2.51e-06	ENSMUSG00000024841.9		EIF1AD	eukaryotic translation initiation factor 1A domain containing	Nucleus	other
608.217	1.257	1.91e-07	2.54e-06	ENSMUSG00000037426.19		DEPDC5	DEP domain containing 5, GATOR1 subcomplex subunit	Cytoplasm	other
2378.93	-0.609	1.9e-07	2.54e-06	ENSMUSG00000046434.17		HNRNPA1	heterogeneous nuclear ribonucleoprotein A1	Nucleus	other
148.691	3.111	1.91e-07	2.54e-06	ENSMUSG00000089736.3		TGFBR3L	transforming growth factor beta receptor 3 like	Other	other
3588.67	-0.603	1.93e-07	2.57e-06	ENSMUSG00000052299.10		LTN1	listerin E3 ubiquitin protein ligase 1	Nucleus	enzyme
537.175	0.997	1.94e-07	2.58e-06	ENSMUSG00000035051.16		DHX57	DExH-box helicase 57	Extracellular Space	other
451.962	-0.838	1.94e-07	2.58e-06	ENSMUSG00000020477.11		MRPS24	mitochondrial ribosomal protein S24	Cytoplasm	other
3348.78	-0.785	1.94e-07	2.58e-06	ENSMUSG00000026664.8		PHYH	phytanoyl-CoA 2-hydroxylase	Cytoplasm	enzyme
1341.03	0.745	1.93e-07	2.58e-06	ENSMUSG00000035673.11		SBNO2	strawberry notch homolog 2	Other	transcription regulator
512.386	-0.681	1.95e-07	2.58e-06	ENSMUSG00000032602.7		SLC25A20	solute carrier family 25 member 20	Cytoplasm	transporter
846.733	0.492	1.97e-07	2.61e-06	ENSMUSG00000020412.17		ASCC2	activating signal cointegrator 1 complex subunit 2	Nucleus	other
6518.76	-0.81	1.97e-07	2.61e-06	ENSMUSG00000030062.8		RPN1	ribophorin I	Cytoplasm	enzyme
394.362	-0.863	1.99e-07	2.64e-06	ENSMUSG00000028865.15		CD164L2	CD164 molecule like 2	Other	other
167.21	1.353	1.99e-07	2.64e-06	ENSMUSG00000027016.18		ZNF385B	zinc finger protein 385B	Nucleus	other
232.665	0.974	2e-07	2.65e-06	ENSMUSG00000041477.15		DCP1B	decapping mRNA 1B	Cytoplasm	other
620.131	-0.882	2.01e-07	2.65e-06	ENSMUSG00000039221.11		RPL22L1	ribosomal protein L22 like 1	Cytoplasm	other
363.894	0.957	2.01e-07	2.66e-06	ENSMUSG00000057880.13		ABAT	4-aminobutyrate aminotransferase	Cytoplasm	enzyme	theophylline/tretinoin/valproic acid, valproic acid, vigabatrin
2016.14	-0.625	2.07e-07	2.73e-06	ENSMUSG00000029247.18		Paics	phosphoribosylaminoimidazole carboxylase, phosphoribosylaminoribosylaminoimidazole, succinocarboxamide synthetase	Cytoplasm	enzyme
579.479	0.864	2.07e-07	2.73e-06	ENSMUSG00000070034.14	D	Sp110 (includes others)	Sp110 nuclear body protein	Nucleus	other
2277.53	-0.797	2.07e-07	2.73e-06	ENSMUSG00000068039.14		TCP1	t-complex 1	Cytoplasm	other
1169.22	-0.97	2.08e-07	2.74e-06	ENSMUSG00000039195.5		BBLN	bublin coiled coil protein	Cytoplasm	other
236.401	0.989	2.09e-07	2.75e-06	ENSMUSG00000031147.9		MAGIX	MAGI family member, X-linked	Other	other
454.879	1.137	2.1e-07	2.77e-06	ENSMUSG00000039233.13		TBCE	tubulin folding cofactor E	Cytoplasm	other
639.121	-0.812	2.11e-07	2.78e-06	ENSMUSG00000074457.11		S100A16	S100 calcium binding protein A16	Nucleus	other
1042.76	-0.801	2.12e-07	2.79e-06	ENSMUSG00000027673.13		NDUFB5	NADH:ubiquinone oxidoreductase subunit B5	Cytoplasm	enzyme
386.897	1.04	2.12e-07	2.79e-06	ENSMUSG00000085385.9		Snhg17	small nucleolar RNA host gene 17	Nucleus	other
846.77	1.074	2.13e-07	2.8e-06	ENSMUSG00000004567.17		MCOLN1	mucolipin TRP cation channel 1	Cytoplasm	ion channel
2251.43	0.949	2.14e-07	2.81e-06	ENSMUSG00000021097.16		CLMN	calmin	Cytoplasm	other
410.902	1.261	2.17e-07	2.85e-06	ENSMUSG00000102573.2		Gm7265		Other	other
1046.67	-0.694	2.19e-07	2.87e-06	ENSMUSG00000022663.4		ATG3	autophagy related 3	Cytoplasm	enzyme
2828.41	-0.55	2.19e-07	2.87e-06	ENSMUSG00000043733.15		PTPN11	protein tyrosine phosphatase non-receptor type 11	Cytoplasm	phosphatase	TNO155, ET0038, RMC-4630, migoprotafib, HBI-2376, HS-10381, JAB-3068, ERAS-601, BBP-398, PF-07284892, JAB-3312, SH3809, SHP2 allosteric inhibitor
755.494	-0.641	2.21e-07	2.89e-06	ENSMUSG00000038628.9		POLR3K	RNA polymerase III subunit K	Nucleus	transcription regulator
302.959	1.099	2.21e-07	2.9e-06	ENSMUSG00000085830.2		Grin1os	glutamate receptor, ionotropic, NMDA1 (zeta 1), opposite strand	Other	other
380079	-1.32	2.23e-07	2.91e-06	ENSMUSG00000066586.4	D	Scgb2b27 (includes others)	secretoglobin, family 2B, member 27	Extracellular Space	peptidase
708.5	0.544	2.23e-07	2.92e-06	ENSMUSG00000024560.8		CXXC1	CXXC finger protein 1	Nucleus	transcription regulator
520.258	0.877	2.24e-07	2.92e-06	ENSMUSG00000001065.16		ZNF276	zinc finger protein 276	Nucleus	transcription regulator
1137.22	0.78	2.25e-07	2.93e-06	ENSMUSG00000047248.21		C2CD3	C2 domain containing 3 centriole elongation regulator	Cytoplasm	other
2956.88	-0.76	2.27e-07	2.97e-06	ENSMUSG00000020889.12		NR1D1	nuclear receptor subfamily 1 group D member 1	Nucleus	ligand-dependent nuclear receptor
1739.02	-0.675	2.31e-07	3.02e-06	ENSMUSG00000026342.11		SLC35F5	solute carrier family 35 member F5	Other	other
1771.22	-0.481	2.33e-07	3.03e-06	ENSMUSG00000039000.9		UBE3C	ubiquitin protein ligase E3C	Nucleus	enzyme
1042.24	-0.728	2.36e-07	3.07e-06	ENSMUSG00000001642.19		AKR1B1	aldo-keto reductase family 1 member B	Cytoplasm	enzyme	sorbinil
676.585	-0.983	2.38e-07	3.09e-06	ENSMUSG00000074093.5		SVIP	small VCP interacting protein	Cytoplasm	other
385.978	0.744	2.4e-07	3.12e-06	ENSMUSG00000063810.8		ALMS1	ALMS1 centrosome and basal body associated protein	Cytoplasm	other
1457.53	-0.569	2.43e-07	3.16e-06	ENSMUSG00000020075.9		DDX21	DExD-box helicase 21	Nucleus	enzyme
289.127	1.33	2.44e-07	3.17e-06	ENSMUSG00000024462.18		GABBR1	gamma-aminobutyric acid type B receptor subunit 1	Plasma Membrane	G-protein coupled receptor	amitriptyline/baclofen/ketamine, arbaclofen placarbil, arbaclofen, baclofen, vigabatrin
1486.3	0.54	2.45e-07	3.18e-06	ENSMUSG00000004558.16		NDRG2	NDRG family member 2	Cytoplasm	other
197.502	1.169	2.45e-07	3.19e-06	ENSMUSG00000003378.10		GRIK5	glutamate ionotropic receptor kainate type subunit 5	Plasma Membrane	ion channel
3816.2	-0.716	2.46e-07	3.19e-06	ENSMUSG00000055302.6		Mrfap1	Morf4 family associated protein 1	Nucleus	other
912.988	-0.699	2.5e-07	3.24e-06	ENSMUSG00000024317.16		RNF138	ring finger protein 138	Nucleus	enzyme
1940.49	-0.536	2.52e-07	3.27e-06	ENSMUSG00000040028.11		ELAVL1	ELAV like RNA binding protein 1	Cytoplasm	other
422.072	-0.647	2.54e-07	3.29e-06	ENSMUSG00000039244.11		INTS15	integrator complex subunit 15	Nucleus	other
2611.56	-0.922	2.55e-07	3.3e-06	ENSMUSG00000052681.9		RAP1B	RAP1B, member of RAS oncogene family	Cytoplasm	enzyme
594.752	-0.755	2.57e-07	3.32e-06	ENSMUSG00000061559.16		SKIC8	SKI8 subunit of superkiller complex	Nucleus	other
161.901	1.486	2.57e-07	3.32e-06	ENSMUSG00000004994.13		YJU2B	YJU2 splicing factor homolog B	Other	other
1458.96	-0.536	2.59e-07	3.35e-06	ENSMUSG00000035776.15		CD99L2	CD99 molecule like 2	Plasma Membrane	other
61.683	1.871	2.62e-07	3.38e-06	ENSMUSG00000102732.2		Gm37342		Other	other
769.834	-0.457	2.62e-07	3.39e-06	ENSMUSG00000022292.17		RRM2B	ribonucleotide reductase regulatory TP53 inducible subunit M2B	Nucleus	enzyme	cladribine/cytarabine/daunorubicin, cladribine/rituximab, cladribine/peginterferon alfa-2a, hydroxyurea, hydroxyurea/6-mercaptopurine, bortezomib/cladribine/rituximab, cladribine/cytarabine/decitabine, cladribine/cytarabine/filgrastim/idarubicin, cladribine/cytarabine/filgrastim/idarubicin/plerixafor, cladribine/recombinant interferon, cladribine, cladribine/cytarabine/filgrastim, triapine, cladr…
2635.7	-0.441	2.63e-07	3.39e-06	ENSMUSG00000045210.9		VCPIP1	valosin containing protein interacting protein 1	Cytoplasm	peptidase
765.527	-0.545	2.64e-07	3.4e-06	ENSMUSG00000000326.14		COMT	catechol-O-methyltransferase	Cytoplasm	enzyme	carbidopa/entacapone/levodopa, nebicapone, opicapone, tolcapone, entacapone, carbidopa/levodopa/tolcapone, tyrphostin AG 1288
3067.86	-1.013	2.66e-07	3.42e-06	ENSMUSG00000100755.2		Rps23-ps1	ribosomal protein S23, pseudogene 1	Other	other
2702.55	-0.604	2.68e-07	3.45e-06	ENSMUSG00000062762.18		EI24	EI24 autophagy associated transmembrane protein	Other	other
76.049	1.426	2.68e-07	3.45e-06	ENSMUSG00000103320.2		Gm37403		Other	other
3093.58	-0.501	2.68e-07	3.45e-06	ENSMUSG00000032293.9		IREB2	iron responsive element binding protein 2	Cytoplasm	translation regulator
3010.87	0.797	2.69e-07	3.46e-06	ENSMUSG00000037973.7		ITPRID1	ITPR interacting domain containing 1	Other	other
968.457	-0.694	2.72e-07	3.5e-06	ENSMUSG00000033940.9		BRK1	BRICK1 subunit of SCAR/WAVE actin nucleating complex	Cytoplasm	other
28043.6	1.423	2.74e-07	3.51e-06	ENSMUSG00000092274.5		NEAT1	nuclear paraspeckle assembly transcript 1	Nucleus	other
313.058	0.885	2.76e-07	3.54e-06	ENSMUSG00000042138.10		MSANTD2	Myb/SANT DNA binding domain containing 2	Other	other
372.921	-0.72	2.77e-07	3.55e-06	ENSMUSG00000042569.14		DHRS7B	dehydrogenase/reductase 7B	Cytoplasm	enzyme
2284.11	-0.665	2.79e-07	3.58e-06	ENSMUSG00000027236.9		EIF3J	eukaryotic translation initiation factor 3 subunit J	Cytoplasm	translation regulator
623.586	0.84	2.83e-07	3.62e-06	ENSMUSG00000007603.10		DUS3L	dihydrouridine synthase 3 like	Cytoplasm	enzyme
1708.72	0.716	2.83e-07	3.62e-06	ENSMUSG00000020782.19		LLGL2	LLGL scribble cell polarity complex component 2	Cytoplasm	other
8207.32	-0.591	2.85e-07	3.65e-06	ENSMUSG00000022533.15		ATP13A3	ATPase 13A3	Extracellular Space	transporter
1079.07	1.05	2.86e-07	3.65e-06	ENSMUSG00000044471.14		LINC-PINT	long intergenic non-protein coding RNA, p53 induced transcript	Other	other
586.873	0.998	2.86e-07	3.65e-06	ENSMUSG00000039531.9		ZUP1	zinc finger containing ubiquitin peptidase 1	Other	other
5722.54	-0.603	2.87e-07	3.67e-06	ENSMUSG00000027230.10		CREB3L1	cAMP responsive element binding protein 3 like 1	Nucleus	transcription regulator
1184.9	-0.957	2.9e-07	3.69e-06	ENSMUSG00000004285.13		ATP6V1F	ATPase H+ transporting V1 subunit F	Cytoplasm	enzyme
218.925	-1.105	2.89e-07	3.69e-06	ENSMUSG00000053916.5		NANP	N-acetylneuraminic acid phosphatase	Cytoplasm	enzyme
2179.06	-0.87	2.89e-07	3.69e-06	ENSMUSG00000057841.6		RPL32	ribosomal protein L32	Cytoplasm	other
122.119	1.222	2.91e-07	3.71e-06	ENSMUSG00000097048.9		1600020E01Rik		Other	other
3780.79	-0.619	2.92e-07	3.72e-06	ENSMUSG00000028228.6		CPNE3	copine 3	Cytoplasm	kinase
844.302	-0.868	3.06e-07	3.89e-06	ENSMUSG00000013701.14		Timm23	translocase of inner mitochondrial membrane 23	Cytoplasm	other
726.74	-0.725	3.08e-07	3.92e-06	ENSMUSG00000004451.15		RALB	RAS like proto-oncogene B	Cytoplasm	enzyme
55.217	1.592	3.09e-07	3.93e-06	ENSMUSG00000102982.2		Gm38319		Other	other
987.559	-0.569	3.11e-07	3.94e-06	ENSMUSG00000038160.8		ATG5	autophagy related 5	Cytoplasm	enzyme
4188.04	-0.573	3.1e-07	3.94e-06	ENSMUSG00000054604.8		CGGBP1	CGG triplet repeat binding protein 1	Nucleus	transcription regulator
1314.32	-0.714	3.11e-07	3.95e-06	ENSMUSG00000037149.11		DDX1	DEAD-box helicase 1	Nucleus	enzyme
1568.67	-0.77	3.12e-07	3.96e-06	ENSMUSG00000031278.13		ACSL4	acyl-CoA synthetase long chain family member 4	Cytoplasm	enzyme
438.662	-0.716	3.12e-07	3.96e-06	ENSMUSG00000038034.16		IGSF8	immunoglobulin superfamily member 8	Plasma Membrane	other	GV20-0251
2402.84	0.639	3.15e-07	3.99e-06	ENSMUSG00000032177.19		PDE4A	phosphodiesterase 4A	Cytoplasm	enzyme	dyphylline, dipyridamole, caffeine/ergotamine, caffeine, pentoxifylline, arofylline, tetomilast, amrinone, crisaborole, anagrelide, aspirin/dipyridamole/telmisartan, theophylline, apremilast, milrinone, cilomilast, sildenafil, drotaverin, ketotifen, roflumilast, aspirin/dipyridamole, L 869298, L-826,141, enprofylline, ibudilast
2023.32	-0.696	3.16e-07	4e-06	ENSMUSG00000026112.8		COA5	cytochrome c oxidase assembly factor 5	Cytoplasm	other
1591.47	-0.785	3.18e-07	4.02e-06	ENSMUSG00000049047.12		ARMCX3	armadillo repeat containing X-linked 3	Cytoplasm	other
2179.97	0.532	3.18e-07	4.02e-06	ENSMUSG00000021945.10		ZMYM2	zinc finger MYM-type containing 2	Nucleus	transcription regulator
1681.62	-0.638	3.22e-07	4.07e-06	ENSMUSG00000044221.15		GRSF1	G-rich RNA sequence binding factor 1	Cytoplasm	other
843.949	0.818	3.23e-07	4.08e-06	ENSMUSG00000042292.19		MRTFA	myocardin related transcription factor A	Nucleus	transcription regulator
1671.47	-0.437	3.25e-07	4.1e-06	ENSMUSG00000034290.10		NEK9	NIMA related kinase 9	Nucleus	kinase
19.97	4.309	3.33e-07	4.2e-06	ENSMUSG00000106447.2		Gm42957		Other	other
50.504	1.967	3.34e-07	4.21e-06	ENSMUSG00000074006.4		OMP	olfactory marker protein	Cytoplasm	other
52.07	1.61	3.36e-07	4.23e-06	ENSMUSG00000097217.4		Gm26549		Other	other
1968.32	-0.526	3.36e-07	4.23e-06	ENSMUSG00000073700.4		KLHL21	kelch like family member 21	Cytoplasm	enzyme
1305.84	0.86	3.37e-07	4.24e-06	ENSMUSG00000004864.14		MAPK13	mitogen-activated protein kinase 13	Cytoplasm	kinase	talmapimod
191.986	-0.98	3.41e-07	4.29e-06	ENSMUSG00000024683.7		MRPL16	mitochondrial ribosomal protein L16	Cytoplasm	other
3781.28	-0.489	3.44e-07	4.33e-06	ENSMUSG00000074698.11		CSNK2A1	casein kinase 2 alpha 1	Nucleus	kinase	SM1-71
970.084	-0.645	3.46e-07	4.34e-06	ENSMUSG00000027942.18		C1orf43	chromosome 1 open reading frame 43	Other	other
35.09	2.45	3.46e-07	4.35e-06	ENSMUSG00000023052.9		NPFF	neuropeptide FF-amide peptide precursor	Extracellular Space	other
606.557	0.658	3.49e-07	4.38e-06	ENSMUSG00000020743.16		MIF4GD	MIF4G domain containing	Other	other
2343.61	0.668	3.5e-07	4.38e-06	ENSMUSG00000025812.19		PARD3	par-3 family cell polarity regulator	Plasma Membrane	other
1730.81	-0.562	3.51e-07	4.4e-06	ENSMUSG00000031012.18		CASK	calcium/calmodulin dependent serine protein kinase	Plasma Membrane	kinase
642.475	-0.87	3.54e-07	4.44e-06	ENSMUSG00000028648.14		NDUFS5	NADH:ubiquinone oxidoreductase subunit S5	Cytoplasm	enzyme
2585.17	-0.581	3.56e-07	4.45e-06	ENSMUSG00000031960.15		AARS1	alanyl-tRNA synthetase 1	Cytoplasm	enzyme
78.762	0.035	3.56e-07	4.45e-06	ENSMUSG00000106785.2		Gm42713		Other	other
19.767	2.774	3.6e-07	4.5e-06	ENSMUSG00000105302.2		Gm19817		Other	other
1695.76	-0.622	3.61e-07	4.51e-06	ENSMUSG00000028430.15		NOL6	nucleolar protein 6	Nucleus	other
733.208	-0.941	3.62e-07	4.52e-06	ENSMUSG00000074892.10		B3GALT5	beta-1,3-galactosyltransferase 5	Cytoplasm	enzyme
330.442	-0.968	3.63e-07	4.53e-06	ENSMUSG00000019782.11		RWDD1	RWD domain containing 1	Cytoplasm	other
1622.41	-0.636	3.68e-07	4.6e-06	ENSMUSG00000027937.16		JTB	jumping translocation breakpoint	Plasma Membrane	other
867.152	-0.536	3.72e-07	4.63e-06	ENSMUSG00000022962.16		GART	phosphoribosylglycinamide formyltransferase, phosphoribosylglycinamide synthetase, phosphoribosylaminoimidazole synthetase	Cytoplasm	enzyme	pemetrexed polyglutamate, pelitrexol, bevacizumab/pemetrexed, gemcitabine/pemetrexed, bevacizumab/erlotinib/pemetrexed, bevacizumab/paclitaxel/pemetrexed, pembrolizumab/pemetrexed, lometrexol, pemetrexed
139.477	-0.871	3.71e-07	4.63e-06	ENSMUSG00000099413.2		Gm17767	predicted gene, 17767	Other	other
445.16	-1.114	3.74e-07	4.65e-06	ENSMUSG00000029864.8		GSTK1	glutathione S-transferase kappa 1	Cytoplasm	enzyme
10810.8	-0.597	3.76e-07	4.67e-06	ENSMUSG00000033487.15		FNDC3A	fibronectin type III domain containing 3A	Cytoplasm	other
5110.67	-0.731	3.75e-07	4.67e-06	ENSMUSG00000025809.16		ITGB1	integrin subunit beta 1	Plasma Membrane	transmembrane receptor	OS2966
160.83	1.096	3.76e-07	4.67e-06	ENSMUSG00000057969.16		SEMA3B	semaphorin 3B	Extracellular Space	other
3477.96	0.611	3.75e-07	4.67e-06	ENSMUSG00000034832.16		TET3	tet methylcytosine dioxygenase 3	Nucleus	enzyme
668.144	1.246	3.77e-07	4.68e-06	ENSMUSG00000041642.19		KIF21B	kinesin family member 21B	Cytoplasm	other
1678.33	-0.764	3.82e-07	4.73e-06	ENSMUSG00000079426.14		ARPC4	actin related protein 2/3 complex subunit 4	Cytoplasm	other
1141.63	-0.751	3.82e-07	4.73e-06	ENSMUSG00000027593.16		RALY	RALY heterogeneous nuclear ribonucleoprotein	Nucleus	transcription regulator
84.836	1.266	3.83e-07	4.75e-06	ENSMUSG00000025912.17		MYBL1	MYB proto-oncogene like 1	Nucleus	transcription regulator
1021.09	1.088	3.85e-07	4.76e-06	ENSMUSG00000047284.15		NEURL4	neuralized E3 ubiquitin protein ligase 4	Other	other
463.192	-0.841	3.86e-07	4.78e-06	ENSMUSG00000010406.13		MRPL52	mitochondrial ribosomal protein L52	Cytoplasm	other
2104.33	-0.693	3.87e-07	4.79e-06	ENSMUSG00000018672.16		COPZ2	COPI coat complex subunit zeta 2	Cytoplasm	transporter
416.315	0.991	3.89e-07	4.81e-06	ENSMUSG00000020069.17		HNRNPH3	heterogeneous nuclear ribonucleoprotein H3	Nucleus	other
1920.34	-0.933	3.9e-07	4.83e-06	ENSMUSG00000062933.8		Gm10123	peptidylprolyl isomerase A-like pseudogene	Other	other
1995.78	-0.658	3.95e-07	4.87e-06	ENSMUSG00000032359.15		CTSH	cathepsin H	Cytoplasm	peptidase
979.848	-0.556	3.95e-07	4.87e-06	ENSMUSG00000022031.7		ELP3	elongator acetyltransferase complex subunit 3	Nucleus	enzyme
23.699	-0.032	3.95e-07	4.87e-06	ENSMUSG00000108381.2		Gm9299	armadillo repeat containing, X-linked 3 pseudogene	Other	other
7440.17	0.964	3.97e-07	4.89e-06	ENSMUSG00000037266.19		RSRP1	arginine and serine rich protein 1	Nucleus	other
826.283	-0.709	3.97e-07	4.89e-06	ENSMUSG00000006342.16		SUSD2	sushi domain containing 2	Extracellular Space	other
237.999	1.001	4.01e-07	4.93e-06	ENSMUSG00000035266.17		HELQ	helicase, POLQ like	Nucleus	enzyme	docetaxel/epirubicin, epirubicin/paclitaxel, epirubicin
4713.3	-0.828	4e-07	4.93e-06	ENSMUSG00000027429.17		SEC23B	SEC23 homolog B, COPII coat complex component	Extracellular Space	transporter
147.333	1.023	4.03e-07	4.96e-06	ENSMUSG00000066191.13		ANKS6	ankyrin repeat and sterile alpha motif domain containing 6	Cytoplasm	other
68.812	1.699	4.03e-07	4.96e-06	ENSMUSG00000009145.7		DQX1	DEAQ-box RNA dependent ATPase 1	Other	enzyme
558.656	-0.726	4.04e-07	4.96e-06	ENSMUSG00000079658.10		ELOC	elongin C	Nucleus	transcription regulator
265.742	-0.82	4.04e-07	4.96e-06	ENSMUSG00000041632.8		MRPS27	mitochondrial ribosomal protein S27	Cytoplasm	other
4384.95	0.884	4.04e-07	4.96e-06	ENSMUSG00000052707.9		TNRC6A	trinucleotide repeat containing adaptor 6A	Nucleus	other
2230.55	-0.459	4.16e-07	5.11e-06	ENSMUSG00000070544.7		TOP1	DNA topoisomerase I	Nucleus	enzyme	bevacizumab/irinotecan/oxaliplatin, SN-38, bevacizumab/paclitaxel/topotecan, delimotecan, belotecan, bevacizumab/irinotecan, 5-fluorouracil/irinotecan/oxaliplatin, capecitabine/cetuximab/irinotecan, BAY 56-3722, cyclophosphamide/topotecan, capecitabine/irinotecan/oxaliplatin, cyclophosphamide/temozolomide/topotecan, Genz-644282, cetuximab/gimeracil/irinotecan/oxonic acid/tegafur, DB-1310, edoteca…
844.644	-0.497	4.2e-07	5.16e-06	ENSMUSG00000063801.8		AP3S2	adaptor related protein complex 3 subunit sigma 2	Cytoplasm	transporter
6113.29	-0.615	4.23e-07	5.19e-06	ENSMUSG00000029614.14		RPL6	ribosomal protein L6	Cytoplasm	other
38.51	1.894	4.25e-07	5.2e-06	ENSMUSG00000106547.2		B230303O12Rik	RIKEN cDNA B230303O12 gene	Other	other
408.46	-0.847	4.25e-07	5.2e-06	ENSMUSG00000040254.12		SEMA3D	semaphorin 3D	Extracellular Space	other
734.367	0.588	4.24e-07	5.2e-06	ENSMUSG00000041133.12		SMC1A	structural maintenance of chromosomes 1A	Nucleus	enzyme
3570.74	0.548	4.28e-07	5.23e-06	ENSMUSG00000024392.18		BAG6	BAG cochaperone 6	Nucleus	enzyme
888.757	-0.664	4.28e-07	5.23e-06	ENSMUSG00000053536.8		CSTF2T	cleavage stimulation factor subunit 2 tau variant	Nucleus	other
241.44	1.401	4.29e-07	5.24e-06	ENSMUSG00000061751.17		KALRN	kalirin RhoGEF kinase	Cytoplasm	kinase
1004.79	-0.628	4.3e-07	5.25e-06	ENSMUSG00000018965.12		YWHAH	tyrosine 3-monooxygenase/tryptophan 5-monooxygenase activation protein eta	Cytoplasm	transcription regulator
7219.27	-0.655	4.31e-07	5.26e-06	ENSMUSG00000021939.9		CTSB	cathepsin B	Cytoplasm	peptidase	pegulicianine
1687.65	-0.389	4.32e-07	5.27e-06	ENSMUSG00000027363.16		USP8	ubiquitin specific peptidase 8	Cytoplasm	peptidase
1724.44	-1.012	4.35e-07	5.3e-06	ENSMUSG00000079641.4		RPL39	ribosomal protein L39	Cytoplasm	other
2221.4	-0.435	4.37e-07	5.32e-06	ENSMUSG00000067212.9	D	H2-T-ps/H2-T23	histocompatibility 2, T region locus 23	Plasma Membrane	other
189.123	-0.997	4.37e-07	5.33e-06	ENSMUSG00000046675.8		LYSET	lysosomal enzyme trafficking factor	Cytoplasm	other
3605.6	-0.427	4.42e-07	5.37e-06	ENSMUSG00000041058.16		WWP1	WW domain containing E3 ubiquitin protein ligase 1	Cytoplasm	enzyme
1464.75	0.54	4.43e-07	5.39e-06	ENSMUSG00000025223.16		LDB1	LIM domain binding 1	Nucleus	transcription regulator
138.404	1.118	4.45e-07	5.41e-06	ENSMUSG00000103220.2		Gm37728		Other	other
2519.15	-0.681	4.45e-07	5.41e-06	ENSMUSG00000013593.13		NDUFS2	NADH:ubiquinone oxidoreductase core subunit S2	Cytoplasm	enzyme
1468.58	-0.908	4.47e-07	5.42e-06	ENSMUSG00000030876.8		METTL9	methyltransferase 9, His-X-His N1(pi)-histidine	Cytoplasm	enzyme
522.737	-0.6	4.48e-07	5.43e-06	ENSMUSG00000073062.4		Zxdb	zinc finger, X-linked, duplicated B	Other	transcription regulator
5993.71	-0.69	4.48e-07	5.44e-06	ENSMUSG00000028788.15		PTP4A2	protein tyrosine phosphatase 4A2	Cytoplasm	phosphatase
604.172	-1.214	4.51e-07	5.47e-06	ENSMUSG00000005667.9		MTHFD2	methylenetetrahydrofolate dehydrogenase (NADP+ dependent) 2, methenyltetrahydrofolate cyclohydrolase	Cytoplasm	enzyme
3266.08	-0.684	4.51e-07	5.47e-06	ENSMUSG00000017831.9		RAB5A	RAB5A, member RAS oncogene family	Cytoplasm	enzyme
3532.78	-0.823	4.52e-07	5.48e-06	ENSMUSG00000057036.8		Gm7536	ribosomal protein L27A pseudogene	Other	other
2634.75	-0.817	4.53e-07	5.48e-06	ENSMUSG00000005161.16		PRDX2	peroxiredoxin 2	Cytoplasm	enzyme
411.339	-0.751	4.55e-07	5.5e-06	ENSMUSG00000019791.13		HINT3	histidine triad nucleotide binding protein 3	Cytoplasm	enzyme
427.384	2.983	4.59e-07	5.55e-06	ENSMUSG00000074657.6		KIF5A	kinesin family member 5A	Cytoplasm	transporter
5580.07	-0.539	4.61e-07	5.57e-06	ENSMUSG00000040021.15		LATS1	large tumor suppressor kinase 1	Nucleus	kinase	TDI-011536, N-(3-benzylthiazol-2(3H)-ylidene)-1H-pyrrolo[2,3-b]pyridine-3-carboxamide
476.947	0.782	4.62e-07	5.58e-06	ENSMUSG00000024220.15		ZNF76	zinc finger protein 76	Nucleus	transcription regulator
12834.8	-0.641	4.65e-07	5.61e-06	ENSMUSG00000050708.17		FTL	ferritin light chain	Extracellular Space	other
4876.25	-0.584	4.65e-07	5.61e-06	ENSMUSG00000015363.14		TRABD	TraB domain containing	Extracellular Space	other
859.391	-0.461	4.67e-07	5.63e-06	ENSMUSG00000019849.12		PREP	prolyl endopeptidase	Cytoplasm	peptidase	Z 321
3533.03	-0.452	4.68e-07	5.64e-06	ENSMUSG00000033499.15		LARP4B	La ribonucleoprotein 4B	Cytoplasm	other
920.189	-0.829	4.69e-07	5.65e-06	ENSMUSG00000032092.6		MPZL2	myelin protein zero like 2	Plasma Membrane	other
389.311	-0.752	4.79e-07	5.76e-06	ENSMUSG00000044986.11		TST	thiosulfate sulfurtransferase	Cytoplasm	enzyme
2938.69	-0.696	4.81e-07	5.79e-06	ENSMUSG00000006373.11		PGRMC1	progesterone receptor membrane component 1	Plasma Membrane	transmembrane receptor	CT1812
5785.93	-0.702	4.81e-07	5.79e-06	ENSMUSG00000074884.13		SERF2	small EDRK-rich factor 2	Other	other
4091	-0.468	4.87e-07	5.85e-06	ENSMUSG00000009470.18		TNPO1	transportin 1	Nucleus	transporter
1729.85	-0.452	4.89e-07	5.87e-06	ENSMUSG00000052144.10		PPP4R2	protein phosphatase 4 regulatory subunit 2	Cytoplasm	other
4316.91	-1.853	4.9e-07	5.88e-06	ENSMUSG00000058558.13		RPL5	ribosomal protein L5	Cytoplasm	other
2500.96	0.976	4.92e-07	5.9e-06	ENSMUSG00000006307.17		KMT2B	lysine methyltransferase 2B	Nucleus	transcription regulator
402.023	0.822	4.93e-07	5.91e-06	ENSMUSG00000042246.6		TMC7	transmembrane channel like 7	Other	other
2887.22	-0.886	4.95e-07	5.94e-06	ENSMUSG00000038717.10		ATP5MG	ATP synthase membrane subunit g	Cytoplasm	enzyme
699.002	-1.003	4.96e-07	5.94e-06	ENSMUSG00000051579.11		TCEAL8	transcription elongation factor A like 8	Other	other
24.018	2.979	4.97e-07	5.95e-06	ENSMUSG00000113357.2		Gm19195	NADH dehydrogenase (ubiquinone) 1 alpha subcomplex, assembly factor 4 pseudogene	Other	other
2183.89	-0.585	4.98e-07	5.96e-06	ENSMUSG00000036402.14		GNG12	G protein subunit gamma 12	Plasma Membrane	enzyme
8275.66	-0.697	5.02e-07	6e-06	ENSMUSG00000027642.16		RPN2	ribophorin II	Cytoplasm	enzyme
202.176	-0.98	5.03e-07	6e-06	ENSMUSG00000002477.6		SNRPD1	small nuclear ribonucleoprotein D1 polypeptide	Nucleus	other
426.106	1.085	5.02e-07	6e-06	ENSMUSG00000037007.18		ZNF3	zinc finger protein 3	Nucleus	transcription regulator
716.32	-0.803	5.07e-07	6.05e-06	ENSMUSG00000002379.8		NDUFA11	NADH:ubiquinone oxidoreductase subunit A11	Cytoplasm	enzyme
1901.85	-0.614	5.11e-07	6.09e-06	ENSMUSG00000015733.14		CAPZA2	capping actin protein of muscle Z-line subunit alpha 2	Cytoplasm	other
1118.05	-0.603	5.12e-07	6.1e-06	ENSMUSG00000024953.18		PRDX5	peroxiredoxin 5	Cytoplasm	enzyme	auranofin
188.911	1.055	5.18e-07	6.17e-06	ENSMUSG00000041775.8		Mapk1ip1	mitogen-activated protein kinase 1 interacting protein 1	Nucleus	other
1809.99	-0.639	5.18e-07	6.17e-06	ENSMUSG00000031799.11		TPM4	tropomyosin 4	Cytoplasm	other
568.988	0.8	5.21e-07	6.2e-06	ENSMUSG00000042570.16		MIER2	MIER family member 2	Nucleus	transcription regulator
4758.56	-0.78	5.23e-07	6.23e-06	ENSMUSG00000020326.8		CCNG1	cyclin G1	Nucleus	other
574.9	-0.591	5.25e-07	6.24e-06	ENSMUSG00000042426.7		DHX29	DExH-box helicase 29	Cytoplasm	enzyme
2490.17	-0.804	5.29e-07	6.29e-06	ENSMUSG00000048758.15		RPL29	ribosomal protein L29	Cytoplasm	other
44.817	2.01	5.32e-07	6.32e-06	ENSMUSG00000087381.10		Gm16008		Other	other
904.425	-0.666	5.34e-07	6.34e-06	ENSMUSG00000022131.4		GPR180	G protein-coupled receptor 180	Cytoplasm	other
775.701	-0.77	5.45e-07	6.46e-06	ENSMUSG00000028261.14		NDUFAF4	NADH:ubiquinone oxidoreductase complex assembly factor 4	Cytoplasm	other
1392.97	0.668	5.49e-07	6.5e-06	ENSMUSG00000037791.16		PHF12	PHD finger protein 12	Nucleus	transcription regulator
865.936	-0.779	5.52e-07	6.54e-06	ENSMUSG00000021039.10		SNW1	SNW domain containing 1	Nucleus	transcription regulator
3517.88	-0.456	5.53e-07	6.55e-06	ENSMUSG00000042444.11		MINDY2	MINDY lysine 48 deubiquitinase 2	Nucleus	transporter
2769.41	0.847	5.54e-07	6.56e-06	ENSMUSG00000028248.16		PNISR	PNN interacting serine and arginine rich protein	Nucleus	other
28.407	2.753	5.56e-07	6.58e-06	ENSMUSG00000117538.2		AC096777.1		Other	other
338.562	-0.818	5.57e-07	6.58e-06	ENSMUSG00000031373.5		CA5B	carbonic anhydrase 5B	Cytoplasm	enzyme	methazolamide, hydrochlorothiazide, acetazolamide, trichloromethiazide, chlorothiazide, chlorthalidone, benzthiazide, sulfacetamide, topiramate
195.36	-0.311	5.58e-07	6.58e-06	ENSMUSG00000086922.3		Gm13835	proteasome (prosome, macropain) subunit, alpha type 3 pseudogene	Other	other
268.292	-1.142	5.56e-07	6.58e-06	ENSMUSG00000026424.9		GPR37L1	G protein-coupled receptor 37 like 1	Plasma Membrane	G-protein coupled receptor
2808.67	0.786	5.58e-07	6.58e-06	ENSMUSG00000032580.13		RBM5	RNA binding motif protein 5	Nucleus	other
168.209	1.278	5.59e-07	6.59e-06	ENSMUSG00000103897.2		Pcdhga8	protocadherin gamma subfamily A, 8	Other	other
820.333	0.606	5.62e-07	6.63e-06	ENSMUSG00000061758.14		Akr1b10	aldo-keto reductase family 1, member B10	Cytoplasm	enzyme
810.764	-0.659	5.63e-07	6.64e-06	ENSMUSG00000026889.13		RBM18	RNA binding motif protein 18	Other	other
737.43	-0.648	5.65e-07	6.65e-06	ENSMUSG00000030407.3		QPCTL	glutaminyl-peptide cyclotransferase like	Cytoplasm	enzyme
1214.22	-0.604	5.66e-07	6.66e-06	ENSMUSG00000018559.17		CTDNEP1	CTD nuclear envelope phosphatase 1	Extracellular Space	phosphatase
3521.79	0.506	5.67e-07	6.67e-06	ENSMUSG00000033713.13		FOXN3	forkhead box N3	Nucleus	transcription regulator
83.099	1.716	5.67e-07	6.67e-06	ENSMUSG00000029605.18		Oas1b	2'-5' oligoadenylate synthetase 1B	Cytoplasm	enzyme
100.616	1.78	5.69e-07	6.68e-06	ENSMUSG00000090236.4		Car15	carbonic anhydrase 15	Extracellular Space	enzyme
808.509	0.835	5.69e-07	6.68e-06	ENSMUSG00000001138.14		CNNM3	cyclin and CBS domain divalent metal cation transport mediator 3	Other	other
175.384	1.094	5.74e-07	6.74e-06	ENSMUSG00000040624.19		PLEKHG1	pleckstrin homology and RhoGEF domain containing G1	Extracellular Space	other
733.661	0.732	5.81e-07	6.82e-06	ENSMUSG00000022475.20		HDAC7	histone deacetylase 7	Nucleus	transcription regulator	tributyrin, belinostat, pyroxamide
1571.3	-0.557	5.81e-07	6.82e-06	ENSMUSG00000068566.14		MYADM	myeloid associated differentiation marker	Nucleus	other
1118.02	-0.703	5.84e-07	6.85e-06	ENSMUSG00000040410.15		FBXL4	F-box and leucine rich repeat protein 4	Nucleus	other
1139.18	-0.699	5.87e-07	6.88e-06	ENSMUSG00000022450.7		NDUFA6	NADH:ubiquinone oxidoreductase subunit A6	Cytoplasm	enzyme
472.535	-0.617	5.88e-07	6.89e-06	ENSMUSG00000047712.9		UST	uronyl 2-sulfotransferase	Cytoplasm	enzyme
1362.11	0.428	5.9e-07	6.91e-06	ENSMUSG00000042548.15		ASXL1	ASXL transcriptional regulator 1	Nucleus	transcription regulator
70.061	1.695	5.96e-07	6.97e-06	ENSMUSG00000086288.2		Gm15265		Other	other
1167.57	-0.646	5.97e-07	6.97e-06	ENSMUSG00000036835.8		PSENEN	presenilin enhancer, gamma-secretase subunit	Plasma Membrane	peptidase
2260.95	-0.75	5.98e-07	6.98e-06	ENSMUSG00000093989.2		RNASEK	ribonuclease K	Other	peptidase
246.247	-0.943	6.02e-07	7.03e-06	ENSMUSG00000079317.11		TRAPPC2	trafficking protein particle complex subunit 2	Cytoplasm	other
1104.03	-0.822	6.04e-07	7.05e-06	ENSMUSG00000029632.8		NDUFA4	NDUFA4 mitochondrial complex associated	Cytoplasm	enzyme
7557.71	0.775	6.05e-07	7.06e-06	ENSMUSG00000022829.15		STXBP5L	syntaxin binding protein 5L	Cytoplasm	other
109.921	1.388	6.09e-07	7.1e-06	ENSMUSG00000048445.7		CCDC57	coiled-coil domain containing 57	Cytoplasm	other
682.846	0.723	6.11e-07	7.12e-06	ENSMUSG00000030720.17		CLN3	CLN3 lysosomal/endosomal transmembrane protein, battenin	Cytoplasm	other
933.168	-0.688	6.13e-07	7.14e-06	ENSMUSG00000039474.14		WFS1	wolframin ER transmembrane glycoprotein	Cytoplasm	enzyme
420.196	-0.984	6.15e-07	7.16e-06	ENSMUSG00000096145.3		VKORC1	vitamin K epoxide reductase complex subunit 1	Cytoplasm	enzyme	acenocoumarol, phenprocoumon, phenindione, dicumarol, warfarin, fondaparinux/warfarin, enoxaparin/warfarin, vitamin K3
393.814	1.332	6.18e-07	7.19e-06	ENSMUSG00000022822.18		ABCC5	ATP binding cassette subfamily C member 5	Plasma Membrane	transporter
99.572	0.999	6.27e-07	7.29e-06	ENSMUSG00000006464.10		BBS1	Bardet-Biedl syndrome 1	Extracellular Space	other
260.945	-0.808	6.28e-07	7.3e-06	ENSMUSG00000020766.5		GALK1	galactokinase 1	Cytoplasm	kinase
1690.77	-0.442	6.29e-07	7.3e-06	ENSMUSG00000035781.16		R3HDM4	R3H domain containing 4	Other	other
1153.18	-0.451	6.35e-07	7.37e-06	ENSMUSG00000042572.13		UBE2Q1	ubiquitin conjugating enzyme E2 Q1	Other	enzyme
688.943	-0.693	6.41e-07	7.44e-06	ENSMUSG00000026766.17		MMADHC	metabolism of cobalamin associated D	Cytoplasm	other
7334.17	-0.449	6.46e-07	7.49e-06	ENSMUSG00000024740.11		DDB1	damage specific DNA binding protein 1	Nucleus	other
17240.1	-0.904	6.46e-07	7.49e-06	ENSMUSG00000014956.16		PPP1CB	protein phosphatase 1 catalytic subunit beta	Cytoplasm	phosphatase
629.314	-0.578	6.5e-07	7.52e-06	ENSMUSG00000071652.9		INTS5	integrator complex subunit 5	Nucleus	other
316.13	0.881	6.53e-07	7.56e-06	ENSMUSG00000030409.17		DMPK	DM1 protein kinase	Cytoplasm	kinase
687.434	0.843	6.55e-07	7.57e-06	ENSMUSG00000028582.15		CC2D1B	coiled-coil and C2 domain containing 1B	Nucleus	transcription regulator
104.247	1.71	6.54e-07	7.57e-06	ENSMUSG00000103081.4		Pcdhgb8	protocadherin gamma subfamily B, 8	Other	other
910.699	-0.643	6.56e-07	7.58e-06	ENSMUSG00000029569.10		TMEM168	transmembrane protein 168	Cytoplasm	other
2937.99	-0.51	6.59e-07	7.61e-06	ENSMUSG00000036093.8		ARL5A	ADP ribosylation factor like GTPase 5A	Other	enzyme
150.807	0.964	6.59e-07	7.61e-06	ENSMUSG00000028689.15		CCDC163	CCDC163 homolog	Other	other
287.407	-0.86	6.59e-07	7.61e-06	ENSMUSG00000019689.5		FMC1	formation of mitochondrial complex V assembly factor 1 homolog	Cytoplasm	other
1667.1	-0.596	6.59e-07	7.61e-06	ENSMUSG00000028826.15		MACO1	macoilin 1	Nucleus	other
260.797	0.738	6.65e-07	7.67e-06	ENSMUSG00000038515.11		GRTP1	growth hormone regulated TBC protein 1	Other	other
1120.98	-1.028	6.68e-07	7.69e-06	ENSMUSG00000037465.11		KLF10	KLF transcription factor 10	Nucleus	transcription regulator
1423.25	1.037	6.69e-07	7.71e-06	ENSMUSG00000028059.17		ARHGEF2	Rho/Rac guanine nucleotide exchange factor 2	Cytoplasm	other	paclitaxel/topotecan, bevacizumab/paclitaxel, paclitaxel, lapatinib/paclitaxel, afatinib/paclitaxel, paclitaxel/pertuzumab/trastuzumab, paclitaxel/rituximab, bortezomib/paclitaxel, bevacizumab/paclitaxel/topotecan, paclitaxel/ramucirumab, docetaxel/paclitaxel, paclitaxel/trastuzumab, bevacizumab/paclitaxel/pemetrexed, neratinib/paclitaxel, epirubicin/paclitaxel, atezolizumab/paclitaxel, everolimu…
537.604	-0.737	6.77e-07	7.79e-06	ENSMUSG00000028647.14		MYCBP	MYC binding protein	Nucleus	transcription regulator
745.884	-0.852	6.85e-07	7.88e-06	ENSMUSG00000031467.11		AGPAT5	1-acylglycerol-3-phosphate O-acyltransferase 5	Cytoplasm	enzyme
746.928	0.678	6.89e-07	7.92e-06	ENSMUSG00000040928.16		S100PBP	S100P binding protein	Nucleus	other
2888.48	-0.757	6.9e-07	7.93e-06	ENSMUSG00000040006.14		GINM1	glycosylated integral membrane protein 1	Cytoplasm	other
1164.6	-0.724	6.99e-07	8.03e-06	ENSMUSG00000031839.8		HSBP1	heat shock factor binding protein 1	Nucleus	other
1194.74	0.636	7.03e-07	8.07e-06	ENSMUSG00000003778.15		BRD8	bromodomain containing 8	Nucleus	transcription regulator
2802.19	-0.93	7.05e-07	8.09e-06	ENSMUSG00000105987.6		AI506816	expressed sequence AI506816	Other	other
3000.13	-0.637	7.06e-07	8.09e-06	ENSMUSG00000020440.15		ARF5	ADP ribosylation factor 5	Cytoplasm	enzyme
899.105	0.834	7.08e-07	8.11e-06	ENSMUSG00000022433.22		CSNK1E	casein kinase 1 epsilon	Cytoplasm	kinase	PF-670462, umbralisib, SR-3029, IC261, WZ3105, SM1-71, PF-4800567
3972.59	-0.494	7.15e-07	8.19e-06	ENSMUSG00000055681.15		COPE	COPI coat complex subunit epsilon	Cytoplasm	transporter
69.37	1.696	7.15e-07	8.19e-06	ENSMUSG00000025500.13		LMNTD2	lamin tail domain containing 2	Other	other
955.95	0.838	7.16e-07	8.19e-06	ENSMUSG00000026812.17		TSC1	TSC complex subunit 1	Cytoplasm	other
602.052	0.728	7.17e-07	8.2e-06	ENSMUSG00000073147.5		5031425E22Rik		Other	other
9009.06	-0.643	7.18e-07	8.2e-06	ENSMUSG00000078578.10		UBE2D3	ubiquitin conjugating enzyme E2 D3	Cytoplasm	enzyme
4362.31	-0.743	7.24e-07	8.27e-06	ENSMUSG00000063457.15		RPS15	ribosomal protein S15	Cytoplasm	other
31.486	2.114	7.29e-07	8.32e-06	ENSMUSG00000059751.8		Rps3a3	ribosomal protein S3A3	Other	other
9893.1	-0.729	7.32e-07	8.34e-06	ENSMUSG00000031328.17		FLNA	filamin A	Cytoplasm	other
269.943	-0.754	7.31e-07	8.34e-06	ENSMUSG00000078945.11		Naip2	NLR family, apoptosis inhibitory protein 2	Other	other
897.798	-0.514	7.35e-07	8.38e-06	ENSMUSG00000021737.5		PSMD6	proteasome 26S subunit, non-ATPase 6	Cytoplasm	enzyme
1200.52	0.585	7.45e-07	8.48e-06	ENSMUSG00000021327.20		Zkscan3	zinc finger with KRAB and SCAN domains 3	Nucleus	transcription regulator
11502	-0.765	7.49e-07	8.52e-06	ENSMUSG00000058443.6		Rpl10-ps3	ribosomal protein L10, pseudogene 3	Cytoplasm	other
7526.69	-0.548	7.51e-07	8.55e-06	ENSMUSG00000006740.15		KIF5B	kinesin family member 5B	Cytoplasm	other
3673.8	-0.425	7.55e-07	8.58e-06	ENSMUSG00000020777.17		ACOX1	acyl-CoA oxidase 1	Cytoplasm	enzyme
796.838	-0.581	7.56e-07	8.58e-06	ENSMUSG00000050088.10		C6orf120	chromosome 6 open reading frame 120	Cytoplasm	other
963.031	-0.715	7.55e-07	8.58e-06	ENSMUSG00000047260.5		EMC6	ER membrane protein complex subunit 6	Cytoplasm	other
17.569	2.416	7.56e-07	8.58e-06	ENSMUSG00000097773.2		Gm10614		Other	other
57.438	2.058	7.55e-07	8.58e-06	ENSMUSG00000106497.2		Gm43195		Other	other
2564.77	0.681	7.55e-07	8.58e-06	ENSMUSG00000021690.11		JMY	junction mediating and regulatory protein, p53 cofactor	Nucleus	transcription regulator
1229.54	-0.643	7.6e-07	8.61e-06	ENSMUSG00000028986.13		KLHL7	kelch like family member 7	Nucleus	other
1434.24	-0.545	7.6e-07	8.61e-06	ENSMUSG00000036676.15		TMTC3	transmembrane O-mannosyltransferase targeting cadherins 3	Cytoplasm	enzyme
1248.33	-0.95	7.7e-07	8.72e-06	ENSMUSG00000068240.6		Uba52rt	ubiquitin A-52 residue ribosomal protein fusion product 1, retrotransposed	Cytoplasm	other
2259.26	-0.742	7.72e-07	8.75e-06	ENSMUSG00000039001.13		RPS21	ribosomal protein S21	Cytoplasm	other
8105.73	-0.767	7.77e-07	8.8e-06	ENSMUSG00000005087.18		CD44	CD44 molecule (IN blood group)	Plasma Membrane	other	SPL-108, A6 peptide, anti-CD44v7 antibody, AMC303, CA102N, RO5429083
544.407	0.69	7.78e-07	8.8e-06	ENSMUSG00000044950.8		PWWP2A	PWWP domain containing 2A	Nucleus	other
32208.6	0.928	7.85e-07	8.87e-06	ENSMUSG00000028456.19		UNC13B	unc-13 homolog B	Cytoplasm	other
2818.79	-0.61	7.9e-07	8.92e-06	ENSMUSG00000054766.14		SET	SET nuclear proto-oncogene	Nucleus	other
426.086	-0.782	7.92e-07	8.94e-06	ENSMUSG00000009549.15		SRP14	signal recognition particle 14	Cytoplasm	other
407.4	-1.067	7.93e-07	8.95e-06	ENSMUSG00000021456.9		FBP2	fructose-bisphosphatase 2	Cytoplasm	phosphatase
974.587	-0.898	7.93e-07	8.95e-06	ENSMUSG00000021520.5		UQCRB	ubiquinol-cytochrome c reductase binding protein	Cytoplasm	enzyme
595.308	-0.542	7.97e-07	8.99e-06	ENSMUSG00000023110.13		PRMT5	protein arginine methyltransferase 5	Cytoplasm	enzyme	JNJ-64619178, PF-06939999, TNG908, PRT543, PRMT5 inhibitor, AUR-105, TNG462, AMG 193, SH3765, SYHX2001, MRTX1719, GSK3326595, PRT811
1939.34	-0.49	8.02e-07	9.04e-06	ENSMUSG00000038121.7		FAM210A	family with sequence similarity 210 member A	Cytoplasm	other
3175.63	0.715	8.05e-07	9.07e-06	ENSMUSG00000032637.16		ATXN2L	ataxin 2 like	Nucleus	other
132.128	1.799	8.08e-07	9.1e-06	ENSMUSG00000109314.2		Gm44699		Other	other
832.878	-0.686	8.08e-07	9.1e-06	ENSMUSG00000020720.14		PSMD12	proteasome 26S subunit, non-ATPase 12	Cytoplasm	other
13414.7	-0.787	8.11e-07	9.12e-06	ENSMUSG00000029390.14		TMED2	transmembrane p24 trafficking protein 2	Cytoplasm	other
2243.59	0.411	8.16e-07	9.17e-06	ENSMUSG00000031666.16		RBL2	RB transcriptional corepressor like 2	Nucleus	other
34.391	2.031	8.23e-07	9.25e-06	ENSMUSG00000091831.7		Gm4707	ATP synthase, H+ transporting mitochondrial F1 complex, beta subunit pseudogene	Other	other
2315.52	0.797	8.24e-07	9.25e-06	ENSMUSG00000021767.21		KAT6B	lysine acetyltransferase 6B	Nucleus	enzyme	PF-07248144
1630.93	-0.883	8.32e-07	9.34e-06	ENSMUSG00000028957.13		PER3	period circadian regulator 3	Nucleus	other
152.845	0.848	8.39e-07	9.41e-06	ENSMUSG00000063049.5		ING2	inhibitor of growth family member 2	Nucleus	transcription regulator
859.972	-0.672	8.39e-07	9.41e-06	ENSMUSG00000026895.8		NDUFA8	NADH:ubiquinone oxidoreductase subunit A8	Cytoplasm	enzyme
783.12	0.784	8.43e-07	9.44e-06	ENSMUSG00000026339.19		CCDC93	coiled-coil domain containing 93	Extracellular Space	other
3249.79	-0.697	8.44e-07	9.45e-06	ENSMUSG00000041313.15		SLC7A1	solute carrier family 7 member 1	Plasma Membrane	transporter
24.858	2.234	8.47e-07	9.47e-06	ENSMUSG00000112550.2		Gm6627	Ewing sarcoma breakpoint region 1 pseudogene	Other	other
965.358	-0.754	8.47e-07	9.47e-06	ENSMUSG00000002416.14		NDUFB2	NADH:ubiquinone oxidoreductase subunit B2	Cytoplasm	enzyme
549.426	0.895	8.51e-07	9.52e-06	ENSMUSG00000020770.14		UNK	unk zinc finger	Nucleus	transporter
354.156	-0.797	8.59e-07	9.6e-06	ENSMUSG00000023988.9		BYSL	bystin like	Nucleus	other
1943.77	-0.518	8.68e-07	9.69e-06	ENSMUSG00000040354.15		MARS1	methionyl-tRNA synthetase 1	Cytoplasm	enzyme
516.892	0.785	8.75e-07	9.77e-06	ENSMUSG00000039308.7		NDST2	N-deacetylase and N-sulfotransferase 2	Cytoplasm	enzyme
2822.05	-0.838	8.77e-07	9.78e-06	ENSMUSG00000028719.9		CMPK1	cytidine/uridine monophosphate kinase 1	Nucleus	kinase
10951.3	0.649	8.9e-07	9.92e-06	ENSMUSG00000025085.17		ABLIM1	actin binding LIM protein 1	Cytoplasm	other
1021.83	-0.926	8.9e-07	9.92e-06	ENSMUSG00000022674.16		UBE2V2	ubiquitin conjugating enzyme E2 V2	Cytoplasm	enzyme
106.656	1.778	8.93e-07	9.95e-06	ENSMUSG00000035370.10		Gm49322		Other	other
2006.05	0.507	8.98e-07	1e-05	ENSMUSG00000033526.17		PPIP5K1	diphosphoinositol pentakisphosphate kinase 1	Nucleus	phosphatase	SC-919
94.313	1.599	9e-07	1e-05	ENSMUSG00000051977.17		PRDM9	PR/SET domain 9	Nucleus	enzyme
74.002	1.326	9.13e-07	1.01e-05	ENSMUSG00000097944.3		A130014A01Rik		Other	other
1487.55	-0.442	9.07e-07	1.01e-05	ENSMUSG00000040351.12		ANKIB1	ankyrin repeat and IBR domain containing 1	Nucleus	transcription regulator
2101.22	-0.688	9.04e-07	1.01e-05	ENSMUSG00000038274.14		FAU	FAU ubiquitin like and ribosomal protein S30 fusion	Cytoplasm	other
11053.7	-0.641	9.14e-07	1.01e-05	ENSMUSG00000023944.15		HSP90AB1	heat shock protein 90 alpha family class B member 1	Cytoplasm	enzyme	alvespimycin, retaspimycin, pimitespib, cisplatin
749.529	-0.461	9.1e-07	1.01e-05	ENSMUSG00000078908.11		MON1B	MON1 homolog B, secretory trafficking associated	Cytoplasm	other
380.825	0.884	9.17e-07	1.02e-05	ENSMUSG00000097061.3		9330151L19Rik	RIKEN cDNA 9330151L19 gene	Other	other
1107.38	1.084	9.2e-07	1.02e-05	ENSMUSG00000040111.18		GRAMD1B	GRAM domain containing 1B	Cytoplasm	transporter
847.525	-0.686	9.21e-07	1.02e-05	ENSMUSG00000036733.17		RBM42	RNA binding motif protein 42	Nucleus	other
4273.15	-0.927	9.15e-07	1.02e-05	ENSMUSG00000019872.14		SMPDL3A	sphingomyelin phosphodiesterase acid like 3A	Extracellular Space	enzyme
270.74	-0.903	9.28e-07	1.03e-05	ENSMUSG00000040888.12		GFER	growth factor, augmenter of liver regeneration	Nucleus	enzyme	MitoBloCK-6
755.436	-0.64	9.37e-07	1.04e-05	ENSMUSG00000008036.12		AP2S1	adaptor related protein complex 2 subunit sigma 1	Cytoplasm	transporter
548.083	-0.617	9.43e-07	1.04e-05	ENSMUSG00000066839.13		ECSIT	ECSIT signaling integrator	Nucleus	transcription regulator
118.157	1.358	9.45e-07	1.04e-05	ENSMUSG00000105340.6		Gm42878		Other	other
693.411	0.665	9.48e-07	1.05e-05	ENSMUSG00000026972.16		ARRDC1	arrestin domain containing 1	Cytoplasm	other
932.053	0.944	9.52e-07	1.05e-05	ENSMUSG00000023055.11		CALCOCO1	calcium binding and coiled-coil domain 1	Nucleus	transcription regulator
165.233	1.021	9.55e-07	1.05e-05	ENSMUSG00000018372.14		CEP95	centrosomal protein 95	Cytoplasm	other
529.422	0.851	9.47e-07	1.05e-05	ENSMUSG00000027936.19		CRTC2	CREB regulated transcription coactivator 2	Nucleus	other
1570.93	-0.457	9.61e-07	1.06e-05	ENSMUSG00000056216.10		CEBPG	CCAAT enhancer binding protein gamma	Nucleus	transcription regulator
5110.87	0.6	9.66e-07	1.06e-05	ENSMUSG00000033590.9		MYO5C	myosin VC	Cytoplasm	other
72.814	1.876	9.77e-07	1.07e-05	ENSMUSG00000085667.2		Gm12992	predicted gene 12992	Other	other
1558.83	0.689	9.75e-07	1.07e-05	ENSMUSG00000033149.18		PHLDB2	pleckstrin homology like domain family B member 2	Cytoplasm	other
2318.42	-0.694	9.69e-07	1.07e-05	ENSMUSG00000071415.7		RPL23	ribosomal protein L23	Cytoplasm	other
15.06	3.119	9.69e-07	1.07e-05	ENSMUSG00000024131.9		SLC3A1	solute carrier family 3 member 1	Plasma Membrane	transporter
2068.09	-0.798	9.77e-07	1.07e-05	ENSMUSG00000062397.9		ZNF706	zinc finger protein 706	Other	other
1862.65	0.721	9.89e-07	1.08e-05	ENSMUSG00000021738.6		ATXN7	ataxin 7	Nucleus	other
111.275	1.091	9.88e-07	1.08e-05	ENSMUSG00000111375.6		BTBD8	BTB domain containing 8	Nucleus	other
947.991	-0.718	9.81e-07	1.08e-05	ENSMUSG00000024026.14		GLO1	glyoxalase I	Cytoplasm	enzyme
660.409	0.943	9.87e-07	1.08e-05	ENSMUSG00000074151.15		NLRC5	NLR family CARD domain containing 5	Cytoplasm	transcription regulator
9735.42	-0.463	9.97e-07	1.09e-05	ENSMUSG00000035133.10		ARHGAP5	Rho GTPase activating protein 5	Cytoplasm	enzyme
71.033	1.298	1.01e-06	1.1e-05	ENSMUSG00000119994.1		A430046D13Rik	Riken cDNA A430046D13 gene	Other	other
429.963	1.126	1.01e-06	1.1e-05	ENSMUSG00000039623.14		AP5Z1	adaptor related protein complex 5 subunit zeta 1	Nucleus	other
959.858	-0.676	1e-06	1.1e-05	ENSMUSG00000010048.11		IFRD2	interferon related developmental regulator 2	Cytoplasm	translation regulator
715.288	0.906	9.99e-07	1.1e-05	ENSMUSG00000045409.17		TRIM39	tripartite motif containing 39	Cytoplasm	other
39.65	1.989	1.01e-06	1.11e-05	ENSMUSG00000089769.2		Gm16574	RAN GTPase activating protein 1 pseudogene	Other	other
875.728	-0.718	1.02e-06	1.12e-05	ENSMUSG00000039323.19		IGFBP2	insulin like growth factor binding protein 2	Extracellular Space	other
12733.6	-0.709	1.03e-06	1.12e-05	ENSMUSG00000032068.15		PLET1	placenta expressed transcript 1	Plasma Membrane	other
923.785	-0.705	1.03e-06	1.12e-05	ENSMUSG00000037049.10		SMPD1	sphingomyelin phosphodiesterase 1	Cytoplasm	enzyme	acid sphingomyelinase inhibitor
879.662	0.803	1.03e-06	1.13e-05	ENSMUSG00000024960.10		PLCB3	phospholipase C beta 3	Cytoplasm	enzyme
383.412	-0.732	1.04e-06	1.13e-05	ENSMUSG00000024217.11		SNRPC	small nuclear ribonucleoprotein polypeptide C	Nucleus	other
996.155	-0.721	1.04e-06	1.13e-05	ENSMUSG00000027858.14		TSPAN2	tetraspanin 2	Extracellular Space	other
1746.61	0.579	1.05e-06	1.14e-05	ENSMUSG00000022286.17		GRHL2	grainyhead like transcription factor 2	Nucleus	transcription regulator
2528.94	-0.677	1.04e-06	1.14e-05	ENSMUSG00000056234.16		NCOA4	nuclear receptor coactivator 4	Nucleus	transcription regulator
1876.48	0.581	1.06e-06	1.15e-05	ENSMUSG00000073557.13		PPP1R12B	protein phosphatase 1 regulatory subunit 12B	Cytoplasm	phosphatase
1894.22	-0.794	1.05e-06	1.15e-05	ENSMUSG00000094724.9		Rnaset2b	ribonuclease T2B	Extracellular Space	enzyme
26.409	2.155	1.07e-06	1.16e-05	ENSMUSG00000114622.2		Gm18990	ATPase, H+ transporting, lysosomal V1 subunit A pseudogene	Other	other
157.355	1.257	1.08e-06	1.17e-05	ENSMUSG00000103793.2		Pcdhga6	protocadherin gamma subfamily A, 6	Other	other
106.462	1.327	1.08e-06	1.17e-05	ENSMUSG00000121398.1	D	Slfn10-ps	schlafen 10, pseudogene	Other	other
299.304	1.205	1.09e-06	1.18e-05	ENSMUSG00000103732.2		Gm38315		Other	other
16701.8	-1.036	1.08e-06	1.18e-05	ENSMUSG00000015656.18		HSPA8	heat shock protein family A (Hsp70) member 8	Cytoplasm	enzyme	SHetA2
3328.44	0.739	1.1e-06	1.19e-05	ENSMUSG00000030067.18		FOXP1	forkhead box P1	Nucleus	transcription regulator
1659.99	-0.599	1.1e-06	1.19e-05	ENSMUSG00000020611.15		GNA13	G protein subunit alpha 13	Plasma Membrane	enzyme
1137.18	-0.625	1.1e-06	1.19e-05	ENSMUSG00000026158.12		OGFRL1	opioid growth factor receptor like 1	Other	other
5047.47	-0.73	1.09e-06	1.19e-05	ENSMUSG00000033684.15		QSOX1	quiescin sulfhydryl oxidase 1	Cytoplasm	enzyme
46.686	2.138	1.11e-06	1.2e-05	ENSMUSG00000002578.19		IKZF4	IKAROS family zinc finger 4	Nucleus	transcription regulator
60.922	1.838	1.12e-06	1.21e-05	ENSMUSG00000074577.10		RIPOR3	RIPOR family member 3	Other	other
[truncated: 54,066 more rows]

## Sheet: pathways
Ingenuity Canonical Pathways	-log(B-H p-value)	Qvalue	Ratio	z-score	Molecules
SRP-dependent cotranslational protein targeting to membrane	5.21	6.16595e-06	0.155	-4.264	Rpl32l,RPL36AL,RPL37A,RPL39,RPL41,RPL5,RPL9,RPLP0,RPS14,RPS16,RPS26,RPS27L,RPS28,RPS29,RPS5,SEC61B,SPCS1,SPCS2,SPCS3,SSR2,SSR3,TRAM1
Nonsense-Mediated Decay (NMD)	3.39	0.00040738	0.145	-3.638	ETF1,GSPT1,RPL36AL,RPL37A,RPL39,RPL41,RPL5,RPL9,RPLP0,RPS14,RPS16,RPS26,RPS27L,RPS28,RPS29,RPS5,SMG6
Eukaryotic Translation Termination	3.31	0.000489779	0.139	-3.638	ETF1,GSPT1,Rpl32l,RPL36AL,RPL37A,RPL39,RPL41,RPL5,RPL9,RPLP0,RPS14,RPS16,RPS26,RPS27L,RPS28,RPS29,RPS5
Protein Kinase A Signaling	2.49	0.00323594	0.0808	0.6	ADCY4,AKAP8,APEX1,DUSP4,DUSP6,EBI3,GDPD3,GNB5,GNG4,H1-1,H1-5,KDELR2,LIPE,PDE4C,PDE9A,PHKG1,PLCG1,PLCH2,PPP1R1B,PPP3R1,PRKCD,PTP4A1,PTPDC1,PTPN13,PTPRM,PTPRR,PTPRS,PTPRU,RYR2,RYR3,SMPDL3B,TNNI3
Response of EIF2AK4 (GCN2) to amino acid deficiency	2.49	0.00323594	0.136	-3.742	RPL36AL,RPL37A,RPL39,RPL41,RPL5,RPL9,RPLP0,RPS14,RPS16,RPS26,RPS27L,RPS28,RPS29,RPS5
Insulin Secretion Signaling Pathway	2.42	0.00380189	0.0896	-0.426	ADCY4,AGO3,CACNA1C,CACNA1G,CACNB1,EIF1,EIF4E,GOSR2,HCK,KCNB1,KCNJ11,PLCG1,PLCH2,PRKCD,RPS6KB2,RYR2,RYR3,SEC61B,SLC2A5,SPCS1,SPCS2,SPCS3,SSR2,SSR3,STX1B
Eukaryotic Translation Elongation	2.4	0.00398107	0.123	-3.357	Rpl32l,RPL36AL,RPL37A,RPL39,RPL41,RPL5,RPL9,RPLP0,RPS14,RPS16,RPS26,RPS27L,RPS28,RPS29,RPS5
BMAL1:CLOCK,NPAS2 activates circadian gene expression	2.4	0.00398107	0.259	-0.378	BHLHE40,BHLHE41,BMAL1,DBP,F7,NPAS2,SERPINE1
Eukaryotic Translation Initiation	2.01	0.00977237	0.107	-3.5	EIF4E,Rpl32l,RPL36AL,RPL37A,RPL39,RPL41,RPL5,RPL9,RPLP0,RPS14,RPS16,RPS26,RPS27L,RPS28,RPS29,RPS5
Circadian Rhythm Signaling	1.99	0.0102329	0.0852		ADCY4,BHLHE40,BHLHE41,BMAL1,CACNA1C,CACNA1G,CACNB1,CIART,CRY1,DBP,EIF4E,GNB5,GNG4,GRIN2A,HCK,MAP2K7,NOS1,PER2,PLCG1,PLCH2,PRKCD,RYR2,RYR3
Signaling by ROBO receptors	1.75	0.0177828	0.0854		ETF1,GSPT1,ROBO3,Rpl32l,RPL36AL,RPL37A,RPL39,RPL41,RPL5,RPL9,RPLP0,RPS14,RPS16,RPS26,RPS27L,RPS28,RPS29,RPS5,SLIT2,SRGAP1,ZSWIM8
Selenoamino acid metabolism	1.74	0.018197	0.103	-3.357	Rpl32l,RPL36AL,RPL37A,RPL39,RPL41,RPL5,RPL9,RPLP0,RPS14,RPS16,RPS26,RPS27L,RPS28,RPS29,RPS5
EIF2 Signaling	1.6	0.0251189	0.084	-2.646	ACTA1,AGO3,CCND1,EIF1,EIF4E,Rpl32l,RPL36AL,RPL37A,RPL39,RPL41,RPL5,RPL9,RPLP0,RPS14,RPS16,RPS26,RPS27L,RPS28,RPS29,RPS5
Major pathway of rRNA processing in the nucleolus and cytosol	1.6	0.0251189	0.0914	-3.153	PNO1,RIOK1,RPL36AL,RPL37A,RPL39,RPL41,RPL5,RPL9,RPLP0,RPS14,RPS16,RPS26,RPS27L,RPS28,RPS29,RPS5,UTP25
Intestinal absorption	1.57	0.0269153	0.6		NPC1L1,SLC2A5,SLC5A1
G alpha (12/13) signalling events	1.5	0.0316228	0.125	2.53	ARHGEF1,ARHGEF10,ARHGEF2,ARHGEF40,GNB5,GNG4,KALRN,PLEKHG5,PLXNB1,VAV2
Coronavirus Replication Pathway	1.3	0.0501187	0.0904		Rpl32l,RPL36AL,RPL37A,RPL39,RPL41,RPL5,RPL9,RPLP0,RPS14,RPS16,RPS26,RPS27L,RPS28,RPS29,RPS5
NAD Signaling Pathway	1.27	0.0537032	0.0927	0.632	BMAL1,H1-1,H1-5,H2bc26,H2bc7,PARP2,PARP8,POLR2G,POLR2L,RYR2,RYR3,SIRT4,SLC5A8,SLC7A5
Cargo concentration in the ER	1.24	0.057544	0.176	-1.633	CNIH1,COL7A1,CTSC,GOSR2,MCFD2,SAR1B
Granzyme A Signaling	1.19	0.0645654	0.12	1.89	APEX1,GZMA,H1-1,H1-5,NDUFB6,NDUFB8,NDUFB9,NDUFS6,Nme1
XBP1(S) activates chaperone genes	1.18	0.0660693	0.146	-0.816	DDX11,DNAJC3,GOSR2,MYDGF,PLA2G4B,SERP1,TSPYL2
Glutaminergic Receptor Signaling Pathway (Enhanced)	1.18	0.0660693	0.0706	1.279	ADCY4,CACNA1C,CACNA1G,CACNB1,EIF4E,GABBR1,GABRE,GABRR2,GLUL,GOSR2,GRIK5,GRIN2A,IKBKB,Pla2g2d,PLA2G3,PLA2G4B,PLCG1,PLCH2,PPP3R1,PRDX6,PRKCD,RPS6KB2,STX1B
SUMOylation of DNA methylation proteins	1.07	0.0851138	0.25	1	DNMT3A,DNMT3B,PCGF2,SUMO1
Endocannabinoid Neuronal Synapse Pathway	0.971	0.106905	0.0867	1.667	ADCY4,CACNA1C,CACNA1G,CACNB1,DNAH10,DNAH3,GNB5,GNG4,GRIN2A,MAPK15,PLCG1,PLCH2,PPP3R1
Pancreatic Secretion Signaling Pathway	0.971	0.106905	0.0741	2.828	ADCY4,ADORA2B,AQP5,ARHGDIG,ARHGEF1,ARHGEF10,ARHGEF2,Car15,GOSR2,LIPE,PLCG1,PLCH2,PRKCD,RPS6KB2,RYR2,RYR3,STX1B,STXBP2
Serotonin Receptor Signaling	0.951	0.111944	0.0617	2.502	ADCY4,CACNA1C,CACNA1G,CACNB1,CCNE1,FBP2,FNBP1,GNB5,GNG4,HCK,Il4i1/Il4i1b,ITGA2B,KALRN,LEP,LIPE,MAP2K7,Pla2g2d,PLA2G3,PLA2G4B,PLCG1,PLCH2,PRDX6,PRKCD,RHOQ,RND1,RPS6KB2,RYR2,RYR3,TNNI3
RHO GTPase cycle	0.951	0.111944	0.0622	4.158	ARHGAP20,ARHGAP33,ARHGDIG,ARHGEF1,ARHGEF10,ARHGEF2,ARHGEF40,CCDC187,CPSF7,DLG5,DOCK6,FNBP1,HSPE1,KALRN,PKN3,PLEKHG1,PLEKHG5,PLXNB1,PTPN13,RHOQ,RHPN1,RND1,SRGAP1,TAOK3,VAV2,WASF3,WDR91,ZNF512B
SUMOylation of intracellular receptors	0.951	0.111944	0.172	0.447	NR1I2,NR3C2,PIAS3,SUMO1,SUMO2
Spermidine Biosynthesis I	0.914	0.121899	0.667		AMD1,SRM
Respiratory electron transport	0.89	0.128825	0.102	-3	COQ10B,COX7A2,COX7B,NDUFB6,NDUFB8,NDUFB9,NDUFC1,NDUFS6,UQCRH
COPII-mediated vesicle transport	0.876	0.133045	0.11	-1.414	CNIH1,COL7A1,CTSC,GOSR2,MCFD2,RAB1A,SAR1B,SEC31B
SUMOylation of transcription factors	0.857	0.138995	0.2	0	PIAS3,SUMO1,SUMO2,TP53BP1
Synthesis, secretion, and deacylation of Ghrelin	0.857	0.138995	0.2	-2	LEP,SPCS1,SPCS2,SPCS3
Carboxyterminal post-translational modifications of tubulin	0.857	0.138995	0.133	2.449	TTLL10,TTLL11,TTLL13,TTLL2,TTLL3,TTLL4
Neutrophil Extracellular Trap Signaling Pathway	0.78	0.165959	0.0611	-1.46	CCR1,COL5A3,COL7A1,COL9A3,Gm13288 (includes others),HCK,ITGAL,LTF,MAP2K7,NDUFB6,NDUFB8,NDUFB9,NDUFS6,Pla2g2d,PLA2G3,PLA2G4B,PLCG1,PLCH2,PPP3R1,PRDX6,PRKCD,TIMM8A,TOMM20,TOMM5,TOMM7
Cilium Assembly	0.78	0.165959	0.0735	3.357	AHI1,ARF4,ATAT1,CEP164,CEP192,CEP89,CNTRL,IFT122,INPP5E,KIF24,NPHP4,ODF2,RAB11FIP3,SFI1,TCTN1
PKR-mediated signaling	0.78	0.165959	0.103	0	DNAJC3,FANCA,FANCG,HSPA8,IKBKB,SPHK1,SUMO1,SUMO2
Ribosomal Quality Control Signaling Pathway	0.78	0.165959	0.0682	-2.357	AGO3,ANKZF1,GTPBP2,Rpl32l,RPL36AL,RPL37A,RPL39,RPL41,RPL5,RPL9,RPLP0,RPS14,RPS16,RPS26,RPS27L,RPS28,RPS29,RPS5
Regulation of eIF4 and p70S6K Signaling	0.746	0.179473	0.0745		AGO3,EIF1,EIF4E,ITGA10,ITGA2B,ITGAL,PPP2R2B,RPS14,RPS16,RPS26,RPS27L,RPS28,RPS29,RPS5
Processing of Capped Intron-Containing Pre-mRNA	0.746	0.179473	0.066	0.943	ACIN1,CPSF7,EIF4E,HSPA8,LSM4,NXF1,PABPN1,PCBP1,POLR2G,POLR2L,PRP4K,RBM17,SNRNP48,SNRNP70,SNRPF,SNRPN,SRRM2,SRRT,SRSF5
HDR through MMEJ (alt-NHEJ)	0.746	0.179473	0.25		FEN1,PARP2,RAD52
Cardiac β-adrenergic Signaling	0.746	0.179473	0.0765	0.378	ADCY4,AKAP8,APEX1,CACNA1C,CACNB1,GDPD3,GNB5,GNG4,PDE4C,PDE9A,PPP2R2B,RYR2,SMPDL3B
nNOS Signaling in Skeletal Muscle Cells	0.733	0.184927	0.12	2.449	CACNA1C,CACNA1G,CACNB1,NOS1,RYR2,RYR3
Neurovascular Coupling Signaling Pathway	0.705	0.197242	0.069	1.291	ADORA2B,CACNA1C,CACNA1G,CACNB1,GABBR1,GABRE,GABRR2,GRIN2A,KCNJ11,NOS1,Pla2g2d,PLA2G3,PLA2G4B,PRDX6,RYR2,RYR3
SUMOylation of immune response proteins	0.694	0.202302	0.231		PIAS3,SUMO1,SUMO2
mTOR Signaling	0.694	0.202302	0.0701	0	EIF4E,FNBP1,PPP2R2B,PRKCD,PRR5L,RHOQ,RND1,RPS14,RPS16,RPS26,RPS27L,RPS28,RPS29,RPS5,RPS6KB2
GPCR-Mediated Nutrient Sensing in Enteroendocrine Cells	0.694	0.202302	0.084	1.897	ADCY4,CACNA1C,CACNA1G,CACNB1,GNG4,LPAR5,PLCG1,PLCH2,PRKCD,TAS1R3
Sirtuin Signaling Pathway	0.694	0.202302	0.064	1.155	APEX1,ATG16L2,ATG9B,BMAL1,DUSP6,GTF3C2,H1-1,H1-5,MAPK15,NDUFB6,NDUFB8,NDUFB9,NDUFS6,SIRT4,TIMM8A,TOMM20,TOMM5,TOMM7,TP53BP1
SNARE Signaling Pathway	0.694	0.202302	0.0797	0.905	ADCY4,CACNB1,GOSR2,HSPA8,MYO1A,RAB1A,STX1B,STXBP2,SYN3,SYT12,SYT8
Sperm Motility	0.685	0.206538	0.0661	2.449	CACNA1G,CLK2,GNB5,GNG4,HCK,LMTK3,MAP2K7,PDE4C,Pla2g2d,PLA2G3,PLA2G4B,PLCG1,PLCH2,PRDX6,PRKCD,RET,TEC
Incretin synthesis, secretion, and inactivation	0.683	0.207491	0.16	-2	LEP,SPCS1,SPCS2,SPCS3
GABAergic Receptor Signaling Pathway (Enhanced)	0.683	0.207491	0.0786	-0.905	ADCY4,CACNA1C,CACNA1G,CACNB1,GABBR1,GABRE,GABRR2,GLUL,GNB5,GNG4,GRIN2A
Synaptic Long Term Depression	0.683	0.207491	0.0707	2.887	CACNA1C,CACNA1G,CACNB1,NOS1,Pla2g2d,PLA2G3,PLA2G4B,PLCG1,PLCH2,PPP2R2B,PRDX6,PRKCD,RYR2,RYR3
Opioid Signaling Pathway	0.669	0.214289	0.0641	2	ADCY4,CACNA1C,CACNA1G,CACNB1,GNB5,GNG4,GRIN2A,HCK,MAP2K7,MAPK15,NOS1,PPP3R1,PRKCD,RGS11,RGS12,RPS6KB2,RYR2,RYR3
RHOGDI Signaling	0.665	0.216272	0.0682	-1.414	ACTA1,ARHGDIG,ARHGEF1,ARHGEF10,ARHGEF2,CDH24,FNBP1,GNB5,GNG4,ITGA10,ITGA2B,ITGAL,MYO1A,RHOQ,RND1
Fertilization	0.663	0.21727	0.154	2	ADAM30,CATSPERG,IZUMO4,OVGP1
Intra-Golgi and retrograde Golgi-to-ER traffic	0.611	0.244906	0.0686	-0.832	ARF4,ARL1,GOSR2,KDELR2,KIF21B,KIF5A,KIFC2,KLC2,M6PR,NAA35,NAA38,RAB1A,TMED3,TMED7
Signaling by Rho Family GTPases	0.599	0.251768	0.0637	2.111	ACTA1,ARHGEF1,ARHGEF10,ARHGEF2,CDH24,FNBP1,GNB5,GNG4,ITGA10,ITGA2B,ITGAL,MAP2K7,MAP3K12,RHOQ,RND1,SEPTIN1,WASF3
D-myo-inositol (1,4,5)-trisphosphate Degradation	0.541	0.28774	0.188		BPNT2,INPP5E,INPP5J
Coronavirus Pathogenesis Pathway	0.518	0.303389	0.0664	1.604	CCND1,CCNE1,E2F7,EIF4E,IKBKB,Oas1b,RPS14,RPS16,RPS26,RPS27L,RPS28,RPS29,RPS5,SERPINE1
Glutathione Redox Reactions I	0.486	0.326588	0.133		GPX2,Gsta1 (includes others),GSTK1,PRDX6
tRNA Splicing	0.486	0.326588	0.111	0	APEX1,GDPD3,PDE4C,PDE9A,SMPDL3B
Histone Modification Signaling Pathway	0.481	0.33037	0.06	2.324	BAZ2B,BRPF3,DNMT3A,DNMT3B,H1-1,H1-5,H2bc26,H2bc7,HDGFL2,KDM3A,KMT2A,KMT5C,NEAT1,PHF21A,PRDM9,SUMO1,TP53BP1,ULK3
Death Receptor Signaling	0.481	0.33037	0.0825	2.121	ACIN1,ACTA1,IKBKB,MAP2K7,MAP4K4,PARP2,PARP8,TNFRSF25
Mitochondrial Dysfunction	0.481	0.33037	0.058	1.698	CACNA1C,CACNA1G,CACNB1,COX7A2,COX7B,GPX2,Gsta1 (includes others),GSTK1,MAP2K7,NDUFB6,NDUFB8,NDUFB9,NDUFS6,NOS1,PPP3R1,PRDX6,TOMM20,TOMM7,UQCRH,VPS9D1
Netrin Signaling	0.481	0.33037	0.0686	1.508	ADORA2B,CACNA1C,CACNA1G,CACNB1,FMO3,GOSR2,PLCG1,PPP3R1,PRKCD,RYR2,RYR3,STX1B
Antioxidant Action of Vitamin C	0.469	0.339625	0.0769	-2.236	IKBKB,Pla2g2d,PLA2G3,PLA2G4B,PLCG1,PLCH2,PRDX6,SLC23A3,SLC2A5
NCAM signaling for neurite out-growth	0.468	0.340408	0.0952	2.449	CACNA1C,CACNA1G,CACNB1,COL5A3,COL9A3,SPTBN5
Dopamine-DARPP32 Feedback in cAMP Signaling	0.455	0.350752	0.0674	2.53	ADCY4,CACNA1C,CACNB1,GRIN2A,KCNJ11,NOS1,PLCG1,PLCH2,PPP1R1B,PPP2R2B,PPP3R1,PRKCD
Reelin Signaling in Neurons	0.455	0.350752	0.0725	1.89	ARHGEF1,ARHGEF10,ARHGEF2,ARHGEF40,DNAH10,DNAH3,GRIN2A,HCK,MAP2K7,MAPK8IP3
Nuclear Cytoskeleton Signaling Pathway	0.443	0.360579	0.0633	2.138	ACTA1,CDH24,FHOD1,HCK,ITGA10,ITGA2B,ITGAL,KIF21B,KIF5A,KIFC2,KLC2,MTCL1,SYNE1,TP53BP1
Complex IV assembly	0.443	0.360579	0.104	-2.236	COA3,COQ10B,COX7A2,COX7B,RAB5IF
Sumoylation Pathway	0.443	0.360579	0.0792	0	ARHGDIG,DNMT3A,FNBP1,RAN,RHOQ,RND1,SUMO1,SUMO2
Thrombin Signaling	0.428	0.37325	0.0628	1.897	ADCY4,ARHGEF1,ARHGEF10,ARHGEF2,ARHGEF40,FNBP1,GNB5,GNG4,IKBKB,PLCG1,PLCH2,PRKCD,RHOQ,RND1
Phosphatidylethanolamine Biosynthesis II	0.408	0.390841	0.25		CHKB,PCYT2
nNOS Signaling in Neurons	0.398	0.399945	0.1		GRIN2A,NOS1,NOS1AP,PPP3R1,PRKCD
Complex I biogenesis	0.39	0.40738	0.0882	-1.633	NDUFB6,NDUFB8,NDUFB9,NDUFC1,NDUFS6,SFXN4
Phospholipases	0.39	0.40738	0.0882	2	Pla2g2d,PLA2G3,PLA2G4B,PLCG1,PLCH2,PRDX6
Glutamate Receptor Signaling	0.39	0.40738	0.0882	1	GLUL,GNB5,GNG4,GRIK5,GRIN2A,PICK1
Role of Osteoclasts in Rheumatoid Arthritis Signaling Pathway	0.377	0.419759	0.0568	1.387	ACP5,ADAM11,Adam1a,ADAM30,Adam4/Gm4787,CCND1,COL5A3,COL7A1,COL9A3,Fcgr4,FNBP1,IKBKB,MAP2K7,PLCG1,PPP3R1,RHOQ,RND1,TEC
Glutamine Biosynthesis I	0.377	0.419759	1		GLUL
Formation of the ureteric bud	0.365	0.431519	0.143		RET,SLIT2,WNT11
RHO GTPases Activate Rhotekin and Rhophilins	0.361	0.435512	0.222		LIN7B,RHPN1
Heme Biosynthesis II	0.361	0.435512	0.222		ALAS1,PPOX
Oxidative Phosphorylation	0.361	0.435512	0.0741	-1.633	COX7A2,COX7B,NDUFB6,NDUFB8,NDUFB9,NDUFS6,UQCRH,VPS9D1
Glycerophospholipid biosynthesis	0.361	0.435512	0.0703	1.667	ACP6,AWAT2,CHKB,DGAT2,PCYT2,PITPNM3,PLA2G3,PLA2G4B,TMEM86B
Opioid Signalling	0.344	0.452898	0.0778	0.378	ADCY4,GNB5,GNG4,PDE4C,PPP1R1B,PPP3R1,PRKCD
Superpathway of D-myo-inositol (1,4,5)-trisphosphate Metabolism	0.344	0.452898	0.136		BPNT2,INPP5E,INPP5J
Fanconi Anemia Pathway	0.32	0.47863	0.105	2	EME2,FANCA,FANCG,MUS81
Cell Cycle Regulation by BTG Family Proteins	0.32	0.47863	0.105		CCND1,CCNE1,E2F7,PPP2R2B
Phagosome Formation	0.314	0.485289	0.0482	0.707	ADGRB2,ADGRE1,ADGRG3,ADORA2B,AP1G2,CCR1,Fcgr4,GABBR1,GPR152,GPR155,GPR18,GPR31,GPR37L1,GPRC6A,HCAR2,HCK,ITGA10,ITGA2B,ITGAL,LPAR5,MAP2K7,MAPK15,MYO1A,Pla2g2d,PLA2G3,PLA2G4B,PLCG1,PRDX6,PRKCD,RPS6KB2,SPHK1,TACR3,TAS1R3,VAV2
GABA Receptor Signaling	0.302	0.498884	0.0677		ADCY4,CACNA1C,CACNA1G,CACNB1,GABBR1,GABRE,GABRR2,GNB5,GNG4
Axonal Guidance Signaling	0.302	0.498884	0.0503		ADAM11,Adam1a,ADAM30,Adam4/Gm4787,ADAMTS10,BMP3,EIF4E,GNB5,GNG4,ITGA10,ITGA2B,ITGAL,KALRN,PLCG1,PLCH2,PLXNA3,PLXNB1,PPP3R1,PRKCD,RND1,ROBO3,SEMA3B,SEMA4G,SLIT2,SRGAP1,WNT11
Superpathway of Inositol Phosphate Compounds	0.302	0.498884	0.0581	1.667	ACP5,ACP6,DUSP4,DUSP6,INPP5E,INPP5J,PLCG1,PLCH2,PPP1R1B,PPP2R2B,PPP3R1,PTPN13,PTPRM,PTPRU
cAMP-mediated signaling	0.302	0.498884	0.0581	0	ADCY4,ADORA2B,AKAP8,APEX1,DUSP4,DUSP6,GABBR1,GDPD3,HCAR2,PDE4C,PDE9A,PPP3R1,RGS12,SMPDL3B
Apelin Adipocyte Signaling Pathway	0.302	0.498884	0.0745	-1.633	ADCY4,GPX2,Gsta1 (includes others),GSTK1,LIPE,MAPK15,PRDX6
Folate Signaling Pathway	0.298	0.503501	0.0877	0.447	ADARB2,MTHFD2,MTHFR,OGT,POU5F1
G-Protein Coupled Receptor Signaling	0.298	0.503501	0.0477	-0.686	ADCY4,ADGRB2,ADGRE1,ADGRG3,ADORA2B,APEX1,CCND1,CCR1,DUSP4,DUSP6,GABBR1,GDPD3,GNB5,GNG4,GPR152,GPR155,GPR18,GPR31,GPR37L1,GPRC6A,HCAR2,IKBKB,LPAR5,MAP2K7,MAP3K12,PDE4C,PDE9A,PLCG1,PPP3R1,RGS12,SMPDL3B,SYNGAP1,TACR3,TAS1R3
3-phosphoinositide Degradation	0.287	0.516416	0.06	1.134	ACP5,ACP6,DUSP4,DUSP6,INPP5E,INPP5J,PPP1R1B,PPP2R2B,PPP3R1,PTPN13,PTPRM,PTPRU
Circadian Clock	0.287	0.516416	0.0862	0.447	BHLHE41,BMAL1,CRY1,NPAS2,PER2
Processing and activation of SUMO	0.287	0.516416	0.182		SUMO1,SUMO2
RHO GTPases activate KTN1	0.287	0.516416	0.182		KIF5A,KLC2
NAD Phosphorylation and Dephosphorylation	0.287	0.516416	0.182		ACP5,ACP6
Folate Transformations I	0.287	0.516416	0.182		MTHFD2,MTHFR
Mitochondrial translation	0.281	0.5236	0.0722	-2.646	MRPL32,MRPL33,MRPL36,MRPL46,MRPL53,MRPS14,MRPS16
Semaphorin Signaling in Neurons	0.28	0.524807	0.0847		FNBP1,PLXNA3,PLXNB1,RHOQ,RND1
Synaptogenesis Signaling Pathway	0.27	0.537032	0.0538	2	ADCY4,CACNB1,CDH24,GOSR2,GRIN2A,HCK,HSPA8,KALRN,PLCG1,PRKCD,RPS6KB2,STX1B,STXBP2,SYN3,SYNGAP1,SYT12,SYT8
D-myo-inositol-5-phosphate Metabolism	0.266	0.542001	0.0588	1.134	ACP5,ACP6,DUSP4,DUSP6,PLCG1,PLCH2,PPP1R1B,PPP2R2B,PPP3R1,PTPN13,PTPRM,PTPRU
GABA receptor activation	0.266	0.542001	0.0833	1.342	ADCY4,GABBR1,GABRR2,GNB5,GNG4
Estrogen-mediated S-phase Entry	0.259	0.550808	0.115		CCND1,CCNE1,E2F7
Fc Epsilon RI Signaling	0.259	0.550808	0.0667	1.89	INPP5J,MAP2K7,Pla2g2d,PLA2G3,PLA2G4B,PLCG1,PRKCD,VAV2
Docosahexaenoic Acid (DHA) Signaling	0.259	0.550808	0.0558	3.051	ADCY4,CCND1,Pla2g2d,PLA2G3,PLA2G4B,PLCG1,PLCH2,PRDX6,PRKCD,RPS6KB2,SPTBN5,STXBP2,SYT12,SYT8
Vasopressin regulates renal water homeostasis via Aquaporins	0.259	0.550808	0.093	0	ADCY4,AQP2,GNB5,GNG4
Z-decay: degradation of maternal mRNAs by zygotically expressed factors	0.259	0.550808	0.167		EIF4E,PABPN1
Necroptosis Signaling Pathway	0.259	0.550808	0.0613	-1	GLUL,IKBKB,Pla2g2d,PLA2G3,PLA2G4B,PPP3R1,TIMM8A,TOMM20,TOMM5,TOMM7
Cholesterol biosynthesis	0.252	0.559758	0.111		FDFT1,IDI1,MSMO1
Epoxysqualene Biosynthesis	0.252	0.559758	0.5		FDFT1
Putrescine Biosynthesis III	0.252	0.559758	0.5		ODC1
Cardiac Hypertrophy Signaling (Enhanced)	0.252	0.559758	0.0484	2.357	ADCY4,APEX1,CACNA1C,CACNB1,EIF4E,GDPD3,GNB5,GNG4,IKBKB,ITGA10,ITGA2B,ITGAL,LEP,MAP2K7,MAP3K12,PDE4C,PDE9A,PLCG1,PLCH2,PPP3R1,PRKCD,RPS6KB2,RYR2,RYR3,SMPDL3B,WNT11
SUMOylation of transcription cofactors	0.252	0.559758	0.0909	0	PCGF2,PIAS3,SUMO1,SUMO2
COPI-mediated anterograde transport	0.249	0.563638	0.0686	-1.633	ARF4,GOSR2,KDELR2,RAB1A,SPTBN5,TMED3,TMED7
L1CAM interactions	0.242	0.572796	0.0645	1.414	CD24,DNM3,HSPA8,ITGA10,ITGA2B,NRCAM,SPTBN5,VAV2
POU5F1 (OCT4), SOX2, NANOG activate genes related to proliferation	0.242	0.572796	0.154		NR6A1,POU5F1
Passive transport by Aquaporins	0.242	0.572796	0.154		AQP2,AQP5
Cholesterol Biosynthesis I	0.242	0.572796	0.154		FDFT1,MSMO1
Cholesterol Biosynthesis II (via 24,25-dihydrolanosterol)	0.242	0.572796	0.154		FDFT1,MSMO1
Cholesterol Biosynthesis III (via Desmosterol)	0.242	0.572796	0.154		FDFT1,MSMO1
CREB Signaling in Neurons	0.24	0.57544	0.0471	0.6	ADCY4,ADGRB2,ADGRE1,ADGRG3,ADORA2B,CACNA1C,CACNA1G,CACNB1,CCR1,GABBR1,GNB5,GNG4,GPR152,GPR155,GPR18,GPR31,GPR37L1,GPRC6A,GRIK5,GRIN2A,HCAR2,LPAR5,PLCG1,PLCH2,POLR2G,POLR2L,PRKCD,TACR3,TAS1R3
PI Metabolism	0.235	0.582103	0.0714	2.449	GDPD3,INPP5E,INPP5J,PNPLA6,PTPN13,SBF1
Semaphorin Neuronal Repulsive Signaling Pathway	0.234	0.583445	0.0612	1.89	ITGA10,ITGA2B,ITGAL,MAP2K7,PDE4C,PLCG1,PLXNA3,PLXNB1,RND1
Mitochondrial protein import	0.234	0.583445	0.0769	-2.236	NDUFB8,TIMM8A,TOMM20,TOMM5,TOMM7
Integrin cell surface interactions	0.234	0.583445	0.0706	1.633	COL5A3,COL7A1,COL9A3,ITGA10,ITGA2B,ITGAL
TP53 Regulates Metabolic Genes	0.234	0.583445	0.0706	-1.633	AGO3,COX7A2,COX7B,GPX2,LAMTOR5,PRDX1
TNFs bind their physiological receptors	0.234	0.583445	0.103		TNFRSF18,TNFRSF25,TNFRSF4
Processing of Capped Intronless Pre-mRNA	0.234	0.583445	0.103		CPSF7,PABPN1,SNRPF
Gαs Signaling	0.234	0.583445	0.063	0	ADCY4,ADORA2B,GNB5,GNG4,HCAR2,HCK,RYR2,RYR3
Cardiac Hypertrophy Signaling	0.234	0.583445	0.0536	1.265	ADCY4,CACNA1C,CACNB1,EIF4E,FNBP1,GNB5,GNG4,MAP2K7,MAP3K12,PLCG1,PLCH2,PPP3R1,RHOQ,RND1
Glioblastoma Multiforme Signaling	0.231	0.587489	0.0585	1.134	CCND1,CCNE1,E2F7,FNBP1,PLCG1,PLCH2,PRKCD,RHOQ,RND1,WNT11
LGI-ADAM interactions	0.228	0.591562	0.143		ADAM11,STX1B
Glutamate and glutamine metabolism	0.228	0.591562	0.143		GLUL,RIMKLB
Clathrin-mediated endocytosis	0.228	0.591562	0.062	1.414	DNM3,EPS15L1,FCHO1,FNBP1,HSPA8,M6PR,SGIP1,SYT8
Activation of kainate receptors upon glutamate binding	0.228	0.591562	0.1		GNB5,GNG4,GRIK5
Regulation of CDH11 Expression and Function	0.228	0.591562	0.1		AGO3,ANGPTL4,CDH24
Dilated Cardiomyopathy Signaling Pathway	0.228	0.591562	0.0596	-0.447	ACTA1,ADCY4,CACNA1C,CACNA1G,CACNB1,MYO1A,RYR2,TNNI3,TNNT2
Integration of energy metabolism	0.228	0.591562	0.0648	1.89	ADCY4,CACNA1C,GNB5,GNG4,KCNB1,KCNJ11,MLXIPL
G alpha (z) signalling events	0.228	0.591562	0.0833	1	ADCY4,GNB5,GNG4,PRKCD
Orexin Signaling Pathway	0.222	0.599791	0.0537	2.887	ADCY4,CACNA1C,CACNA1G,CACNB1,GNB5,GNG4,Pla2g2d,PLA2G3,PLA2G4B,PLCG1,PLCH2,PRKCD,STAR
Oxidative Stress Induced Senescence	0.221	0.601174	0.0682	1.633	AGO3,MAP2K7,MAP4K4,MDM4,MINK1,TNIK
Nucleotide Excision Repair	0.221	0.601174	0.0642	-0.378	DDB2,PARP2,PIAS3,POLR2G,POLR2L,SUMO1,SUMO2
ERK/MAPK Signaling	0.22	0.60256	0.0545	1.414	DUSP4,DUSP6,EIF4E,ITGA10,ITGA2B,ITGAL,Pla2g2d,PLA2G3,PLA2G4B,PLCG1,PPP2R2B,PRKCD
HGF Signaling	0.218	0.605341	0.0611	1.342	CCND1,ITGA10,ITGA2B,ITGAL,MAP2K7,MAP3K12,PLCG1,PRKCD
Superpathway of Cholesterol Biosynthesis	0.217	0.606736	0.0968		FDFT1,IDI1,MSMO1
Regulation of cholesterol biosynthesis by SREBP (SREBF)	0.217	0.606736	0.133		RAN,SAR1B
Phenylalanine Degradation IV (Mammalian, via Side Chain)	0.217	0.606736	0.133		AASDH,Il4i1/Il4i1b
Response to elevated platelet cytosolic Ca2+	0.215	0.609537	0.0606	0	BRPF3,GTPBP2,ITGA2B,MANF,PPIA,SERPINE1,STXBP2,TMSB4X
Regulation of Actin-based Motility by Rho	0.213	0.61235	0.0631		ACTA1,FNBP1,ITGA10,ITGA2B,ITGAL,RHOQ,RND1
RHO GTPases regulate CFTR trafficking	0.213	0.61235	0.333		RHOQ
SUMOylation of nuclear envelope proteins	0.213	0.61235	0.333		SUMO1
Serine Biosynthesis	0.213	0.61235	0.333		PSAT1
Spermine Biosynthesis	0.213	0.61235	0.333		AMD1
Glycine Biosynthesis III	0.213	0.61235	0.333		MGAT4A
Actin Nucleation by ARP-WASP Complex	0.207	0.620869	0.0659		FNBP1,ITGA10,ITGA2B,ITGAL,RHOQ,RND1
Extrinsic Prothrombin Activation Pathway	0.194	0.639735	0.125		F7,SERPINC1
p75 NTR receptor-mediated signalling	0.194	0.639735	0.057	3	ARHGEF1,ARHGEF10,ARHGEF2,ARHGEF40,IKBKB,KALRN,PLEKHG5,SPHK1,VAV2
Sialic acid metabolism	0.194	0.639735	0.0909		NANP,ST6GALNAC2,ST6GALNAC3
HDR through Homologous Recombination (HRR) or Single Strand Annealing (SSA)	0.194	0.639735	0.0614	1.89	EME2,MUS81,RAD52,RAD9B,RTEL1,SUMO2,TP53BP1
Protein Sorting Signaling Pathway	0.194	0.639735	0.0552	0.333	ADCY4,AP1G2,COL7A1,HCK,KDELR2,M6PR,SEC31B,SNX29,TMED3,TMED7
Apoptotic execution phase	0.194	0.639735	0.0769	0	ACIN1,H1-1,H1-5,PRKCD
BBSome Signaling Pathway	0.194	0.639735	0.0467	-1.528	ADGRB2,ADGRE1,ADGRG3,ADORA2B,ASXL3,CCR1,GABBR1,GPR152,GPR155,GPR18,GPR31,GPR37L1,GPRC6A,HCAR2,IFT122,LEP,LPAR5,MAP3K12,PCGF2,PRKCD,SSX2IP,TACR3,TAS1R3
Fcγ Receptor-mediated Phagocytosis in Macrophages and Monocytes	0.194	0.639735	0.0645	0.816	ACTA1,HCK,PLCG1,PRKCD,RPS6KB2,VAV2
Senescence Pathway	0.185	0.653131	0.0498	0	ASXL3,BHLHE40,CACNA1C,CACNB1,CCND1,CCNE1,E2F7,EIF4E,IKBKB,MAP2K7,MAPK15,PCGF2,PPP2R2B,PPP3R1,SERPINE1
Sleep NREM Signaling Pathway	0.185	0.653131	0.0603	0.378	ADCY4,ADORA2B,GABRE,GABRR2,MAP2K7,PER2,RAD52
Metabolism of folate and pterines	0.185	0.653131	0.118		MTHFD2,MTHFR
Protein methylation	0.185	0.653131	0.118		HSPA8,KIN
RAN Signaling	0.185	0.653131	0.118		KPNA4,RAN
1D-myo-inositol Hexakisphosphate Biosynthesis II (Mammalian)	0.185	0.653131	0.118		INPP5E,INPP5J
D-myo-inositol (1,3,4)-trisphosphate Biosynthesis	0.185	0.653131	0.118		INPP5E,INPP5J
Transcriptional Regulation by NPAS4	0.17	0.676083	0.0857		AGO3,BMAL1,RET
Coagulation System	0.17	0.676083	0.0857		F7,SERPINC1,SERPINE1
Neuregulin Signaling	0.17	0.676083	0.0593		ITGA10,ITGA2B,ITGAL,PICK1,PLCG1,PRKCD,RPS6KB2
HIF1α Signaling	0.17	0.676083	0.0524	0.333	APEX1,EIF4E,HSPA8,MAP2K7,PLCG1,PPP3R1,PRKCD,RAN,RPS6KB2,SERPINE1,SLC2A5
Sensory processing of sound by outer hair cells of the cochlea	0.17	0.676083	0.0727	2	EPS8L2,ESPNL,MYO3B,WHRN
Sphingosine-1-phosphate Signaling	0.17	0.676083	0.0588	0.816	ADCY4,FNBP1,PLCG1,PLCH2,RHOQ,RND1,SPHK1
G alpha (i) signalling events	0.17	0.676083	0.0504	-0.277	ADCY4,CCR1,GABBR1,GNB5,GNG4,GPR18,GPR31,GPR37L1,HCAR2,LPAR5,RGS11,RGS12,TAS1R3
Gustation Pathway	0.17	0.676083	0.0521	2.111	ADCY4,CACNA1C,CACNA1G,CACNB1,GABRE,GABRR2,KCNJ11,LIPE,P2RX6,SLC5A1,TAS1R3
Neurotransmitter uptake and metabolism In glial cells	0.17	0.676083	0.25		GLUL
Lysosomal oligosaccharide catabolism	0.17	0.676083	0.25		MAN2C1
Retinoate Biosynthesis II	0.17	0.676083	0.25		RBP7
Heme Biosynthesis from Uroporphyrinogen-III I	0.17	0.676083	0.25		PPOX
Phenylethylamine Degradation I	0.17	0.676083	0.25		AOC2
Striated Muscle Contraction	0.17	0.676083	0.0833		ACTA1,TNNI3,TNNT2
Small Cell Lung Cancer Signaling	0.169	0.677642	0.0612		CCND1,CCNE1,E2F7,IKBKB,NOS1,PIAS3
D-myo-inositol (1,4,5,6)-Tetrakisphosphate Biosynthesis	0.169	0.677642	0.0529	0.447	ACP5,ACP6,DUSP4,DUSP6,PPP1R1B,PPP2R2B,PPP3R1,PTPN13,PTPRM,PTPRU
D-myo-inositol (3,4,5,6)-tetrakisphosphate Biosynthesis	0.169	0.677642	0.0529	0.447	ACP5,ACP6,DUSP4,DUSP6,PPP1R1B,PPP2R2B,PPP3R1,PTPN13,PTPRM,PTPRU
Protein folding	0.161	0.69024	0.0606	0.816	CCNE1,GNB5,GNG4,RGS11,SPHK1,TBCE
Detoxification of Reactive Oxygen Species	0.159	0.693426	0.0811		GPX2,PRDX1,PRDX6
Gene and protein expression by JAK-STAT signaling after IL-12 stimulation	0.159	0.693426	0.0811		LCP1,PPIA,RPLP0
HSP90 chaperone cycle for steroid hormone receptors in the presence of ligand	0.159	0.693426	0.0702	-1	DNAJA2,HSPA8,NR3C2,PTGES3
Neurexins and neuroligins	0.159	0.693426	0.0702	2	BEGAIN,GRIN2A,LIN7B,SYT12
Production of Nitric Oxide and Reactive Oxygen Species in Macrophages	0.152	0.704693	0.0521	1.414	APOF,FNBP1,IKBKB,MAP2K7,MAP3K12,PLCG1,PPP2R2B,PRKCD,RHOQ,RND1
Gαq Signaling	0.15	0.707946	0.0533	0.816	FNBP1,GNB5,GNG4,IKBKB,PLCG1,PPP3R1,PRKCD,RHOQ,RND1
Role of MAPK Signaling in Inhibiting the Pathogenesis of Influenza	0.15	0.707946	0.0633		MAP2K7,Pla2g2d,PLA2G3,PLA2G4B,PRDX6
Regulation of TP53 Expression and Degradation	0.15	0.707946	0.0789		MDM4,PRR5L,USP2
Resolution of Abasic Sites (AP sites)	0.15	0.707946	0.0789		APEX1,FEN1,PARP2
MIF-mediated Glucocorticoid Regulation	0.15	0.707946	0.0789		Pla2g2d,PLA2G3,PLA2G4B
Endothelin-1 Signaling	0.149	0.709578	0.0515	2.121	ADCY4,MAPK15,NOS1,Pla2g2d,PLA2G3,PLA2G4B,PLCG1,PLCH2,PRDX6,PRKCD
Calcium Signaling	0.149	0.709578	0.0505	1.89	ACTA1,CACNA1C,CACNA1G,CACNB1,GRIN2A,MYO1A,PPP3R1,RYR2,RYR3,TNNI3,TNNT2
Gene Silencing by RNA	0.149	0.709578	0.0588	0	AGO3,MYBL1,POLR2G,POLR2L,RAN,TDRD6
Phagosome Maturation	0.149	0.709578	0.0526		CTSC,Dynlt1b (includes others),GOSR2,M6PR,NOS1,PRDX1,PRDX6,RILP,STX1B
Metabolism of polyamines	0.149	0.709578	0.0678	-2	AMD1,AZIN1,ODC1,SRM
Polyamine Regulation in Colon Cancer	0.149	0.709578	0.0678	-1	AZIN1,MAP2K7,ODC1,SRM
Complement System	0.149	0.709578	0.0769		C1S,C4a/C4b,Scgb2b27 (includes others)
Potassium Channels	0.149	0.709578	0.0583	0.816	GABBR1,GNB5,GNG4,KCNAB2,KCNB1,KCNJ11
Pyruvate Fermentation to Lactate	0.149	0.709578	0.2		LDHAL6B
Superpathway of Serine and Glycine Biosynthesis I	0.149	0.709578	0.2		PSAT1
Tetrapyrrole Biosynthesis II	0.149	0.709578	0.2		ALAS1
CMP-N-acetylneuraminate Biosynthesis I (Eukaryotes)	0.149	0.709578	0.2		NANP
Taurine Biosynthesis	0.149	0.709578	0.2		FMO3
Lysine Degradation II	0.149	0.709578	0.2		AASDH
Myo-inositol Biosynthesis	0.149	0.709578	0.2		BPNT2
Lysine Degradation V	0.149	0.709578	0.2		AASDH
Melatonin Degradation II	0.149	0.709578	0.2		Il4i1/Il4i1b
Citrulline-Nitric Oxide Cycle	0.149	0.709578	0.2		NOS1
Neurotransmitter release cycle	0.149	0.709578	0.075		LIN7B,SYN3,TSPOAP1
Class C/3 (Metabotropic glutamate/pheromone receptors)	0.149	0.709578	0.075		GABBR1,GPRC6A,TAS1R3
Mitophagy	0.149	0.709578	0.075		TOMM20,TOMM5,TOMM7
Synaptic adhesion-like molecules	0.149	0.709578	0.0952		GRIN2A,PTPRS
Endoplasmic Reticulum Stress Pathway	0.149	0.709578	0.0952		DNAJC3,TAOK3
Visual phototransduction	0.149	0.709578	0.0656	1	ABCA4,AWAT2,GNB5,GUCA1B
GP6 Signaling Pathway	0.149	0.709578	0.0547	2.236	COL5A3,COL7A1,COL9A3,ITGA2B,PLCG1,PRKCD,VAV2
Androgen Signaling	0.149	0.709578	0.0514	2.236	CACNA1C,CACNA1G,CACNB1,CCND1,GNB5,GNG4,POLR2G,POLR2L,PRKCD
Type II Diabetes Mellitus Signaling	0.149	0.709578	0.0526		ACSM1,CACNA1C,CACNA1G,CACNB1,IKBKB,KCNJ11,MAP2K7,PRKCD
DAG and IP3 signaling	0.149	0.709578	0.0732		ADCY4,PLCG1,PRKCD
RNA Polymerase III Transcription	0.149	0.709578	0.0732		GTF3C2,POLR2L,SNAPC4
Kinesins	0.149	0.709578	0.0645	2	KIF21B,KIF5A,KIFC2,KLC2
Role of MAPK Signaling in the Pathogenesis of Influenza	0.149	0.709578	0.0595		MAP2K7,Pla2g2d,PLA2G3,PLA2G4B,PRDX6
Oxytocin in Brain Signaling Pathway	0.149	0.709578	0.0498	1.667	CACNA1C,CACNA1G,CACNB1,GNB5,GNG4,Pla2g2d,PLA2G3,PLA2G4B,PRDX6,PRKCD
Cardiac conduction	0.149	0.709578	0.0538	2.236	CACNA1C,CACNB1,KCNJ11,NOS1,RYR2,RYR3,TNNI3
G Beta Gamma Signaling	0.149	0.709578	0.0538	1.633	CACNA1C,CACNA1G,CACNB1,GNB5,GNG4,PLCG1,PRKCD
Extracellular matrix organization	0.149	0.709578	0.0561	1.633	COL5A3,COL7A1,COL9A3,ITGA2B,PTPRS,SERPINE1
Signaling by VEGF	0.149	0.709578	0.0561	2.449	PLCG1,PRKCD,PRR5L,SPHK1,VAV2,WASF3
Cellular hexose transport	0.149	0.709578	0.0909		SLC2A9,SLC5A1
Insertion of tail-anchored proteins into the endoplasmic reticulum membrane	0.149	0.709578	0.0909		SEC61B,SERP1
HER-2 Signaling in Breast Cancer	0.149	0.709578	0.0485	1.265	ARF4,CCND1,CCNE1,COX7A2,COX7B,HCK,IKBKB,MTCL1,PLCG1,PRKCD,RPS6KB2
Transport of inorganic cations/anions and amino acids/oligopeptides	0.149	0.709578	0.0556	0	SLC34A2,SLC3A1,SLC4A3,SLC5A8,SLC6A14,SLC7A5
Formation of WDR5-containing histone-modifying complexes	0.149	0.709578	0.0714		AKAP8L,KMT2A,OGT
Platelet homeostasis	0.149	0.709578	0.0581	1.342	GNB5,GNG4,NOS1,P2RX6,PDE9A
Cyclins and Cell Cycle Regulation	0.149	0.709578	0.0581	-0.447	CCND1,CCNE1,E2F7,PPP2R2B,WEE1
VEGF Family Ligand-Receptor Interactions	0.149	0.709578	0.0581	2	Pla2g2d,PLA2G3,PLA2G4B,PLCG1,PRKCD
Relaxin Signaling	0.149	0.709578	0.0513		ADCY4,APEX1,GDPD3,GNB5,GNG4,PDE4C,PDE9A,SMPDL3B
Role of NFAT in Cardiac Hypertrophy	0.149	0.709578	0.048	2.333	ADCY4,CACNA1C,CACNA1G,CACNB1,GNB5,GNG4,MAP2K7,PLCG1,PLCH2,PPP3R1,PRKCD
Lipid particle organization	0.149	0.709578	0.167		FITM2
SLC15A4:TASL-dependent IRF5 activation	0.149	0.709578	0.167		IKBKB
Creatine-phosphate Biosynthesis	0.149	0.709578	0.167		MAP4K4
Tetrahydrofolate Salvage from 5,10-methenyltetrahydrofolate	0.149	0.709578	0.167		MTHFD2
UDP-N-acetyl-D-glucosamine Biosynthesis II	0.149	0.709578	0.167		FMO3
Zymosterol Biosynthesis	0.149	0.709578	0.167		MSMO1
Trans, trans-farnesyl Diphosphate Biosynthesis	0.149	0.709578	0.167		IDI1
GDP-mannose Biosynthesis	0.149	0.709578	0.167		GMPPB
RAF-independent MAPK1/3 activation	0.149	0.709578	0.087		DUSP4,DUSP6
Azathioprine ADME	0.149	0.709578	0.087		ABCC5,VAV2
NFE2L2 regulating anti-oxidant/detoxification enzymes	0.149	0.709578	0.087		Gsta1 (includes others),PRDX1
NAD Salvage Pathway II	0.149	0.709578	0.087		ACP5,ACP6
Apelin Cardiac Fibroblast Signaling Pathway	0.149	0.709578	0.087		SERPINE1,SPHK1
Tight Junction Signaling	0.149	0.709578	0.0497		ACTA1,ARHGEF2,CLDN10,CLDN15,GOSR2,MYO1A,PPP2R2B,STX1B,TJP3
Gα12/13 Signaling	0.144	0.717794	0.0522	1.134	ARHGEF1,CDH24,IKBKB,LPAR5,MAP2K7,TEC,VAV2
P2Y Purinergic Receptor Signaling Pathway	0.144	0.717794	0.0522	2	ADCY4,GNB5,GNG4,ITGA2B,PLCG1,PLCH2,PRKCD
α-Adrenergic Signaling	0.142	0.721107	0.0541		ADCY4,GNB5,GNG4,PHKG1,PLCG1,PRKCD
RAR Activation	0.142	0.721107	0.0439	0	ADCY4,Akr1c18,Aldh1a7,APEX1,FNBP1,GDPD3,LEP,LIPE,PDE4C,PDE9A,POU5F1,PRKCD,RAB11FIP3,RBP7,RET,RHOQ,RND1,SMPDL3B,ZBTB16
Netrin-1 signaling	0.142	0.721107	0.0682		DSCAML1,PLCG1,SLIT2
Collagen chain trimerization	0.142	0.721107	0.0682		COL5A3,COL7A1,COL9A3
BER (Base Excision Repair) Pathway	0.142	0.721107	0.0682		APEX1,FEN1,MAP2K7
Eicosanoid Signaling	0.142	0.721107	0.0461	1.155	ADCY4,AP1G2,AQP2,CCND1,GNB5,GNG4,Pla2g2d,PLA2G3,PLA2G4B,PLCG1,PLCH2,PRDX6,PRKCD
Regulation of RUNX1 Expression and Activity	0.14	0.724436	0.0833		AGO3,CCND1
Tumoricidal Function of Hepatic Natural Killer Cells	0.14	0.724436	0.0833		ITGAL,M6PR
Putrescine Degradation III	0.14	0.724436	0.0833		Aldh1a7,Il4i1/Il4i1b
Regulation of Cellular Mechanics by Calpain Protease	0.14	0.724436	0.0562		CCND1,CCNE1,ITGA10,ITGA2B,ITGAL
O-linked glycosylation	0.133	0.736207	0.0531	2.449	ADAMTS10,GALNT17,MUC2,SPON2,ST6GALNAC2,ST6GALNAC3
PXR/RXR Activation	0.133	0.736207	0.0597		ALAS1,Aldh1a7,CYP2A6,NR1I2
Integrin Signaling	0.133	0.736207	0.0476	0.707	ACTA1,ARF4,FNBP1,ITGA10,ITGA2B,ITGAL,PLCG1,RHOQ,RND1,TSPAN4
Oxytocin Signaling Pathway	0.133	0.736207	0.0456	2.309	CACNA1C,CACNB1,GNB5,GNG4,LEP,LIPE,MAPK15,MYO1A,Pla2g2d,PLA2G3,PLA2G4B,PPP3R1,PRKCD
Hereditary Breast Cancer Signaling	0.132	0.737904	0.0507	1.134	CCND1,DDB2,FANCA,FANCG,POLR2G,POLR2L,WEE1
Glycogen metabolism	0.132	0.737904	0.08		GYG1,PHKG1
SUMOylation of DNA replication proteins	0.132	0.737904	0.0652		PIAS3,SUMO1,SUMO2
MIF Regulation of Innate Immunity	0.132	0.737904	0.0652		Pla2g2d,PLA2G3,PLA2G4B
Wax and plasmalogen biosynthesis	0.132	0.737904	0.143		AWAT2
Aryl hydrocarbon receptor signalling	0.132	0.737904	0.143		PTGES3
Mitochondrial Uncoupling	0.132	0.737904	0.143		SLC25A27
Phosphatidylcholine Biosynthesis I	0.132	0.737904	0.143		CHKB
Glycogen Biosynthesis II (from UDP-D-Glucose)	0.132	0.737904	0.143		GYG1
Xenobiotic Metabolism General Signaling Pathway	0.132	0.737904	0.0491	1.633	ABCA4,Gsta1 (includes others),GSTK1,Gstm5,MAP2K7,MAP3K12,NR1I2,PRKCD
White Adipose Tissue Browning Pathway	0.131	0.739605	0.0504	1.134	ADCY4,CACNA1C,CACNA1G,CACNB1,FNDC5,LEP,LIPE
S100 Family Signaling Pathway	0.129	0.743019	0.0409	0.365	ADGRB2,ADGRE1,ADGRG3,ADORA2B,CACNA1C,CACNA1G,CACNB1,CCR1,ETV4,Fcgr4,GABBR1,GPR152,GPR155,GPR18,GPR31,GPR37L1,GPRC6A,HCAR2,IKBKB,LPAR5,MAP2K7,MAPK15,Pla2g2d,PLA2G3,PLA2G4B,PLCG1,PLCH2,PRKCD,RYR2,TACR3,TAS1R3,WNT11
Sensory processing of sound by inner hair cells of the cochlea	0.129	0.743019	0.058	2	EPS8L2,ESPNL,MYO3B,WHRN
Cell Cycle: G1/S Checkpoint Regulation	0.129	0.743019	0.058	0	CCND1,CCNE1,E2F7,RPL5
SUMOylation of RNA binding proteins	0.129	0.743019	0.0638		PCGF2,SUMO1,SUMO2
Post-translational modification: synthesis of GPI-anchored proteins	0.129	0.743019	0.0538	0.447	CD52,CNTN5,DPM3,MSLN,OTOA
Metabolism of porphyrins	0.129	0.743019	0.0769		ALAS1,PPOX
DNA methylation	0.129	0.743019	0.0769		DNMT3A,DNMT3B
The Visual Cycle	0.129	0.743019	0.0769		DHRS7,RBP7
D-myo-inositol (1,4,5)-Trisphosphate Biosynthesis	0.129	0.743019	0.0769		PLCG1,PLCH2
Pregnenolone Biosynthesis	0.129	0.743019	0.0769		CYP46A1,MICAL3
Parkinson's Signaling Pathway	0.129	0.743019	0.0443	2.714	ACTA1,CACNA1C,CACNA1G,CACNB1,Fcgr4,GRIN2A,Il4i1/Il4i1b,LEP,NDUFB6,NDUFB8,NDUFB9,NDUFS6,NOS1,TOMM20
3-phosphoinositide Biosynthesis	0.129	0.743019	0.0465	0.447	ACP5,ACP6,DUSP4,DUSP6,PPP1R1B,PPP2R2B,PPP3R1,PTPN13,PTPRM,PTPRU
Amyotrophic Lateral Sclerosis Signaling	0.129	0.743019	0.0513		CACNA1C,CACNB1,GLUL,GRIK5,GRIN2A,NOS1
TP53 Regulates Transcription of DNA Repair Genes	0.129	0.743019	0.0571	0	AP1G2,DDB2,POLR2G,POLR2L
Mitochondrial Division Signaling Pathway	0.128	0.744732	0.0482	2.121	CACNA1C,CACNA1G,CACNB1,DUSP6,NOS1,PPP2R2B,PPP3R1,PRKCD
Inositol phosphate metabolism	0.122	0.755092	0.0625		INPP5J,PLCG1,PLCH2
Cellular Effects of Sildenafil (Viagra)	0.118	0.762079	0.0409	1.134	ACTA1,ADCY4,ADGRB2,ADGRE1,ADGRG3,ADORA2B,CACNA1C,CACNB1,CCR1,GABBR1,GNB5,GNG4,GPR152,GPR155,GPR18,GPR31,GPR37L1,GPRC6A,HCAR2,LPAR5,MAP2K7,MAPK15,MYO1A,PPP2R2B,PPP3R1,STAR,TACR3,TAS1R3
Regulation of lipid metabolism by PPARalpha	0.118	0.762079	0.0504	0	ALAS1,ANGPTL4,BMAL1,FDFT1,NPAS2,PPARGC1B
Breast Cancer Regulation by Stathmin1	0.118	0.762079	0.0413	-0.209	ADGRB2,ADGRE1,ADGRG3,ADORA2B,ARHGEF1,ARHGEF10,ARHGEF2,CCND1,CCR1,E2F7,GABBR1,GNB5,GNG4,GPR152,GPR155,GPR18,GPR31,GPR37L1,GPRC6A,HCAR2,LPAR5,PPP2R2B,PRKCD,TACR3,TAS1R3
Histidine Degradation VI	0.118	0.762079	0.0741		CYP46A1,MICAL3
GNRH Signaling	0.118	0.762079	0.0466	2	ADCY4,CACNA1C,CACNA1G,CACNB1,GNB5,GNG4,MAP2K7,MAP3K12,PRKCD
Adenine and Adenosine Salvage III	0.117	0.763836	0.125		ADARB2
Purine Ribonucleosides Degradation to Ribose-1-phosphate	0.117	0.763836	0.125		ADARB2
TP53 Regulates Transcription of Cell Cycle Genes	0.117	0.763836	0.0612		CCNE1,E2F7,RGCC
Dopamine Receptor Signaling	0.117	0.763836	0.0556		ADCY4,Il4i1/Il4i1b,PPP1R1B,PPP2R2B
Leukocyte Extravasation Signaling	0.117	0.763836	0.0464	0.816	ACTA1,CLDN10,CLDN15,ITGAL,PLCG1,PRKCD,SPN,TEC,VAV2
Ephrin B Signaling	0.107	0.781628	0.0548		GNB5,GNG4,KALRN,VAV2
Meiotic recombination	0.107	0.781628	0.06		MSH5,PRDM9,SPO11
MTOR signalling	0.107	0.781628	0.0714		EIF4E,LAMTOR5
Aldosterone Signaling in Epithelial Cells	0.106	0.78343	0.0468	2	DNAJC3,HSPA13,HSPA8,HSPE1,NR3C2,PLCG1,PLCH2,PRKCD
IL-15 Production	0.104	0.787046	0.0492	0.816	CLK2,HCK,LMTK3,MAP2K7,RET,TEC
ISG15 antiviral mechanism	0.104	0.787046	0.0541	0	EIF4E,KPNA4,PLCG1,UBA7
Melatonin Signaling	0.104	0.787046	0.0541	2	MAP2K7,PLCG1,PLCH2,PRKCD
IL-1 Signaling	0.104	0.787046	0.051		ADCY4,GNB5,GNG4,IKBKB,MAP2K7
UVA-Induced MAPK Signaling	0.104	0.787046	0.051		PARP2,PARP8,PLCG1,PLCH2,RPS6KB2
Glutathione-mediated Detoxification	0.104	0.787046	0.0588		Gsta1 (includes others),GSTK1,Gstm5
Adrenergic Receptor Signaling Pathway (Enhanced)	0.104	0.787046	0.0455	2.828	ADCY4,CACNA1C,CACNA1G,CACNB1,Il4i1/Il4i1b,LEP,PLCG1,PLCH2,PRKCD
Cyclophilin Signaling Pathway	0.104	0.787046	0.0442	-2.714	CCND1,HSPA8,PIAS3,PPIA,PPP3R1,PTGES3,TIMM8A,TOMM20,TOMM5,TOMM7,WNT11
RHOA Signaling	0.104	0.787046	0.0488	0.816	ACTA1,ARHGEF1,LPAR5,PLEKHG5,RHPN1,SEPTIN1
Glycolysis I	0.104	0.787046	0.069		ENO3,FBP2
Extra-nuclear estrogen signaling	0.104	0.787046	0.0533	0	CCND1,GNB5,GNG4,SPHK1
Lipophagy	0.104	0.787046	0.111		HSPA8
Serine biosynthesis	0.104	0.787046	0.111		PSAT1
Pathogenesis of Multiple Sclerosis	0.104	0.787046	0.111		CCR1
Sphingosine and Sphingosine-1-phosphate Metabolism	0.104	0.787046	0.111		SGPP1
Histidine Degradation III	0.104	0.787046	0.111		MTHFD2
Synaptic Long Term Potentiation	0.104	0.787046	0.0484	1.342	CACNA1C,GRIN2A,PLCG1,PLCH2,PPP3R1,PRKCD
PI3K/AKT Signaling	0.1	0.794328	0.045	-0.816	CCND1,EIF4E,IKBKB,INPP5J,ITGA10,ITGA2B,ITGAL,PPP2R2B,RPS6KB2
Salvage Pathways of Pyrimidine Ribonucleotides	0.1	0.794328	0.05	1	APOBEC2,Nme1,PRKCD,PRP4K,UCKL1
Plasma lipoprotein assembly, remodeling, and clearance	0.0987	0.79671	0.0526	-1	ANGPTL4,APOF,SAR1B,ZDHHC8
Pathogen Induced Cytokine Storm Signaling Pathway	0.0987	0.79671	0.0419	0.277	BHLHE40,Ccl7,Ccl8,CCR1,COL5A3,COL7A1,COL9A3,LEP,MAPK15,Nlrp9b,RYR2,RYR3,SLC2A5,STXBP2,TBX21,Xcl1
mRNA Capping	0.0987	0.79671	0.0667		POLR2G,POLR2L
Signaling by NTRK3 (TRKC)	0.0987	0.79671	0.0667		PLCG1,PTPRS
Tryptophan Degradation X (Mammalian, via Tryptamine)	0.0987	0.79671	0.0667		Aldh1a7,Il4i1/Il4i1b
Gluconeogenesis I	0.0987	0.79671	0.0667		ENO3,FBP2
PTEN Signaling	0.0987	0.79671	0.0464	0	CCND1,IKBKB,INPP5J,ITGA10,ITGA2B,ITGAL,RPS6KB2
Ephrin Receptor Signaling	0.0987	0.79671	0.0446	0.447	GNB5,GNG4,GRIN2A,ITGA10,ITGA2B,ITGAL,KALRN,MAP4K4,PTPN13
SUMOylation of DNA damage response and repair proteins	0.0987	0.79671	0.0519	0	PCGF2,RAD52,SUMO1,SUMO2
Leptin Signaling in Obesity	0.0987	0.79671	0.0519		ADCY4,LEP,PLCG1,PLCH2
Maturity Onset Diabetes of Young (MODY) Signaling	0.0987	0.79671	0.0513		APOF,CACNA1C,CACNB1,KCNJ11
Retinol Biosynthesis	0.0987	0.79671	0.0556		DHRS7,LIPE,RBP7
Nicotinate metabolism	0.0987	0.79671	0.0645		PARP8,SLC5A8
Signaling by BMP	0.0987	0.79671	0.0645		AMH,INHA
Ubiquinol-10 Biosynthesis (Eukaryotic)	0.0987	0.79671	0.0645		CYP46A1,MICAL3
MHC class II antigen presentation	0.0987	0.79671	0.0469	0.816	CTSC,DNM3,KIF5A,KLC2,RILP,SAR1B
Endocannabinoid Developing Neuron Pathway	0.0987	0.79671	0.0469	0	ADCY4,CCND1,GNB5,GNG4,MAP2K7,MAPK15
ABC-family proteins mediated transport	0.0987	0.79671	0.0485	2.236	ABCA4,ABCC10,ABCC5,ABCC6,KCNJ11
POU5F1 (OCT4), SOX2, NANOG repress genes related to differentiation	0.0987	0.79671	0.1		POU5F1
mRNA Editing	0.0987	0.79671	0.1		APOBEC2
RUNX1 and FOXP3 control the development of regulatory T lymphocytes (Tregs)	0.0987	0.79671	0.1		TNFRSF18
RHOBTB3 ATPase cycle	0.0987	0.79671	0.1		CCNE1
Formation of the posterior neural plate	0.0987	0.79671	0.1		TBX6
Embryonic Stem Cell Differentiation into Cardiac Lineages	0.0987	0.79671	0.1		POU5F1
Caveolar-mediated Endocytosis Signaling	0.0943	0.804822	0.0506	0	ACTA1,ITGA10,ITGA2B,ITGAL
Lung Ionic Balance Signaling Pathway	0.0943	0.804822	0.0402	-1.091	ADGRB2,ADGRE1,ADGRG3,ADORA2B,CCR1,GABBR1,GPR152,GPR155,GPR18,GPR31,GPR37L1,GPRC6A,HCAR2,HCK,LPAR5,PLCG1,PLCH2,PPP2R2B,PRKCD,TACR3,TAS1R3
Amino acids regulate mTORC1	0.0943	0.804822	0.0545		DEPDC5,LAMTOR5,SZT2
Hepatic Fibrosis Signaling Pathway	0.0943	0.804822	0.0409	1.387	CACNA1C,CACNB1,CCND1,FNBP1,IKBKB,ITGA10,ITGA2B,ITGAL,LEP,MAP2K7,PLCG1,PRKCD,RHOQ,RND1,RPS6KB2,SERPINE1,WNT11
Corticotropin Releasing Hormone Signaling	0.0943	0.804822	0.0452	0.378	ADCY4,CACNA1C,CACNA1G,CACNB1,NOS1,PLCG1,PRKCD
CLEAR Signaling Pathway	0.0943	0.804822	0.0421	0.577	DEPDC5,HPS1,IKBKB,LAMTOR5,M6PR,MAPK15,MCOLN1,MID1,PLCG1,PPP2R2B,PPP3R1,PRKCD
G-protein beta:gamma signalling	0.0943	0.804822	0.0625		GNB5,GNG4
Thrombin signalling through proteinase activated receptors (PARs)	0.0943	0.804822	0.0625		GNB5,GNG4
Surfactant metabolism	0.0943	0.804822	0.0625		ADORA2B,SLC34A2
Hematoma Resolution Signaling Pathway	0.0943	0.804822	0.0425	-1.265	ATAT1,BMAL1,CDNF,GRIN2A,LEP,LTF,NDUFB6,NDUFB8,NDUFB9,NDUFS6,NOS1
Cargo recognition for clathrin-mediated endocytosis	0.0943	0.804822	0.0476	1.342	EPS15L1,FCHO1,M6PR,SGIP1,SYT8
CSDE1 Signaling Pathway	0.0943	0.804822	0.0536		AGO3,PABPN1,RPL9
DNA Damage/Telomere Stress Induced Senescence	0.0943	0.804822	0.0536		CCNE1,H1-1,H1-5
Deadenylation-dependent mRNA decay	0.0943	0.804822	0.0536		EIF4E,LSM4,PAN2
Interleukin-3, Interleukin-5 and GM-CSF signaling	0.0943	0.804822	0.0536		HCK,INPP5J,TEC
CD27 Signaling in Lymphocytes	0.0943	0.804822	0.0536		IKBKB,MAP2K7,MAP3K12
IL-8 Signaling	0.0943	0.804822	0.0433	0.816	CCND1,FNBP1,GNB5,GNG4,IKBKB,MAP4K4,PRKCD,RHOQ,RND1
Apoptosis Signaling	0.0932	0.806863	0.0472	0	ACIN1,IKBKB,MAP2K7,MAP4K4,PLCG1
Signaling by NTRK1 (TRKA)	0.0932	0.806863	0.0494	0	DNM3,DUSP4,DUSP6,PLCG1
Aspartate and asparagine metabolism	0.0932	0.806863	0.0909		FOLH1
Formation of the anterior neural plate	0.0932	0.806863	0.0909		POU5F1
Prostanoid Biosynthesis	0.0932	0.806863	0.0909		PTGES3
Signal amplification	0.0932	0.806863	0.0606		GNB5,GNG4
MAPK targets/ Nuclear events mediated by MAP kinases	0.0932	0.806863	0.0606		DUSP4,DUSP6
Cristae formation	0.0932	0.806863	0.0606		ATP5MK,MICOS13
TNF signaling	0.0921	0.80891	0.0526		IKBKB,OTUD7B,USP2
Post-translational protein phosphorylation	0.0914	0.810214	0.0467	-0.447	DNAJC3,MGAT4A,MSLN,RCN1,SERPINC1
Signaling by PDGF	0.087	0.818465	0.0517		COL5A3,COL9A3,PLCG1
RUNX1 regulates megakaryocyte differentiation and platelet function	0.087	0.818465	0.0517		AGO3,ITGA2B,KMT2A
RNA polymerase II transcribes snRNA genes	0.087	0.818465	0.0482	0	POLR2G,POLR2L,SNAPC4,SRRT
Methylglyoxal Degradation III	0.087	0.818465	0.0588		Akr1c18,DHRS7
Xenobiotic Metabolism AHR Signaling Pathway	0.087	0.818465	0.0459		Gsta1 (includes others),GSTK1,Gstm5,PTGES3,SUMO1
MicroRNA Biogenesis Signaling Pathway	0.087	0.818465	0.0428	-1.134	AGO3,DNAJA2,HSPA8,MTCL1,POLR2G,POLR2L,PTGES3,RAN
eNOS Signaling	0.087	0.818465	0.0435	1.342	ADCY4,AQP2,AQP5,HSPA8,LPAR5,PLCG1,PRKCD
Transport of bile salts and organic acids, metal ions and amine compounds	0.087	0.818465	0.0476	-1	SLC22A4,SLC31A1,SLC39A2,SLC6A14
Molecular Mechanisms of Cancer	0.087	0.818465	0.0383	-0.174	ADCY4,ADGRB2,ADGRE1,ADGRG3,ADORA2B,ARHGEF1,ARHGEF10,ARHGEF2,BMP3,CCND1,CCNE1,CCR1,E2F7,FNBP1,GABBR1,GNB5,GNG4,GPR152,GPR155,GPR18,GPR31,GPR37L1,GPRC6A,HCAR2,ITGA10,ITGA2B,ITGAL,LPAR5,PRKCD,RHOQ,RND1,TACR3,TAS1R3
Presynaptic depolarization and calcium channel opening	0.087	0.818465	0.0833		CACNB1
Vitamin D (calciferol) metabolism	0.087	0.818465	0.0833		SUMO2
Peptide hormone biosynthesis	0.087	0.818465	0.0833		INHA
Signaling by Leptin	0.087	0.818465	0.0833		LEP
Specification of primordial germ cells	0.087	0.818465	0.0833		POU5F1
Hematopoiesis from Multipotent Stem Cells	0.087	0.818465	0.0833		THPO
Oleate Biosynthesis II (Animals)	0.087	0.818465	0.0833		Scd4
γ-glutamyl Cycle	0.087	0.818465	0.0833		CHAC1
CCR3 Signaling in Eosinophils	0.087	0.818465	0.0441		GNB5,GNG4,Pla2g2d,PLA2G3,PLA2G4B,PRKCD
Atherosclerosis Signaling	0.087	0.818465	0.0441	1	APOF,COL5A3,Pla2g2d,PLA2G3,PLA2G4B,PRDX6
Oxytocin in Spinal Neurons Signaling Pathway	0.087	0.818465	0.0571		KCNJ11,NOS1
PRC2 methylates histones and DNA	0.087	0.818465	0.0571		DNMT3A,DNMT3B
Oncogene Induced Senescence	0.087	0.818465	0.0571		AGO3,MDM4
SUMOylation of SUMOylation proteins	0.087	0.818465	0.0571		SUMO1,SUMO2
GADD45 Signaling	0.0823	0.82737	0.05		CCND1,CCNE1,MAP2K7
Ferroptosis Signaling Pathway	0.0823	0.82737	0.0438	-2	ANGPTL4,ARF4,CHAC1,FDFT1,H2bc26,H2bc7
NRF2-mediated Oxidative Stress Response	0.0778	0.835988	0.0407		ACTA1,CYP2A6,DNAJA2,DNAJC3,GPX2,Gsta1 (includes others),GSTK1,Gstm5,MAP2K7,PRDX1,PRKCD
Transcriptional regulation by the AP-2 (TFAP2) family of transcription factors	0.0766	0.838301	0.0556		MYBL2,SUMO1
Gamma carboxylation, hypusinylation, hydroxylation, and arylsulfatase activation	0.0766	0.838301	0.0492		ETF1,F7,RCCD1
Assembly of collagen fibrils and other multimeric structures	0.0766	0.838301	0.0492		COL5A3,COL7A1,COL9A3
Retinoic acid Mediated Apoptosis Signaling	0.0766	0.838301	0.0492		Gm13288 (includes others),PARP2,PARP8
Cytosolic iron-sulfur cluster assembly	0.0758	0.839847	0.0769		RTEL1
Platelet Aggregation (Plug Formation)	0.0758	0.839847	0.0769		THPO
Dissolution of Fibrin Clot	0.0758	0.839847	0.0769		SERPINE1
Transcriptional regulation of testis differentiation	0.0758	0.839847	0.0769		AMH
Cleavage and Polyadenylation of Pre-mRNA	0.0758	0.839847	0.0769		PABPN1
Dolichyl-diphosphooligosaccharide Biosynthesis	0.0758	0.839847	0.0769		DPM3
Nucleotide Excision Repair Pathway	0.0726	0.846058	0.0541		POLR2G,POLR2L
Role of MAPK Signaling in Promoting the Pathogenesis of Influenza	0.0726	0.846058	0.0439		MAP2K7,Pla2g2d,PLA2G3,PLA2G4B,PRDX6
Th2 Pathway	0.0726	0.846058	0.0426	-0.447	BHLHE41,CCR1,GFI1,RUNX3,TBX21,TNFRSF4
CXCR4 Signaling	0.0726	0.846058	0.0417	0	ADCY4,FNBP1,GNB5,GNG4,PRKCD,RHOQ,RND1
Stearate Biosynthesis I (Animals)	0.0726	0.846058	0.0476		ACSM1,DHRS7,SIRT4
Telomere Maintenance	0.0726	0.846058	0.0449	-1	FEN1,POLR2G,POLR2L,RTEL1
Estrogen Receptor Signaling	0.0726	0.846058	0.0389	1	ADCY4,CACNA1C,CACNB1,CCND1,EIF4E,GNB5,GNG4,LEP,NDUFB6,NDUFB8,NDUFB9,NDUFS6,PLCG1,PLCH2,PRKCD,RPS6KB2
Metabolism of steroid hormones	0.0726	0.846058	0.0526		STAR,TSPOAP1
Triglyceride metabolism	0.0726	0.846058	0.0526		DGAT2,LIPE
TWEAK Signaling	0.0726	0.846058	0.0526		IKBKB,TNFRSF25
tRNA Charging	0.0726	0.846058	0.0526		HARS2,PARS2
Regulation of TP53 Activity through Association with Co-factors	0.0726	0.846058	0.0714		BANP
Tryptophan catabolism	0.0726	0.846058	0.0714		SLC7A5
DNA Double-Strand Break Repair by Homologous Recombination	0.0726	0.846058	0.0714		RAD52
Assembly of RNA Polymerase III Complex	0.0726	0.846058	0.0714		GTF3C2
Colanic Acid Building Blocks Biosynthesis	0.0726	0.846058	0.0714		GMPPB
RAB GEFs exchange GTP for GDP on RABs	0.0726	0.846058	0.0444	1	ALS2CL,HPS1,RAB1A,SBF1
Tuberculosis Latent Signaling Pathway	0.0726	0.846058	0.0444	-2	ABCA4,ADCY4,HCAR2,LIPE
Collagen degradation	0.0726	0.846058	0.0469		COL5A3,COL7A1,COL9A3
Mitochondrial biogenesis	0.0726	0.846058	0.0469		ALAS1,PPARGC1B,SIRT4
Semaphorin interactions	0.0726	0.846058	0.0469		PLXNA3,PLXNB1,RND1
UFMylation Signaling Pathway	0.0726	0.846058	0.0469		CCND1,EIF4E,UFM1
Thrombopoietin Signaling	0.0726	0.846058	0.0469		PLCG1,PRKCD,THPO
ILK Signaling	0.0707	0.849767	0.0406	-1.342	ACTA1,CCND1,FNBP1,MYO1A,PPP2R2B,RHOQ,RND1,TMSB4X
Formation of Fibrin Clot (Clotting Cascade)	0.0685	0.854083	0.0513		F7,SERPINC1
MAP kinase activation	0.0685	0.854083	0.0513		IKBKB,MAP2K7
Noradrenaline and Adrenaline Degradation	0.0685	0.854083	0.0513		Aldh1a7,Il4i1/Il4i1b
Role of JAK2 in Hormone-like Cytokine Signaling	0.067	0.857038	0.0462		CCND1,LEP,THPO
ESR-mediated signaling	0.0665	0.858025	0.0424	-2	AGO3,CCND1,POLR2G,POLR2L,PTGES3
Apelin Endothelial Signaling Pathway	0.0656	0.859805	0.0414	1	ADCY4,AQP2,GNB5,GNG4,PRKCD,RPS6KB2
Gap Junction Signaling	0.0652	0.860597	0.0388	0.577	ACTA1,ADCY4,CACNA1G,CCND1,HSPA8,Pla2g2d,PLA2G3,PLA2G4B,PLCG1,PLCH2,PPP3R1,PRKCD,PTPRM
Unfolded protein response	0.0646	0.861787	0.0435		DNAJA2,DNAJC3,HSPA8,MAP2K7
Transcriptional Regulation by VENTX	0.0641	0.86278	0.05		AGO3,CCND1
Dopamine Degradation	0.0641	0.86278	0.05		Aldh1a7,Il4i1/Il4i1b
Synthesis of Prostaglandins (PG) and Thromboxanes (TX)	0.0641	0.86278	0.0667		PTGES3
Response of EIF2AK1 (HRI) to heme deficiency	0.0641	0.86278	0.0667		CHAC1
Fatty Acid Activation	0.0641	0.86278	0.0667		ACSM1
RANK Signaling in Osteoclasts	0.0637	0.863575	0.043	1	IKBKB,MAP2K7,MAP3K12,PPP3R1
Ribonucleotide Reductase Signaling Pathway	0.0637	0.863575	0.0402	0.378	CCND1,E2F7,EIF4E,MYBL2,PARP2,PARP8,WEE1
G alpha (q) signalling events	0.0637	0.863575	0.0402	-0.378	GNB5,GNG4,GPRC6A,KALRN,LPAR5,NPFF,TACR3
Virus Entry via Endocytic Pathways	0.0637	0.863575	0.0417	1.342	ACTA1,AP1G2,AP5Z1,PLCG1,PRKCD
Gαi Signaling	0.0637	0.863575	0.0408	-1	ADCY4,GABBR1,GNB5,GNG4,HCAR2,RGS12
Collagen biosynthesis and modifying enzymes	0.0624	0.866164	0.0448		COL5A3,COL7A1,COL9A3
ID1 Signaling Pathway	0.0624	0.866164	0.0396	0	BHLHE40,BHLHE41,CCND1,CCNE1,GSPT1,HCK,PLXNB1,POU5F1
NGF Signaling	0.0624	0.866164	0.0413	2.236	IKBKB,MAP3K12,PLCG1,PRKCD,RPS6KB2
RET signaling	0.0624	0.866164	0.0488		PLCG1,RET
Mechanisms of Viral Exit from Host Cells	0.0624	0.866164	0.0488		ACTA1,PRKCD
Acetone Degradation I (to Methylglyoxal)	0.0624	0.866164	0.0488		CYP2A6,DHRS7
Class B/2 (Secretin family receptors)	0.0569	0.877203	0.0421	0	ADGRE1,GNB5,GNG4,WNT11
Platelet Adhesion to exposed collagen	0.0569	0.877203	0.0625		ITGA10
Superpathway of Citrulline Metabolism	0.0569	0.877203	0.0625		NOS1
Mevalonate Pathway I	0.0569	0.877203	0.0625		IDI1
Activation of gene expression by SREBF (SREBP)	0.0565	0.878011	0.0476		FDFT1,IDI1
April Mediated Signaling	0.0565	0.878011	0.0476		IKBKB,MAP2K7
RNA Polymerase II Transcription	0.0565	0.878011	0.04	0	CPSF7,PABPN1,POLR2G,POLR2L,SNRPF,SRSF5
rRNA modification in the nucleus and cytosol	0.0554	0.880238	0.0435		PNO1,RPS14,UTP25
Factors Promoting Cardiogenesis in Vertebrates	0.0554	0.880238	0.0397	0.816	BMP3,CCND1,PLCG1,PLCH2,PRKCD,WNT11
Regulation of Insulin-like Growth Factor (IGF) transport and uptake by IGFBPs	0.0554	0.880238	0.0403	-0.447	DNAJC3,MGAT4A,MSLN,RCN1,SERPINC1
TGF-β Signaling	0.0554	0.880238	0.0412		AMH,INHA,RUNX3,SERPINE1
Signaling by SCF-KIT	0.0554	0.880238	0.0465		PTPRU,TEC
DAP12 interactions	0.0554	0.880238	0.0465		PLCG1,VAV2
RHO GTPases Activate WASPs and WAVEs	0.0554	0.880238	0.0465		HCK,WASF3
B Cell Activating Factor Signaling	0.0554	0.880238	0.0465		IKBKB,MAP2K7
Intrinsic Prothrombin Activation Pathway	0.0554	0.880238	0.0465		COL5A3,SERPINC1
GM-CSF Signaling	0.0554	0.880238	0.0429		CCND1,HCK,PPP3R1
Cohesin Chromatin Regulation Pathway	0.0554	0.880238	0.038	0	H2AC4,H2bc12,MEG3,PCDHGA12,PCDHGB1,PCDHGB4,POLR2G,POLR2L,POU5F1,PPP2R2B
Metabolism of Angiotensinogen to Angiotensins	0.0554	0.880238	0.0588		REN
Transcriptional regulation of pluripotent stem cells	0.0554	0.880238	0.0588		POU5F1
Germ layer formation at gastrulation	0.0554	0.880238	0.0588		POU5F1
Specification of the neural plate border	0.0554	0.880238	0.0588		POU5F1
Chondroitin Sulfate Degradation (Metazoa)	0.0554	0.880238	0.0588		HYAL3
Adenosine Nucleotides Degradation II	0.0554	0.880238	0.0588		ADARB2
Interferon gamma signaling	0.0553	0.88044	0.0408	1	MID1,PRKCD,SUMO1,TRIM3
Mitochondrial protein degradation	0.0553	0.88044	0.0408	-1	ALAS1,MRPL32,NDUFB6,STAR
SUMOylation of chromatin organization proteins	0.0541	0.882877	0.0423		PCGF2,SUMO1,SUMO2
Glioma Invasiveness Signaling	0.0541	0.882877	0.0423		FNBP1,RHOQ,RND1
Elastic fibre formation	0.0539	0.883283	0.0455		FBN2,GDF5
Assembly and cell surface presentation of NMDA receptors	0.0539	0.883283	0.0455		GRIN2A,LIN7B
Ion channel transport	0.0477	0.895983	0.0383	2.646	ANO4,ANO9,BEST3,CLCN2,MCOLN1,RYR2,RYR3
Apelin Cardiomyocyte Signaling Pathway	0.0477	0.895983	0.04	2	MAPK15,PLCG1,PLCH2,PRKCD
Bile acid and bile salt metabolism	0.0477	0.895983	0.0444		CH25H,CYP46A1
Formation of the nephric duct	0.0477	0.895983	0.0556		RET
Dermatan Sulfate Degradation (Metazoa)	0.0477	0.895983	0.0556		HYAL3
ROBO SLIT Signaling Pathway	0.0477	0.895983	0.0391	2.236	ARF4,HCK,ROBO3,SLIT2,SRGAP1
Signaling by FGFR2	0.0459	0.899705	0.0411		PLCG1,POLR2G,POLR2L
Growth Hormone Signaling	0.0459	0.899705	0.0411		PLCG1,PRKCD,RPS6KB2
Neuropathic Pain Signaling in Dorsal Horn Neurons	0.045	0.901571	0.0396	2	GRIN2A,PLCG1,PLCH2,PRKCD
Insulin Receptor Signaling	0.0449	0.901779	0.0388	-1.342	EIF4E,INPP5J,LIPE,RHOQ,RPS6KB2
Role of OCT4 in Mammalian Embryonic Stem Cell Pluripotency	0.0448	0.901986	0.0435		NR6A1,POU5F1
DNA damage-induced 14-3-3σ Signaling	0.0448	0.901986	0.0435		CCNE1,WEE1
LPS/IL-1 Mediated Inhibition of RXR Function	0.0448	0.901986	0.0369		ACSM1,ALAS1,CYP2A6,FMO3,Gsta1 (includes others),GSTK1,Gstm5,Il4i1/Il4i1b,MAP2K7,NR1I2,PPARGC1B
mRNA 3 Prime End Processing Signaling Pathway	0.0448	0.901986	0.0392	1	CPSF7,E2F7,PABPN1,PCBP1
Signaling by Activin	0.0448	0.901986	0.0526		INHA
Regulation of TP53 Activity through Methylation	0.0448	0.901986	0.0526		MDM4
GABA synthesis, release, reuptake and degradation	0.0448	0.901986	0.0526		HSPA8
Mismatch Repair in Eukaryotes	0.0448	0.901986	0.0526		FEN1
γ-linolenate Biosynthesis II (Animals)	0.0448	0.901986	0.0526		ACSM1
Mitochondrial L-carnitine Shuttle Pathway	0.0448	0.901986	0.0526		ACSM1
Bile Acid Biosynthesis, Neutral Pathway	0.0448	0.901986	0.0526		Akr1c18
Mineralocorticoid Biosynthesis	0.0448	0.901986	0.0526		Gsta1 (includes others)
Microautophagy Signaling Pathway	0.0445	0.90261	0.0377		COL5A3,COL7A1,COL9A3,HSPA8,SEC31B,TOMM20
GPER1 signaling	0.0445	0.90261	0.0388	1	ADCY4,GNB5,GNG4,SPHK1
trans-Golgi Network Vesicle Budding	0.0445	0.90261	0.04		AP1G2,HSPA8,M6PR
Heme signaling	0.0445	0.90261	0.0426		BMAL1,NPAS2
HMGB1 Signaling	0.0424	0.906985	0.0375		FNBP1,LEP,MAP2K7,RHOQ,RND1,SERPINE1
Neuroinflammation Signaling Pathway	0.0424	0.906985	0.0364	1.134	GABBR1,GABRE,GABRR2,GLUL,GRIN2A,IKBKB,MAPK15,Pla2g2d,PLA2G3,PLA2G4B,PLCG1,PPP3R1
GPCR-Mediated Integration of Enteroendocrine Signaling Exemplified by an L Cell	0.0424	0.906985	0.0395		ADCY4,PLCG1,PLCH2
DNA Damage Bypass	0.0424	0.906985	0.0417		PCLAF,UBA7
Xenobiotic Metabolism Signaling	0.0424	0.906985	0.0363		FMO3,Gsta1 (includes others),GSTK1,Gstm5,Il4i1/Il4i1b,MAP2K7,MAP3K12,NR1I2,PPP2R2B,PRKCD,PTGES3,SUMO1
Signaling by Hippo	0.0424	0.906985	0.05		NPHP4
Receptor-type tyrosine-protein phosphatases	0.0424	0.906985	0.05		PTPRS
Interleukin-12 family signaling	0.0424	0.906985	0.05		EBI3
Formation of ATP by chemiosmotic coupling	0.0424	0.906985	0.05		ATP5MK
Purine Nucleotides Degradation II (Aerobic)	0.0424	0.906985	0.05		ADARB2
Glucocorticoid Biosynthesis	0.0424	0.906985	0.05		Gsta1 (includes others)
Superpathway of Geranylgeranyldiphosphate Biosynthesis I (via Mevalonate)	0.0424	0.906985	0.05		IDI1
Antiproliferative Role of Somatostatin Receptor 2	0.0403	0.911381	0.039		GNB5,GNG4,NOS1
CDK5 Signaling	0.04	0.912011	0.0377	0	ADCY4,MAPK15,PPP1R1B,PPP2R2B
Paxillin Signaling	0.04	0.912011	0.0377		ACTA1,ITGA10,ITGA2B,ITGAL
Pyruvate metabolism	0.04	0.912011	0.0408		LDHAL6B,SIRT4
Apelin Muscle Signaling Pathway	0.04	0.912011	0.0408		GNB5,GNG4
PFKFB4 Signaling Pathway	0.04	0.912011	0.0408		FBP2,MAP2K7
Methionine Degradation I (to Homocysteine)	0.0342	0.924272	0.0476		EEF1AKMT4
Signaling by ERBB2	0.0342	0.924272	0.04		PLCG1,PRKCD
Signaling by TGFBR3	0.0342	0.924272	0.04		AGO3,INHA
Retinoate Biosynthesis I	0.0342	0.924272	0.04		Akr1c18,RBP7
Chronic Myeloid Leukemia Signaling	0.0318	0.929394	0.0356	1.265	CCND1,E2F7,HCK,IKBKB,PLCG1,PLCH2,PPP3R1,PTPN13,RAN,WNT11
Agranulocyte Adhesion and Diapedesis	0.0318	0.929394	0.0357		ACTA1,Ccl7,Ccl8,CCR1,CLDN10,CLDN15,MYO1A,Xcl1
Role of BRCA1 in DNA Damage Response	0.0318	0.929394	0.0375		E2F7,FANCA,FANCG
Phase II - Conjugation of compounds	0.0318	0.929394	0.0367	-1	ACSM1,BPNT2,CHAC1,GSTK1
NR1H2 and NR1H3-mediated signaling	0.0318	0.929394	0.0392		AGO3,KDM3A
Transcriptional regulation of granulopoiesis	0.0318	0.929394	0.0392		GFI1,KMT2A
Assembly of RNA Polymerase II Complex	0.0318	0.929394	0.0392		POLR2G,POLR2L
Cell Cycle: G2/M DNA Damage Checkpoint Regulation	0.0318	0.929394	0.0392		MDM4,WEE1
Chaperone Mediated Autophagy	0.0312	0.930679	0.0455		HSPA8
Formation of paraxial mesoderm	0.0312	0.930679	0.0455		TBX6
Fatty Acid α-oxidation	0.0312	0.930679	0.0455		Aldh1a7
Sphingolipid metabolism	0.0296	0.934114	0.0364		M6PR,MFSD2B,SGPP1,SPHK1
TNFR1 Signaling	0.0273	0.939074	0.0385		IKBKB,MAP4K2
Metabolism of water-soluble vitamins and cofactors	0.0239	0.946455	0.0366		ABCD4,ACP5,SLC25A19
Nucleotide salvage	0.0231	0.9482	0.0435		UCKL1
Histamine Degradation	0.0231	0.9482	0.0435		Aldh1a7
Signaling by EGFR	0.0231	0.9482	0.0377		EPS15L1,PLCG1
Spliceosomal Cycle	0.0231	0.9482	0.0377		HSPA8,PRPF40B
UVB-Induced MAPK Signaling	0.0176	0.960285	0.037		EIF4E,PRKCD
Activation of anterior HOX genes in hindbrain during early embryogenesis	0.0176	0.960285	0.0357		PCGF2,POLR2G,POLR2L
Other interleukin signaling	0.0176	0.960285	0.0417		STXBP2
RHO GTPases Activate NADPH Oxidases	0.0176	0.960285	0.0417		PRKCD
Role of Lipids/Lipid Rafts in the Pathogenesis of Influenza	0.0176	0.960285	0.0417		Gm13288 (includes others)
Androgen Biosynthesis	0.0176	0.960285	0.0417		Gsta1 (includes others)
Cysteine Biosynthesis III (mammalia)	0.0176	0.960285	0.0417		EEF1AKMT4
Signaling by PTK6	0.0139	0.968501	0.0364		CCND1,CCNE1
Insulin processing	0.0111	0.974765	0.04		KIF5A
MyD88 cascade initiated on plasma membrane	0.0111	0.974765	0.04		IKBKB
Signaling by NTRK2 (TRKB)	0.0111	0.974765	0.04		PLCG1
Complex III assembly	0.0111	0.974765	0.04		UQCRH
EGF Signaling	0.0111	0.974765	0.0357		MAP2K7,PLCG1
Phototransduction Pathway	0.0111	0.974765	0.0357		GNB5,GUCA1B
WNT ligand biogenesis and trafficking	0.00583	0.986666	0.0385		WNT11
Miscellaneous transport and binding events	0.00583	0.986666	0.0385		MMGT1
Signaling by Erythropoietin	0.00583	0.986666	0.0385		PLCG1
Bupropion Degradation	0.00583	0.986666	0.0385		CYP2A6
Pyrimidine Deoxyribonucleotides De Novo Biosynthesis I	0.00583	0.986666	0.0385		Nme1
Ethanol Degradation IV	0.00583	0.986666	0.0385		Aldh1a7
Effects of PIP2 hydrolysis	0	1	0.037		PRKCD
Syndecan interactions	0	1	0.037		COL5A3
Integrin signaling	0	1	0.037		ITGA2B
RHO GTPases activate PKNs	0	1	0.0357		PKN3
Pulmonary Fibrosis Idiopathic Signaling Pathway	0	1	0.0276	1.134	ACTA1,CCND1,COL5A3,COL7A1,COL9A3,RPS6KB2,RTEL1,SERPINE1,WNT11
Pulmonary Healing Signaling Pathway	0	1	0.0249	-0.447	CCND1,ETV5,HCK,PRKCD,WNT11
Pyroptosis Signaling Pathway	0	1	0.0196		GZMA,KCNQ1OT1
Wound Healing Signaling Pathway	0	1	0.0241	1.633	COL5A3,COL7A1,COL9A3,IKBKB,LEP,MAP2K7
IL-13 Signaling Pathway	0	1	0.0163		HCK,PRKCD
CDX Gastrointestinal Cancer Signaling Pathway	0	1	0.0305	0	BMP3,CCND1,IKBKB,LEP,MUC2,WNT11
Immunogenic Cell Death Signaling Pathway	0	1	0.0211		GZMA,HSPA8
Macrophage Classical Activation Signaling Pathway	0	1	0.0106		IKBKB,LEP
Multiple Sclerosis Signaling Pathway	0	1	0.0228	1.342	DUSP6,GRIN2A,LEP,PARP2,PARP8
Role of Chondrocytes in Rheumatoid Arthritis Signaling Pathway	0	1	0.00694		PPP3R1
Role of Osteoblasts in Rheumatoid Arthritis Signaling Pathway	0	1	0.0167	-2	BMP3,CTSC,LEP,WNT11
Glucocorticoid Receptor Signaling	0	1	0.035		DNAH10,DNAH3,Gm13288 (includes others),H2-K2/H2-Q9,HSPA8,IKBKB,MAP2K7,NDUFB6,NDUFB8,NDUFB9,NDUFS6,NR3C2,Pla2g2d,PLA2G3,PLA2G4B,POLR2G,POLR2L,PPP3R1,PTGES3,SERPINE1,SUMO1
Natural Killer Cell Signaling	0	1	0.0296	0	COL5A3,HSPA8,ITGAL,MAP3K12,PLCG1,VAV2
IL-10 Signaling	0	1	0.0323	-1.342	BHLHE40,CCND1,CCR1,IKBKB,MAP4K4
Macrophage Alternative Activation Signaling Pathway	0	1	0.00521		ADORA2B
Actin Cytoskeleton Signaling	0	1	0.0331		ACTA1,ARHGEF1,ITGA10,ITGA2B,ITGAL,MYO1A,TMSB4X,VAV2
Huntington's Disease Signaling	0	1	0.0348		DNM3,GNB5,GNG4,GOSR2,HSPA8,MAP2K7,POLR2G,POLR2L,PRKCD,STX1B
Chaperone Mediated Autophagy Signaling Pathway	0	1	0.0126	-0.707	BMAL1,CCND1,HSPA8,IKBKB,POU5F1,PPP3R1,PRR5L,RILP
IL-33 Signaling Pathway	0	1	0.0154		H2bc26,H2bc7,IKBKB
Myelination Signaling Pathway	0	1	0.0305	0	BMP3,EIF4E,HCK,ID2,IDI1,MTHFD2,PLCG1,PPP3R1,RPS6KB2,WNT11
NOD1/2 Signaling Pathway	0	1	0.0259	0.447	HSPA8,IKBKB,LEP,MAP2K7,MAP4K4
ABRA Signaling Pathway	0	1	0.0227		ACTA1,PPP3R1
Activin Inhibin Signaling Pathway	0	1	0.033	1.134	IKBKB,INHA,LIPE,MAP2K7,MAPK15,POU5F1,SERPINE1
DHCR24 Signaling Pathway	0	1	0.028		APOF,C4a/C4b,NR1I2,PRKCD
WNK Renal Signaling Pathway	0	1	0.0187		NR3C2,PRKCD
Acetylcholine Receptor Signaling Pathway	0	1	0.0354	2.646	ADCY4,CACNA1C,CACNA1G,CACNB1,PLCG1,PLCH2,PRKCD
Cachexia Signaling Pathway	0	1	0.0217	0.707	ADCY4,AGO3,EIF1,HSPA8,IKBKB,LEP,LIPE,PRKCD
ISGylation Signaling Pathway	0	1	0.0275		CCND1,ITGAL,UBA7
NFKBIE Signaling Pathway	0	1	0.00223		IKBKB
Sertoli Cell-Germ Cell Junction Signaling Pathway (Enhanced)	0	1	0.0254	0.816	ACTA1,CLDN10,CLDN15,MAP2K7,MAP3K12,PPP2R2B
PPARα/RXRα Activation	0	1	0.0303	-1	ADCY4,IKBKB,MAP2K7,MAP4K4,PLCG1,PLCH2
Aryl Hydrocarbon Receptor Signaling	0	1	0.0328		CCND1,CCNE1,Gsta1 (includes others),GSTK1,Gstm5,PTGES3
p53 Signaling	0	1	0.0306		CCND1,MDM4,PIDD1
Intrinsic Pathway for Apoptosis	0	1	0.0182		PPP3R1
GPVI-mediated activation cascade	0	1	0.0286		VAV2
Meiotic synapsis	0	1	0.0182		SYNE1
PIP3 activates AKT signaling	0	1	0.0138		PRR5L,RPS6KB2
Degradation of the extracellular matrix	0	1	0.0123		FBN2
Translocation of SLC2A4 (GLUT4) to the plasma membrane	0	1	0.0139		RHOQ
Antimicrobial peptides	0	1	0.0204		LTF
Glycosaminoglycan metabolism	0	1	0.0312	2	ABCC5,GPC2,HYAL3,STAB2
Macroautophagy	0	1	0.0299		ATG9B,LAMTOR5
MyD88:MAL(TIRAP) cascade initiated on plasma membrane	0	1	0.0238		IKBKB
Toll-like Receptor Cascades	0	1	0.0312		DNM3
MyD88-independent TLR4 cascade	0	1	0.0263		IKBKB
Complement cascade	0	1	0.0147		C1S,C4a/C4b
Toll Like Receptor 3 (TLR3) Cascade	0	1	0.0303		IKBKB
NLR signaling pathways	0	1	0.0179		IKBKB
DDX58/IFIH1-mediated induction of interferon-alpha/beta	0	1	0.0247		IKBKB,UBA7
Cytosolic sensors of pathogen-associated DNA	0	1	0.0312		IKBKB,POLR2L
Pre-NOTCH Expression and Processing	0	1	0.026		AGO3,CCND1
Metabolism of non-coding RNA	0	1	0.0179		SNRPF
Degradation of beta-catenin by the destruction complex	0	1	0.011		TLE2
Signaling by NOTCH1	0	1	0.013		TLE2
Immunoregulatory interactions between a Lymphoid and a non-Lymphoid cell	0	1	0.0093		ITGAL,PILRA
Signaling by ALK	0	1	0.0323		PLCG1
TCF dependent signaling in response to WNT	0	1	0.0101		RUNX3,TLE2
TCR signaling	0	1	0.0159		IKBKB,PLCG1
Cell surface interactions at the vascular wall	0	1	0.028	-0.816	ITGAL,PICK1,PLCG1,PPIA,SLC7A5,SPN
Fcgamma receptor (FCGR) dependent phagocytosis	0	1	0.0305	1.342	HCK,PLCG1,PRKCD,VAV2,WASF3
Generic Transcription Pathway	0	1	0.0256	3.317	ESRRG,KRBA1,NR1I2,NR3C2,NR6A1,ZFP28,ZNF3,ZNF483,ZNF660,ZNF692,ZNF777
Asparagine N-linked glycosylation	0	1	0.032	-2	DPM3,GMPPB,MCFD2,MGAT4A
Phase I - Functionalization of compounds	0	1	0.0354		AOC2,CYP2A6,CYP46A1,FMO3
Arachidonic acid metabolism	0	1	0.0222		GPX2
Abacavir ADME	0	1	0.0149		SPHK1
Binding and Uptake of Ligands by Scavenger Receptors	0	1	0.0175		SCARF1,STAB2
Transcriptional activity of SMAD2/SMAD3:SMAD4 heterotrimer	0	1	0.0196		SERPINE1
Fc epsilon receptor (FCERI) signaling	0	1	0.0291	1.342	IKBKB,MAP2K7,PLCG1,PPP3R1,TEC,VAV2
Mitotic Metaphase and Anaphase	0	1	0.00847		RAN,SUMO1
EPH-Ephrin signaling	0	1	0.0215		KALRN,VAV2
SUMOylation of ubiquitinylation proteins	0	1	0.0256		SUMO1
Cellular response to heat stress	0	1	0.0297		HSPA13,HSPA8,PTGES3
Class A/1 (Rhodopsin-like receptors)	0	1	0.0271	-2.333	ADORA2B,CCR1,GPR18,GPR31,GPR37L1,HCAR2,LPAR5,NPFF,TACR3
Energy dependent regulation of mTOR by LKB1-AMPK	0	1	0.0345		LAMTOR5
Transcriptional regulation of white adipocyte differentiation	0	1	0.0238		ANGPTL4,LEP
Beta-catenin independent WNT signaling	0	1	0.0293	0.447	AGO3,GNB5,GNG4,PPP3R1,SPHK1,WNT11
Costimulation by the CD28 family	0	1	0.0153		PRR5L,SPHK1
Peroxisomal lipid metabolism	0	1	0.0345		NUDT19
Glutamate binding, activation of AMPA receptors and synaptic plasticity	0	1	0.0323		PICK1
G alpha (s) signalling events	0	1	0.0345	0.447	ADCY4,ADORA2B,GNB5,GNG4,PDE4C
NoRC negatively regulates rRNA expression	0	1	0.0299		DNMT3B,POLR2L
Activation of NMDA receptors and postsynaptic events	0	1	0.0118		GRIN2A
Smooth Muscle Contraction	0	1	0.0233		CACNA1G
TAK1-dependent IKK and NF-kappa-B activation	0	1	0.0227		IKBKB
Interleukin-1 family signaling	0	1	0.0155		IKBKB,PTPN13
Cell junction organization	0	1	0.0326		CDH24,CLDN10,CLDN15
Regulation of mRNA stability by proteins that bind AU-rich elements	0	1	0.0225		HSPA8,PRKCD
Interleukin-2 family signaling	0	1	0.0213		INPP5J
Mitotic G2-G2/M phases	0	1	0.035	1.89	CEP164,CEP192,CNTRL,MYBL2,ODF2,SFI1,WEE1
Mitotic G1 phase and G1/S transition	0	1	0.0303		CCND1,CCNE1,MYBL2,WEE1
RIPK1-mediated regulated necrosis	0	1	0.0312		OGT
B-WICH complex positively regulates rRNA expression	0	1	0.0192		POLR2L
Signaling by Retinoic Acid	0	1	0.0217		Aldh1a7
Hedgehog 'off' state	0	1	0.0175		ADCY4,IFT122
C-type lectin receptors (CLRs)	0	1	0.0276	1	IKBKB,MUC2,PPP3R1,PRKCD
Hedgehog 'on' state	0	1	0.0208		EVC2,SPHK1,ULK3
TP53 Regulates Transcription of Cell Death Genes	0	1	0.0227		PIDD1
Signaling by FGFR1	0	1	0.0192		PLCG1
Signaling by FGFR3	0	1	0.025		PLCG1
Signaling by FGFR4	0	1	0.0244		PLCG1
RAF/MAP kinase cascade	0	1	0.0344	1	DUSP4,DUSP6,ITGA2B,KSR2,RET,RGL2,RGL3,SPTBN5,SYNGAP1
MAPK6/MAPK4 signaling	0	1	0.0326		AGO3,ETV4,KALRN
Deubiquitination	0	1	0.0302	1.414	DDB2,MBD6,MDM4,OGT,OTUD7B,TOMM20,USP2,USP28
Nonhomologous End-Joining (NHEJ)	0	1	0.0204		TP53BP1
DNA Double Strand Break Response	0	1	0.0339		SUMO1,TP53BP1
Interleukin-10 signaling	0	1	0.0222		CCR1
Interleukin-4 and Interleukin-13 signaling	0	1	0.018		CCND1,HSPA8
Neutrophil degranulation	0	1	0.0294	-1.069	ADGRG3,CRACR2A,CTSC,DNAJC3,GYG1,HSPA8,ITGAL,KCNAB2,LTF,NBEAL2,PPIA,PRDX6,PRKCD,SLC2A5
Regulation of TP53 Activity through Phosphorylation	0	1	0.0215		MDM4,RAD9B
Regulation of TP53 Activity through Acetylation	0	1	0.0333		BRPF3
Keratinization	0	1	0.00463		DSC3
Signaling by MET	0	1	0.0127		COL5A3
PTEN Regulation	0	1	0.0133		AGO3,LAMTOR5
Mitotic Prophase	0	1	0.00962		RAB1A
Mitotic Prometaphase	0	1	0.0244	2.236	CEP164,CEP192,CNTRL,ODF2,SFI1
Synthesis of DNA	0	1	0.0164		CCNE1,FEN1
S Phase	0	1	0.03		CCND1,CCNE1,WEE1
Cell Cycle Checkpoints	0	1	0.0184	0.447	CCNE1,MDM4,RAD9B,TP53BP1,WEE1
Glucose metabolism	0	1	0.0233		ENO3,FBP2
RNA Polymerase I Transcription	0	1	0.0135		POLR2L
RAB geranylgeranylation	0	1	0.0308		RAB1A,RAB3B
Transcriptional regulation by RUNX1	0	1	0.0132		AUTS2,KMT2A
Transcriptional regulation by RUNX3	0	1	0.0312		CCND1,ITGAL,RUNX3
Transcriptional regulation by RUNX2	0	1	0.0196		CCND1
Regulation of RUNX2 expression and activity	0	1	0.0139		PPARGC1B
Neddylation	0	1	0.0163	1	ASB16,DDB2,FBXL12,ZBTB16
Transcriptional Regulation by E2F6	0	1	0.0294		PCGF2
Transcriptional Regulation by MECP2	0	1	0.0317		AGO3,GRIN2A
Signaling by NOTCH4	0	1	0.00709		SPHK1
NGF-stimulated transcription	0	1	0.0256		ID2
Peroxisomal protein import	0	1	0.0312		GSTK1,NUDT19
Iron uptake and transport	0	1	0.0167		MCOLN1
FLT3 Signaling	0	1	0.0256		HCK
Late endosomal microautophagy	0	1	0.0294		HSPA8
EGR2 and SOX10-mediated initiation of Schwann cell myelination	0	1	0.0345		DRP2
Signaling by CSF3 (G-CSF)	0	1	0.0333		HCK
Signaling by CSF1 (M-CSF) in myeloid cells	0	1	0.0323		HCK
Cytoprotection by HMOX1	0	1	0.0345		COX7A2,COX7B
Sensory perception of taste	0	1	0.0213		TAS1R3
MyD88 dependent cascade initiated on endosome	0	1	0.0323		IKBKB
KEAP1-NFE2L2 pathway	0	1	0.0132		PRKCD,SPHK1
Retinoid metabolism and transport	0	1	0.0227		GPC2
Amyloid fiber formation	0	1	0.0341		H2AC4,H2bc12,LTF
Class I MHC mediated antigen processing and presentation	0	1	0.0262	0.632	ASB16,FBXL12,IKBKB,LONRF1,RNF25,SAR1B,SEC61B,UBA7,ZBTB16,ZNRF1
Factors involved in megakaryocyte development and platelet production	0	1	0.0323		DOCK6,PHF21A,WEE1
Signaling by the B Cell Receptor (BCR)	0	1	0.0176		IKBKB,PPIA,PPP3R1
Acute Phase Response Signaling	0	1	0.0314		C1S,C4a/C4b,IKBKB,MAP2K7,RBP7,SERPINE1
Hepatic Cholestasis	0	1	0.0311	0.378	ADCY4,IKBKB,LEP,MAP4K2,NR1I2,PPP3R1,PRKCD
LXR/RXR Activation	0	1	0.0308		APOF,C4a/C4b,FDFT1,MLXIPL
Hepatic Fibrosis / Hepatic Stellate Cell Activation	0	1	0.0312		COL5A3,COL7A1,COL9A3,LEP,MYO1A,SERPINE1
Autism Signaling Pathway	0	1	0.0259	1.414	CACNA1C,CACNB1,EIF4E,GRIN2A,LEP,MTHFR,NOS1,WNT11
CGAS-STING Signaling Pathway	0	1	0.0145		IKBKB,LEP
NAFLD Signaling Pathway	0	1	0.0268	1.633	IKBKB,LEP,LIPE,MLXIPL,PPP2R2B,TM6SF2
VDR/RXR Activation	0	1	0.0256		PRKCD,SEMA3B
FXR/RXR Activation	0	1	0.0308	0	Gsta1 (includes others),GSTK1,Gstm5,LEP,MLXIPL,NR1I2
HEY1 Signaling Pathway	0	1	0.0248	-1	BMP3,BPNT2,E2F7,ITGA2B
IL-27 Signaling Pathway	0	1	0.0149		EBI3,TBX21
Sleep REM Signaling Pathway	0	1	0.0283		EIF4E,LEP,RPS6KB2
WNT/SHH Axonal Guidance Signaling Pathway	0	1	0.0331	0.447	ADCY4,HCK,PLXNA3,SEMA3B,WNT11
Glycation Signaling Pathway	0	1	0.0222	0.447	IKBKB,LEP,MAPK15,PRKCD,STAB2
Sheddase Signaling Pathway	0	1	0.0147		CCR1,E2F7,ZBTB16
Chromatin organization	0	1	0.0353	2.333	BRPF3,CCND1,DNMT3A,KDM3A,KMT2A,KMT5C,OGT,PHF21A,PRDM9
Paracetamol ADME	0	1	0.0345		ABCC5
Ribavirin ADME	0	1	0.0149		SPHK1
M-decay: degradation of maternal mRNAs by maternally stored factors	0	1	0.0217		EIF4E
Somitogenesis	0	1	0.0182		TBX6
Transcriptional regulation of brown and beige adipocyte differentiation	0	1	0.0323		PPARGC1B
Transcriptional and post-translational regulation of MITF-M expression and activity	0	1	0.0196		TFEC
MITF-M-dependent gene expression	0	1	0.0211		AGO3,CCND1
Regulation of endogenous retroelements	0	1	0.0192		DNMT3A,SUMO2
Hepatitis B Chronic Liver Pathogenesis Signaling Pathway	0	1	0.0266	0.447	ABCC6,AP1G2,ETV4,IKBKB,PRKCD
Irritable Bowel Syndrome Signaling Pathway	0	1	0.0311	-0.333	FNBP1,IKBKB,LEP,MUC2,RHOQ,RND1,SLC22A4,TNFRSF25,WNT11
NAP1L1 Transcription Regulation Signaling Pathway	0	1	0.0112		CCND1
TRIM21 Intracellular Antibody Signaling Pathway	0	1	0.00353		ATG9B,IKBKB
Bone Mineralization Signaling Pathway	0	1	0.0347	-0.447	DBP,PLCG1,PLCH2,SLC34A2,WNT11
ID3 Signaling Pathway	0	1	0.00207		BMAL1,POU5F1
Preeclampsia Signaling Pathway	0	1	0.0311	-0.447	ADORA2B,ANGPTL4,CCND1,PKN3,PPP2R2B
Tuberculosis Active Signaling Pathway	0	1	0.0122		MAP4K2,PPP3R1,RPS6KB2
Ceramide Signaling	0	1	0.022		PPP2R2B,SPHK1
TR/RXR Activation	0	1	0.0305	1	CCND1,RAB3B,RPS6KB2,SYT12
Erythropoietin Signaling Pathway	0	1	0.0276	1	CCND1,Hbb-bs/Hbb-bt,LEP,PLCG1,PRKCD
14-3-3-mediated Signaling	0	1	0.0227		PLCG1,PLCH2,PRKCD
Activation of IRF by Cytosolic Pattern Recognition Receptors	0	1	0.0152		IKBKB
Clathrin-mediated Endocytosis Signaling	0	1	0.0335		ACTA1,AP1G2,AP5Z1,APOF,DNM3,HSPA8,PPP3R1
IL-12 Signaling and Production in Macrophages	0	1	0.0289	1.342	APOF,EBI3,Fcgr4,FUT7,IKBKB,PRKCD,TBX21
Role of RIG1-like Receptors in Antiviral Innate Immunity	0	1	0.0213		IKBKB
Role of Pattern Recognition Receptors in Recognition of Bacteria and Viruses	0	1	0.0195		LEP,Oas1b,PRKCD
Role of PKR in Interferon Induction and Antiviral Response	0	1	0.029	2	DNAJC3,HSPA8,IKBKB,MAP2K7
TREM1 Signaling	0	1	0.0253		Nlrp9b,PLCG1
Role of NFAT in Regulation of the Immune Response	0	1	0.00669		Fcgr4,GNB5,GNG4,IKBKB,KPNA4,PLCG1,PPP3R1
FcγRIIB Signaling in B Lymphocytes	0	1	0.00563		CACNA1C,CACNA1G,CACNB1
LPS-stimulated MAPK Signaling	0	1	0.0235		IKBKB,PRKCD
NF-κB Activation by Viruses	0	1	0.0256		IKBKB,PRKCD
CCR5 Signaling in Macrophages	0	1	0.014		CACNA1C,CACNA1G,CACNB1,GNB5,GNG4,PLCG1,PRKCD
CD40 Signaling	0	1	0.0299		IKBKB,MAP2K7
Calcium-induced T Lymphocyte Apoptosis	0	1	0.00645		PLCG1,PPP3R1,PRKCD
IL-3 Signaling	0	1	0.0247		PPP3R1,PRKCD
Lymphotoxin β Receptor Signaling	0	1	0.0182		IKBKB
IL-17 Signaling	0	1	0.00529		LEP
Airway Pathology in Chronic Obstructive Pulmonary Disease	0	1	0.00877		LEP
fMLP Signaling in Neutrophils	0	1	0.0301		GNB5,GNG4,PPP3R1,PRKCD
4-1BB Signaling in T Lymphocytes	0	1	0.0294		IKBKB
CTLA4 Signaling in Cytotoxic T Lymphocytes	0	1	0.0115	0	AP1G2,H2-K2/H2-Q9,HCK,ITGAL,PLCG1,PPP2R2B,VAV2
Induction of Apoptosis by HIV1	0	1	0.0303		IKBKB,MAP2K7
T Helper Cell Differentiation	0	1	0.00211		TBX21
CD28 Signaling in T Helper Cells	0	1	0.00575		IKBKB,PLCG1,PPP3R1
IL-15 Signaling	0	1	0.0019		RPS6KB2
Dendritic Cell Maturation	0	1	0.00988	1.342	COL5A3,Fcgr4,IKBKB,LEP,PLCG1,PLCH2
Angiopoietin Signaling	0	1	0.013		IKBKB
CNTF Signaling	0	1	0.0179		RPS6KB2
Agrin Interactions at Neuromuscular Junction	0	1	0.0147		ACTA1
Renin-Angiotensin Signaling	0	1	0.0328		ADCY4,PLCG1,PRKCD,REN
ICOS-ICOSL Signaling in T Helper Cells	0	1	0.00586		IKBKB,PLCG1,PPP3R1
Mitotic Roles of Polo-Like Kinase	0	1	0.0299		PPP2R2B,WEE1
Role of CHK Proteins in Cell Cycle Checkpoint Control	0	1	0.0345		E2F7,PPP2R2B
FLT3 Signaling in Hematopoietic Progenitor Cells	0	1	0.0122		EIF4E
Cholecystokinin/Gastrin-mediated Signaling	0	1	0.0342		FNBP1,PRKCD,RHOQ,RND1
Human Embryonic Stem Cell Pluripotency	0	1	0.035	1.134	BMP3,ID2,MAP2K7,POU5F1,PRKCD,SPHK1,WNT11
Melanocyte Development and Pigmentation Signaling	0	1	0.0303		ADCY4,PLCG1,RPS6KB2
DNA Methylation and Transcriptional Repression Signaling	0	1	0.0306		DNMT3A,DNMT3B,E2F7
ATM Signaling	0	1	0.03		MDM4,PPP2R2B,TP53BP1
Germ Cell-Sertoli Cell Junction Signaling	0	1	0.0351		ACTA1,FNBP1,MAP2K7,MAP3K12,RHOQ,RND1
Role of NANOG in Mammalian Embryonic Stem Cell Pluripotency	0	1	0.0244		BMP3,POU5F1,WNT11
Prolactin Signaling	0	1	0.0208		PLCG1,PRKCD
Melanoma Signaling	0	1	0.02		CCND1
Prostate Cancer Signaling	0	1	0.0259		CCND1,CCNE1,E2F7
Type I Diabetes Mellitus Signaling	0	1	0.00391		IKBKB,MAP2K7
Endometrial Cancer Signaling	0	1	0.0167		CCND1
Basal Cell Carcinoma Signaling	0	1	0.0282		BMP3,WNT11
Allograft Rejection Signaling	0	1	0.00203		H2-K2/H2-Q9
Glioma Signaling	0	1	0.0312		CCND1,E2F7,PLCG1,PRKCD
Acute Myeloid Leukemia Signaling	0	1	0.0326		CCND1,MAP2K7,RPS6KB2
Thyroid Cancer Signaling	0	1	0.0256		CCND1,RET
Bladder Cancer Signaling	0	1	0.0168		CCND1,E2F7
Non-Small Cell Lung Cancer Signaling	0	1	0.0312		CCND1,E2F7,PLCG1
p70S6K Signaling	0	1	0.00688	1	PLCG1,PLCH2,PPP2R2B,PRKCD
ERK5 Signaling	0	1	0.0135		RPS6KB2
Colorectal Cancer Metastasis Signaling	0	1	0.0295	0.447	ADCY4,CCND1,FNBP1,GNB5,GNG4,RHOQ,RND1,WNT11
MYC Mediated Apoptosis Signaling	0	1	0.02		IKBKB
Pancreatic Adenocarcinoma Signaling	0	1	0.024		CCND1,CCNE1,E2F7
G Protein Signaling Mediated by Tubby	0	1	0.0107	1	GNB5,GNG4,IFT122,PLCG1,VAV2
Crosstalk between Dendritic Cells and Natural Killer Cells	0	1	0.0204		ACTA1,ITGAL
Systemic Lupus Erythematosus Signaling	0	1	0.00843		Fcgr4,LSM4,PLCG1,PRP4K,PRPF40B,SNRNP48,SNRNP70,SNRPF,SNRPN
CDC42 Signaling	0	1	0.0104		EXOC3L1,H2-K2/H2-Q9,ITGA10,ITGA2B,ITGAL,VAV2
FAK Signaling	0	1	0.0212	-1.279	ADGRB2,ADGRE1,ADGRG3,ADORA2B,CCND1,CCR1,ETV4,GABBR1,GPR152,GPR155,GPR18,GPR31,GPR37L1,GPRC6A,HCAR2,ITGA10,ITGA2B,ITGAL,LPAR5,PLCG1,TACR3,TAS1R3
AMPK Signaling	0	1	0.0287	-1.342	CCND1,GNB5,GNG4,LEP,LIPE,PPP2R2B,RAB1A
PAK Signaling	0	1	0.0254		ITGA10,ITGA2B,ITGAL
RAC Signaling	0	1	0.0292		ITGA10,ITGA2B,ITGAL,MAP2K7
Role of Osteoblasts, Osteoclasts and Chondrocytes in Rheumatoid Arthritis	0	1	0.0262		ACP5,BMP3,IKBKB,MAP2K7,PPP3R1,WNT11
Phospholipase C Signaling	0	1	0.016	1.897	ADCY4,ARHGEF1,ARHGEF10,ARHGEF2,FNBP1,GNB5,GNG4,ITGA10,ITGA2B,ITGAL,Pla2g2d,PLA2G3,PLA2G4B,PLCG1,PPP3R1,PRKCD,RHOQ,RND1
Ovarian Cancer Signaling	0	1	0.0252		CCND1,E2F7,RPS6KB2,WNT11
Role of Macrophages, Fibroblasts and Endothelial Cells in Rheumatoid Arthritis	0	1	0.0237	1.414	CCND1,IKBKB,MAP2K7,PLCG1,PLCH2,PPP3R1,PRKCD,WNT11
Estrogen-Dependent Breast Cancer Signaling	0	1	0.012		CCND1
B Cell Development	0	1	0.00204		SPN
Neuroprotective Role of THOP1 in Alzheimer's Disease	0	1	0.0154		F7,GZMA
Regulation of IL-2 Expression in Activated and Anergic T Lymphocytes	0	1	0.0107	1.342	IKBKB,MAP2K7,PLCG1,PPP3R1,VAV2
Role of WNT/GSK-3β Signaling in the Pathogenesis of Influenza	0	1	0.0256		Gm13288 (includes others),WNT11
NUR77 Signaling in T Lymphocytes	0	1	0.00578		H2-K2/H2-Q9,PPP3R1,PRKCD
PKCθ Signaling in T Lymphocytes	0	1	0.0143	1.342	CACNA1C,CACNA1G,CACNB1,IKBKB,MAP3K12,PLCG1,PPP3R1,VAV2
TNFR2 Signaling	0	1	0.0303		IKBKB
Role of PI3K/AKT Signaling in the Pathogenesis of Influenza	0	1	0.0149		Gm13288 (includes others)
Role of Hypercytokinemia/hyperchemokinemia in the Pathogenesis of Influenza	0	1	0.0109		Oas1b
Antiproliferative Role of TOB in T Cell Signaling	0	1	0.00235		CCNE1
MSP-RON Signaling Pathway	0	1	0.0161		ACTA1
OX40 Signaling Pathway	0	1	0.00415		H2-K2/H2-Q9,TNFRSF4
PI3K Signaling in B Lymphocytes	0	1	0.00845	1.342	IKBKB,PLCG1,PLCH2,PPP3R1,VAV2
Role of Tissue Factor in Cancer	0	1	0.0337	1.134	EIF4E,F7,HCK,IKBKB,MAP2K7,MAPK15,RPS6KB2
IL-17A Signaling in Airway Cells	0	1	0.0147		IKBKB
IL-17A Signaling in Fibroblasts	0	1	0.0125		IKBKB
Role of JAK family kinases in IL-6-type Cytokine Signaling	0	1	0.0247		CCND1,PIAS3
Sertoli Cell-Sertoli Cell Junction Signaling	0	1	0.0283	1.134	ACTA1,CDH24,CLDN10,CLDN15,MAP2K7,MAP3K12,TJP3
Telomerase Signaling	0	1	0.0185		PPP2R2B,PTGES3
Mouse Embryonic Stem Cell Pluripotency	0	1	0.0194		ID2,POU5F1
Transcriptional Regulatory Network in Embryonic Stem Cells	0	1	0.0183		OTX1,POU5F1,WNT11
iNOS Signaling	0	1	0.0204		IKBKB
Ephrin A Signaling	0	1	0.0143		HCK,VAV2
ERBB Signaling	0	1	0.0215		PLCG1,PRKCD
ERB2-ERBB3 Signaling	0	1	0.0312		CCND1,ETV4
ERBB4 Signaling	0	1	0.0299		PLCG1,PRKCD
GDNF Family Ligand-Receptor Interactions	0	1	0.0263		PLCG1,RET
Heparan Sulfate Biosynthesis	0	1	0.0198		LIPE,PRDX6
Nicotine Degradation III	0	1	0.0267		Aox2,CYP2A6
Heparan Sulfate Biosynthesis (Late Stages)	0	1	0.0213		LIPE,PRDX6
Pyrimidine Ribonucleotides De Novo Biosynthesis	0	1	0.0222		Nme1
Melatonin Degradation I	0	1	0.0118		CYP2A6
Pyridoxal 5'-phosphate Salvage Pathway	0	1	0.0303		PRKCD,PRP4K
Triacylglycerol Degradation	0	1	0.0317		LIPE,PRDX6
Estrogen Biosynthesis	0	1	0.0213		CYP2A6
Nicotine Degradation II	0	1	0.0353		Aox2,CYP2A6,FMO3
Serotonin Degradation	0	1	0.0211		Aldh1a7,Il4i1/Il4i1b
Triacylglycerol Biosynthesis	0	1	0.0345		DGAT2,SIRT4
Pyrimidine Ribonucleotides Interconversion	0	1	0.0238		Nme1
Superpathway of Melatonin Degradation	0	1	0.022		CYP2A6,Il4i1/Il4i1b
Oxidative Ethanol Degradation III	0	1	0.0303		Aldh1a7,CYP2A6
Ethanol Degradation II	0	1	0.0278		Aldh1a7
Fatty Acid β-oxidation I	0	1	0.0294		ACSM1
Superpathway of Methionine Degradation	0	1	0.027		EEF1AKMT4
Epithelial Adherens Junction Signaling	0	1	0.0127		PPP2R2B,VAV2
PEDF Signaling	0	1	0.0119		IKBKB
Remodeling of Epithelial Adherens Junctions	0	1	0.0282		ACTA1,DNM3
Granulocyte Adhesion and Diapedesis	0	1	0.0294		Ccl7,Ccl8,CCR1,CLDN10,CLDN15,Xcl1
Regulation of the Epithelial-Mesenchymal Transition Pathway	0	1	0.0155		ID2,MAP2K7,WNT11
Role of p14/p19ARF in Tumor Suppression	0	1	0.0345		NPM3
TEC Kinase Signaling	0	1	0.026	1	ACTA1,FNBP1,GNB5,GNG4,HCK,ITGA10,ITGA2B,ITGAL,PLCG1,PRKCD,RHOQ,RND1,TEC,TNFRSF25,VAV2
UVC-Induced MAPK Signaling	0	1	0.0196		PRKCD
STAT3 Pathway	0	1	0.0216		MAP2K7,MAP3K12,PIAS3
Adipogenesis pathway	0	1	0.0217		BMAL1,LEP,PER2
HIPPO signaling	0	1	0.026		DLG5,PPP2R2B
PCP (Planar Cell Polarity) Pathway	0	1	0.0167		WNT11
WNT/Ca+ pathway	0	1	0.0303		PLCG1,PLCH2
Toll-like Receptor Signaling	0	1	0.026		IKBKB,MAP4K4
SAPK/JNK Signaling	0	1	0.0179	2.449	DUSP4,GNB5,GNG4,MAP2K7,MAP3K12,MAP4K2,MAP4K4,MAPK8IP3,MINK1
Nitric Oxide Signaling in the Cardiovascular System	0	1	0.0333		CACNA1C,CACNB1,PRKCD,RYR2
Protein Ubiquitination Pathway	0	1	0.0287	-0.707	DNAJC3,HSPA13,HSPA8,HSPE1,PAN2,USP2,USP28,USP35
FGF Signaling	0	1	0.0116		PLCG1
JAK/STAT Signaling	0	1	0.012		PIAS3
IL-4 Signaling	0	1	0.0104	2.449	COL5A3,COL7A1,COL9A3,GFI1,PRR5L,RPS6KB2
B Cell Receptor Signaling	0	1	0.011	1.134	IKBKB,INPP5J,MAP2K7,MAP3K12,PPP3R1,RPS6KB2,VAV2
WNT/β-catenin Signaling	0	1	0.0289	0	APPL2,CCND1,POU5F1,PPP2R2B,WNT11
Chemokine Signaling	0	1	0.0123		PLCG1
Neurotrophin/TRK Signaling	0	1	0.0256		MAP2K7,PLCG1
Sonic Hedgehog Signaling	0	1	0.0323		DYRK1B
PPAR Signaling	0	1	0.0185		IKBKB,MAP4K4
IGF-1 Signaling	0	1	0.00952		RPS6KB2
p38 MAPK Signaling	0	1	0.0323		Pla2g2d,PLA2G3,PLA2G4B,RPS6KB2
Notch Signaling	0	1	0.0263		DTX3
NF-κB Signaling	0	1	0.00525		IKBKB,MAP2K7,MAP4K4
VEGF Signaling	0	1	0.0309		ACTA1,EIF1,PLCG1
Hypoxia Signaling in the Cardiovascular System	0	1	0.0128		SUMO1
T Cell Receptor Signaling	0	1	0.0129	1.414	DUSP6,H2-K2/H2-Q9,IKBKB,ITGAL,MAP2K7,PLCG1,PPP3R1,VAV2
IL-6 Signaling	0	1	0.0233		IKBKB,MAP2K7,MAP4K4
PDGF Signaling	0	1	0.0345		INPP5J,PLCG1,SPHK1
BMP signaling pathway	0	1	0.0111		BMP3
Autophagy	0	1	0.0228	0.447	ATG9B,MAP2K7,PPP2R2B,PPP3R1,SLC7A5
Macropinocytosis Signaling	0	1	0.0263		PLCG1,PRKCD
PD-1, PD-L1 cancer immunotherapy pathway	0	1	0.00877		PLCG1
Cancer Drug Resistance by Drug Efflux	0	1	0.0172		ABCC10
Th1 and Th2 Activation Pathway	0	1	0.0341		BHLHE41,CCR1,GFI1,RUNX3,TBX21,TNFRSF4
Th1 Pathway	0	1	0.016		RUNX3,TBX21
Osteoarthritis Pathway	0	1	0.0252		GDF5,ITGA10,ITGA2B,ITGAL,LEP,SPHK1
IL-7 Signaling Pathway	0	1	0.0127		CCND1
Adrenomedullin signaling pathway	0	1	0.0248	2.236	ADCY4,MAP2K7,MAPK15,PLCG1,PLCH2
Iron homeostasis signaling pathway	0	1	0.0276		BMP3,Hbb-bs/Hbb-bt,MCOLN1,PCBP1
NER (Nucleotide Excision Repair, Enhanced Pathway)	0	1	0.033		DDB2,POLR2G,POLR2L
SPINK1 General Cancer Pathway	0	1	0.0149		GZMA
Endocannabinoid Cancer Inhibition Pathway	0	1	0.034	0.447	ADCY4,CCND1,CCNE1,MAP2K7,NOS1
BAG2 Signaling Pathway	0	1	0.0116		HSPA8
FAT10 Cancer Signaling Pathway	0	1	0.0196		IKBKB
T Cell Exhaustion Signaling Pathway	0	1	0.00529		PLCG1,PPP2R2B,TBX21
Systemic Lupus Erythematosus in T Cell Signaling Pathway	0	1	0.0186	0.577	FNBP1,H2-K2/H2-Q9,ITGAL,LEP,MAP2K7,NOS1,PLCG1,PPP2R2B,PPP3R1,RHOQ,RND1,RPS6KB2
Systemic Lupus Erythematosus in B Cell Signaling Pathway	0	1	0.011	-1.134	CCND1,HCK,INPP5J,LEP,Lilrb4a/Lilrb4b,MAP4K4,PPP3R1,PRKCD
Inhibition of ARE-Mediated mRNA Degradation Pathway	0	1	0.0247	0	AGO3,MAPK15,PABPN1,PPP2R2B
HOTAIR Regulatory Pathway	0	1	0.0303	0.447	AGO3,DNMT3B,KMT2A,LAMTOR5,WNT11
BEX2 Signaling Pathway	0	1	0.0244		CCND1,PPP2R2B
Xenobiotic Metabolism CAR Signaling Pathway	0	1	0.03	-1	FMO3,Gsta1 (includes others),GSTK1,Gstm5,MAP2K7,PPP2R2B,PRKCD
Xenobiotic Metabolism PXR Signaling Pathway	0	1	0.0271		Gsta1 (includes others),GSTK1,Gstm5,Il4i1/Il4i1b,NR1I2,PRKCD
Regulation of the Epithelial Mesenchymal Transition by Growth Factors Pathway	0	1	0.0155		ID2,IKBKB,MAP2K7
Regulation of the Epithelial Mesenchymal Transition in Development Pathway	0	1	0.0116		WNT11
Kinetochore Metaphase Signaling Pathway	0	1	0.0194		DNAH10,DNAH3
Tumor Microenvironment Pathway	0	1	0.0111		CCND1,LEP
MSP-RON Signaling in Cancer Cells Pathway	0	1	0.00699		CCND1
MSP-RON Signaling in Macrophages Pathway	0	1	0.00833		IKBKB

## Sheet: upstream_reg
Upstream Regulator	Expr Log Ratio	Molecule Type	Predicted Activation State	Activation z-score	Flags	p-value of overlap	B-H corrected p-value	Target Molecules in Dataset	Mechanistic Network
3,5-dihydroxyphenylglycine		chemical reagent	Inhibited	-4.472		4.46e-07	0.00243	B830012L14Rik,KCNQ1OT1,LENG8,Or13a25,RPL37A,RPL39,RPL41,RPL5,RPL9,RPLP0,RPS14,RPS16,RPS26,RPS28,RPS29,RPS5,RYR2,SLIT2,SMIM10L1,TMSB4X
NPAS2	3.966	transcription regulator		0.349	bias	3.54e-06	0.00521	ALAS1,BMAL1,CRY1,F7,NPAS2,PER2
LY-3009120		chemical drug	Inhibited	-2.216	bias	3.56e-06	0.00521	CCND1,DUSP4,DUSP6,ETV4,ETV5
PER1	0.635	transcription regulator		0.73		3.82e-06	0.00521	ALAS1,BMAL1,CCND1,CCNE1,CRY1,DBP,LEP,PER2,STAR	30 (6)
PER2	-1.734	transcription regulator		0.576		1e-05	0.0102	ALAS1,BMAL1,CCND1,CCNE1,CRY1,DBP,LEP,PER2,STAR	30 (7)
Siglecf	-0.058	other	Inhibited	-3	bias	1.25e-05	0.0102	ATP5MK,CD52,COX7A2,HSPE1,Nme1,POLR2L,PRDX1,RPS14,RPS27L
IL33	-0.222	cytokine	Inhibited	-2.786		1.31e-05	0.0102	ADORA2B,AQP5,ATP5MK,Ccl7,CCND1,CCR1,CD52,Clec4a3,COX7A2,DGAT2,EBI3,GFI1,GOSR2,HCAR2,HCK,HSPE1,ID2,IKZF3,IKZF4,Il4i1/Il4i1b,Lilrb4a/Lilrb4b,Nme1,ODC1,PILRA,PLCG1,POLR2L,PRDX1,PRP4K,PSAT1,RPS14,RPS27L,SERPINE1,TFEC,TNFRSF18,TNFRSF25,TNFRSF4
MLXIPL	1.747	transcription regulator	Inhibited	-3.168	bias	2.28e-05	0.0156	ADGRE1,LIPE,MLXIPL,RPL36AL,RPL37A,RPL39,RPL41,RPL5,RPL9,RPLP0,RPS14,RPS16,RPS26,RPS27L,RPS28,RPS29,RPS5,SLC2A5
FMR1	-0.396	translation regulator		1.645		3.2e-05	0.0194	DUSP6,GLUL,KALRN,MRPL36,Or13a25,Pcdhga5,Pcdhga6,Pcdhga7,Pcdhga8,PPIA,RPL37A,RPL39,RPL41,RPL5,RPL9,RPLP0,RPS14,RPS16,RPS26,RPS28,RPS29,RPS5,STX1B
uranyl nitrate		chemical toxicant		0.642		5.77e-05	0.0315	ATP5MK,CD24,HSPA8,ID2,NDUFB9,NR1I2,NUDT19,ODC1,PRDX1,RPL9,RPS16,RPS26,RPS29,SUMO1
beta-estradiol		chemical - endogenous mammalian		-1.631		7.09e-05	0.0351	2010016I18Rik,ABCC5,ACP5,ACTA1,ADCY4,ADGRB2,AIF1,ALAS1,APEX1,AQP5,ARHGEF2,BHLHE40,BPNT2,C030037D09Rik,C4a/C4b,CACNA1G,CACNB1,CCDC17,Ccl8,CCND1,CCNE1,CCR1,CD24,CDCA7,CIZ1,COL7A1,COL9A3,COX7A2,CYB561,CYP2A6,DBP,DDB2,DNAJC3,DNMT3B,DPM3,DSCAML1,DUSP4,DUSP6,E4F1,ETV4,ETV5,F7,FDFT1,FEN1,FNBP1,FNDC5,FOLH1,GABBR1,GABRE,GDF5,GLUL,Gm14827,Gm43790,GOSR2,GPX2,Grin1os,GRIN2A,Gsta1 (includes others),GTF2IRD1,G…	314 (11)
UCP1	-0.061	transporter		-0.021		8.93e-05	0.0395	ADGRE1,AIF1,ALAS1,ARHGAP33,ARHGEF2,CD24,ESRRG,LEP,MSS51,MTHFD2,NDUFB8,NUDT19,ODC1,PSAT1,REEP6,SERPINE1,SRM,STAB2
HMOX2	-0.613	enzyme		1.087		9.43e-05	0.0395	ACTA1,CIART,GDPD3,Hbb-bs/Hbb-bt,IFI27L2,LGALS4,LIPE,Mup1 (includes others),PLXNB1,SERPINE1,TMX1,TNNI3,TNNT2,TOMM20
L-triiodothyronine		chemical - endogenous mammalian		-0.802		0.000102	0.0398	ACTA1,Akr1c18,AMD1,AMH,C1S,CCND1,CCNE1,COQ10B,DBP,DNMT3A,DNMT3B,ETF1,FNDC5,H2ac11,ID2,IDI1,Il4i1/Il4i1b,INHA,LEP,LGALS4,LIPE,MLXIPL,MMD2,MSMO1,Mup1 (includes others),ODC1,POU5F1,PPARGC1B,PSAT1,REN,RET,RPS14,RYR2,SERPINE1,SLC46A3,SNX29,SRM,Sspo,STAR,SYT12,WFDC12	118 (4)
DNMT1	0.309	enzyme	Inhibited	-3.623	bias	0.000186	0.0676	ABCC5,ALS2CL,APBB3,CACNA1C,CACNA1G,CACNB1,CCND1,CHAC1,COL5A3,COL9A3,CTNND2,DNMT3B,FEN1,FKBP11,GIGYF1,HCK,Il4i1/Il4i1b,ITGAL,KIF5A,LIME1,MEG3,MROH6,MSH5,MTHFD2,NOS1,NPC1L1,PHKG1,PLA2G4B,PLXNA3,POU5F1,PTPRR,RECQL4,RPL5,RPS14,SEC31B,SLC23A3,TMEM86B,TONSL,ZBTB16,ZNF692
BMAL1	3.341	transcription regulator		0.337		0.000245	0.0794	ADORA2B,BMAL1,CRY1,DBP,DGAT2,MLXIPL,PER2,PPARGC1B,RYR2,STAR,WEE1	30 (6)
mibolerone		chemical drug	Inhibited	-2.853		0.000247	0.0794	AMD1,AQP5,ARF4,C4a/C4b,CCDC116,CCND1,FKBP11,KLF10,MANF,Nme1,PPIA,SERP1,SRM,TMED3,UFM1
ST1926		chemical drug	Activated	3.5	bias	0.000391	0.107	AMH,COX7A2,COX7B,NDUFB9,ODC1,PCLAF,POLR2G,RPL36AL,RPL39,RPL41,RPS26,SNRPF,SSR2,TMSB4X,TOMM7,UQCRH
ZHX2	-0.408	transcription regulator		1.937		0.000396	0.107	COX7B,KDM3A,Mup1 (includes others),NDUFB6,NDUFB8,NDUFB9,NDUFC1,NDUFS6,UQCRH
PSEN1	-0.38	peptidase	Inhibited	-2.079		0.000403	0.107	ABCC6,ACTA1,AIF1,ARF4,ARHGDIG,CCND1,COX7A2,CTSC,CYP46A1,DBP,DHRS7,DSCAML1,FDFT1,FOLH1,GRIN2A,H2AC4,HSPA8,HSPE1,KCNAB2,MEG3,NDUFS6,Nme1,NOS1,PPIA,PRDX6,RHOQ,RYR2,RYR3,STX1B,UQCRH
pidnarulex		chemical drug	Activated	2.111		0.000411	0.107	ANGPTL4,B830012L14Rik,DDB2,E2F7,KCNQ1OT1,LENG8,RPS27L,RYR2,SLIT2,SMIM10L1,TMSB4X
IRF2BP2	-0.258	transcription regulator		1.805	bias	0.000438	0.109	ANO4,C4a/C4b,Ccl8,CCR1,CD52,Clec4a3,Fcgr4,GZMA,ID2,Lilrb4a/Lilrb4b,Ms4a6d,Mup1 (includes others),MYBL1,PILRA
KRT10	-0.601	other				0.000482	0.11	CCND1,CCNE1,IKBKB
miconazole		chemical drug				0.000482	0.11	AQP5,NR1I2,STAR
CD 437		chemical drug	Activated	2.905	bias	0.000675	0.147	AMH,COX7A2,COX7B,HSPA8,NDUFB9,ODC1,PCBP1,PCLAF,PNPLA6,POLR2G,RPL36AL,RPL39,RPS16,SNRPF,SSR2,SUMO1,TOMM7,UQCRH
HIF1A	-0.086	transcription regulator		-1.877		0.000733	0.149	ADORA2B,ANGPTL4,ANKZF1,BACH2,BHLHE40,BHLHE41,Ccl7,CCND1,CD24,CYP46A1,EIF4E,ENO3,ESRRG,FOLH1,FUT7,Gstm5,ID2,IFT122,ITGA2B,KDM3A,KIFC2,LEP,MANF,MUC2,NDUFB6,NDUFB8,NDUFS6,NEK8,NUDCD2,PER2,POU5F1,PPIA,PSAT1,RET,RYR2,SERPINE1,SPHK1,SUMO1,TBX21,ZNF608
BBP-398		chemical drug	Activated	2	bias	0.000736	0.149	CCND1,DUSP4,DUSP6,ETV5
A-Fos		chemical reagent		-0.555	bias	0.000865	0.168	DUSP6,ODC1,TBX21,TNFRSF18,TNFRSF4
MYC	-0.089	transcription regulator	Inhibited	-2.684		0.000913	0.168	ACTA1,AIF1,AMD1,ANGPTL4,AOPEP,APEX1,ARHGEF1,AZIN1,BMAL1,CCND1,CCNE1,CD24,CDCA7,CNTRL,DDB2,DDX11,DNM3,DNMT3B,DUSP4,DUSP6,EBI3,EIF4E,EME2,FBN2,Fcgr4,GFI1,GLUL,HSPE1,ID2,ITGAL,KHDC3L,KLF10,LEP,LSM4,Ms4a4c (includes others),MTHFR,MYBL2,NEAT1,ODC1,PHF21A,PIAS3,PNO1,POLR2G,POU5F1,PPIA,PSAT1,REN,RHPN1,RPL36AL,RPL37A,RPL39,RPL41,RPL5,RPL9,RPLP0,RPS14,RPS16,RPS26,RPS27L,RPS28,RPS29,RPS5,RRP1B,SERPINE1,SLC…	82 (2)
PCSK9	-0.151	peptidase				0.000924	0.168	APEX1,C4a/C4b,Ccl7,CCR1,CD24,DQX1,FAM107B,ID2,IFI27L2,ITGAL,Lilrb4a/Lilrb4b,ODC1,PCLAF,Pla2g2d,RAN,RGCC,RUNX3,SPN,TMEM37,TMSB4X
FUS	0.698	transcription regulator		1.633		0.00102	0.176	AHI1,CCND1,FAM193B,NDUFB9,RAD9B,RMRP,RPL41,RPS16,RPS26,RPS6KB2,SLC39A2,STAC3
ryanodine		chemical - endogenous non-mammalian		-1.982		0.00103	0.176	ACTA1,RYR2,RYR3,STAR
STAT4	0.18	transcription regulator		-0.189	bias	0.00107	0.177	ACP6,AKAP8L,BANP,BHLHE40,DPM3,EBI3,ETV5,FBXL12,KDELR2,MAPK8IP3,Ms4a4c (includes others),MUC2,PRDX6,RGCC,Selenbp1/Selenbp2,SERPINE1,SYPL1,TBX21,TMEM167B
HMGN5	-0.682	transcription regulator				0.00121	0.184	ACTA1,Il4i1/Il4i1b,Mup1 (includes others),Scgb2b27 (includes others),SRSF5,SUMO1
dihydrotestosterone		chemical - endogenous mammalian		-0.631		0.00121	0.184	ACP5,ACTA1,AIF1,ALAS1,AMD1,AMH,CCND1,CCNE1,CDCA7,COL5A3,DNMT3A,DPM3,DUSP4,GLUL,ID2,KALRN,LEP,LIPE,MLXIPL,Mup1 (includes others),NOS1,ODC1,PDE9A,PER2,PHF21A,PIAS3,PPP1R1B,RAB3B,REN,RPL37A,RPL5,RPL9,RPS26,RPS28,RPS29,SLC2A5,SLC2A9,STAR,TMSB4X,TNNI3,WEE1,ZBTB16	314 (12)
cephaloridine		chemical drug		-0.444		0.00122	0.184	ADAT1,ALAS1,ANGPTL4,CCNE1,FBP2,FOLH1,MAPK8IP3,PCLAF,RND1,RYR2,TONSL
DYRK1B	1.007	kinase		1.813	bias	0.00135	0.187	ACTA1,CCND1,COX7A2,COX7B,NDUFB8,NDUFB9,NDUFS6,PPARGC1B,UQCRH
EFEMP1	-0.282	enzyme		1.134		0.00135	0.187	ACTA1,C4a/C4b,ENO3,FNDC5,H1-1,HCAR2,MYDGF,SERPINE1,TNNI3
RPLP0	-1.021	other				0.00138	0.187	CCND1,RPLP0
CRY2	-0.455	enzyme				0.0014	0.187	BMAL1,CRY1,DBP,PER2	30 (6)
CRY1	-1.211	enzyme		0.088		0.0014	0.187	BMAL1,CRY1,DBP,PER2	30 (6)
CALCA	-0.004	other		0.18		0.00181	0.223	ACP5,AQP2,CARD14,DGAT2,ID2,IKZF3,IKZF4,Il4i1/Il4i1b,Lilrb4a/Lilrb4b,LIPE,ODC1,PPP1R1B,PSAT1,SEC61B,SERPINE1,TNFRSF18	205 (7)
CD3 (complex)		complex		-1.739	bias	0.00194	0.223	ALAS1,CCND1,CCNE1,CCR1,CH25H,DNASE1L2,EBI3,EIF4E,FMO3,FUT7,GFI1,GTF2IRD1,GZMA,HSPA8,HSPE1,KDELR2,LCP1,MSLN,MTHFD2,NDFIP2,NDUFB6,NOS1,NR3C2,ODC1,PCYT2,PTP4A1,PTPN13,RPS14,SEC61B,SMPDL3B,SNRPN,STEAP2,TBX21,TFEC,TNFRSF18,TNFRSF25,TNFRSF4,WEE1,Xcl1	107 (6)
tunicamycin		chemical - endogenous non-mammalian		-1.765		0.002	0.223	ARF4,ARHGEF2,AVIL,CCND1,CHAC1,DGAT2,DNAJC3,DUSP6,F7,FITM2,FKBP11,GOLT1B,GOSR2,KDELR2,MANF,MLXIPL,MTHFR,MUC2,SPCS2,SSR3,STAR,TMED3,UFM1	36 (2)
PPP3R1	-1.019	phosphatase		0.164		0.00201	0.223	AQP5,CACNA1C,IKZF3,NXF1,PDE9A,RYR2,SLC34A2,USP2
ETNPPL		enzyme		0.378	bias	0.0021	0.223	IDI1,INPP5E,MSMO1,PCYT2,PNPLA6,PRDX6,STAR
LH (complex)		complex		-0.854		0.0021	0.223	ACP5,ACTA1,AMH,AQP2,BHLHE41,BMAL1,INHA,MAP4K4,MSMO1,POU5F1,PPP3R1,PTP4A1,RAB1A,REXO5,RGS12,RPL39,RPL5,RPL9,RPS16,RPS26,RPS28,RPS5,SLIT2,STAR,ZBTB16
acyline		biologic drug				0.00211	0.223	AQP2,BHLHE41,RPL39,RPL5,RPL9,RPS16,RPS26,RPS28,RPS5,STAR,ZBTB16
XBP1	-0.935	transcription regulator	Inhibited	-2.386	bias	0.00217	0.223	DDX11,DNAJC3,DUSP6,ETV5,FKBP11,GMPPB,GOSR2,HSPA13,KDELR2,MCFD2,MYDGF,PLA2G4B,SEC61B,SERP1,SPCS2,SPCS3,SSR2,SSR3,TRAM1,TSPYL2,UFM1
SPEN	0.683	transcription regulator	Inhibited	-2.828	bias	0.00223	0.223	RPL5,RPL9,RPS14,RPS16,RPS26,RPS28,RPS29,RPS5
ASXL3	2.964	other	Inhibited	-2.668		0.00237	0.223	AOPEP,BACH2,CAPRIN2,CCDC191,CCDC57,EML5,FITM2,GLCCI1,GRAMD1B,KALRN,MID1,Pcdhga2,RYR2,SLC25A33,SLIT2,TMEM38A,YJU2B
SP2	-0.494	transcription regulator				0.0024	0.223	CCND1,NEAT1,PRKCD,SERPINE1
DNMT3A	1.007	enzyme		-1.506		0.00242	0.223	ACTA1,CACNA1C,DNMT3B,ETV5,FKBP11,MANF,POU5F1,PPP3R1,PTPN13,RECQL4,RYR2,SLIT2,SNRPN,SPHK1,TNFRSF4,TNNI3,TNNT2,USP2,ZNF532
EPAS1	-0.177	transcription regulator		0.749		0.00246	0.223	ACP5,ANGPTL4,BHLHE40,CCND1,CCR1,DGAT2,GFI1,ITGA2B,KDM3A,LEP,MANF,NDUFB6,NEAT1,NEK8,PAN2,POU5F1,RET,SERPINE1,SLC7A5,SPHK1,TNFRSF4,UBA7	96 (3)
KDM2A	0.651	enzyme		1.414		0.00247	0.223	ETV5,MSH5,MUS81,MYBL1,POU5F1,PRDM9,SPO11,ZBTB16
C4BP (complex)		complex				0.00248	0.223	FDFT1,IDI1,MSMO1
NUP155	0.42	other				0.00248	0.223	ACTA1,ANGPTL4,CACNA1C
methyl-beta-cyclodextrin		chemical drug		-0.294		0.00258	0.223	Ccl7,CCND1,CCNE1,FDFT1,POU5F1,SERPINE1	37 (2)
NR4A3	-0.305	ligand-dependent nuclear receptor		-0.51		0.00259	0.223	1700027J07Rik,ADGRE1,CCND1,Cd300c2,ENO3,FBP2,IKZF4,Lilrb4a/Lilrb4b,MSS51,NDUFB8,NRCAM,PPARGC1B,Psg25 (includes others),SERPINE1,Sh2d1b1,STAR,TBX6,TSPOAP1
CPT1B	0.002	enzyme		1.393		0.00262	0.223	ANGPTL4,COX7B,CYP46A1,DGAT2,EIF4E,FBP2,IKBKB,LEP,LIPE,NDUFB6,NDUFB9,NDUFC1,NDUFS6,PHKG1,RHOQ,RPS6KB2,UQCRH
HELLS	0.084	enzyme	Activated	2.138		0.00272	0.223	BHLHE40,BHLHE41,CHAC1,KMT2A,MTHFD2,PSAT1,RUNX3,SLC7A5
KDM5A	0.441	enzyme		-1.114	bias	0.00276	0.223	AP5Z1,ARHGEF10,CCND1,CCNE1,COA3,COX7A2,MAP2K7,MRPL53,NDUFB8,Nme1,RHPN1,RYR3,SH2D5,SRGAP1,TNNT2,TOMM7
bexarotene		chemical drug		1.609		0.00276	0.223	AKAP8L,CCND1,EIF1,KLF10,LSM4,MTHFD2,NDUFB8,NICOL1,NOS1,NR1I2,ODC1,PER2,PNO1,RET,RHBDL1,SLC7A5
CREM	-0.035	transcription regulator		0.353		0.00279	0.223	BHLHE40,CCND1,CH25H,CIART,CYP46A1,DUSP4,FUT7,IDI1,INHA,MSMO1,NOS1,REN,RYR2,STAR
levodopa		chemical - endogenous mammalian		0.207		0.0028	0.223	ADGRB2,AIF1,C4a/C4b,CCND1,CHAC1,CIART,CTSC,CYP2A6,DBP,DGAT2,DUSP6,EPS15L1,FCHSD1,GNB5,Il4i1/Il4i1b,KATNIP,KDM3A,MRPL33,MSANTD1,MSMO1,NOS1AP,NPHP4,NPM3,PCDHGB4,PCYT2,PER2,PITPNM3,PPP1R1B,PPP3R1,PPP4R4,RILP,RTRAF,SRM,SUB1,SYNE1,SYPL1,SYT12,VAMP1,ZNF385B,ZNRF1
RRP1B	1.164	transcription regulator				0.00282	0.223	CCND1,CCNE1,FEN1,PRKCD,RHOQ,RPL37A,RPL39,RPS14,RPS26,RPS5,RRP1B
nelfinavir		chemical drug		-1.034	bias	0.00283	0.223	ARHGEF2,CH25H,CHAC1,LIPE,LONRF1,MTHFD2,PPP1R15B,PSAT1,Sspo
cyclosporin A		biologic drug		0.714		0.00284	0.223	ADORA2B,ALAS1,AQP2,ARHGEF1,C4a/C4b,CCND1,CD6,FDFT1,FREM2,GPX2,GZMA,ITGAL,MUC2,MYO1A,NDFIP2,NDUFB6,NOS1,NRCAM,ODC1,PASK,PPIA,REN,SERPINE1,SLC34A2,SMPDL3B,SNRNP70,SNRPN,SPHK1,TBX21,TFEC	134 (5)
DOT1L	0.888	phosphatase				0.00285	0.223	AQP5,POU5F1,PPIA,RPL41,RPLP0
U0126		chemical drug		0.972		0.00286	0.223	ADGRE1,ADORA2B,ANGPTL4,ARHGEF2,BHLHE40,Ccl8,CCND1,CCNE1,CYP2A6,DBP,DEPDC5,DUSP4,DUSP6,DYRK1B,ETV5,FMO3,GFI1,GRAMD1B,IDI1,ITGA2B,KLF10,LEP,LINC-PINT,MRPL36,MRPS14,MUC2,NDUFC1,NDUFS6,NEAT1,NOS1,NR3C2,PER2,REN,SERPINE1,SFI1,STAR,TOP3B	179 (7)
SIM1		transcription regulator		0.158	bias	0.00303	0.231	ANGPTL4,CCR1,CD52,CPXM2,FNBP1,GLUL,H2-K2/H2-Q9,H2-Q5,LCP1,LEP,LTF,MDM4,POU5F1,ROBO3,RYR2,Selenbp1/Selenbp2,USP2
ACSL5	0.587	enzyme		0		0.00305	0.231	ELAPOR2,FKBP11,PPP4R4,TMEM40
GAPVD1	0.02	other				0.00362	0.264	CCND1,CD24,POU5F1
FXN	-0.003	kinase		-1.633	bias	0.00382	0.264	COX7A2,METTL17,NDUFB6,NDUFB8,NDUFB9,NDUFS6
SAMMSON		other	Activated	2.433	bias	0.00382	0.264	MRPL32,MRPL46,MRPS14,NDUFB8,NDUFB9,TOMM20
AGT	-0.614	growth factor	Inhibited	-2.169		0.00383	0.264	A930016O22Rik,ACP5,ACTA1,ADGRE1,ADORA2B,ALAS1,Aldh1a7,ANGPTL4,AQP2,BHLHE40,BHLHE41,BMAL1,C4a/C4b,CACNA1C,CACNB1,Ccl7,CCND1,CCNE1,CCR1,Cd300c2,COX7A2,ETV4,ETV5,FDFT1,FNBP1,FREM1,GABBR1,GFI1,GLCCI1,GPR18,Gsta1 (includes others),H1-5,HSPA8,IDI1,ITGA10,Kifc1/Kifc5b,LEP,MAP2K7,MSMO1,MYBL1,NOS1,PRDX6,REN,RUNX3,RYR2,SERPINE1,Sh2d1b1,SLC31A1,SLC34A2,SLC5A1,Sspo,STAC3,STAR,TEF,TMEM37,TNFRSF18,TNFRSF4,TNNI…	307 (10)
HLTF	-0.184	transcription regulator				0.00395	0.264	ADGRE1,GZMA,SERPINE1,STAB2,TBX21
NOP58	-0.22	enzyme				0.00403	0.264	CCND1,LTF
FREM2	1.869	other				0.00403	0.264	FREM1,FREM2
OLA1	-0.806	enzyme				0.00403	0.264	CCND1,CCNE1
MXD3	-0.014	transcription regulator				0.00403	0.264	ID2,ODC1
desogestrel		chemical drug				0.00403	0.264	ACRBP,INHA
meds433		chemical reagent		-0.632		0.00403	0.264	ARHGEF40,CAPRIN2,DDB2,HCK,LTF,PPOX,RPS27L,RYR3,SERPINE1,TFEC
CLOCK	0.187	transcription regulator		-0.707		0.00407	0.264	ANGPTL4,ARHGEF10,BHLHE40,CCND1,CNIH1,DBP,E4F1,F7,MSMO1,NPAS2,PER2,POU6F1,TEF,TMED3,TMX1,TP53BP1,TSPAN4,USP2,WEE1	27 (2)
LARP1	-0.12	translation regulator	Activated	3	bias	0.00427	0.271	RPL37A,RPL39,RPL41,RPL5,RPS14,RPS16,RPS28,RPS29,RPS5
CYP1B1	-0.082	enzyme		-0.724		0.00428	0.271	ADARB2,Aldh1a7,Ccl7,CCND1,CCNE1,GDF5,Gstm5,GZMA,IFI27L2,MID1,SLC46A3,WEE1
miR-199a-3p (and other miRNAs w/seed CAGUAGU)		mature microRNA		0.551	bias	0.00432	0.271	CCND1,DNMT3A,ID2,IKBKB,PRDX6,SERPINE1
CD28	-0.215	transmembrane receptor	Inhibited	-2.473		0.00456	0.283	BHLHE40,CCND1,CCNE1,CH25H,EBI3,EIF4E,GTF2IRD1,GZMA,HSPA8,ITGAL,KDELR2,LCP1,MSLN,NDFIP2,NOS1,NR1I2,ODC1,RGCC,RPS14,SEC61B,SLC7A5,STEAP2,TBX21,TNFRSF18	138 (9)
CIC	0.584	transcription regulator		1.964	bias	0.00469	0.284	CCND1,DUSP4,ETV4,ETV5
MXI1	-0.331	transcription regulator				0.00469	0.284	APEX1,ID2,MTHFD2,ODC1
DDX3X	-0.804	enzyme		-0.956		0.005	0.295	CCND1,ODC1,POU5F1,RPL37A,RPLP0,RPS16,RPS5
HJURP	0.877	other				0.00503	0.295	CCND1,CCNE1,WEE1
HCRT		other				0.00503	0.295	AMH,PER2,STAR
FOXP3	-0.03	transcription regulator		0.788		0.00526	0.301	CCR1,DDB2,DUSP4,DUSP6,FEN1,GZMA,ID2,IKZF4,POU5F1,RAD54B,TBX21,TNFRSF18,TNFRSF4,TONSL,Xcl1	20 (2)
Rhox5		transcription regulator		-1		0.00531	0.301	BACH2,CD24,NPM3,PTPRU,SLC22A4
lipopolysaccharide		chemical drug	Inhibited	-2.232		0.00534	0.301	2500002B13Rik,ABCC5,ABCC6,ACP5,ACTA1,ADGRE1,ADORA2B,AIF1,Akr1c18,ANGPTL4,APEX1,AQP5,ARF4,BACH2,BHLHE41,CCDC17,Ccl7,Ccl8,CCND1,CCNE1,CCR1,CD24,CD52,CDCA7,CH25H,COL5A3,COL9A3,CRIP3,CTSC,CUX2,CYP2A6,D330041H03Rik,DNAJC3,DNASE1L2,DUSP4,EBI3,EIF1,ETV5,Fcgr4,FDFT1,FIRRE,GLCCI1,Gm13288 (includes others),GOLT1B,GPR18,GSPT1,GZMA,H2-Q5,HCAR2,HCK,HSPA13,HSPA8,ID2,IDI1,IKBKB,IKZF3,IKZF4,Il4i1/Il4i1b,ITGAL,KC…	269 (8)
ACTIVIN (family)		group		0.638		0.00544	0.301	BHLHE40,BHLHE41,CENATAC,DLX2,INHA,KLF10,LGALS4,MEG3,MSS51,NOS1,SERPINE1,SETD4,SLIT2,STAR,TBX21,TLE2,TNFRSF25,ZNF608
ESRRA	-0.013	transcription regulator		1.006	bias	0.00545	0.301	ABCC5,ACTA1,ALAS1,ANGPTL4,CACNB1,CH25H,ENO3,GZMA,IDI1,IKZF3,KCNJ11,LIPE,LTF,PHKG1,PLXDC1,PPARGC1B,PPP1R1B,PPP2R2B,PRKCD,PTPRM,REN,RYR2,TNNI3,TNNT2,VAV2,WNT11
MM-589		chemical reagent		1.016		0.00546	0.301	ACTA1,RND1,RYR2,TNNI3,TNNT2,USP2
CHAF1A	0.191	other		-1.969		0.00569	0.31	ID2,ODC1,POU5F1,SRM
torin1		chemical reagent	Activated	2.433	bias	0.00578	0.312	CCND1,COX7A2,COX7B,NDUFB8,NDUFC1,RPL37A,RPL39,RPL41,RPL5,RPS14,RPS16,RPS28,RPS29,RPS5,UQCRH	24 (2)
EP4-D		chemical reagent		-0.378		0.00605	0.317	ARHGEF1,GZMA,IKZF3,Nlrp9b,RUNX3,SPN,ZBTB16
GHRL	0.2	growth factor		-1.265		0.00609	0.317	DNAJC3,LEP,MANF,RPL37A,RPL39,RPL41,RPS28,RPS29,SSR2,STAR
Cyp1a2		enzyme		-0.816		0.0061	0.317	CCND1,Gstm5,IFI27L2,MID1,SLC46A3,WEE1
2-amino-1-methyl-6-phenylimidazo-4-5-b-pyridine		chemical toxicant		-1.664	bias	0.0061	0.317	ARHGEF1,CCND1,HSPA8,HSPE1,RAN,SUMO1
CBFB	-0.608	transcription regulator		-0.563		0.00622	0.32	IKZF3,IKZF4,ITGA2B,ITGAL,RUNX3,SLC25A19,TBX21,TNFRSF18,TNFRSF4	20 (2)
CALMODULIN (family)		group		0.816		0.00664	0.323	Aldh1a7,AQP2,CORO6,NOS1,NPAS2,VAMP1,YPEL2
CADM1	-0.433	other				0.00664	0.323	CIART,DBP,KLF10,MYOM1,NPAS2,SYNE1,TEF
cholesterol		chemical - endogenous mammalian		0.021		0.00666	0.323	ADAM11,ADGRE1,Ccl7,FDFT1,Gsta1 (includes others),IDI1,MANF,MSMO1,NPC1L1,PCYT2,PPARGC1B,PSAT1,RGCC,RPL36AL,RPS28,SLC7A5,TMEM123,UQCRH
linsitinib		chemical drug				0.00673	0.323	COL5A3,COL7A1,SERPINE1
MRAS	0.326	enzyme				0.00673	0.323	CCND1,DUSP4,DUSP6
PTC-209		chemical reagent		1.016		0.0068	0.323	ACTA1,RND1,RYR2,TNNI3,TNNT2,USP2
FOS	0.033	transcription regulator		-1.423		0.00682	0.323	ACP5,Akr1c18,ALAS1,Ccl7,Ccl8,CCND1,CCNE1,E2F7,E4F1,FHOD1,FMN1,Gsta1 (includes others),IKZF3,LGALS4,MAP4K4,MGAT4A,NEAT1,NR3C2,ODC1,PCYT2,PRDX1,PRP4K,PTP4A1,RPL39,RPL9,RPLP0,RUNX3,SEMA3B,SERPINE1,SPHK1,STAR,SUMO2,TNFRSF18,WEE1,WNT11
ULK4	0.215	kinase		-1		0.00682	0.323	KIF5A,NPHP4,ODF2,TEKT2
NELFB	0.026	other				0.00682	0.323	IFI27L2,POLR2G,POLR2L,RPLP0
NEAT1	1.423	other		1.432		0.00698	0.328	ABCC10,ABCC5,ADARB2,LTF,NEAT1
ADRB (family)		group		-1.212		0.00715	0.33	ADCY4,ANGPTL4,BHLHE40,CCND1,CCNE1,Gsta1 (includes others),MSMO1,NPM3,PCYT2,RAN,SRM,WEE1
lithium chloride		chemical drug		0.496		0.00715	0.33	AMH,CACNA1G,CCND1,CTNND2,GFI1,IDI1,MTHFR,MUC2,NEAT1,POU5F1,PRKCD,TNNI3	88 (3)
GATA3	-0.043	transcription regulator		-1.184		0.0072	0.33	Aldh1a7,ANGPTL4,BHLHE41,CCND1,CCR1,Eif1ad2 (includes others),GLUL,GZMA,IKZF3,ITGAL,RET,RGCC,RUNX3,SGPP1,Sp110 (includes others),TBX21,WNT11,ZBTB16	53 (2)
ELAVL1	-0.536	other		1.517		0.00745	0.337	ADGRE1,APPL2,Ccl8,CCND1,CCNE1,CD52,DNMT3A,H2-K2/H2-Q9,H2-Q5,Hbb-bs/Hbb-bt,KLC2,Ms4a4c (includes others),MYBL2,MYCBPAP,NDUFB8,NXF1,Oas1b,PCGF2,PER2,REN,RPS14,TBX21,VSIG2,WEE1
L-alanine		chemical - endogenous mammalian				0.00786	0.337	CCND1,CCNE1
SEMA4A	0.269	other				0.00786	0.337	PLXNB1,TBX21
CACNA1D	0.519	ion channel				0.00786	0.337	CACNA1C,RYR2
MXD4	-0.054	transcription regulator				0.00786	0.337	ID2,ODC1
chelidonine		chemical - endogenous non-mammalian				0.00786	0.337	DUSP4,ETV4
HAP1	0.484	other				0.00786	0.337	CACNA1C,LEP
cumene hydroperoxide		chemical toxicant				0.00786	0.337	Gsta1 (includes others),NR3C2
PF-3893787		chemical drug		1.342		0.00794	0.338	DUSP4,DUSP6,ETV5,EXOC3L1,RGS11
MAPK8IP1	-0.562	other				0.0081	0.342	CCND1,GRIN2A,MAP2K7,TBX21
L-serine		chemical - endogenous mammalian				0.00873	0.358	CCND1,CCNE1,PSAT1
L-threonine		chemical - endogenous mammalian				0.00873	0.358	CCND1,CCNE1,POU5F1
OGDH	-0.567	enzyme				0.00873	0.358	MTHFD2,PSAT1,SLC7A5
terbutaline		chemical drug				0.00873	0.358	AQP5,LEP,REN
aflatoxin B1		chemical - endogenous non-mammalian		-1.789	bias	0.00882	0.359	ACTA1,ANKZF1,APBB3,CCNE1,CD24,DBP,GPX2,Gsta1 (includes others),IDI1,MAP4K4,MYBL1,MYBL2,NRCAM,PCLAF,PPP1R1B,PSAT1,RCN1,SEMA3B,SLC5A1,STAR
sodium orthovanadate		chemical reagent	Inhibited	-2.219		0.00899	0.363	CCND1,CCNE1,SERPINE1,SLC2A5,STAR
DYSF	0.181	other				0.00939	0.374	Ccl7,Ccl8,CD52,DGAT2,ETF1,LCP1,Lilrb4a/Lilrb4b,PRP4K,TMEM123
CD247	-0.062	transmembrane receptor		-0.378	bias	0.0094	0.374	ALAS1,DNASE1L2,MTHFD2,NDUFB6,SMPDL3B,SNRNP70,TFEC
PRKAG3		kinase				0.00965	0.379	ALAS1,AMD1,ANGPTL4,APBB3,EID1,LEP,NOS1,ODC1,RGCC,RPL5,SLC4A3,THPO,TMEM37
TGFB1	0.02	growth factor		0.47		0.00975	0.379	ACP5,ACTA1,ADAMTS10,ADORA2B,AMD1,ANGPTL4,AOPEP,AQP5,ARF4,ARHGEF2,AUTS2,BHLHE40,C1S,CARMN,CCDC28A,Ccl7,Ccl8,CCND1,CCNE1,CCR1,CLK2,CNIH1,COL5A3,COL7A1,CTSC,CYB561,DBP,DDB2,DGAT2,DLX2,DNMT3A,DNMT3B,DUSP4,DUSP6,ENO3,FNBP1,FNDC5,FUT7,GABBR1,GFI1,GLUL,GNB5,GRIN2A,Gsta1 (includes others),GYG1,GZMA,HCAR2,ID2,IDI1,IKZF3,IKZF4,INHA,ITGAL,KDELR2,KLF10,LEP,MANF,MAPK8IP3,MEG3,MGAT4A,MID1,MLXIPL,MSMO1,MTHFD2,M…	277 (10)
BMP2	-0.204	growth factor		0.757		0.00979	0.379	ACP5,AMH,BHLHE40,Car15,CCND1,DLX2,ESRRG,EVC2,ID2,KLF10,POU5F1,PPP4R4,PSAT1,RCN1,RET,RUNX3,STAR,TNNI3,ZBTB16	205 (7)
TCR (complex)		complex		0.251		0.0098	0.379	ARHGEF1,BACH2,CCND1,CCNE1,CCR1,CD6,EIF4E,ETV5,GFI1,GZMA,LIME1,ODC1,PASK,PLCG1,PRDX6,RGCC,RPL5,RPL9,RPLP0,RPS16,SPHK1,TBX21,TNFRSF18,TNFRSF4	139 (10)
ARNT2	0.226	transcription regulator		0.258	bias	0.0107	0.406	ANGPTL4,CCR1,CD52,CPXM2,FNBP1,GLUL,H2-K2/H2-Q9,H2-Q5,LCP1,LTF,MDM4,POU5F1,RYR2,Selenbp1/Selenbp2,USP2
OSM	-0.089	cytokine		-0.61		0.0109	0.406	ABCC5,ANGPTL4,ARHGEF2,BHLHE40,C1S,C4a/C4b,Ccl7,Ccl8,CCND1,CD24,CH25H,CIZ1,COX7B,CRY1,DHRS7,DNAH17,DNAJC3,DNASE1L2,GLUL,GRIN2A,ID2,ITGAL,KLF10,LGALS4,LSM4,Pcdhga2,Pcdhgb8,POLR2L,POU5F1,PTP4A1,SBF1,SERPINE1,SYNE1,WFDC12
KLF8	-0.047	transcription regulator				0.011	0.406	CCND1,OGT,POU5F1
ATRIAL NATRIURETIC PEPTIDE (family)		group				0.011	0.406	LEP,POU5F1,SERPINE1
NEK8	1.353	kinase				0.011	0.406	CCND1,NEK8,POU5F1
glycine		chemical - endogenous mammalian		-0.728		0.0111	0.406	CCND1,CCNE1,ODC1,PSAT1
CD1 (family)		group	Inhibited	-2	bias	0.0111	0.406	ALAS1,FDFT1,IDI1,MSMO1
MOS	0.033	kinase				0.0111	0.406	MRPL36,MRPS14,NDUFC1,NDUFS6
DDX25	0.019	enzyme		-0.23		0.0112	0.407	AIF1,CCDC57,EIF4E,GLUL,LIPE,PPP2R2B,REEP6,RNF133,ST6GALNAC2,STAR
DCAF13	-0.322	other		-0.625	bias	0.0114	0.407	CCND1,DDB2,PIDD1,SERPINE1,SUMO2
IKZF2	0.287	transcription regulator		0.447	bias	0.0114	0.407	CD52,GZMA,IKZF3,RUNX3,TNFRSF18
PTTG1	0.016	transcription regulator		-0.356		0.0119	0.409	APEX1,CCND1,FANCG,FEN1,PARP2,RAD52,RAD9B,SUMO1
E2F6	-0.318	transcription regulator				0.012	0.409	CCNE1,DDX11,GPC2,KDM3A,PCLAF,RYR2,SERPINE1
CYP1A1	-0.27	enzyme		-0.816		0.0121	0.409	CCND1,Gstm5,IFI27L2,MID1,ODC1,PTP4A1,SLC46A3,TNNT2,WEE1
MAP3K8	0.163	kinase		-1.635		0.0125	0.409	CCR1,CH25H,DNAJA2,DUSP6,ETV4,FAM107B,GFI1,GNG4,HCAR2,Il4i1/Il4i1b,NEAT1,NICOL1,PAXBP1,PPARGC1B,SLC22A4,Sp140l2 (includes others),SPHK1,TBX21,TSPAN4
HNRNPA2B1	0.086	other				0.0125	0.409	ABCC6,ADORA2B,CD24,LETM2,MAST4,MYO1A,NR3C2,NRCAM,RIMKLB,SEMA3B,SFI1,SLC6A14
1,2-dithiole-3-thione		chemical reagent	Inhibited	-2.846	bias	0.0126	0.409	ALAS1,DNAJC3,FKBP11,GSPT1,Gsta1 (includes others),M6PR,MCFD2,MSMO1,PCBP1,PRDX1,PSAT1,RAN,RPLP0,RPS16,Uox
SGI-1027		chemical reagent				0.0128	0.409	DNMT3A,USP2
Snhg6	-0.371	other				0.0128	0.409	CCND1,CCNE1
VARS1	-0.112	enzyme				0.0128	0.409	GOLT1B,SLC7A5
SLC39A4	-0.043	transporter				0.0128	0.409	CCND1,NELL1
CATHEPSIN (family)		group				0.0128	0.409	CCND1,CCNE1
CSNK1E	0.834	kinase				0.0128	0.409	PER2,SERPINE1
MIR3936HG		other				0.0128	0.409	CCND1,CCNE1
CBFA2T2	0.359	transcription regulator				0.0128	0.409	GFI1,MUC2
RSC1A1	0.051	other				0.0128	0.409	LEP,SLC5A1
silicon phthalocyanine		chemical drug				0.0128	0.409	CCND1,CCNE1
butylphen		chemical toxicant				0.0128	0.409	ADORA2B,RSL24D1
miR-103-3p (and other miRNAs w/seed GCAGCAU)		mature microRNA		-1.067	bias	0.0128	0.409	AGO3,CACNA1C,CACNB1,CCNE1
FOLR1	-0.528	transporter				0.0129	0.409	ADARB2,CD52,DUSP6,POU5F1,SNRPF,STXBP2,TBCE,WDFY1,Xcl1
RAF (family)		group				0.0129	0.409	CCND1,DUSP4,DUSP6,ETV5,ID2,MUC2,RET
CTNNB1	-0.343	transcription regulator		-0.812		0.0131	0.409	ABCD4,AQP5,BHLHE40,CACNA1G,Ccl7,CCND1,CCNE1,CD52,CTNND2,CYP2A6,DGAT2,ENO3,ETV4,FEN1,GLUL,GPX2,GTPBP6,HSPE1,ID2,IDI1,INHA,ITGAL,LIPE,MLLT6,Mup1 (includes others),NDUFB6,NDUFB8,NDUFS6,NR6A1,NRCAM,POU5F1,RCN1,RMRP,RPL36AL,RPL37A,RPL39,RPL41,RPL5,RPL9,RPLP0,RPS14,RPS16,RPS26,RPS27L,RPS28,RPS29,RPS5,SERPINE1,SLC7A5,SNRNP70,SUMO1,TBX21,TNFRSF18,TNIK,WNT11
NR0B1		ligand-dependent nuclear receptor		-1.136	bias	0.0134	0.409	AMH,Gsta1 (includes others),MLXIPL,MYBL2,NOS1,STAR
SETD1A	0.087	ion channel				0.0137	0.409	CCND1,NEAT1,POU5F1
MT2A	-0.434	other				0.0137	0.409	CCND1,Gstm5,LEP
USP2	-2.504	peptidase				0.0137	0.409	MDM4,SERPINC1,SERPINE1
clotrimazole		chemical drug				0.0137	0.409	ALAS1,CCND1,CCNE1
SATB1	-0.379	transcription regulator		-0.984		0.0139	0.409	ABTB1,CCND1,CORO6,DNMT3A,DUSP4,EBI3,GNG4,GPR18,HSPA8,NPFF,PTGES3,RPLP0,TBX6
NVP-TAE684		chemical drug	Activated	2.2		0.0141	0.409	CCND1,ETV5,PTP4A1,RET,SERPINE1
CIDEC	-0.154	other		-0.372		0.0141	0.409	DGAT2,LEP,LIPE,PPARGC1B,SERPINE1
CD3 (family)		group		0.218	bias	0.0146	0.409	CCNE1,NR1I2,ODC1,PLA2G4B,SLC7A5,TBX21
L2HGDH	-0.545	enzyme		1.981	bias	0.0147	0.409	AIF1,MTHFD2,PSAT1,SLC7A5
mir-34 (includes others)		microRNA		0.193	bias	0.0148	0.409	BMAL1,CACNB1,CCND1,CCNE1,CTNND2,ITGA2B,KLF10,MDM4,PER2,PLCG1
HTT	0.228	transcription regulator		0.532		0.0149	0.409	ABCC10,ACTA1,AMD1,AZIN1,BHLHE40,BMAL1,BMP3,CCND1,CD24,COX7B,DBP,DNAJA2,DNAJC3,DUSP6,ENO3,FDFT1,FOLH1,GLUL,GNB5,GRIN2A,Gsta1 (includes others),HSPA8,HSPE1,KCNB1,LMTK3,LTF,Mup1 (includes others),NDUFB8,NOS1,OGT,PCGF2,PCYT2,PER2,PLA2G3,PPARGC1B,PPP1R1B,PRKCD,RPS29,SRM,ST6GALNAC3,STX1B,TBX6,USP2,VAMP1
RET	-1.409	kinase		0.034		0.0151	0.409	ACTA1,CCND1,DNAJC3,DUSP6,HSPA8,NOS1,PRKCD,PTPN13,REEP6,RET,TNNT2,WNT11
EGFR	0.098	kinase		-1.507		0.0153	0.409	ACTA1,AMD1,BPNT2,CCND1,DHRS7,DUSP4,EIF4E,ETV4,F7,FKBP11,HSPE1,MCOLN1,MGAT4A,MTHFR,MYBL2,NDUFB8,ODC1,PARP2,PCDHGA12,PLCG1,POU5F1,PPIA,PTPRS,SERPINE1,SLC7A5,SPHK1,ST6GALNAC2,STAR,TMEM123,TMEM97,TSPAN13,USP28,WEE1
semaxinib		chemical drug		-1.633		0.0155	0.409	ACP5,AIF1,ARHGEF10,CCNE1,CCR1,CD24,LTF,PPIA,SERPINE1,TCHP,TNFRSF18
L-glutamic acid		chemical - endogenous mammalian	Inhibited	-2.036		0.0158	0.409	BMAL1,CACNA1C,CCND1,CCNE1,FDFT1,GRIN2A,IDI1,LEP,MSMO1,NOS1,Scd4,TMEM97
trichostatin A		chemical drug		0.751		0.0158	0.409	ABCC5,ADGRE1,ATG9B,AVIL,CCND1,CDCA7,CLDN10,CYP46A1,DNM3,DNMT3A,DNMT3B,EIF4E,FNBP1,FOLH1,GPX2,Gsta1 (includes others),HPS1,ID2,M6PR,MANF,MAP4K4,MCOLN1,MDM4,METRN,MUC2,NDUFB8,NIFK,NXF1,OGT,PKN3,PLXNA3,POU5F1,PPARGC1B,PRDX1,PRDX6,PRKCD,PSAT1,RAN,RECQL4,RET,RUNX3,SERPINE1,SIRT4,SLC5A1,SNRPN,SPCS2,SPHK1,SPN,STAR,STEAP2,TMSB4X,ZMYM4,ZNRF1
vancomycin		biologic drug		1.898		0.0159	0.409	BHLHE41,C4a/C4b,CCND1,DTX3,EPS15L1,GPX2,GSTK1,H2AC4,MCOLN1,NAV2,PRKCD,PTPRM,RCN1,SLC34A2,USP2
SMARCAL1	0.297	enzyme		-0.905	bias	0.0162	0.409	ACP6,CD24,FDFT1,IDI1,MSMO1,NDUFC1,OGT,PASK,RBP7,TMEM97,ZFYVE26
MYCN	-0.187	transcription regulator	Inhibited	-2.679		0.0165	0.409	ABCD4,APEX1,CCND1,DNMT3A,DUSP4,ID2,MRPL32,ODC1,OTX1,POLR2L,RPL37A,RPL39,RPL41,RPL5,RPL9,RPLP0,RPS16,RPS26,RPS28,RPS5,SERPINE1,SLC25A19
topotecan		chemical drug		-1.38		0.0165	0.409	AIF1,BHLHE41,C4a/C4b,CACNA1C,CCNE1,CNTN5,D330041H03Rik,DNASE1L2,GOLT1B,HSPA8,KALRN,KDELR2,MAP2K7,Ms4a4c (includes others),MYBL2,NCKAP5,PHKG1,PIDD1,PTPRM,RAB5IF,RPGRIP1,SLC7A5
CYP46A1	2.539	enzyme				0.0166	0.409	FDFT1,GRIN2A,NDUFB8
(-)-norephedrine		chemical drug				0.0166	0.409	FDFT1,IDI1,MSMO1
SMAD (complex)		complex		-1.303	bias	0.0168	0.409	ANGPTL4,ID2,SERPINE1,TBX21
NDUFA13	-0.419	enzyme		0.849		0.0168	0.409	CCND1,CCNE1,MYBL2,STAR
nilvadipine		chemical drug		1		0.0168	0.409	GNG4,GUCA1B,MAP4K4,PRKCD
27-hydroxycholesterol		chemical - endogenous mammalian		0.747		0.0168	0.409	FEN1,LEP,REN,STAR
miR-29b-3p (and other miRNAs w/seed AGCACCA)		mature microRNA		-0.579	bias	0.0172	0.409	ANGPTL4,CCND1,COL5A3,DNMT3A,DNMT3B,ID2,LEP,MYBL2,TBX21
DELE1	-0.186	other		-1.686	bias	0.0173	0.409	ARHGEF2,CHAC1,MTHFD2,PSAT1,REEP6,SLC7A5
KCNJ2	-0.418	ion channel	Activated	3.162	bias	0.0173	0.409	COL5A3,CROCC,KIF21B,KIF5A,MAPK8IP3,MICAL3,MINK1,MTCL1,RYR2,TNIK
TGFBR1	-0.606	kinase		0.57		0.0173	0.409	BHLHE40,Ccl7,Ccl8,CCND1,CCR1,MUC2,PPIA,SERPINE1,STAR,WNT11
RB1	0.144	transcription regulator		-1.424		0.0176	0.409	APPL2,CCND1,CCNE1,COA3,COX7A2,DDB2,DDX11,E2F7,FANCA,FEN1,H1-5,ID2,KLF10,KPNA4,MAP2K7,MRPL53,MYBL2,NDUFB8,Nme1,OGT,PCLAF,PPARGC1B,RECQL4,ROBO3,RYR3,SERPINE1,SLC5A8,TMEM97,TNNT2,TOMM7
PPARA	0.296	ligand-dependent nuclear receptor		1.739		0.0178	0.409	ACTA1,ANGPTL4,APEX1,ARHGDIG,CCND1,CCNE1,CD24,EID1,FDFT1,GLUL,GPX2,GRIN2A,GSTK1,Gstm5,ID2,IDI1,KMT5C,LGALS4,MSMO1,Mup1 (includes others),NPC1L1,NR1I2,Pbld1,PDE4C,PRDX6,RBP7,RGS11,Selenbp1/Selenbp2,SRM,ST6GALNAC2,TBX21,TOMM20,TRAM1
warburgia ugandensis dimethyl carbonate extract		chemical - endogenous non-mammalian				0.0187	0.409	CCND1,CCNE1
ADIRF-AS1		other				0.0187	0.409	ANGPTL4,CCND1
corticotropin		biologic drug				0.0187	0.409	SUMO1,SUMO2
DYNLL1	-0.597	other				0.0187	0.409	CCNE1,NOS1
TFF2		other				0.0187	0.409	CCND1,CCNE1
Gm35986	0.018	other				0.0187	0.409	FDFT1,IDI1
dimethyl-alpha-ketoglutarate		chemical reagent				0.0187	0.409	DNMT3A,DNMT3B
furosemide		chemical drug				0.0187	0.409	PNPLA6,REN
Z-VEID-FMK		chemical reagent				0.0187	0.409	CCND1,SPHK1
L-asparagine		chemical - endogenous mammalian				0.0187	0.409	CCND1,CCNE1
3',4',7-trihydroxyisoflavone		chemical - endogenous non-mammalian				0.0187	0.409	CCND1,CCNE1
fluocinolone acetonide		chemical drug		0.816		0.0187	0.409	ANGPTL4,BMP3,ITGA10,KCNB1,RGCC,ZBTB16
APH-1 (family)		group	Activated	2.449		0.0187	0.409	Hbb-bs/Hbb-bt,RPL37A,RPL39,RPS28,RPS29,WDFY1
NFIX	-0.477	transcription regulator				0.019	0.409	ALAS1,CCND1,ENO3,SERPINE1
KDM4C	0.14	enzyme		-1.342		0.0191	0.409	GLUL,LENG8,PABPN1,POU5F1,PRDX6
TRAPPC1	-0.939	other		0.113		0.0199	0.409	DNAJA2,DNAJC3,SAR1B,SEC31B,SEC61B,SSR2,SSR3,TBX21
mir-194 (includes others)		microRNA				0.0199	0.409	GYG1,SLC7A5,SUMO2
EFNA2	0.027	kinase		0.447		0.0203	0.409	BACH2,DUSP4,DUSP6,ETV5,NOS1,SUMO1
MAFA	0.028	transcription regulator				0.0205	0.409	CACNA1G,Ccl7,Ccl8,Gsta1 (includes others),ID2,KCNJ11,MID1,NOS1,PRKCD,RADX,RYR2,SERPINE1
norepinephrine		chemical - endogenous mammalian		-0.961		0.021	0.409	ACTA1,BMAL1,CACNA1G,CD24,COQ10B,CRY1,LEP,MFRP,NPHP4,SERPINE1,SUMO1,USH2A,WHRN
NR5A1		ligand-dependent nuclear receptor	Activated	2.321		0.0211	0.409	ADCY4,AMH,INHA,LEP,NOS1,POU5F1,STAR,TGFBR3L
HISTONE H3 (family)		group				0.0211	0.409	ACTA1,AQP5,BHLHE40,CACNA1G,CCND1,CCNE1,CHAC1,EML5,ENO3,ESRRG,FMN1,GFI1,GRIK5,Hbb-bs/Hbb-bt,ID2,IFI27L2,IKZF4,INHA,MYBL2,NDUFB6,NDUFC1,NEAT1,PNO1,POU5F1,PPP2R2B,RPS29,SBF1,SPHK1,SRRM2,STAR,STXBP2,TBX21,TBX6
staurosporine		chemical drug		1.807		0.0211	0.409	CCND1,CYP2A6,KLF10,Lilrb4a/Lilrb4b,NR3C2,ODC1,PIAS3,PRDX1,SERPINE1,STAR
SF3B1	0.237	other				0.0214	0.409	COL5A3,COL7A1,MDM4,NDUFB8
HMGN1	-0.52	transcription regulator				0.0214	0.409	Il4i1/Il4i1b,Mup1 (includes others),SRSF5,SUMO1
SUB1	-1.052	transcription regulator		-1		0.0214	0.409	CCND1,GABRR2,NDUFB8,NDUFB9
ZAP70	-0.27	kinase		0	bias	0.0219	0.409	ALAS1,DNASE1L2,NDUFB6,SMPDL3B,SNRNP70,TFEC
MEK (family)		group		-0.643		0.0219	0.409	BPNT2,CCND1,CDCA7,DNMT3B,DUSP4,DUSP6,ETV4,ETV5,ID2,ITGA2B,LEP,MCOLN1,MSLN,MUC2,POU5F1,PTPRM,PTPRS,SERPINE1,SLC6A14,ST6GALNAC2,TSPAN13
NR1H2	0.383	ligand-dependent nuclear receptor		0.748		0.0225	0.409	Ccl7,CH25H,FDFT1,ITGAL,LIPE,MUC2,REN,RPS14,STAR
PRMT5	-0.542	enzyme		0.44		0.0227	0.409	CCND1,CCNE1,Gm10053,KHDC3L,LEP,Nme1,POU5F1
CASC2		other		-0.447		0.0229	0.409	FEN1,IKBKB,KDELR2,NPM3,TAOK3
C3	-0.261	peptidase		-1.728	bias	0.0232	0.409	Gstm5,LEP,MUC2,NOS1,RPL37A,RPL39,RPL41,RPS16,RPS26,RPS29
GW3965		chemical reagent		0.077		0.0232	0.409	Ccl7,CH25H,DGAT2,HCAR2,LIPE,MLXIPL,PCYT2,Siglece,STAR,WFIKKN1
Zscan4c (includes others)		other				0.0235	0.409	Eif1ad2 (includes others),MEG3,Sp110 (includes others)
STAT6	0.482	transcription regulator		0.799		0.0236	0.409	5830444B04Rik,ACP5,ADAM11,ANKLE1,CD24,CFAP74,CH25H,E2F7,GFI1,Hbb-bs/Hbb-bt,HCK,Il4i1/Il4i1b,Lilrb4a/Lilrb4b,LIPE,MID1,Ms4a4c (includes others),NPAS2,PCLAF,RAD54B,RYR2,Selenbp1/Selenbp2,SERPINE1,Siglece,SPHK1,TBX21,TFEC,TNIK,USP2,ZNF608
SMARCB1	-0.123	transcription regulator		1.537		0.0237	0.409	C4a/C4b,CCND1,CCNE1,DNMT3A,EIF4E,GFI1,Mup1 (includes others),MYBL2,MYOM1,POU5F1,RAB3B,RAD54B,SPO11,TBX21,WASF3
5-azacytidine		chemical drug		0.257	bias	0.0238	0.409	DNMT3A,DNMT3B,EIF4E,ETV5,FANCG,HSPA8,ITGAL,MUC2,NPC1L1,RUNX3,SLC7A5,SPHK1,TNFRSF18,TNNI3
LLGL2	0.716	other		0	bias	0.024	0.409	ETV5,SERPINE1,SLIT2,TNNT2
PC	-0.619	enzyme		1	bias	0.024	0.409	CCND1,CCNE1,MDM4,SERPINE1
CDKN2B	0.124	transcription regulator		1		0.024	0.409	DNMT3B,GLUL,PSAT1,SERPINE1
PD 123319		chemical drug				0.024	0.409	CD24,RET,SERPINE1,WNT11
mono-(2-ethylhexyl)phthalate		chemical toxicant		0.093	bias	0.0252	0.409	ANGPTL4,CCNE1,COX7A2,DGAT2,FBP2,LIPE,NDUFB9,POU5F1,PPARGC1B,PTPRU,RIOK1,UQCRH
NOTCH (family)		group		0.885		0.0255	0.409	ADGRE1,CDCA7,GZMA,ID2,INPP5J,POU5F1,RGCC,RUNX3,SH2D5,TBX21,TSPAN13
CCAR1	0.465	transcription regulator				0.0255	0.409	FANCA,SPHK1
CCDC3	0.061	other				0.0255	0.409	DGAT2,LEP
SH2D5	3.949	other				0.0255	0.409	CCND1,SH2D5
UTP11	0.185	other				0.0255	0.409	POU5F1,RPL5
RGS6	0.601	enzyme				0.0255	0.409	GNB5,SERPINE1
SNRPB	-0.688	other				0.0255	0.409	CCND1,CCNE1
CASQ2	0.847	other				0.0255	0.409	ACTA1,RYR2
CCND2	0.092	other				0.0255	0.409	CCND1,CCNE1
OIP5	-0.075	other				0.0255	0.409	CCND1,CCNE1
ORIN1001		chemical drug				0.0255	0.409	DGAT2,LIPE
PDGF-BB (complex)		complex		-1.921		0.0257	0.409	BHLHE40,BMP3,Ccl7,CCND1,CCNE1,DUSP6,GLUL,KLF10,MCFD2,MYBL2,NDUFB8,NOS1,NXF1,ODC1,PCGF2,RPS14,RYR3,SERPINE1,SPHK1,SYNE1,THPO
NR1H3	-0.082	ligand-dependent nuclear receptor		0.58		0.0258	0.409	ADGRE1,Ccl7,Ccl8,CCR1,CH25H,CTSC,E2F7,EBI3,FDFT1,Gsta1 (includes others),ITGAL,MLXIPL,MUC2,REN,RPS14,STAR
TEAD1	0.363	transcription regulator	Inhibited	-2.208	bias	0.0262	0.409	ACTA1,CCND1,COX7B,GLUL,MSLN,NDUFB6,NDUFB8,NDUFC1,NDUFS6,PPARGC1B,TNNT2,UQCRH
TCF12	0.299	transcription regulator		-0.141		0.0266	0.409	CCND1,GFI1,GLUL,ID2,Lilrb4a/Lilrb4b,PPIA,PTPN13,PTPRU,SPO11,TNFRSF25,ZBTB16
ketoconazole		chemical drug		-0.985	bias	0.0268	0.409	AMH,NR1I2,POU5F1,STAR
SLC6A4	0.064	transporter		-0.447		0.0296	0.409	Dynlt1b (includes others),NELL1,PTP4A1,SLC7A5,WDFY1
fludarabine		chemical drug		1.982		0.0296	0.409	CCND1,CCNE1,DDB2,LEP,MDM4
TGF BETA (family)		group		-0.132		0.0296	0.409	ACP5,Aldh1a7,ANGPTL4,BHLHE40,BHLHE41,BMAL1,CCND1,CCNE1,COL7A1,DLX2,EID1,EME2,ID2,KLF10,MDFI,MGAT4A,MLXIPL,Ms4a4c (includes others),MYCBPAP,NEK3,NPAS2,RUNX3,RYR2,RYR3,SERPINE1,TBX21,TFEC
spermidine		chemical - endogenous mammalian				0.0297	0.409	AMD1,NDUFB8,ODC1,TOMM20
FNDC5	-1.035	other				0.0308	0.409	CACNB1,FNDC5,MLXIPL,RYR2,STAC3,TMEM37,USP2
mitomycin C		chemical drug		1.195	bias	0.0308	0.409	CCND1,DDB2,PARP2,POU5F1,RPS27L,SRSF5,WEE1
RBM47	-0.414	other		1	bias	0.0312	0.409	CCND1,CCNE1,CCR1,FNDC5,GPR18,WNT11
HNF4A	0.039	transcription regulator	Activated	2.077		0.0312	0.409	ABCC6,ACCS,ACIN1,ACP6,ACTA1,ADAT1,ADGRB2,ANKZF1,ARHGDIG,ARL1,ATAT1,ATP5MK,C1S,CCND1,CCNE1,CDKL3,CEP95,CHAC1,COQ10B,COX7A2,CRY1,CUX2,CYP2A6,DBP,DNAJA2,DNMT3A,DUSP6,DYRK1B,EID1,F7,FAM107B,FEN1,FHOD1,FMO3,GABRE,GOLT1B,GPX2,GSPT1,Gsta1 (includes others),GSTK1,GYG1,HELQ,HSPA8,HSPE1,HYAL3,IFT122,ITGAL,KCNJ11,KMT5C,LAMTOR5,LSM4,LTF,MDFI,MID1,MLXIPL,MRPL32,MRPL33,MRPL46,MRPL53,MRPS14,MYO1A,NAA38,NPC1L1,N…
SRSF3	-0.11	other				0.0317	0.409	CCND1,CCNE1,E2F7
vanadate		chemical - other				0.0317	0.409	ACTA1,CCND1,ODC1
ciprofloxacin		chemical drug		1		0.0318	0.409	ADGRE1,AP5Z1,BPNT2,CCR1,DNAJC3,ITGAL,NIFK,NRCAM,SGIP1
AR	-0.619	ligand-dependent nuclear receptor		-0.265		0.0324	0.409	ACTA1,AMD1,AMH,ANKRD23,BHLHE40,CACNA1C,CCND1,CD24,COX7B,CUX2,FDFT1,FEN1,GLCCI1,INHA,KDELR2,MBD6,MRPL33,MSMO1,MTHFD2,MYBL1,MYOM1,NDUFB8,NUDT19,ODC1,OVGP1,PDE9A,PIAS3,PLCG1,POU5F2,PRKCD,REN,Scgb2b27 (includes others),SEC61B,SERP1,SERPINE1,SLC22A4,SPO11,STAR,SYNE1,TBC1D8,TNNT2,WEE1,ZBTB16
STIM1	-0.15	ion channel		-1.134		0.0327	0.409	AQP5,KLF10,MYBL1,MYBL2,PRDX1,RPS28,RPS5
eltanexor		chemical drug		0	bias	0.0329	0.409	CCNE1,FANCA,FANCG,FEN1
tazemetostat		chemical drug		0.761		0.033	0.409	APEX1,CCND1,CDCA7,DNM3,DNMT3A,EIF4E,MANF,MAP4K4,MDM4,METRN,MUC2,OGT,PCLAF,PKN3,PLXNA3,PSAT1,RAN,RET,STEAP2,WNT11
L-proline		chemical - endogenous mammalian				0.0332	0.409	CCND1,CCNE1
L-aspartic acid		chemical - endogenous mammalian				0.0332	0.409	CCND1,CCNE1
fingolimod phosphate		chemical - endogenous mammalian				0.0332	0.409	SERPINE1,SPHK1
rhodamine 6G		chemical toxicant				0.0332	0.409	CCND1,CCNE1
IL12 RECEPTOR (complex)		complex				0.0332	0.409	FUT7,TBX21
VTCN1	0.342	other				0.0332	0.409	CCND1,CCNE1
ZC3H12B	0.454	other				0.0332	0.409	CCND1,CCNE1
EIF3I	-0.753	translation regulator				0.0332	0.409	CCND1,SERPINE1
SLC34A1		transporter				0.0332	0.409	ACP5,CYP46A1
ASS1	-0.486	enzyme				0.0332	0.409	CCND1,MANF
GRIP1	0.248	transcription regulator				0.0332	0.409	FREM1,FREM2
GABBR2	0.095	G-protein coupled receptor				0.0332	0.409	GABBR1,GLUL
CYP7B1	-0.783	enzyme				0.0332	0.409	CH25H,STAR
SNW1	-0.779	transcription regulator				0.0332	0.409	CCND1,SERPINE1
CCDC80	0.18	other				0.0332	0.409	CCND1,LEP
methoxychlor		chemical toxicant				0.0332	0.409	Gsta1 (includes others),LTF
vandetanib		chemical drug				0.0332	0.409	CCND1,CCNE1
JWH-015		chemical reagent				0.0332	0.409	CCR1,DUSP6
muristerone A		chemical - endogenous non-mammalian				0.0332	0.409	CCND1,ID2
CHCHD10	-0.693	other		1.682	bias	0.0333	0.409	ARHGEF2,CHAC1,MTHFD2,PSAT1,REEP6,SLC7A5
TCF3	0.329	transcription regulator		-0.325		0.0335	0.409	Aldh1a7,BACH2,CCNE1,FKBP11,GFI1,GLUL,HSPA13,ID2,Lilrb4a/Lilrb4b,MANF,MSMO1,NELL1,PARP8,POU5F1,PPIA,PTPN13,PTPRU,SLC7A5,SPCS2,SPO11,SUB1,TBX21,TNFRSF25,ZBTB16
laduviglusib		chemical drug		0.378		0.0346	0.409	DNMT3B,FDFT1,IDI1,MSMO1,NDUFB8,NDUFB9,POU5F1
RNF187	-0.519	enzyme		-1.134	bias	0.0346	0.409	BHLHE40,CCND1,DLX2,DQX1,DUSP4,LTF,WHRN
BDNF	-0.084	growth factor		1.27		0.0348	0.409	APEX1,ATAT1,BHLHE40,DUSP4,DUSP6,GLUL,GRIN2A,KIF21B,KIF5A,KLF10,LEP,MAPK8IP3,NOS1,PER2,PPP1R1B,RPL37A,RYR2,RYR3,TBC1D8,TP53BP1
D-glucose		chemical - endogenous mammalian		-1.563		0.0353	0.409	4930556M19Rik,ACTA1,ARF4,BMAL1,CACNA1C,CCND1,CCNE1,CTSC,DNAJA2,DNAJC3,F7,FBP2,GLUL,KCNQ1OT1,KDELR2,KLF10,LAMTOR5,LCP1,LEP,LIPE,MLXIPL,NDUFB9,NR1I2,ODC1,OGT,PICK1,PLCG1,PPP2R2B,PRDX6,PRKCD,RAB3B,REN,RPS14,SERPINE1,SIRT4,SLC5A1,SPHK1,SRM,SSR3,SUMO1,TAS1R3,TNFRSF25
TSPO	-0.67	transmembrane receptor		1.633		0.0356	0.409	IDI1,MSMO1,NDUFC1,NDUFS6,PLA2G3,STAR
tetrachlorodibenzodioxin		chemical toxicant		0.669		0.0358	0.409	ADCY4,AIF1,ATG9B,BACH2,CCND1,CCNE1,CD52,CYP2A6,DUSP6,EPS15L1,ESRRG,FMO3,GLCCI1,GLUL,Gsta1 (includes others),HSPA8,ITGAL,M6PR,MANF,MDFI,Nme1,ODC1,PCLAF,POU6F1,PTPN13,RET,SERPINE1,SLC7A5,STAR
bisphenol A		chemical - endogenous mammalian		0.426		0.0358	0.409	ALAS1,AQP5,CCND1,CCNE1,COL5A3,GABRE,IKBKB,LEP,PCBP1,POU5F1,PTPRS,RPL9,SLC6A14,SSR3
tacrolimus		chemical drug		0.923		0.0362	0.409	ACTA1,ARHGEF1,CCND1,CD6,DUSP4,GZMA,IKZF4,Lilrb4a/Lilrb4b,NOS1,ODC1,PASK,RCN1,SLIT2,TNFRSF18,TNFRSF25,TNFRSF4
GFER	-0.903	enzyme		0.218	bias	0.0362	0.409	MLXIPL,NDUFB9,POU5F1,UQCRH
HOXD13		transcription regulator				0.0363	0.409	FBN2,RET,RUNX3
Mt1	-0.372	other				0.0363	0.409	CCND1,Gstm5,LEP
polyunsaturated fatty acids		chemical - endogenous non-mammalian				0.0363	0.409	LEP,NPC1L1,RPS14
T-5224		chemical reagent		-0.333		0.0365	0.409	ANGPTL4,APPL2,ARHGAP20,CD24,DUSP6,ID2,PPP1R15B,RAB11FIP3,SSX2IP
sn-1,2-didecanoylglycerol		chemical - endogenous mammalian				0.0371	0.409	ODC1
9-hydroxy-(S)-10,12-octadecadienoic acid		chemical - endogenous mammalian				0.0371	0.409	SERPINE1
UDP-N-acetylglucosamine		chemical - endogenous mammalian				0.0371	0.409	LEP
BLU 9931		chemical drug				0.0371	0.409	CCND1
desonide		chemical drug				0.0371	0.409	PPP1R1B
sodium cholate		chemical - endogenous mammalian				0.0371	0.409	NPC1L1
VASOPRESSIN RECEPTOR (family)		group				0.0371	0.409	AQP2
KERATIN 16 (family)		group				0.0371	0.409	CCND1
8-aminohexylamino cAMP		chemical reagent				0.0371	0.409	STAR
3-O-acetylrubianol C		chemical - endogenous non-mammalian				0.0371	0.409	IKBKB
LM-1685		chemical reagent				0.0371	0.409	CCND1
DA1		chemical reagent				0.0371	0.409	CYP46A1
IKK-beta activation modulator 1		chemical drug				0.0371	0.409	IKBKB
SR-I41315		chemical reagent				0.0371	0.409	ETF1
dichlorvos		chemical toxicant				0.0371	0.409	PPIA
lapachol		chemical - endogenous non-mammalian				0.0371	0.409	SERPINE1
GGT (family)		group				0.0371	0.409	SLC7A5
CAMK I (family)		group				0.0371	0.409	STAR
glutethimide		chemical drug				0.0371	0.409	ALAS1
carbofuran		chemical toxicant				0.0371	0.409	TNNI3
POU5F1:SOX2:NANOG:ZSCAN10:PRDM14:SMAD2:SALL4:FOXP1-ES:POU5F1 gene		complex				0.0371	0.409	POU5F1
SMAD2/3:SMAD4:TGIF:HDAC1		complex				0.0371	0.409	SERPINE1
SREBP1A,1C,2:NF-Y:SP1:FDFT1 gene		complex				0.0371	0.409	FDFT1
SREBP1A,2:NF-Y:SP1:IDI1 gene		complex				0.0371	0.409	IDI1
ALAS1 gene:NRF1:PPARGC1B		complex				0.0371	0.409	ALAS1
2SUMO1:NR3C1:Glucocorticoid ligand dimer		complex				0.0371	0.409	PER2
LIN28:POU5F1 mRNA		complex				0.0371	0.409	POU5F1
BMAL1:CLOCK,NPAS2:SERPINE1 gene		complex				0.0371	0.409	SERPINE1
BMAL1:CLOCK,NPAS2:BHLHE40 gene		complex				0.0371	0.409	BHLHE40
BMAL1:CLOCK,NPAS2:BHLHE41 gene		complex				0.0371	0.409	BHLHE41
BMAL1:CLOCK,NPAS2:F7 gene		complex				0.0371	0.409	F7
BMAL1:CLOCK,NPAS2:CRY1 gene		complex				0.0371	0.409	CRY1
BMAL1:CLOCK,NPAS2:PER2 gene		complex				0.0371	0.409	PER2
BMAL1:CLOCK,NPAS2:DBP gene		complex				0.0371	0.409	DBP
RORA:EP300:NPAS2 gene		complex				0.0371	0.409	NPAS2
RORA:Coactivator:ARNTL gene		complex				0.0371	0.409	BMAL1
BMAL2:CLOCK		complex				0.0371	0.409	SERPINE1
CTNNB1:TCF7L2,LEF1:CCND1 Gene		complex				0.0371	0.409	CCND1
VENTX:TCF4,LEF1:CCND1 Gene		complex				0.0371	0.409	CCND1
NPM1:TFAP2A homodimer:MYBL2 gene		complex				0.0371	0.409	MYBL2
RUNX1:CBFB:TNFRSF18 gene		complex				0.0371	0.409	TNFRSF18
RUNX1:CBFB:FOXP3:TNFRSF18 gene		complex				0.0371	0.409	TNFRSF18
NFIL3:BHLHE41:PER2 gene		complex				0.0371	0.409	PER2
E2F1:TFDP1,TFDP2:CCNE1 gene		complex				0.0371	0.409	CCNE1
HDAC1:RBL2:E2F4,E2F5:TFDP1,TFDP2; HDAC1:RBL1:E2F4:TFDP1,TFDP2:MYBL2 gene		complex				0.0371	0.409	MYBL2
MECP2:GRIN2A gene		complex				0.0371	0.409	GRIN2A
ISL1:LHX3/4:LDB1:SLIT2 gene		complex				0.0371	0.409	SLIT2
ROBO3.1 mRNA:MSI1		complex				0.0371	0.409	ROBO3
CCND1 gene:nucleosome:ESR1:ESTG		complex				0.0371	0.409	CCND1
STAT4:STAT1:EBI3 gene		complex				0.0371	0.409	EBI3
GFI1 gene:CEBPA dimer		complex				0.0371	0.409	GFI1
ATF3:ATF4:CEBPB:CHAC1 gene		complex				0.0371	0.409	CHAC1
TRIB3:CHAC1 gene		complex				0.0371	0.409	CHAC1
SOX9:NR5A1:GATA4:AMH gene		complex				0.0371	0.409	AMH
WWTR1:SMAD2,3:SMAD4:SERPINE1 gene		complex				0.0371	0.409	SERPINE1
NPAS4:ARNT2,(NPAS4:ARNT,NPAS4:ARNTL):RET gene		complex				0.0371	0.409	RET
NOTCH1 coactivator complex:TBX6 gene		complex				0.0371	0.409	TBX6
MSGN1:TBX6 gene		complex				0.0371	0.409	TBX6
miocamycin		chemical drug				0.0371	0.409	MUC2
RUNX1:CBFB:SIN3A,(SIN3B):PRMT6:HDAC1:ITGA2B gene:H3K4me2-Nucleosome		complex				0.0371	0.409	ITGA2B
H3K4me2-Nucleosome:ITGA2B gene:RUNX1,MeR206,MeR210-RUNX1:CBFB:PRMT1:GATA1:ZFPM1:Core MLL complex:EP300:KAT2B		complex				0.0371	0.409	ITGA2B
CCND1 gene:H3K4me2 nucleosome:FOXA1:GATA3:ESTG:ESR1 dimer:JUN:ATF2:POUF21:ESTG:ESR1 dimer:JUN:FOS		complex				0.0371	0.409	CCND1
NR1D1:heme:Corepressors:ARNTL gene		complex				0.0371	0.409	BMAL1
NR1D1:heme:Corepressors:NPAS2 gene		complex				0.0371	0.409	NPAS2
RCC1	0.069	other				0.0371	0.409	RAN
etarotene		chemical reagent				0.0371	0.409	ODC1
loxoprofen		chemical drug				0.0371	0.409	MUC2
USP9Y		peptidase				0.0371	0.409	MUC2
Pms2	-0.108	other				0.0371	0.409	CCND1
H2bw2		other				0.0371	0.409	DNMT3A
Zfp157	0.191	other				0.0371	0.409	ID2
Clcnka	-0.016	ion channel				0.0371	0.409	PNPLA6
SOX17:TFAP2C:POU5F1 gene		complex				0.0371	0.409	POU5F1
GATA3:RET gene		complex				0.0371	0.409	RET
GDNF:RET:GFRA1		complex				0.0371	0.409	WNT11
Atad3a	0.502	other				0.0371	0.409	CYP46A1
indoleacetic acid derivative		chemical reagent				0.0371	0.409	ARF4
NCK (family)		group				0.0371	0.409	CCND1
PHF20	0.337	transcription regulator				0.0371	0.409	POU5F1
PRPF31	-0.371	other				0.0371	0.409	MDM4
KCNJ12	0.211	ion channel				0.0371	0.409	CCND1
NOC3L	-0.335	other				0.0371	0.409	CCNE1
CALCOCO1	0.944	transcription regulator				0.0371	0.409	CCND1
URGCP	-0.168	other				0.0371	0.409	CCND1
ASPSCR1	0.209	other				0.0371	0.409	AQP2
B3GNT6	0.16	enzyme				0.0371	0.409	MUC2
MORC1	0.071	other				0.0371	0.409	SPO11
PSCA	0.022	other				0.0371	0.409	MSLN
PLEKHN1	1.322	other				0.0371	0.409	LEP
CCDC62	0.739	transcription regulator				0.0371	0.409	CCND1
PABIR1	0.147	other				0.0371	0.409	WEE1
RNF168	-0.219	enzyme				0.0371	0.409	COL7A1
HSPA6		enzyme				0.0371	0.409	SPHK1
Dcpp1 (includes others)		other				0.0371	0.409	OTUD7B
LINC00942		other				0.0371	0.409	DNMT3A
PLAC1		other				0.0371	0.409	CCND1
PNRC2	-0.418	other				0.0371	0.409	LEP
GPX6		enzyme				0.0371	0.409	PPP1R1B
black cohosh extract		chemical drug				0.0371	0.409	SERPINE1
PROPROTEIN CONVERTASE (family)		group				0.0371	0.409	STAR
INTEGRIN ALPHA 5 BETA 1 (complex)		complex				0.0371	0.409	CCND1
PRCC	-0.393	other				0.0371	0.409	SERPINE1
cyclophosphamide/doxorubicin/5-fluorouracil		chemical drug				0.0371	0.409	ROBO3
TENASCIN (family)		group				0.0371	0.409	CCND1
DYNLRB1	-0.501	other				0.0371	0.409	SERPINE1
SYN1	-0.081	other				0.0371	0.409	SYN3
WSB2	-0.453	other				0.0371	0.409	CCND1
GRIA3	0.418	ion channel				0.0371	0.409	LEP
RGS9	-0.032	enzyme				0.0371	0.409	GNB5
MORF4L2	-0.85	other				0.0371	0.409	MYBL2
5430416N02Rik	0.589	other				0.0371	0.409	MID1
SYN2	-0.03	other				0.0371	0.409	SYN3
TNNI1	0.118	other				0.0371	0.409	TNNI3
ADCY2	0.288	enzyme				0.0371	0.409	CCND1
SNRPD3	-0.646	other				0.0371	0.409	CD24
CACNB2	0.35	ion channel				0.0371	0.409	CACNA1C
DMC1	-0.035	enzyme				0.0371	0.409	SPO11
miR-513c-5p (and other miRNAs w/seed UCUCAAG)		mature microRNA				0.0371	0.409	KLF10
miR-377-5p (and other miRNAs w/seed GAGGUUG)		mature microRNA				0.0371	0.409	PRDX6
mir-617		microRNA				0.0371	0.409	SERPINE1
miR-3127-5p (miRNAs w/seed UCAGGGC)		mature microRNA				0.0371	0.409	E2F7
mir-325		microRNA				0.0371	0.409	GPX2
PLSCR3	-0.244	enzyme				0.0371	0.409	LEP
KIF5B	-0.548	other				0.0371	0.409	CACNA1C
GJA5	-0.067	transporter				0.0371	0.409	REN
TOB2	0.23	other				0.0371	0.409	CCND1
DCSTAMP	0.19	other				0.0371	0.409	ACP5
ZNF263	0.461	transcription regulator				0.0371	0.409	ARHGEF2
PISD	-0.187	enzyme				0.0371	0.409	PCYT2
RGS11	2.066	enzyme				0.0371	0.409	GNB5
GTPBP4	-0.081	enzyme				0.0371	0.409	CCND1
ARFRP1	0.442	enzyme				0.0371	0.409	LIPE
PTPRU	1.123	phosphatase				0.0371	0.409	CCND1
Cyp2g1	-0.023	enzyme				0.0371	0.409	CYP2A6
TBXAS1	-0.401	enzyme				0.0371	0.409	STAR
HOXB6		transcription regulator				0.0371	0.409	REN
miR-7002-5p (miRNAs w/seed UGGCUUC)		mature microRNA				0.0371	0.409	ATG9B
MIR6796		microRNA				0.0371	0.409	DNMT3B
GNG3	-0.011	other				0.0371	0.409	LEP
CDK20	-0.029	kinase				0.0371	0.409	CCND1
PTOV1	-0.017	other				0.0371	0.409	CCND1
UBL5	-0.568	other				0.0371	0.409	MDM4
FBXL13	-0.11	enzyme				0.0371	0.409	CEP192
MORF4L1	-0.722	other				0.0371	0.409	MYBL2
COX7A2	-1.235	enzyme				0.0371	0.409	STAR
PTPN14	0.544	phosphatase				0.0371	0.409	PRKCD
SERBP1	-0.302	translation regulator				0.0371	0.409	SERPINE1
H2BC21		other				0.0371	0.409	RAN
pharmacoperone IN3		chemical reagent				0.0371	0.409	STAR
HAFML		other				0.0371	0.409	APPL2
Gm41741		other				0.0371	0.409	FBN2
beta adrenergic receptor agonist		chemical drug				0.0371	0.409	LEP
dihydrotachysterol		chemical reagent				0.0371	0.409	AQP2
asialofetuin		chemical reagent				0.0371	0.409	THPO
4E1RCat		chemical reagent				0.0371	0.409	DUSP6
2-chloroadipic acid		chemical - endogenous mammalian				0.0371	0.409	CCND1
PRTX-100 protein		biologic drug				0.0371	0.409	IQANK1
mitoguazone		chemical drug				0.0371	0.409	ITGAL
guanethidine		chemical drug				0.0371	0.409	STAR
tariquidar		chemical drug				0.0371	0.409	ABCC10
phenidone		chemical drug				0.0371	0.409	REN
sulfaphenazole		chemical drug				0.0371	0.409	CCND1
iproniazid		chemical drug				0.0371	0.409	TSPOAP1
tetrabenazine		chemical drug				0.0371	0.409	PPP1R1B
Ro 20-1724		chemical reagent				0.0371	0.409	CCND1
SR 48968		chemical drug				0.0371	0.409	TSPOAP1
zosuquidar		chemical drug				0.0371	0.409	MTHFR
anti-miR-302d		chemical reagent				0.0371	0.409	CCND1
anti-miR-302c inhibitor		chemical reagent				0.0371	0.409	CCND1
beta-penta-O-galloyl-glucose		chemical - endogenous non-mammalian				0.0371	0.409	CCND1
NSC194598		chemical reagent				0.0371	0.409	RET
sodium hypochlorite		chemical drug				0.0371	0.409	APEX1
CIC-DUX4		fusion gene/product				0.0371	0.409	DUSP6
SID7969543		chemical reagent				0.0371	0.409	AMH
SMAD3/EP300 (complex)		complex				0.0371	0.409	SERPINE1
propargylglycine unspecified		chemical reagent				0.0371	0.409	AQP2
mesterolone		chemical drug				0.0371	0.409	NOS1
phosphocreatine		chemical - endogenous mammalian				0.0371	0.409	TNNI3
miR-424-5p inhibitor		chemical reagent				0.0371	0.409	WEE1
dutasteride		chemical drug				0.0371	0.409	FOLH1
NSC 228155		chemical reagent				0.0371	0.409	CCND1
NACHR (family)		group				0.0371	0.409	CCND1
CDKN2A		enzyme		-0.404		0.0377	0.414	APPL2,CCND1,CCNE1,FANCA,FEN1,GLUL,MDM4,MYBL2,POU5F1,PSAT1,RECQL4,SERPINE1,TMEM97
canagliflozin		chemical drug	Inhibited	-2.449		0.0379	0.416	COX7A2,COX7B,NDUFB6,NDUFB9,NDUFC1,UQCRH
RPTOR	0.292	other		-0.552		0.0382	0.418	ACP5,ADGRE1,CCND1,DUSP6,FDFT1,GSTK1,IDI1,INHA,MSMO1,NR3C2,TBX21
RELB	0.269	transcription regulator		1.929		0.0393	0.429	CCND1,CCR1,FMN1,Lilrb4a/Lilrb4b,MICAL3,PLCG1,PPARGC1B,Sspo,TBX21,WHRN
PRLR	-0.271	transmembrane receptor				0.0397	0.433	Akr1c18,LEP,SLC34A2,STAR
RCN3	-0.14	other	Inhibited	-2.219		0.0402	0.434	RPL5,RPL9,RPS14,RPS28,RPS29
miR-200b-3p (and other miRNAs w/seed AAUACUG)		mature microRNA	Inhibited	-2.165	bias	0.0402	0.434	FHOD1,MSLN,PLCG1,PTPN13,WASF3
FFAR3	-0.004	G-protein coupled receptor		-1.134		0.0407	0.434	ARHGEF2,CACNA1C,LEP,PITPNM3,RCN1,SGIP1,STAR
CBS	0.442	enzyme				0.0407	0.434	ADCY4,AQP2,FOLH1,ITGA10,ITGA2B,PDE4C,WNT11
NTRK1	-0.002	kinase		-1.213		0.0409	0.434	ADARB2,CCND1,CDCA7,DNAJC3,DNM3,DUSP6,DYRK1B,FANCA,FREM1,MANF,MTHFD2,MYDGF,PTPRR,RET,SLC7A5,SPTBN5,TLE2,TNNI3
DT-061		chemical reagent				0.0412	0.434	APEX1,EIF4E,HSPA8
AGTR1	-0.003	G-protein coupled receptor				0.0412	0.434	CCND1,REN,SERPINE1
PPOX	1.142	enzyme				0.0412	0.434	ALAS1,ENO3,UQCRH
CRBN	-0.432	enzyme				0.0412	0.434	LEP,ODC1,SRM
CAVIN1	-0.242	transcription regulator				0.0412	0.434	ADGRE1,DGAT2,LIPE
EHD1	0.06	other				0.0412	0.434	CCND1,IKBKB,POU5F1
SIM2	0.107	transcription regulator				0.0412	0.434	IKBKB,MUC2,ROBO3
SP100	0.537	transcription regulator				0.0412	0.434	GABRE,HSPA8,HSPE1
NRDE2	0.582	other				0.0417	0.434	C1S,MAP3K12
PPARG:Fatty Acid:RXRA:Mediator:Coactivator		complex				0.0417	0.434	ANGPTL4,LEP
PRPF8	-0.726	other				0.0417	0.434	DGAT2,MDM4
mir-128 (includes others)		microRNA				0.0417	0.434	ABCC5,KMT2A
mir-497 (includes others)		microRNA				0.0417	0.434	CCND1,CCNE1
MB	-0.024	transporter				0.0417	0.434	ACTA1,PRDX6
genipin		chemical drug				0.0417	0.434	CCND1,CCNE1
CLEC5A	-0.506	other				0.0417	0.434	CCND1,CCNE1
CITCO		chemical reagent				0.0417	0.434	ALAS1,CYP2A6
cyclopentenone		chemical reagent				0.0417	0.434	CCND1,Gsta1 (includes others)
JNK-IN-8		chemical drug				0.0417	0.434	POU5F1,TNIK
PGR	-0.444	ligand-dependent nuclear receptor	Inhibited	-2.668		0.0419	0.435	ACP5,AMD1,ARHGDIG,CCND1,CDH24,CLDN10,CLDN15,COL5A3,COL7A1,COL9A3,EPS8L2,GLUL,ITGA10,KIF24,LCP1,NOS1AP,PHF21A,PTP4A1,PTPRM,RHOQ,SERPINE1,SFI1,SLC7A5,SLIT2,SMPDL3B,TBC1D8
FBXW7	-0.172	enzyme		0.718		0.0425	0.441	DDX11,DGAT2,FDFT1,GFI1,HSPA8,HSPE1,LIPE,MTHFD2,POU5F1,SERPINE1
JUNB	-0.538	transcription regulator		-0.186	bias	0.0427	0.442	Ccl7,Ccl8,CCND1,CCNE1,COL7A1,E2F7,ID2,LIPE,SERP1,SERPINE1,STAR
TYA-018		chemical reagent		-1.941	bias	0.043	0.442	ACTA1,CMYA5,DEPDC5,DGAT2,FITM2,GSTK1,NDUFB8,NDUFC1,NDUFS6,RYR2,SYNE1,TNNI3,USP28
MAP2K5	0.551	kinase	Inhibited	-2.213	bias	0.0432	0.442	ACTA1,CCND1,FDFT1,IDI1,MSMO1
GPX1	-0.827	enzyme				0.0432	0.442	ADGRE1,DUSP4,GPX2,NDUFB8,PRDX6
NR1I3	0.139	ligand-dependent nuclear receptor		-1.204	bias	0.0433	0.442	ACSM1,ALAS1,Aldh1a7,APOF,BPNT2,CYP2A6,ENKD1,FAM107B,Gsta1 (includes others),LIPE,MLXIPL,NR1I2,PLCH2,SERP1,WNT11
ETS1	0.037	transcription regulator		0.263	bias	0.0433	0.442	CCND1,CCNE1,CHAC1,GABRE,GPX2,GZMA,HSPA8,HSPE1,ID2,ITGA10,ITGA2B,REN,RUNX3,SERPINE1,TBX21
IKK (complex)		complex		1.981		0.0434	0.442	CCND1,FANCA,FANCG,TBX21
PERM1	0.239	other		0	bias	0.0434	0.442	COQ10B,ENO3,ESRRG,NDUFB8
SFPQ	0.272	other				0.0434	0.442	ACIN1,ADARB2,Gm13288 (includes others),SFI1
calyculin A		chemical toxicant		0		0.0434	0.442	CCND1,CCNE1,COL5A3,ODC1
PRKN	0.961	enzyme		0.769		0.0435	0.442	CCND1,CCNE1,LIPE,NDUFB8,NOS1,PRDX1,PRDX6,SERPINE1,TOMM20
olaparib		chemical drug		-0.418		0.0438	0.444	APEX1,BHLHE40,CCND1,EIF1,ID2,PARP2,RMRP,TP53BP1
PRDM5	0.555	transcription regulator				0.0452	0.457	ADARB2,CACNA1C,ID2,NAV2,PIAS3,POU5F1,SNRNP48
PRKCB	-0.891	kinase		-1.067		0.0454	0.457	ACP5,ACTA1,CCND1,NR3C2,PRKCD,SERPINE1
CREB (family)		group		-0.224		0.0455	0.457	AQP2,CACNA1C,CCND1,DUSP4,E4F1,ETV5,GABBR1,GABRR2,GDPD3,Gstm5,INHA,ITGA10,LEP,MLLT6,NDFIP2,PER2,RET,RYR2,SLIT2,STAR,VAMP1
gentamicin		chemical drug		0		0.0456	0.457	APEX1,AQP2,AZIN1,BHLHE41,C4a/C4b,CCND1,DNAJA2,EPS15L1,H2AC4,MCOLN1,NAV2,Nme1,PSAT1,PTP4A1,PTPRM,RGCC,RPS27L,ST6GALNAC3,TTC36,USP2
SOD1	-0.732	enzyme				0.0456	0.457	ADGRE1,ADORA2B,AIF1,APEX1,APPL2,CCND1,CYB561,GNG4,Gsta1 (includes others),Gstm5,HSPA8,IFI27L2,KCNAB2,MINK1,MYBL1,MYOM1,NOS1,PRDX6,RPGRIP1,TMSB4X
paclitaxel		chemical drug		-1.132		0.0456	0.457	ADGRE1,ADORA2B,ARHGEF2,BHLHE40,BHLHE41,CCND1,DEPDC5,DUSP4,DUSP6,ETV5,FMO3,GRAMD1B,IKBKB,LCP1,Lilrb4a/Lilrb4b,MUC2,REN,SFI1,TNNI3,TOP3B
IGBP1	-0.552	phosphatase	Inhibited	-2.224	bias	0.0463	0.462	COX7A2,COX7B,NDUFB6,NDUFB8,NDUFB9
miR-129-5p (and other miRNAs w/seed UUUUUGC)		mature microRNA				0.0465	0.462	AGO3,DNMT3A,MEG3
ZYX	-0.212	other				0.0465	0.462	CCND1,CD24,POU5F1
2,3 butanedione monoxime		chemical drug				0.0465	0.462	ACTA1,RYR2,RYR3
E2F4	0.346	transcription regulator		-1.192		0.0467	0.464	CCDC77,CCND1,CCNE1,DDX11,FDFT1,FEN1,GOLT1B,H2AC4,MYBL2,PCLAF,PPP2R2B,PSAT1,SERPINE1,SNRPF,SRRM2,SSX2IP
COL12A1	-0.478	other		1		0.0473	0.465	ACTA1,Ccl7,SEMA3B,SPON2
STAT4 DIMER (complex)		complex		1		0.0473	0.465	LCP1,PPIA,RPLP0,TBX21
PHF6	-0.768	transcription regulator		-1		0.0473	0.465	CD52,EIF1,PPIA,RAN
SS18	-0.08	transcription regulator		1	bias	0.0473	0.465	CACNA1G,RET,SLC34A2,SYNE1
PSMD10	-0.661	transcription regulator		-0.218	bias	0.0473	0.465	CCND1,FNBP1,IKBKB,MTHFD2
SUPT16H	-0.113	transcription regulator	Inhibited	-2.157		0.0473	0.465	ACTA1,BMP3,CCND1,CCNE1,DNAH17,ID2,MRPL36,OVGP1,STAC3
EIF4E	-1.006	translation regulator		-1.421	bias	0.0474	0.465	CCND1,CD52,DUSP6,FREM2,GPX2,IFI27L2,LSM4,ODC1,PTGES3,RPL37A,SLC2A5,SPHK1,TP53BP1,UBA7
TFAP2A	0.188	transcription regulator		0.53		0.0478	0.468	AMH,CCND1,COL7A1,FREM2,GTF3C2,NOS1,PRDX1,RPLP0,RPS5,SERPINE1
ZFHX3	-0.022	transcription regulator				0.048	0.468	BANP,CCND1,ID2,NAA38,RPS14,RPS28,RYR3,SLIT2
gabapentin		chemical drug				0.0481	0.468	EPS15L1,H1-5,NOS1,PABPN1,PTGES3,TMCO1
SERPINA6	-0.002	other				0.0485	0.468	ADCY4,CACNA1C,EVC2,FDFT1,GABBR1,IDI1,LIPE,MSMO1,NR3C2,PDE4C,RPS6KB2,STAR
IDH2	-0.163	enzyme				0.0495	0.468	CCND1,CD52,EIF1,PPIA,RAN
ALDH2	-0.344	enzyme		1.982	bias	0.0495	0.468	Gsta1 (includes others),HSPA8,MTHFD2,PSAT1,SLC7A5
EIF2S1	-0.984	translation regulator				0.0495	0.468	CCND1,CCNE1,CH25H,CHAC1,Sspo
EIF6	-0.703	translation regulator	Activated	2.828		0.0572	0.468	COX7B,MRPL36,NDUFB9,NDUFC1,RPS28,TOMM20,TOMM7,UQCRH
HDL/CHOLESTEROL (complex)		complex	Activated	2		0.0647	0.468	CHAC1,FDFT1,IDI1,MSMO1
CX3CR1	-0.799	G-protein coupled receptor	Activated	2.714		0.073	0.468	AHI1,CEP164,GRIPAP1,KIF21B,OTX1,PITPNM3,PTPDC1,RPGRIP1,TRIM3,WDFY1,YPEL2
RICTOR	0.182	other	Activated	4		0.0811	0.497	COX7A2,COX7B,NDUFB6,NDUFB8,NDUFB9,NDUFC1,NDUFS6,RPL41,RPL9,RPLP0,RPS26,RPS29,RPS5,RSL24D1,TBX21,UQCRH
5-fluorouracil		chemical drug	Activated	2.094		0.0851	0.502	AQP5,CCND1,CD24,DDB2,EIF1,HSPA8,HSPE1,OGT,PCBP1,POLR2L,PTGES3,RPL5,RPS16,RPS27L,RPS28,RPS29,SNRPF,SPHK1,SRM,SUB1,TMSB4X,TSPYL2
ERN1	-0.119	kinase		-1.897		0.0856	0.502	ARF4,DGAT2,DNAJC3,FITM2,FKBP11,IKBKB,MLXIPL,SPCS2,SSR3,TMED3
MSTN	-0.031	growth factor	Inhibited	-2.154		0.0909	0.502	ACP5,ANGPTL4,COL7A1,ETV4,KLF10,LEP,SERPINE1,SLC7A5,SPON2,STAR
nitrofurantoin		chemical drug		-1.929		0.0909	0.502	AMD1,APEX1,C4a/C4b,CCND1,EIF4E,GPX2,Gsta1 (includes others),ODC1,PRDX1,SLC34A2
ocifisertib		chemical drug		-1.98		0.108	0.503	CDCA7,GZMA,MROH6,SERPINE1
PDK1	-0.219	kinase	Activated	2.236		0.129	0.534	GSTK1,IKZF4,MLLT6,PRDM15,SYNE1
EGR2	-0.247	transcription regulator	Activated	2.535		0.132	0.534	BHLHE40,CLCN2,CRIP3,GRIN2A,ID2,IDI1,Il4i1/Il4i1b,PASK,PRKCD,SLC4A3,STAR,TBX21,TNIK,ZBTB16,ZNF318
PPARGC1A	0.444	transcription regulator		1.9		0.137	0.534	ALAS1,BMAL1,Ccl7,COX7B,CTSC,CYP2A6,FANCG,FNDC5,FREM1,INHA,INPP5J,MSMO1,NDUFB8,NPC1L1,ODC1,PCYT2,PPARGC1B,RPGRIP1,SLC4A3,STAR,TCHP,TNNI3,TONSL,UQCRH
PPIF	-0.574	enzyme	Inhibited	-2.449		0.142	0.535	Ccl7,Ccl8,CCR1,GDF5,SPON2,Xcl1
IL2	0.027	cytokine	Inhibited	-2.913		0.154	0.555	ARHGAP20,ARHGEF2,AUTS2,BHLHE40,Ccl8,CCND1,CCNE1,CCR1,CD52,CTSC,DUSP4,DUSP6,GFI1,GZMA,HCK,IDI1,IKZF3,IKZF4,Lilrb4a/Lilrb4b,MTHFD2,NEAT1,NIFK,ODC1,PPP2R2B,PSAT1,RCN1,RGCC,SERPINE1,SLC7A5,SRM,TBX21,TMEM97,TNFRSF18,TNFRSF4,Xcl1
camptothecin		chemical drug		-1.868		0.172	0.555	AKAP8,ANO9,ARHGEF1,CCND1,CCNE1,CCR1,CHAC1,DDB2,DNAH17,DUSP6,EHBP1,ENO3,GTPBP6,HSPA8,MAP4K4,MICAL3,PHF21A,PIDD1,PPIA,PTP4A1,RCN1,RECQL4,SERPINE1,SIRT4,SYNE1,TP53BP1,TSPYL2,VAV2,ZNF532
NOS2	0.038	enzyme		-1.751		0.174	0.56	ACTA1,AQP2,Ccl7,CTSC,LEP,Lilrb4a/Lilrb4b,PRDX6,TNNI3,TNNT2,TSPYL2
nifedipine		chemical drug	Activated	2.191		0.176	0.561	CACNA1C,DUSP4,KCNJ11,NOS1,STAR
PML	0.283	transcription regulator		1.947		0.178	0.566	ACSM1,CCND1,CCNE1,ID2,IDI1,LEP,LIPE,PRDX1,SUMO2
romidepsin		biologic drug		-1.96		0.201	0.573	ARF4,CCND1,DUSP6,ID2,IKZF3,STAR
SND1	-0.398	transcription regulator	Inhibited	-2.158		0.211	0.586	AKAP8L,ANGPTL4,DNMT3A,EME2,IKZF4,KLF10,MTHFR,PTPRM,RAB3B,Scgb2b27 (includes others)
STAT5A/B (family)		group		-1.915		0.22	0.586	CCND1,ID2,IDI1,ITGA2B,MYOM1,NIFK,TMSB4X
GSTO1	-0.377	enzyme		1.982		0.229	0.586	CHAC1,DUSP4,DUSP6,SRGAP1
NEDD9	0.335	other	Inhibited	-2.236		0.236	0.59	BHLHE40,CACNA1G,NELL1,OVGP1,SERPINE1
cisplatin		chemical drug	Activated	2.045		0.241	0.598	ADGRE1,AQP2,BHLHE40,BHLHE41,C4a/C4b,CCND1,CCR1,CHAC1,CROCC,DDB2,DNMT3A,DUSP6,E2F7,EPS8L2,FEN1,GPX2,GRIN2A,HSPA8,ID2,KMT2A,Lilrb4a/Lilrb4b,MSLN,MYBL2,NDUFB8,NR1I2,ODC1,PCGF2,PCNX2,PIDD1,POU5F1,PPIA,PPP3R1,RCN1,RPS16,RPS27L,RPS5,RRP1B,SERPINE1,SLC25A27,SLC31A1,SLC34A2,SPON2,TMSB4X,USP2,WEE1
hydrogen peroxide		chemical - endogenous mammalian	Inhibited	-2.039		0.241	0.598	ACTA1,APEX1,BANP,Ccl7,CCND1,DNAJA2,DNMT3A,DNMT3B,DUSP4,EID1,FDFT1,Gsta1 (includes others),KCNQ1OT1,MSMO1,NOS1,NR3C2,ODC1,POU5F1,PPARGC1B,PRDX1,PRKCD,RAN,RCN1,RPL5,RUNX3,SERPINE1,STAR,TIMM8A,TSPAN4,UQCRH
DSCAML1	1.485	other	Activated	2.236		0.242	0.598	ARHGAP33,ETV5,NOS1,NRCAM,SEMA4G
sirolimus		chemical drug	Activated	2.48		0.248	0.598	ACP5,AQP2,CCND1,CCNE1,COL7A1,EBI3,ID2,IDI1,LEP,MTHFD2,MUC2,ODC1,PPIA,PTP4A1,RAN,RHOQ,RPL37A,RPL41,RPL5,RPL9,RPLP0,RPS14,RPS16,RPS26,RPS29,RPS5,RPS6KB2,SERP1,SERPINE1,SLC7A5,SNRPF,TBX21,TP53BP1
imatinib		chemical drug		1.941		0.248	0.598	CCND1,CCNE1,COX7A2,COX7B,ETV5,GSPT1,HSPA8,HSPE1,NDFIP2,NDUFB6,NDUFB8,NDUFC1,PRP4K,RGL2,SNRPF,SRSF5
KMT2D	0.706	transcription regulator		1.811		0.261	0.598	ACCS,CDCA7,DSC3,EBI3,ENO3,H2-K2/H2-Q9,PPP2R2B,REEP6,RIMKLB,SFXN4,STXBP2,TNNT2
STUB1	-0.025	enzyme		-1.936		0.262	0.599	BMAL1,DNM3,KDM3A,NOS1
GLI3	0.347	transcription regulator		-1.982		0.268	0.605	CCND1,DLX2,EBI3,POU5F1,RET,TBX6
YTHDF1	-0.413	other		1.981		0.27	0.607	Ccl7,DDB2,LIPE,PRDM15
LDHA	-0.311	enzyme		-1.982		0.27	0.607	CCND1,CCNE1,ITGA10,LPAR5
tanespimycin		chemical drug		1.756		0.27	0.607	CCND1,FDFT1,HSPA8,POLR2L,RPS16,SERPINE1,SNRPF
ELOVL3	-0.032	enzyme	Activated	2		0.278	0.609	ACP5,FDFT1,IDI1,MSMO1
PPARD	0.022	ligand-dependent nuclear receptor		1.81		0.284	0.609	ANGPTL4,CCND1,CCNE1,CEP192,CH25H,CNTRL,CYP46A1,DNASE1L2,FANCA,Gsta1 (includes others),LGALS4,LIPE,MDFI,MMD2,MYCBPAP,NPC1L1,ODF2,PDE4C,PPARGC1B,SFI1,TBX21
2-amino-5-phosphonovaleric acid		chemical - other		1.89		0.288	0.609	CCDC28A,DCLK2,DUSP6,KPNA4,PER2,TCHP,ZC3H7A
GATA4	0.034	transcription regulator		1.99		0.308	0.624	ACTA1,AMH,CACNA1C,Ccl8,Gm7908,GTF3C2,INHA,RYR2,STAR,TNNI3,TNNT2,WFDC12
aldesleukin		biologic drug	Inhibited	-2		0.346	0.64	BACH2,CCR1,GLUL,ZBTB16
tamoxifen		chemical drug		1.873		0.35	0.641	CCND1,DNMT3B,ETV4,ETV5,GDPD3,Gsta1 (includes others),NOS1,NRCAM,POU5F1,PTPRS,RET,SEMA3B,SLC34A2,SLC7A5,SNRNP70,SYNE1
LEPR	-0.197	transmembrane receptor	Activated	2.196		0.351	0.641	ADGRE1,ANGPTL4,ID2,LEP,MAP4K4,Mup1 (includes others),NR3C2,SERPINE1,SLC2A5,TNFRSF4
FABP5	-0.448	transporter	Inhibited	-2		0.363	0.641	CUX2,LEP,Oas1b,PPP4R4
DDX5	0.317	enzyme	Inhibited	-2.383		0.373	0.651	CCND1,COX7A2,COX7B,NDUFB6,NDUFS6,UQCRH
NCOR2	0.33	transcription regulator		-1.982		0.38	0.654	CCND1,LEP,SLC2A5,SLC5A1,STAR
POU4F2		transcription regulator	Inhibited	-2		0.397	0.664	ANGPTL4,DLX2,HSPA8,RYR2
FBXO32	-0.179	enzyme	Inhibited	-2		0.422	0.676	DNAJC3,GMPPB,MANF,SERP1
acetaminophen		chemical drug	Inhibited	-2.573		0.451	0.692	ABCC5,ADGRE1,APEX1,CCND1,CCR1,GLUL,GPX2,Gsta1 (includes others),ODC1,PPARGC1B,PRDX1,PRDX6
NR4A1	-0.164	ligand-dependent nuclear receptor		1.955		0.469	0.7	ACTA1,CCND1,COX7A2,ENO3,FBP2,IKZF4,LEP,NDUFS6,PHKG1,SERPINE1,STAR,UQCRH
ESR2	0.042	ligand-dependent nuclear receptor	Inhibited	-2.452		0.477	0.701	APEX1,CCND1,CCNE1,COL5A3,COL7A1,DDB2,EIF4E,FBN2,GOSR2,GSPT1,Gsta1 (includes others),GYG1,IDI1,IKBKB,Lockd,LSM4,MSLN,MTHFD2,ODC1,PLXDC1,POU5F1,PSAT1,PTPRM,RGCC,RHOQ,SEMA3B,SERPINE1,SLIT2,SPCS3,SPHK1,TSPAN13,WEE1
ESR1	-0.261	ligand-dependent nuclear receptor	Inhibited	-2.072		0.488	0.708	ABCA4,ABCC5,AP1G2,APEX1,ARHGEF2,BMAL1,CARD14,CCND1,CCNE1,CTSC,DDB2,DLG5,DUSP4,FMN1,GPX2,Gsta1 (includes others),GYG1,HPS1,HSPA13,ITGA10,ITGA2B,LEP,LTF,M6PR,MAP2K7,MAP3K12,MAPK8IP3,MCOLN1,MDM4,NRCAM,PCGF2,PLXDC1,PRKCD,PSAT1,PTPN13,REN,RET,RGS11,RHOQ,RND1,RPL36AL,RPL41,RPS6KB2,SEMA3B,SERPINE1,SLC7A5,SRM,SSR3,SSX2IP,STAR,TACR3,TMEM97,TNFRSF18,TNNI3,TP53BP1,TRAM1,TSPYL2,TTLL11,WEE1,WHRN,WNT11
glucocorticoid		chemical drug		-1.808		0.527	0.726	CRY1,DBP,GLUL,KCNJ11,LEP,Mup1 (includes others),NOS1,ODC1,PER2,SERPINE1,TNFRSF18,ZBTB16
maslinic acid		chemical - endogenous non-mammalian	Activated	2		0.558	0.744	CCND1,LEP,LIPE,SLC5A1
rebemadlin		chemical reagent		1.941		1	1	CCND1,DDB2,HSPA13,HSPA8,MDM4
palbociclib		chemical drug		-1.911		1	1	CCND1,ID2,KLF10,MDM4
SIRT6	0.238	enzyme		1.964		1	1	ADGRE1,DBP,SERPINE1,SIRT4
STAT3	-0.128	transcription regulator		-1.908		1	1	AIF1,ANGPTL4,APEX1,AQP5,BACH2,Ccl8,CCND1,CCNE1,CCR1,DNMT3A,DNMT3B,DTX3,E2F7,GIGYF1,GRIN2A,GZMA,ID2,IKZF3,LEP,LTF,OMP,POU5F1,PPIA,PTPN13,REN,RET,SERPINE1,SLC2A5,Sp110 (includes others),TBX21,Xcl1
TNFSF12	-0.445	cytokine		-1.982		1	1	Ccl7,CCND1,CCR1,NOS1
ALOX5	-0.24	enzyme	Inhibited	-2.309		1	1	ASXL3,BHLHE41,Ccl7,CCND1,COL5A3,INPP5J,KCNB1,LEP,METRN,SYT8,TMEM40,TNNT2,ZNF608
SPP1	-0.3	cytokine		-1.942		1	1	ACP5,CCND1,CCNE1,FOLH1,NDUFB9,NRCAM,SERPINE1
AKT1	-0.465	kinase		-1.837		1	1	Ccl8,CCND1,CCNE1,GOSR2,Gsta1 (includes others),LEP,MSMO1,PPP1R1B,REN,SERPINE1
TRIM28	-0.066	transcription regulator	Activated	2.236		1	1	AMH,ESRRG,ETV5,GDPD3,LTF
MAPK9	-0.31	kinase		-1.982		1	1	Ccl7,EIF4E,NR3C2,TBX21
GATA1	-0.022	transcription regulator		1.805		1	1	BACH2,CCND1,CCR1,IKZF3,IKZF4,INHA,ITGA2B,RUNX3,SRM
CCR2	-0.237	G-protein coupled receptor	Inhibited	-2		1	1	Ccl7,Ccl8,CCR1,ITGAL
WNT3A	0.017	cytokine	Activated	2.217		1	1	CACNA1G,CAVIN4,CCND1,ETV5,NDUFB6,NDUFB8,NDUFS6,NR6A1,POU5F1,RMRP,TBX6,TNNT2,WNT11
ciglitazone		chemical drug		1.916		1	1	CCND1,DNMT3B,POU5F1,SERPINE1
sulforafan		chemical drug		1.961		1	1	ATG9B,CCND1,DNMT3A,GPX2,Gsta1 (includes others),LIPE,MICAL3,NEAT1,PPARGC1B,STAR,TBC1D8
epigallocatechin-gallate		chemical drug	Activated	3.062		1	1	ACP5,ARHGEF1,BHLHE41,Ccl7,CCND1,COX7A2,COX7B,LEP,NOS1,SERPINE1,SLC5A1,TOMM7,UQCRH
PLX5622		chemical drug	Inhibited	-2.333		1	1	AIF1,CACNA1G,Ccl7,Ccl8,CCR1,COL9A3,GRIN2A,IFI27L2,VAMP1
actinomycin D		biologic drug		1.848		1	1	AQP5,CCND1,DUSP4,FEN1,ID2,MUC2,SERPINE1,SPHK1

## Sheet: causal networks
Master Regulator	Expr Log Ratio	Molecule Type	Participating regulators	Depth	Predicted Activation	Activation z-score	p-value of overlap	B-H corrected p-value	Network bias-corrected p-value	Target Molecules in Dataset	Causal network	Target-connected regulators
ALDH1A1		enzyme	ADAM17,AHR,ALDH1A1,AMPK (complex),CD274,CDC42,CDKN1B,CDX2,CHUK,CREB1,cyclophosphamide,EGFR,EIF2AK3,ELAVL1,EPRS1,ERK (family),ERN1,EZH2,FASN,FOXO1,GATA4,HDAC5,HNF4A,HRAS,IKBKB,IKBKG,IKK (complex),INSULIN (family),IRF3,LEF1,MAP3K7,MAPK (family),MAPK1,MAPT,MED1,MEK (family),MKNK1,MLXIPL,MTOR,MTORC1 (complex),NAMPT,NFE2L2,NFKB (complex),NOTCH1,NR1I2,ODC1,PGR,PPARA,PPARG,PPARGC1A,PTGS2,RB (family),RB1…	3		-1.029	2.49e-10	2.98e-06	0.0001	ABCA4,ABCD4,ABTB3,ACP6,ACTA1,ADGRG3,AMD1,ANKZF1,ANO9,Aox2,APBB3,APOBEC2,APOF,APPL2,ARF4,ARHGAP20,ARHGAP33,ARHGDIG,ARHGEF1,ASXL3,ATAT1,ATG16L2,ATG9B,BACH2,BAIAP3,BHLHE40,BHLHE41,BRD9,C1S,C4a/C4b,Ccl7,CCND1,CD52,CDCA7,CDH24,CDKL3,CEP164,CH25H,CHAC1,CIART,CLDN10,CLDN15,COA3,COL5A3,COX7B,CPXM2,CUX2,DHRS7,DLX2,DNAJA2,DNAJC3,DNASE1L2,DNM3,DNMT3B,DQX1,DRP2,DUSP4,EBI3,EME2,EML5,EPS8L2,ETF1,ETV5,F7,FANCA,…	242 (70)	69
ompenaclid		chemical drug	26S PROTEASOME (complex),AKT1,AMPK (complex),CAV1,CD274,CDKN1B,CRTC2,CTNNB1,E2F1,EIF2AK3,EIF4EBP1,ELAVL1,ERK (family),ERK1/2 (family),ERN1,FASN,FOXO3,HADH,HDAC5,HIPK2,HNF4A,HRAS,IKK (complex),INSR,INSULIN (family),ITGB1,ITGB3,JUN,MAP2K3,MAPK1,MAPK14,MAPT,MED1,MKNK1,MLXIPL,MTOR,MTORC1 (complex),NAMPT,NFE2L2,NFKB (family),NFKB1,NFKB2,NOS2,NOTCH1,ODC1,ompenaclid,PGR,PPARA,PPARG,PPARGC1A,PRKAA1,PRKAA…	3		0.066	9.36e-10	5.61e-06	0.0002	ABCC10,ABCC6,ABCD4,ACP6,ACTA1,ADARB2,ADORA2B,Akr1c18,ALAS1,Aldh1a7,AMD1,ANKZF1,APBB3,APOBEC2,APPL2,ARF4,ARHGDIG,ARL1,ASXL3,ATAT1,ATG16L2,ATG9B,AVIL,BHLHE40,C1S,C4a/C4b,CACNA1C,CACNA1G,CCDC141,CD52,CDH24,CEP164,CHAC1,CLDN10,CLDN15,COA3,COL5A3,COL9A3,COX7B,CPXM2,CTSC,CUX2,CYP2A6,DLX2,DNAJA2,DNAJC3,DNASE1L2,DQX1,DRP2,DSC3,DTX3,DUSP4,Dynlt1b (includes others),EBI3,EPS8L2,ESRRG,ETV4,F7,FANCA,FBN2,FBP2…	233 (68)	67
6-aminonicotinamide		chemical reagent	6-aminonicotinamide,ADAM17,AHR,AKT1,AR,CCND1,CDK2,CDKN1A,CDKN1B,CEBPA,CEBPB,CREB (family),CREB1,CREM,CTNNB1,CXCR4,DNM1L,EGFR,EGR1,ERK1/2 (family),ESR1,ETS1,ETV5,FOS,FOSB,FOXO4,FOXP3,G6PD,GATA1,GATA4,GSK3B,HIF1A,IDH1,IKK (complex),IL10,IL1B,IRF1,LIPE,MAP3K11,MAPK (family),MAPK1,MED1,MITF,MKNK1,MMP9,MTOR,MTORC1 (complex),MYC,MYRF,NCF1,NCOR2,NFE2L2,NFKB (complex),NR1I2,NR1I3,NR3C1,NR3C2,NR4A2,PGR,PK…	3		-1.456	1.68e-09	6.72e-06	0.0001	5830444B04Rik,ABCA4,ABCC6,ABCD4,ABTB3,ADORA2B,AHI1,Akr1c18,ALS2CL,AMD1,AMH,ANGPTL4,ANKZF1,ANO9,Aox2,AP1G2,AP5Z1,APBB3,APOBEC2,APOF,ARF4,ARHGAP20,ARHGAP33,ARHGEF1,ARHGEF10,ARHGEF40,ASXL3,ATAT1,ATG16L2,AZIN1,BACH2,BAIAP3,BANP,BHLHE40,BHLHE41,BMP3,BRD9,C1S,C4a/C4b,CACNA1C,CACNA1G,CACNB1,CARD14,CARMN,CCHCR1,Ccl7,CCND1,CD24,CD52,CD6,CDCA7,CDH24,CDKL3,CEP164,CHAC1,CIART,CIZ1,CLASRP,CLCN2,CLDN10,CLDN15,…	295 (89)	88
IFNG	0.002	cytokine	2-deoxyglucose,26S PROTEASOME (complex),5-hydroxytryptamine,ACSL4,ACSS2,ADAM17,AHR,AIP,AKT (family),AKT1,ARID1A,ATG5,BCR (complex),beta-estradiol,BHLHE40,BLM,CAMKII (complex),CASP3,CCL3,CD46,CDK2,CDK5,CDK6,CEBPB,CK2 (complex),CLOCK,CNTF,CREB (family),CTCF,CTSH,CYGB,CYP1A1,D-glucose,DAXX,DICER1,DNM1L,DNMT1,EGR2,EIF2AK2,EIF2AK3,EIF6,EP300,ERK (family),ERK1/2 (family),ERN1,EZH2,FGF1,FGF2,FGF9,FMR1,F…	3		0.551	3.49e-09	1e-05	0.0006	1700027J07Rik,2010016I18Rik,4930556M19Rik,5830444B04Rik,ABCC6,ABCD4,ABTB1,ABTB3,ACP6,ACSM1,ADAM11,ADGRB2,ADGRG3,ADORA2B,AGO3,AHI1,AIF1,AKAP8L,Aldh1a7,ALS2CL,AMD1,AMH,ANGPTL4,ANKLE1,ANKS3,ANKZF1,ANO9,AOPEP,Aox2,APBB3,APOBEC2,ARHGAP20,ARHGEF10,ARHGEF2,ARHGEF40,ATAT1,ATG16L2,ATG9B,ATP5MK,AUTS2,AVIL,AZIN1,BACH2,BAIAP3,BANP,BMAL1,BMP3,C030037D09Rik,C4a/C4b,CACNA1C,CACNA1G,CACNB1,CARMN,CATSPERG,CAVIN4,…	399 (192)	158
RUNX1:CBFB:IFNG gene		complex	26S PROTEASOME (complex),ADAM17,AKT (family),AKT1,CBFB,CCL3,CDK2,CDK5,CDK6,CEBPB,CNTF,CREB (family),CYP1A1,DNM1L,EIF2AK2,EIF2AK3,EP300,ERK (family),ERK1/2 (family),ERN1,EZH2,FGF9,FOXO3,HOXA10,IFNG,IFNGR1,IGE (complex),IKBKB,IKK (complex),IL17A,IL1A,IL1B,IL4,INPP5D,IRF1,IRF8,IRF9,JUN,LATS1,LEPR,LIPE,MAP3K11,MAPK (family),MAPK1,MEK (family),MMP9,MTOR,MYC,NFE2L2,NFKB (complex),NFKBIA,NFYA,NOS2,NR3C1…	3		1.321	4.87e-09	1e-05	0.0013	ABCC6,ABCD4,ACP6,ADAM11,ADORA2B,AHI1,AIF1,AKAP8L,Aldh1a7,ALS2CL,AMD1,AMH,ANGPTL4,ANKLE1,ANKZF1,ANO9,APBB3,APOBEC2,ARHGEF10,ARHGEF2,ARHGEF40,ATG16L2,ATG9B,ATP5MK,AUTS2,AVIL,AZIN1,BACH2,BANP,BMAL1,BMP3,C4a/C4b,CACNA1C,CACNA1G,CACNB1,CARMN,CCDC141,Ccl7,Ccl8,CCND1,CCR1,CD52,CDKL3,CEP164,CEP192,CH25H,CHAC1,CLDN10,Clec4a3,CNTRL,COA3,COL5A3,COL7A1,COX7B,CRY1,CTSC,CYB561,CYP2A6,CYP46A1,DBP,DDB2,DLG5,DNAJ…	303 (82)	81
2-aminobenzimidazole		chemical reagent	2-aminobenzimidazole,AKT (family),AKT1,AMPK (complex),CAV1,CD274,CDKN1B,CREB1,CRTC2,CTNNB1,EIF2AK3,EIF4EBP1,ELAVL1,EP300,ERN1,FASN,FOXO3,GSK3 (family),HDAC5,HMGA1,HNF4A,HRAS,IKK (complex),IRS1,JUN,MAP2K3,MAPK1,MAPK14,MAPK8,MAPT,MED1,MEK (family),MKNK1,MLXIPL,MTOR,MTORC1 (complex),NAMPT,NFE2L2,NFKB (complex),NFKBIA,NOS2,NOTCH1,ODC1,P38 MAPK (family),PGR,PIK3CG,PIK3R1,PPARA,PPARG,PPARGC1A,PTGS2,PTP…	3		0.136	5.02e-09	1e-05	0.0003	ABCD4,ACP6,ADORA2B,Aldh1a7,AMD1,ANKZF1,APBB3,APOBEC2,APPL2,AQP5,ARF4,ARHGAP33,ARHGDIG,ARL1,ASXL3,ATAT1,ATG16L2,ATG9B,AVIL,BACH2,BHLHE40,BRD9,C1S,C4a/C4b,CACNA1G,CCND1,CD52,CDCA7,CDH24,CEP164,CHAC1,CIART,CLDN10,CLDN15,COA3,COL5A3,COL9A3,COX7B,CPXM2,CTSC,CUX2,CYP2A6,DDB2,DLX2,DNAJC3,DNASE1L2,DQX1,DRP2,DSC3,DTX3,DUSP4,E2F7,EPS8L2,ESRRG,ETV4,ETV5,F7,FANCA,FEN1,FHOD1,FITM2,FKBP11,FMO3,FNDC5,FREM1,GABR…	216 (62)	61
RUNX1:CBFB:FOXP3:IFNG gene		complex	26S PROTEASOME (complex),ADAM17,AKT (family),AKT1,CBFB,CCL3,CDK2,CDK5,CDK6,CEBPB,CNTF,CREB (family),CYP1A1,DNM1L,EIF2AK2,EIF2AK3,EP300,ERK (family),ERK1/2 (family),ERN1,EZH2,FGF9,FOXO3,FOXP3,HOXA10,IFNG,IFNGR1,IGE (complex),IKBKB,IKK (complex),IL17A,IL1A,IL1B,IL4,INPP5D,IRF1,IRF8,IRF9,JUN,LATS1,LEPR,LIPE,MAP3K11,MAPK1,MEK (family),MMP9,MTOR,MYC,NFE2L2,NFKBIA,NFYA,NR3C1,PI3K (complex),PPARD,PRKAA1…	3		1.335	6.9e-09	1.18e-05	0.0011	ABCC6,ABCD4,ACP6,ADAM11,ADORA2B,AHI1,AIF1,AKAP8L,Aldh1a7,ALS2CL,AMD1,AMH,ANGPTL4,ANKLE1,ANKZF1,ANO9,APBB3,APOBEC2,ARHGEF10,ARHGEF2,ARHGEF40,ATG16L2,ATG9B,ATP5MK,AUTS2,AVIL,AZIN1,BACH2,BANP,BMP3,C4a/C4b,CACNA1C,CACNA1G,CACNB1,CARMN,CCDC141,Ccl7,Ccl8,CCND1,CCR1,CD52,CDKL3,CEP164,CEP192,CH25H,CHAC1,CLDN10,Clec4a3,CNTRL,COA3,COL5A3,COL7A1,COX7B,CRY1,CTSC,CYB561,CYP2A6,CYP46A1,DLG5,DNAJA2,DNASE1L2,DNM…	297 (80)	79
MARK3	0.293	kinase	ADAM17,AKT1,AR,CCND1,CDC25C,CDK2,CDKN1A,CDKN1B,CEBPA,CEBPB,CREB (family),CREB1,CREM,DNM1L,EGFR,EGR1,ERK1/2 (family),ETS1,ETV5,EZH2,FOS,FOSB,GATA1,GATA4,GSK3B,HDAC7,HIF1A,IL10,IRF1,ITGB1,JUN,KSR1,LIPE,MAP2K1,MAPK (family),MAPK1,MAPT,MARK3,MED1,MKNK1,MMP9,MTOR,MTORC1 (complex),MYC,MYRF,NCF1,NCOR2,NFATC4,NFE2L2,NFKB (complex),NFKB1,NR1I3,NR3C1,NR3C2,NR4A2,PGR,PKC (family),PKM,PLAG1,PPARA,PPARG,PPARG…	3		-0.694	9.89e-09	1.48e-05	0.0002	5830444B04Rik,ABCC6,ABCD4,ACP5,ADGRE1,ADORA2B,AHI1,AKAP8L,Akr1c18,Aldh1a7,AMH,ANKZF1,AP5Z1,APBB3,APOBEC2,ARF4,ARHGAP20,ARHGAP33,ARHGEF1,ASXL3,ATAT1,ATG16L2,AZIN1,BAIAP3,BANP,BHLHE41,BRD9,C1S,C4a/C4b,CACNA1C,CACNB1,CARMN,CCHCR1,CCND1,CD52,CD6,CDCA7,CDH24,CDKL3,CEP164,CHAC1,CIART,CIZ1,CLASRP,CLCN2,CLDN10,CLDN15,Clec4a3,CMYA5,COL5A3,COL9A3,COX7A2,CPXM2,CTNND2,CYB561,CYP46A1,DBP,DHRS7,DNAJA2,DNASE1L2…	251 (91)	89
HIF1AN	-0.194	enzyme	AKT (family),AKT1,AMPK (complex),APLN,ARNT,CAV1,CCND1,CD274,CDKN1A,CDKN1B,CEBPA,CSF2,CXCR4,EIF2AK3,ELAVL1,EPAS1,ERN1,ESTROGEN RECEPTOR (family),FASN,FOXO4,HDAC5,HIF (complex),HIF1A,HIF1AN,HRAS,IKBKB,IKK (complex),IL6,INSR,INSULIN (family),IRF3,IRF4,JUN,MAP2K3,MAPK1,MAPK14,MAPT,MED1,MET,MKNK1,MLXIPL,MTOR,MTORC1 (complex),NFE2L2,NFKB (complex),NFKB2,NOS2,NOTCH1,NR1I2,PGR,POU2F2,PPARA,PPARGC1A,PRKAA…	3		-0.469	1.25e-08	1.66e-05	0.0002	ACP6,AHI1,AKAP8L,ALS2CL,AMD1,AMH,ANGPTL4,ANKZF1,ANO9,AP5Z1,APBB3,APOF,APPL2,AQP5,ARHGEF10,ARHGEF2,ARHGEF40,ARL1,ASXL3,ATAT1,ATG16L2,ATG9B,AVIL,BACH2,BANP,BHLHE40,BHLHE41,BMP3,CARMN,CCDC141,CCND1,CD52,CD6,CDCA7,CDH24,CLDN15,COA3,COL5A3,COX7B,CPXM2,CRY1,CYB561,CYP46A1,DBP,DDX11,DNAJC3,DNASE1L2,DPM3,DQX1,DRP2,DTX3,DUSP4,Dynlt1b (includes others),E2F7,EBI3,EIF4E,EPS8L2,ESRRG,ETV4,FAM220A,FANCA,FBP2,F…	223 (77)	75
NBR2		other	AMPK (complex),CAV1,CD274,CDKN1B,CDKN2A,CREM,CRTC2,CTNNB1,EIF2AK3,EIF4E,EIF4EBP1,ELAVL1,EP300,ERK (family),ERK1/2 (family),ERN1,FASN,FOXO1,GSK3B,HDAC5,HIF1A,HNF4A,HRAS,IKK (complex),INSR,INSULIN (family),MAP2K3,MAPK1,MAPK14,MAPT,MED1,MKNK1,MLXIPL,MTOR,MTORC1 (complex),MYC,NAMPT,NBR2,NFE2L2,NFKB (family),NFKBIA,NOS2,NOTCH1,ODC1,P38 MAPK (family),P70 S6K (family),PDX1,PGR,PPARA,PPARG,PPARGC1A,PRKAA…	3		0.397	1.92e-08	2.13e-05	0.0011	ABCC6,ABCD4,ACP6,Akr1c18,ALAS1,Aldh1a7,AMD1,ANKZF1,APBB3,APOBEC2,AQP5,ARF4,ARHGDIG,ARHGEF1,ARL1,ASXL3,ATAT1,ATG16L2,ATG9B,AVIL,AZIN1,BHLHE41,C1S,C4a/C4b,CACNA1C,CACNA1G,Ccl8,CCND1,CD52,CDCA7,CDH24,CEP164,CHAC1,CIART,CLDN10,CLDN15,COA3,COL5A3,COL9A3,COX7B,CPXM2,CTNND2,CTSC,CUX2,CYP2A6,CYP46A1,DDB2,DLX2,DNAJA2,DNAJC3,DNASE1L2,DNM3,DNMT3B,DQX1,DRP2,DSC3,DUSP4,E2F7,EIF4E,EME2,EPS8L2,ESRRG,ETV4,F7,FAN…	228 (64)	63
[truncated: 1,232 more rows]

## Sheet: disease
Categories	Diseases or Functions Annotation	p-value	B-H p-value	Predicted Activation State	Activation z-score	Molecules	# Molecules
[truncated: 1,000 more rows]

## Sheet: toxicity terms
Categories	Diseases or Functions Annotation	p-value	B-H p-value	Predicted Activation State	Activation z-score	Molecules	# Molecules
[truncated: 425 more rows]

## Sheet: networks
ID	Molecules in Network	Score	Focus Molecules	Top Diseases and Functions
[truncated: 25 more rows]

## Sheet: regulator effects
ID	Consistency Score	Node Total	Regulator Total	Regulators	Target Total	Target Molecules in Dataset	Disease & Function Total	Diseases & Functions	Known Regulator-Disease/Function Relationship
[truncated: 21 more rows]

## Sheet: analysis match
Analysis Name	Project	case.diseasestate	case.tissue	case.treatment	comparisoncategory	comparisoncontrast	comparisonid	comparisonindex	weblink	CP (z-score)	UR (z-score)	CN (z-score)	DE (z-score)	z-score overall score	DM (z-score)
[truncated: 200 more rows]
