# Supplementary material for: Highlights of Tuft Cells in Mouse and Human Salivary Glands
Source: Cells. 2026 Mar 25;15(7):583. doi: 10.3390/cells15070583 (PMC13072126; doi:10.3390/cells15070583)
Supplement: Supplementary file 1 [file cells-15-00583-s001.zip › Table S2.xlsx]

## Sheet: mapping
Expr Intensity/RPKM/FPKM/Counts	Expr Log Ratio	Expr p-value	Expr False Discovery Rate (q-value)	ID	Flags	Symbol	Entrez Gene Name	Location	Type(s)	Drug(s)
2333.47	-3.05	1.33e-82	2.42e-78	ENSMUSG00000059824.13		DBP	D-box binding PAR bZIP transcription factor	Nucleus	transcription regulator
286.773	2.852	1.22e-47	1.11e-43	ENSMUSG00000055116.9		BMAL1	basic helix-loop-helix ARNT like 1	Nucleus	transcription regulator
184.751	3.402	9.29e-39	5.64e-35	ENSMUSG00000026077.16		NPAS2	neuronal PAS domain protein 2	Nucleus	transcription regulator
1630.93	-2.026	3.89e-27	1.77e-23	ENSMUSG00000028957.13		PER3	period circadian regulator 3	Nucleus	other
4406.22	-1.557	4.66e-23	1.7e-19	ENSMUSG00000022389.16		TEF	TEF transcription factor, PAR bZIP family member	Nucleus	transcription regulator
469.672	1.884	1.43e-19	4.34e-16	ENSMUSG00000004098.8		COL5A3	collagen type V alpha 3 chain	Extracellular Space	other	collagenase
57.916	2.72	4.15e-16	1.08e-12	ENSMUSG00000026163.18		SPHKAP	SPHK1 interactor, AKAP domain containing	Cytoplasm	other
5916.67	-0.751	1.06e-14	2.41e-11	ENSMUSG00000021775.12		NR1D2	nuclear receptor subfamily 1 group D member 2	Nucleus	ligand-dependent nuclear receptor
832.624	-1.07	6.89e-13	1.39e-09	ENSMUSG00000074796.11		SLC4A11	solute carrier family 4 member 11	Plasma Membrane	transporter
616.861	1.736	9.14e-13	1.66e-09	ENSMUSG00000022894.7		ADAMTS5	ADAM metallopeptidase with thrombospondin type 1 motif 5	Extracellular Space	peptidase	aldumastat, M6495
175.105	1.833	3.86e-12	6.38e-09	ENSMUSG00000053199.14		ARHGAP20	Rho GTPase activating protein 20	Cytoplasm	other
1061.53	-1.069	8.45e-12	1.28e-08	ENSMUSG00000024747.4		Aldh1a7	aldehyde dehydrogenase family 1, subfamily A7	Cytoplasm	enzyme
342.863	-1.121	1.67e-11	2.35e-08	ENSMUSG00000025511.16		TSPAN4	tetraspanin 4	Plasma Membrane	other
375.025	1.74	3.64e-11	4.73e-08	ENSMUSG00000026574.6		DPT	dermatopontin	Extracellular Space	other
641.619	1.295	5.79e-11	7.03e-08	ENSMUSG00000056749.8		NFIL3	nuclear factor, interleukin 3 regulated	Nucleus	transcription regulator
3295.45	-0.655	1.58e-10	1.69e-07	ENSMUSG00000032786.17		ALAS1	5'-aminolevulinate synthase 1	Cytoplasm	enzyme	givosiran
1477.96	0.843	1.56e-10	1.69e-07	ENSMUSG00000067279.4		PPP1R3C	protein phosphatase 1 regulatory subunit 3C	Cytoplasm	phosphatase
592.658	-0.946	2.73e-10	2.77e-07	ENSMUSG00000015134.16		ALDH1A3	aldehyde dehydrogenase 1 family member A3	Cytoplasm	enzyme
173.398	1.392	3.35e-10	3.21e-07	ENSMUSG00000037379.8		SPON2	spondin 2	Extracellular Space	other
736.459	-0.654	1.08e-09	8.9e-07	ENSMUSG00000030256.12		BHLHE41	basic helix-loop-helix family member e41	Nucleus	transcription regulator
166.714	1.3	1.01e-09	8.9e-07	ENSMUSG00000102692.2		DCHS2	dachsous cadherin-related 2	Extracellular Space	other
205.682	-1.223	1.12e-09	8.9e-07	ENSMUSG00000048138.11		DMRT2	doublesex and mab-3 related transcription factor 2	Nucleus	transcription regulator
578.411	-1.649	1.09e-09	8.9e-07	ENSMUSG00000055866.10		PER2	period circadian regulator 2	Nucleus	transcription regulator
526.206	-0.973	5.95e-09	4.25e-06	ENSMUSG00000006269.8		ATP6V1B1	ATPase H+ transporting V1 subunit B1	Cytoplasm	transporter
377.445	1.05	6.07e-09	4.25e-06	ENSMUSG00000020363.7		GFPT2	glutamine-fructose-6-phosphate transaminase 2	Cytoplasm	enzyme
552.653	-0.842	6.3e-09	4.25e-06	ENSMUSG00000028885.9		SMPDL3B	sphingomyelin phosphodiesterase acid like 3B	Extracellular Space	enzyme
5847.96	-0.92	6.18e-09	4.25e-06	ENSMUSG00000037989.17		WNK2	WNK lysine deficient protein kinase 2	Cytoplasm	kinase	WNK463
555.649	1.206	9.24e-09	6.01e-06	ENSMUSG00000046768.14		RHOJ	ras homolog family member J	Cytoplasm	enzyme
99.651	-2.381	1.4e-08	8.8e-06	ENSMUSG00000038550.11		CIART	circadian associated repressor of transcription	Nucleus	other
1884.04	-0.693	1.79e-08	1.08e-05	ENSMUSG00000032010.16		USP2	ubiquitin specific peptidase 2	Cytoplasm	peptidase
7.526	8.35	2.01e-08	1.18e-05	ENSMUSG00000039617.9		Gm7488	nudix (nucleoside diphosphate linked moiety X)-type motif 21 pseudogene	Other	other
1791.71	-0.634	2.26e-08	1.28e-05	ENSMUSG00000037826.6		PPM1K	protein phosphatase, Mg2+/Mn2+ dependent 1K	Cytoplasm	phosphatase
346.607	-1.368	2.4e-08	1.32e-05	ENSMUSG00000003949.17		HLF	HLF transcription factor, PAR bZIP family member	Nucleus	transcription regulator
154.133	1.186	2.68e-08	1.44e-05	ENSMUSG00000031538.7		PLAT	plasminogen activator, tissue type	Extracellular Space	peptidase	6-aminocaproic acid
481.163	1.023	3.3e-08	1.72e-05	ENSMUSG00000032334.11		LOXL1	lysyl oxidase like 1	Extracellular Space	enzyme
2270.95	0.814	3.77e-08	1.91e-05	ENSMUSG00000054364.6		RHOB	ras homolog family member B	Cytoplasm	enzyme
1533.92	0.593	4.59e-08	2.26e-05	ENSMUSG00000034917.9		TJP3	tight junction protein 3	Cytoplasm	other
293.785	1.407	5.01e-08	2.4e-05	ENSMUSG00000011256.17		ADAM19	ADAM metallopeptidase domain 19	Plasma Membrane	peptidase
7200.65	-0.603	5.74e-08	2.68e-05	ENSMUSG00000004151.18		ETV1	ETS variant transcription factor 1	Nucleus	transcription regulator
108.553	2.253	7.69e-08	3.5e-05	ENSMUSG00000069515.7	D	Lyz1/Lyz2	lysozyme 2	Cytoplasm	enzyme
4779.59	-0.757	8.76e-08	3.89e-05	ENSMUSG00000063142.17		KCNMA1	potassium calcium-activated channel subfamily M alpha 1	Plasma Membrane	ion channel	tedisamil, cromolyn
500.379	-1.43	1.1e-07	4.77e-05	ENSMUSG00000091575.3		2010016I18Rik	RIKEN cDNA 2010016I18 gene	Other	other
184.362	1.455	1.23e-07	5.2e-05	ENSMUSG00000020642.14		RNF144A	ring finger protein 144A	Nucleus	enzyme
617.172	0.616	2.32e-07	9.39e-05	ENSMUSG00000063146.12		CLIP2	CAP-Gly domain containing linker protein 2	Cytoplasm	transcription regulator
4544.89	-0.732	2.32e-07	9.39e-05	ENSMUSG00000025813.15		HOMER2	homer scaffold protein 2	Plasma Membrane	other
26.996	2.601	3.66e-07	0.000142	ENSMUSG00000006403.14		ADAMTS4	ADAM metallopeptidase with thrombospondin type 1 motif 4	Extracellular Space	peptidase
537.198	-0.89	3.76e-07	0.000142	ENSMUSG00000038665.16		DGKI	diacylglycerol kinase iota	Cytoplasm	kinase
5977.18	-0.728	3.81e-07	0.000142	ENSMUSG00000064368.1		MT-ND6	NADH dehydrogenase subunit 6	Cytoplasm	enzyme
517.433	1.389	3.81e-07	0.000142	ENSMUSG00000024011.18		PI16	peptidase inhibitor 16	Extracellular Space	other
1645.46	-0.68	3.93e-07	0.000143	ENSMUSG00000005672.13		KIT	KIT proto-oncogene, receptor tyrosine kinase	Plasma Membrane	transmembrane receptor	imatinib/sirolimus, avapritinib, NB003, olverembatinib, filgrastim/imatinib, midostaurin, PDGF receptor tyrosine kinase inhibitor V, sorafenib/sulindac/sunitinib, THE-630, cytarabine/idarubicin/midostaurin, imatinib/sunitinib, axitinib, cytarabine/imatinib/methotrexate, motesanib, hydrocortisone/imatinib, AMG 191, pazopanib, tandutinib, 5-azacytidine/sorafenib, quizartinib, dasatinib/nilotinib, p…
2233.66	-0.615	4.49e-07	0.00016	ENSMUSG00000046230.12		VPS13A	vacuolar protein sorting 13 homolog A	Cytoplasm	transporter
488.672	-0.785	5.25e-07	0.000184	ENSMUSG00000061601.16		PCLO	piccolo presynaptic cytomatrix protein	Cytoplasm	transporter
118.842	1.19	6.58e-07	0.000226	ENSMUSG00000027833.17		SHOX2	SHOX homeobox 2	Nucleus	transcription regulator
67.436	1.524	6.93e-07	0.000234	ENSMUSG00000021047.8		NOVA1	NOVA alternative splicing regulator 1	Nucleus	other
863.128	0.984	7.42e-07	0.000246	ENSMUSG00000009418.18		NAV1	neuron navigator 1	Other	enzyme
764.992	1	7.61e-07	0.000247	ENSMUSG00000074743.5		THBD	thrombomodulin	Plasma Membrane	transmembrane receptor
865.857	-0.565	7.83e-07	0.00025	ENSMUSG00000021360.17		GCNT2	glucosaminyl (N-acetyl) transferase 2 (I blood group)	Cytoplasm	enzyme
129.013	-0.032	8.11e-07	0.000255	ENSMUSG00000110195.3	D	PDE2A	phosphodiesterase 2A	Cytoplasm	enzyme	sildenafil
315.328	1.174	9.04e-07	0.000279	ENSMUSG00000003032.9		KLF4	KLF transcription factor 4	Nucleus	transcription regulator
40.245	1.868	9.39e-07	0.000285	ENSMUSG00000009185.3		Ccl8	C-C motif chemokine ligand 8	Extracellular Space	cytokine
50.668	-1.484	1.1e-06	0.000323	ENSMUSG00000047259.4		MC4R	melanocortin 4 receptor	Plasma Membrane	G-protein coupled receptor	setmelanotide, bremelanotide
51.566	-1.565	1.09e-06	0.000323	ENSMUSG00000110496.2		RP23-8D10.2		Other	other
138.537	1.673	1.15e-06	0.000331	ENSMUSG00000023067.15		CDKN1A	cyclin dependent kinase inhibitor 1A	Nucleus	kinase
843.903	0.467	1.19e-06	0.000339	ENSMUSG00000033416.16		GUCD1	guanylyl cyclase domain containing 1	Other	other
46.524	2.164	1.31e-06	0.000367	ENSMUSG00000072844.7	D	G530011O06Rik	RIKEN cDNA G530011O06 gene	Other	other
2956.88	-0.681	1.33e-06	0.000367	ENSMUSG00000020889.12		NR1D1	nuclear receptor subfamily 1 group D member 1	Nucleus	ligand-dependent nuclear receptor
519.923	-0.645	1.56e-06	0.000423	ENSMUSG00000006445.4		EPHA2	EPH receptor A2	Plasma Membrane	kinase	blinatumomab/dasatinib, dasatinib/hydrocortisone, dasatinib/dexamethasone/vincristine, SM1-71, dasatinib/filgrastim, dasatinib/dexamethasone, regorafenib, corticosteroid/dasatinib, cytarabine/dasatinib/dexamethasone/methotrexate, dasatinib/rituximab, cytarabine/dasatinib/filgrastim/fludarabine phosphate, DS-8895a, dasatinib/nilotinib, dasatinib/6-mercaptopurine/methotrexate, cytarabine/dasatinib/…
90.627	1.643	1.62e-06	0.000435	ENSMUSG00000044017.17		ADGRD1	adhesion G protein-coupled receptor D1	Plasma Membrane	G-protein coupled receptor
39.465	2.354	1.65e-06	0.000437	ENSMUSG00000095609.4	D	Anxa2r1/Anxa2r2	annexin A2 receptor 1	Other	other
414.892	-0.968	1.73e-06	0.000451	ENSMUSG00000032528.6		VIPR1	vasoactive intestinal peptide receptor 1	Plasma Membrane	G-protein coupled receptor
204.066	-1.1	1.77e-06	0.000455	ENSMUSG00000006221.8		HSPB7	heat shock protein family B (small) member 7	Cytoplasm	other
294.684	-0.807	1.89e-06	0.000464	ENSMUSG00000048377.8		FOXI2	forkhead box I2	Nucleus	transcription regulator
1800.49	-0.733	1.83e-06	0.000464	ENSMUSG00000008734.10		GPRC5B	G protein-coupled receptor class C group 5 member B	Plasma Membrane	G-protein coupled receptor
1038.13	-0.577	1.87e-06	0.000464	ENSMUSG00000034245.11		HDAC11	histone deacetylase 11	Nucleus	transcription regulator	tributyrin, belinostat, pyroxamide
150.09	0.983	2.39e-06	0.000581	ENSMUSG00000020709.16		ADAP2	ArfGAP with dual PH domains 2	Cytoplasm	other
170.138	1.453	2.43e-06	0.000583	ENSMUSG00000095304.10		PLAC9	placenta associated 9	Other	other
3691.89	-0.382	2.48e-06	0.000587	ENSMUSG00000017485.12		TOP2B	DNA topoisomerase II beta	Nucleus	enzyme	daunorubicin/tretinoin, chlorambucil/epirubicin, cyclophosphamide/epirubicin/5-fluorouracil/paclitaxel, cisplatin/doxorubicin/methotrexate, cytarabine/daunorubicin/fludarabine phosphate, chlorambucil/mitoxantrone/prednisone/rituximab, AQ4N, cytarabine/daunorubicin, cytarabine/etoposide/mitoxantrone, clofarabine/cyclophosphamide/etoposide, cyclophosphamide/epirubicin, fludarabine phosphate/mitoxan…
1781.78	0.923	2.59e-06	0.000604	ENSMUSG00000027204.14		FBN1	fibrillin 1	Extracellular Space	other
1607.38	-0.641	2.87e-06	0.000661	ENSMUSG00000031938.16		C11orf54	chromosome 11 open reading frame 54	Nucleus	enzyme
36.051	2.783	3.21e-06	0.00073	ENSMUSG00000117465.2		AC102496.1		Other	other
198.781	1.361	3.28e-06	0.000737	ENSMUSG00000055148.8		KLF2	KLF transcription factor 2	Nucleus	transcription regulator
154.731	-0.937	3.44e-06	0.000765	ENSMUSG00000029335.6		BMP3	bone morphogenetic protein 3	Extracellular Space	growth factor
4088.66	0.439	3.71e-06	0.0008	ENSMUSG00000051495.9		IRF2BP2	interferon regulatory factor 2 binding protein 2	Nucleus	transcription regulator
112.558	-0.866	3.74e-06	0.0008	ENSMUSG00000059857.17		NTNG1	netrin G1	Extracellular Space	other
49.604	2.219	3.7e-06	0.0008	ENSMUSG00000015354.9		PCOLCE2	procollagen C-endopeptidase enhancer 2	Extracellular Space	other
46.965	4.028	3.86e-06	0.000816	ENSMUSG00000003545.4		FOSB	FosB proto-oncogene, AP-1 transcription factor subunit	Nucleus	transcription regulator
2157.63	-0.86	4.11e-06	0.000861	ENSMUSG00000064356.1		mt-Atp8	ATP synthase F0 subunit 8	Cytoplasm	enzyme
522.413	5.469	4.53e-06	0.000937	ENSMUSG00000061780.7		CFD	complement factor D	Extracellular Space	peptidase
79.852	-1.224	6.22e-06	0.00127	ENSMUSG00000085773.5		Gm16233		Other	other
1488.38	-0.729	7.25e-06	0.00142	ENSMUSG00000020256.15		ALDH1L2	aldehyde dehydrogenase 1 family member L2	Cytoplasm	enzyme
98.888	1.212	7.3e-06	0.00142	ENSMUSG00000021381.5		BARX1	BARX homeobox 1	Nucleus	transcription regulator
86.871	1.157	7.01e-06	0.00142	ENSMUSG00000041729.16		CORO2B	coronin 2B	Plasma Membrane	other
36.514	2.678	7.57e-06	0.00142	ENSMUSG00000024598.10		FBN2	fibrillin 2	Extracellular Space	other
10.342	-3.976	7.48e-06	0.00142	ENSMUSG00000026959.14		GRIN1	glutamate ionotropic receptor NMDA type subunit 1	Plasma Membrane	ion channel	carbinoxamine/dextromethorphan/pseudoephedrine, dextromethorphan/morphine, ifenprodil, nebostinel, besonprodil, delucemine, 1-aminocyclopropane-1-carboxylic acid, orphenadrine, aspirin/caffeine/orphenadrine, dextromethorphan/promethazine, neramexane, felbamate, chlorpheniramine/dextromethorphan/phenylephrine, agmatine, N-(2-indanyl)glycinamide, dextromethorphan, acamprosate, UK-240455, cycloserin…
2220.65	-0.415	7.32e-06	0.00142	ENSMUSG00000023022.15		LIMA1	LIM domain and actin binding 1	Cytoplasm	other
292.75	-0.037	7.17e-06	0.00142	ENSMUSG00000090733.7		RPS27	ribosomal protein S27	Cytoplasm	other	empesertib
499.074	-0.632	7.44e-06	0.00142	ENSMUSG00000037129.8		TMPRSS13	transmembrane serine protease 13	Plasma Membrane	peptidase
72.236	-1.275	7.9e-06	0.00147	ENSMUSG00000024354.14		SLC23A1	solute carrier family 23 member 1	Plasma Membrane	transporter
124.122	1.497	8.48e-06	0.00155	ENSMUSG00000025270.14		ALAS2	5'-aminolevulinate synthase 2	Cytoplasm	enzyme
154.815	-0.868	8.49e-06	0.00155	ENSMUSG00000006435.17		NEURL1	neuralized E3 ubiquitin protein ligase 1	Cytoplasm	enzyme
360.025	0.982	8.76e-06	0.00158	ENSMUSG00000022665.16		CCDC80	coiled-coil domain containing 80	Nucleus	other
55.189	1.191	9.04e-06	0.00159	ENSMUSG00000037337.12		MAP4K1	mitogen-activated protein kinase kinase kinase kinase 1	Cytoplasm	kinase	CFI-402411, BGB-15025, PRJ1-3024, FB849
1014.9	0.838	9.1e-06	0.00159	ENSMUSG00000040711.9		SH3PXD2B	SH3 and PX domains 2B	Cytoplasm	other
740.426	-0.5	8.9e-06	0.00159	ENSMUSG00000036863.13		SYDE2	synapse defective Rho GTPase homolog 2	Cytoplasm	other
96.324	-1.112	9.44e-06	0.00162	ENSMUSG00000106951.2		5930430L01Rik	RIKEN cDNA 5930430L01 gene	Other	other
524.741	-0.694	9.38e-06	0.00162	ENSMUSG00000047861.3		FOXI1	forkhead box I1	Nucleus	transcription regulator
3299.32	0.94	9.67e-06	0.00165	ENSMUSG00000069662.6		MARCKS	myristoylated alanine rich protein kinase C substrate	Plasma Membrane	other	BIO-11006
2151.7	0.844	9.96e-06	0.00168	ENSMUSG00000029231.16		PDGFRA	platelet derived growth factor receptor alpha	Plasma Membrane	kinase	crizotinib/pazopanib, docetaxel/nintedanib, bosutinib/imatinib, CT 52923, ICP-033, decitabine/imatinib, ripretinib, SU9518, regorafenib/sunitinib, nintedanib, NCB-0846, dexamethasone/imatinib/vincristine, dasatinib, imatinib/sirolimus, imatinib/sorafenib, avapritinib, corticosteroid/imatinib, NB003, midostaurin, PDGF receptor tyrosine kinase inhibitor V, lapatinib/pazopanib, imatinib/inotuzumab o…
19927.6	-0.506	1.01e-05	0.00169	ENSMUSG00000026110.16		MGAT4A	alpha-1,3-mannosyl-glycoprotein 4-beta-N-acetylglucosaminyltransferase A	Cytoplasm	enzyme
408.994	0.666	1.09e-05	0.00181	ENSMUSG00000071637.6		CEBPD	CCAAT enhancer binding protein delta	Nucleus	transcription regulator
711.703	0.966	1.12e-05	0.00183	ENSMUSG00000016494.10		CD34	CD34 molecule	Plasma Membrane	other
752.969	0.806	1.18e-05	0.00191	ENSMUSG00000026586.17		PRRX1	paired related homeobox 1	Nucleus	transcription regulator
526.875	0.824	1.19e-05	0.00191	ENSMUSG00000023224.13		SERPING1	serpin family G member 1	Extracellular Space	other
80.689	1.73	1.23e-05	0.00196	ENSMUSG00000028480.15		GLIPR2	GLI pathogenesis related 2	Cytoplasm	other
2234.54	0.816	1.24e-05	0.00196	ENSMUSG00000017493.13		IGFBP4	insulin like growth factor binding protein 4	Extracellular Space	other
334.132	-0.839	1.27e-05	0.002	ENSMUSG00000021303.15		GNG4	G protein subunit gamma 4	Plasma Membrane	other
1003.34	-0.515	1.29e-05	0.00201	ENSMUSG00000024421.17		LAMA3	laminin subunit alpha 3	Extracellular Space	other
366.433	-0.745	1.47e-05	0.00227	ENSMUSG00000026259.15		NGEF	neuronal guanine nucleotide exchange factor	Cytoplasm	other
1637.53	-0.295	1.51e-05	0.00232	ENSMUSG00000078619.11		SMARCD2	SWI/SNF related, matrix associated, actin dependent regulator of chromatin, subfamily d, member 2	Nucleus	transcription regulator
495.461	-0.837	1.65e-05	0.0025	ENSMUSG00000044365.17		CXXC4	CXXC finger protein 4	Cytoplasm	other
75.956	1.273	1.77e-05	0.00267	ENSMUSG00000029373.8		PF4	platelet factor 4	Extracellular Space	cytokine
2687.35	0.364	1.88e-05	0.00281	ENSMUSG00000038612.17		MCL1	MCL1 apoptosis regulator, BCL2 family member	Cytoplasm	transporter	MCL-1 inhibitor, GS-9716, PRT1419, ABBV-467, MIK665, AMG 176, murizatoclax, AZD5991
74.814	-1.194	1.92e-05	0.00285	ENSMUSG00000035566.8		PCDH17	protocadherin 17	Plasma Membrane	other
2289.04	1.362	1.95e-05	0.00286	ENSMUSG00000024164.16		C3	complement C3	Extracellular Space	peptidase	efdamrofusp alfa, IGG (complex), pegcetacoplan
30.858	2.767	1.98e-05	0.00287	ENSMUSG00000002289.17		ANGPTL4	angiopoietin like 4	Extracellular Space	other
158.641	0.817	1.97e-05	0.00287	ENSMUSG00000024247.15		PKDCC	protein kinase domain containing, cytoplasmic	Cytoplasm	kinase
31.089	2.134	2.2e-05	0.00313	ENSMUSG00000061068.8		Mcpt4	mast cell protease 4	Other	peptidase
26.619	-0.077	2.18e-05	0.00313	ENSMUSG00000021313.18		RYR2	ryanodine receptor 2	Plasma Membrane	ion channel
3636.43	-0.383	2.25e-05	0.00318	ENSMUSG00000020160.19		MEIS1	Meis homeobox 1	Nucleus	transcription regulator
144.351	1.21	2.31e-05	0.00324	ENSMUSG00000023046.7		IGFBP6	insulin like growth factor binding protein 6	Extracellular Space	other
251.378	0.576	2.36e-05	0.00329	ENSMUSG00000030711.17		SULT1A1	sulfotransferase family 1A member 1	Cytoplasm	enzyme
620.795	-0.355	2.57e-05	0.0035	ENSMUSG00000042502.11		CD2BP2	CD2 cytoplasmic tail binding protein 2	Cytoplasm	other
110.784	1.252	2.54e-05	0.0035	ENSMUSG00000030865.5		CHP2	calcineurin like EF-hand protein 2	Cytoplasm	other
93.145	-1.163	2.58e-05	0.0035	ENSMUSG00000020131.15		PCSK4	proprotein convertase subtilisin/kexin type 4	Extracellular Space	peptidase
712.085	0.85	2.74e-05	0.00369	ENSMUSG00000029096.16		HTRA3	HtrA serine peptidase 3	Extracellular Space	peptidase
690.849	0.77	2.83e-05	0.00376	ENSMUSG00000031740.9		MMP2	matrix metallopeptidase 2	Extracellular Space	peptidase	MMP2 MMP9 inhibitor, chlorotoxin, 131I-chlorotoxin, rebimastat, marimastat, prinomastat
800.783	-0.733	2.83e-05	0.00376	ENSMUSG00000040669.15		PHC1	polyhomeotic homolog 1	Nucleus	transcription regulator
345.183	-0.55	2.94e-05	0.00388	ENSMUSG00000037818.18		ABHD18	abhydrolase domain containing 18	Other	other
276.683	-0.672	3.13e-05	0.00409	ENSMUSG00000039633.8		LONRF1	LON peptidase N-terminal domain and ring finger 1	Cytoplasm	other
76.9	-1.079	3.15e-05	0.00409	ENSMUSG00000042567.21		NEK10	NIMA related kinase 10	Other	kinase
48.948	-1.545	3.35e-05	0.00432	ENSMUSG00000091542.2		Gm17167 (includes others)	predicted gene, 29804	Other	other
962.239	0.912	3.42e-05	0.00439	ENSMUSG00000022150.17		DAB2	DAB adaptor protein 2	Plasma Membrane	other
44.464	1.222	3.48e-05	0.00443	ENSMUSG00000004837.3		Grap	GRB2-related adaptor protein	Other	other
609.526	0.788	3.72e-05	0.0047	ENSMUSG00000022032.15		SCARA5	scavenger receptor class A member 5	Plasma Membrane	transmembrane receptor
24.363	1.636	3.87e-05	0.00485	ENSMUSG00000030674.6		QPRT	quinolinate phosphoribosyltransferase	Cytoplasm	enzyme	atorvastatin/niacin, nicotinic acid/pioglitazone, nicotinic acid, lovastatin/niacin
1027.68	0.908	3.89e-05	0.00485	ENSMUSG00000021876.16		RNASE4	ribonuclease A family member 4	Extracellular Space	enzyme
336.071	1.053	3.95e-05	0.00488	ENSMUSG00000029659.17		MEDAG	mesenteric estrogen dependent adipogenesis	Cytoplasm	other
1892.87	-0.458	3.97e-05	0.00488	ENSMUSG00000015087.15		RABL6	RAB, member RAS oncogene family like 6	Cytoplasm	other
14.888	2.348	4.1e-05	0.00498	ENSMUSG00000001865.3		CPA3	carboxypeptidase A3	Extracellular Space	peptidase
1828.05	-0.435	4.09e-05	0.00498	ENSMUSG00000071856.11		MCC	MCC regulator of WNT signaling pathway	Cytoplasm	other
6.815	4.624	4.21e-05	0.00508	ENSMUSG00000030317.9		TIMP4	TIMP metallopeptidase inhibitor 4	Extracellular Space	other
20.422	-1.694	4.55e-05	0.00538	ENSMUSG00000032087.12		DSCAML1	DS cell adhesion molecule like 1	Plasma Membrane	other
526.593	-0.825	4.52e-05	0.00538	ENSMUSG00000044156.15		HEPACAM2	HEPACAM family member 2	Cytoplasm	other
94.829	0.976	4.51e-05	0.00538	ENSMUSG00000017737.3		MMP9	matrix metallopeptidase 9	Extracellular Space	peptidase	MMP2 MMP9 inhibitor, GS-5745, rebimastat, marimastat, prinomastat, glucosamine
155.264	1.238	4.83e-05	0.00568	ENSMUSG00000001473.8		TUBB6	tubulin beta 6 class V	Cytoplasm	other
2690.26	0.757	4.92e-05	0.00574	ENSMUSG00000005397.9		NID1	nidogen 1	Extracellular Space	other
68.033	1.809	4.96e-05	0.00576	ENSMUSG00000038578.16		SUSD1	sushi domain containing 1	Other	other
8084.31	0.759	5.01e-05	0.00577	ENSMUSG00000037071.4		Scd1	stearoyl-Coenzyme A desaturase 1	Cytoplasm	enzyme
213.649	-0.85	5.13e-05	0.00588	ENSMUSG00000096370.9		RBM14-RBM4	RBM14-RBM4 readthrough	Other	other
690.157	0.779	5.18e-05	0.0059	ENSMUSG00000021390.7		OGN	osteoglycin	Extracellular Space	growth factor
28.056	-0.067	5.32e-05	0.00602	ENSMUSG00000023032.13		SLC4A8	solute carrier family 4 member 8	Plasma Membrane	transporter
60.645	1.431	5.37e-05	0.00604	ENSMUSG00000026255.16		EFHD1	EF-hand domain family member D1	Cytoplasm	other
167.891	1.02	5.5e-05	0.00613	ENSMUSG00000032014.7		OAF	out at first homolog	Cytoplasm	other
139.371	1.06	5.52e-05	0.00613	ENSMUSG00000027078.15		UBE2L6	ubiquitin conjugating enzyme E2 L6	Cytoplasm	enzyme
104.53	-1.296	5.67e-05	0.00626	ENSMUSG00000035189.18		ANO4	anoctamin 4	Plasma Membrane	ion channel
741.302	-0.565	5.73e-05	0.00629	ENSMUSG00000002020.16		LTBP2	latent transforming growth factor beta binding protein 2	Extracellular Space	other
472.766	0.711	5.84e-05	0.00637	ENSMUSG00000051323.17		PCDH19	protocadherin 19	Extracellular Space	other
94.683	0.826	6.11e-05	0.00655	ENSMUSG00000035357.18		PDZRN3	PDZ domain containing ring finger 3	Extracellular Space	enzyme
2799.38	0.348	6.12e-05	0.00655	ENSMUSG00000015755.17		TAB2	TGF-beta activated kinase 1 (MAP3K7) binding protein 2	Cytoplasm	other
201.379	-0.737	6.09e-05	0.00655	ENSMUSG00000068735.15		TP53I11	tumor protein p53 inducible protein 11	Other	other
1996.13	0.362	6.22e-05	0.0066	ENSMUSG00000037306.15		MAN1C1	mannosidase alpha class 1C member 1	Cytoplasm	enzyme
5775.99	-0.608	6.24e-05	0.0066	ENSMUSG00000061718.13		PPP1R1B	protein phosphatase 1 regulatory inhibitor subunit 1B	Cytoplasm	phosphatase
1076.38	-0.445	6.43e-05	0.00677	ENSMUSG00000031292.15		CDKL5	cyclin dependent kinase like 5	Nucleus	kinase
79.377	1.191	6.61e-05	0.00691	ENSMUSG00000034361.11		CPNE2	copine 2	Cytoplasm	other
2233.32	-0.427	6.76e-05	0.007	ENSMUSG00000025140.16		PYCR1	pyrroline-5-carboxylate reductase 1	Cytoplasm	enzyme
290.958	0.918	6.75e-05	0.007	ENSMUSG00000030921.18	D	Trim30a/Trim30d	tripartite motif-containing 30A	Cytoplasm	enzyme
12.404	2.608	6.86e-05	0.00705	ENSMUSG00000049538.15		ADAMTS16	ADAM metallopeptidase with thrombospondin type 1 motif 16	Extracellular Space	other
359.365	0.939	6.93e-05	0.00706	ENSMUSG00000018819.11		LSP1	lymphocyte specific protein 1	Cytoplasm	other
1426.1	-0.559	6.91e-05	0.00706	ENSMUSG00000024215.16		SPDEF	SAM pointed domain containing ETS transcription factor	Nucleus	transcription regulator
29.327	-1.561	7.06e-05	0.00715	ENSMUSG00000080902.2		Ywhaq-ps3	tyrosine 3-monooxygenase/tryptophan 5-monooxygenase activation protein theta, pseudogene 3	Cytoplasm	other
507.715	-0.917	7.29e-05	0.00722	ENSMUSG00000010601.15	D	Apol7a (includes others)	apolipoprotein L 7a	Extracellular Space	other
56.543	1.091	7.23e-05	0.00722	ENSMUSG00000039883.6		LRRC17	leucine rich repeat containing 17	Extracellular Space	other
1419.82	-0.619	7.19e-05	0.00722	ENSMUSG00000004347.18		PDE1C	phosphodiesterase 1C	Cytoplasm	enzyme
117.651	-0.047	7.29e-05	0.00722	ENSMUSG00000005089.16		SLC1A2	solute carrier family 1 member 2	Plasma Membrane	transporter	riluzole
741.848	-0.47	7.39e-05	0.00727	ENSMUSG00000026608.14		KCTD3	potassium channel tetramerization domain containing 3	Plasma Membrane	ion channel
293.842	0.525	7.59e-05	0.00737	ENSMUSG00000024959.15		BAD	BCL2 associated agonist of cell death	Cytoplasm	other
42.26	1.679	7.59e-05	0.00737	ENSMUSG00000079168.5		Cd209g	CD209g antigen	Other	other
276.745	0.511	7.61e-05	0.00737	ENSMUSG00000028385.15		SNX30	sorting nexin family member 30	Cytoplasm	other
82.322	4.528	7.78e-05	0.00744	ENSMUSG00000022878.6		ADIPOQ	adiponectin, C1Q and collagen domain containing	Extracellular Space	other
301.941	1.689	7.77e-05	0.00744	ENSMUSG00000018927.4		Ccl6	C-C motif chemokine ligand 6	Extracellular Space	cytokine
77.358	1.077	7.81e-05	0.00744	ENSMUSG00000001020.9		S100A4	S100 calcium binding protein A4	Cytoplasm	other
625.713	0.835	8.2e-05	0.00777	ENSMUSG00000040339.11		EEIG2	EEIG family member 2	Other	other
63.786	-1.134	8.42e-05	0.00794	ENSMUSG00000086243.2		Gm12121	predicted gene 12121	Other	other
733.098	4.447	8.47e-05	0.00795	ENSMUSG00000027559.6		CA3	carbonic anhydrase 3	Cytoplasm	enzyme	methazolamide, hydrochlorothiazide, acetazolamide, trichloromethiazide, chlorothiazide, chlorthalidone, benzthiazide, sulfacetamide, topiramate
490.947	0.689	8.55e-05	0.00799	ENSMUSG00000047446.19		ARL4A	ADP ribosylation factor like GTPase 4A	Nucleus	enzyme
392.197	-0.838	8.71e-05	0.0081	ENSMUSG00000110755.3		BC049987	cDNA sequence BC049987	Other	other
20.531	1.89	8.87e-05	0.0082	ENSMUSG00000039956.10		MRAP	melanocortin 2 receptor accessory protein	Cytoplasm	other
4237.8	0.534	8.99e-05	0.00825	ENSMUSG00000071076.9		JUND	JunD proto-oncogene, AP-1 transcription factor subunit	Nucleus	transcription regulator
96.193	1.025	9.01e-05	0.00825	ENSMUSG00000030149.16		KLRK1	killer cell lectin like receptor K1	Plasma Membrane	transmembrane receptor	CC-92328
1667.1	-0.422	9.15e-05	0.00833	ENSMUSG00000028826.15		MACO1	macoilin 1	Nucleus	other
51.476	0.009	9.61e-05	0.0087	ENSMUSG00000110439.2	D	Mup1 (includes others)	major urinary protein 1	Extracellular Space	other
82.39	1.477	9.74e-05	0.00878	ENSMUSG00000053063.12		CLEC12A	C-type lectin domain family 12 member A	Plasma Membrane	other	DCLL9718S
251.465	-1.001	9.79e-05	0.00878	ENSMUSG00000105818.2		Gm43256		Other	other
196.135	-0.81	0.000103	0.00911	ENSMUSG00000026065.9		SLC9A4	solute carrier family 9 member A4	Plasma Membrane	transporter
282.384	0.793	0.000102	0.00911	ENSMUSG00000026389.17		STEAP3	STEAP3 metalloreductase	Cytoplasm	transporter
300.05	0.615	0.000106	0.00933	ENSMUSG00000019916.15		P4HA1	prolyl 4-hydroxylase subunit alpha 1	Cytoplasm	enzyme
1291.1	0.572	0.000106	0.00935	ENSMUSG00000020423.7		BTG2	BTG anti-proliferation factor 2	Nucleus	transcription regulator
262.785	-0.82	0.000107	0.00938	ENSMUSG00000039601.17		RCAN2	regulator of calcineurin 2	Other	other
500.399	0.916	0.000108	0.0094	ENSMUSG00000057335.12		CEP170	centrosomal protein 170	Nucleus	other
1230.22	-0.469	0.000109	0.00949	ENSMUSG00000036006.21		RIPOR2	RHO family interacting cell polarization regulator 2	Cytoplasm	other
400.941	-0.979	0.000111	0.00961	ENSMUSG00000035951.3		ASCL3	achaete-scute family bHLH transcription factor 3	Nucleus	transcription regulator
9.059	4.632	0.000113	0.00972	ENSMUSG00000041653.6		PNPLA3	patatin like phospholipase domain containing 3	Cytoplasm	enzyme
231.202	-0.535	0.000116	0.00993	ENSMUSG00000074158.10	D	Zfp975/Zfp976	zinc finger protein 976	Nucleus	transcription regulator
190.259	1.029	0.000117	0.00994	ENSMUSG00000037946.12		FGD3	FYVE, RhoGEF and PH domain containing 3	Cytoplasm	other
323.506	1	0.000118	0.01	ENSMUSG00000025784.6		CLEC3B	C-type lectin domain family 3 member B	Extracellular Space	other
83.124	1.203	0.000122	0.0103	ENSMUSG00000032725.11		FOLR2	folate receptor beta	Plasma Membrane	other
545.688	-0.612	0.000123	0.0103	ENSMUSG00000025608.10		PODXL	podocalyxin like	Plasma Membrane	kinase
185.446	0.773	0.000123	0.0103	ENSMUSG00000031897.10		PSMB10	proteasome 20S subunit beta 10	Cytoplasm	peptidase	carfilzomib, carfilzomib/dexamethasone/lenalidomide, carfilzomib/dexamethasone/rituximab, carfilzomib/dexamethasone
701.898	0.88	0.000125	0.0104	ENSMUSG00000020467.16		EFEMP1	EGF containing fibulin extracellular matrix protein 1	Extracellular Space	enzyme
2303.01	-0.44	0.000127	0.0104	ENSMUSG00000041757.18		PLEKHA6	pleckstrin homology domain containing A6	Other	other
59.251	1.686	0.000126	0.0104	ENSMUSG00000069763.4		TMEM100	transmembrane protein 100	Plasma Membrane	other
396.978	-0.7	0.000131	0.0107	ENSMUSG00000035615.13		FRMPD1	FERM and PDZ domain containing 1	Cytoplasm	other
193.373	1.045	0.000135	0.0109	ENSMUSG00000059498.14		Fcgr3	Fc receptor, IgG, low affinity III	Plasma Membrane	transmembrane receptor
882.638	0.821	0.000134	0.0109	ENSMUSG00000027955.17		GASK1B	golgi associated kinase 1B	Cytoplasm	other
92.617	4.417	0.000134	0.0109	ENSMUSG00000030546.15		PLIN1	perilipin 1	Cytoplasm	other
6.562	2.518	0.000137	0.011	ENSMUSG00000085604.2		Dhx58os	DExH-box helicase 58, opposite strand	Other	other
60.372	1.285	0.000145	0.0116	ENSMUSG00000034664.14		ITGA2B	integrin subunit alpha 2b	Plasma Membrane	transmembrane receptor	abciximab, TP 9201, eptifibatide, tirofiban
4874.13	-0.328	0.000147	0.0118	ENSMUSG00000044308.19		UBR3	ubiquitin protein ligase E3 component n-recognin 3	Other	enzyme
5692.55	-0.521	0.000156	0.0123	ENSMUSG00000031075.20		ANO1	anoctamin 1	Plasma Membrane	ion channel	crofelemer
187.628	0.775	0.000156	0.0123	ENSMUSG00000040950.14	D	Clec10a/Mgl2	C-type lectin domain family 10, member A	Other	other
545.466	0.508	0.000158	0.0123	ENSMUSG00000050549.9		FAM241A	family with sequence similarity 241 member A	Cytoplasm	other
15623.9	-0.521	0.000156	0.0123	ENSMUSG00000041762.17		GPR155	G protein-coupled receptor 155	Plasma Membrane	G-protein coupled receptor
543.673	-0.702	0.000154	0.0123	ENSMUSG00000029254.17		STAP1	signal transducing adaptor family member 1	Cytoplasm	other
328.173	0.725	0.000159	0.0123	ENSMUSG00000091243.3		VGLL3	vestigial like family member 3	Other	other
419.228	-0.567	0.000161	0.0124	ENSMUSG00000032849.15		ABCC4	ATP binding cassette subfamily C member 4 (PEL blood group)	Plasma Membrane	transporter
82.134	1.445	0.00016	0.0124	ENSMUSG00000055782.10		ABCD2	ATP binding cassette subfamily D member 2	Cytoplasm	transporter
17.993	1.997	0.000163	0.0124	ENSMUSG00000036395.16		GLB1L2	galactosidase beta 1 like 2	Other	other
322.766	0.504	0.000162	0.0124	ENSMUSG00000024014.9		PIM1	Pim-1 proto-oncogene, serine/threonine kinase	Cytoplasm	kinase	TP-3654, SGI 1776, AZD-1208, LGH447, PIM/FLT3 kinase inhibitor SEL24, NMS-P645, CX-6258
147.238	-1.213	0.000166	0.0126	ENSMUSG00000116560.2	D	Gm2792/Gm2808	tubby like protein 4 pseudogene	Other	other
65.644	-1.038	0.000166	0.0126	ENSMUSG00000091756.3	D	Gm3411 (includes others)	predicted gene 3411	Other	other
7185.48	-0.364	0.000167	0.0126	ENSMUSG00000021998.17		LCP1	lymphocyte cytosolic protein 1	Cytoplasm	other
45.163	1.541	0.000167	0.0126	ENSMUSG00000031662.9		SNX20	sorting nexin 20	Cytoplasm	other
748.082	-0.32	0.00017	0.0128	ENSMUSG00000046994.10		MARS2	methionyl-tRNA synthetase 2, mitochondrial	Cytoplasm	enzyme
877.73	-0.59	0.000171	0.0128	ENSMUSG00000028976.11		SLC2A5	solute carrier family 2 member 5	Plasma Membrane	transporter
179.674	1.055	0.000176	0.013	ENSMUSG00000024053.12		EMILIN2	elastin microfibril interfacer 2	Extracellular Space	other
19469.4	0.883	0.000175	0.013	ENSMUSG00000115420.2	D	RMRP	RNA component of mitochondrial RNA processing endoribonuclease	Cytoplasm	other
4313.34	-0.719	0.000178	0.0131	ENSMUSG00000065947.1		MT-ND4L	NADH dehydrogenase subunit 4L	Cytoplasm	enzyme
6040.65	-0.368	0.000178	0.0131	ENSMUSG00000026335.17		PAM	peptidylglycine alpha-amidating monooxygenase	Plasma Membrane	enzyme
253.184	-0.902	0.000184	0.0134	ENSMUSG00000034825.15		NRIP3	nuclear receptor interacting protein 3	Other	other
11444.4	-0.715	0.000191	0.0139	ENSMUSG00000064345.1		MT-ND2	NADH dehydrogenase subunit 2	Cytoplasm	enzyme
618.329	-0.701	0.000199	0.0145	ENSMUSG00000031596.16		SLC7A2	solute carrier family 7 member 2	Plasma Membrane	transporter
206.105	0.661	0.000203	0.0147	ENSMUSG00000054720.13		LRRC8C	leucine rich repeat containing 8 VRAC subunit C	Plasma Membrane	ion channel
731.489	-0.489	0.000207	0.0149	ENSMUSG00000064294.13		Aox3	aldehyde oxidase 3	Cytoplasm	enzyme
639.574	-0.569	0.000208	0.0149	ENSMUSG00000068742.12		CRY2	cryptochrome circadian regulator 2	Nucleus	enzyme
21.623	-0.086	0.000208	0.0149	ENSMUSG00000116868.2	D	Gm29719/Gm29721		Other	other
404.805	-0.775	0.000209	0.0149	ENSMUSG00000057286.7	D	ST6GALNAC2	ST6 N-acetylgalactosaminide alpha-2,6-sialyltransferase 2	Cytoplasm	enzyme
317.19	-0.537	0.00021	0.0149	ENSMUSG00000024424.16		TTC39C	tetratricopeptide repeat domain 39C	Other	other
120.606	-0.602	0.000214	0.0151	ENSMUSG00000045838.10		CCDC9B	coiled-coil domain containing 9B	Other	other
346.343	0.725	0.000218	0.0153	ENSMUSG00000090084.8		SRPX	sushi repeat containing protein X-linked	Cytoplasm	other
900.175	-0.618	0.000222	0.0155	ENSMUSG00000022861.18		DGKG	diacylglycerol kinase gamma	Cytoplasm	kinase
47.431	1.204	0.000225	0.0156	ENSMUSG00000048373.9		FGFBP1	fibroblast growth factor binding protein 1	Extracellular Space	other
19.704	1.838	0.000223	0.0156	ENSMUSG00000033825.12		Tpsb2	tryptase beta 2	Other	peptidase
1097.19	-0.547	0.000232	0.0157	ENSMUSG00000041674.17		BC006965	cDNA sequence BC006965	Other	other
384.023	1.582	0.00023	0.0157	ENSMUSG00000019122.9		Ccl9	C-C motif chemokine ligand 9	Extracellular Space	cytokine
913.37	0.495	0.00023	0.0157	ENSMUSG00000052957.9		GAS1	growth arrest specific 1	Plasma Membrane	other
181.563	1.025	0.00023	0.0157	ENSMUSG00000026536.10	D	Ifi204 (includes others)	interferon activated gene 204	Nucleus	transcription regulator
44.993	0.007	0.00023	0.0157	ENSMUSG00000091957.6	D	Rps2-ps10/Rps2-ps13	ribosomal protein S2, pseudogene 10	Other	other
27.664	1.298	0.000231	0.0157	ENSMUSG00000005107.14		SLC2A9	solute carrier family 2 member 9	Plasma Membrane	transporter
72.072	1.481	0.00024	0.0162	ENSMUSG00000037868.16		EGR2	early growth response 2	Nucleus	transcription regulator
80.647	1.311	0.000243	0.0164	ENSMUSG00000032661.10		OAS3	2'-5'-oligoadenylate synthetase 3	Cytoplasm	enzyme
540.36	0.852	0.000247	0.0165	ENSMUSG00000049103.15		CCR2	C-C motif chemokine receptor 2	Plasma Membrane	G-protein coupled receptor	AZD2423, PF-4136309, MLN1202, BMS-813160, propagermanium, ilacirnon, MK-0812
173.997	-0.955	0.000247	0.0165	ENSMUSG00000014813.10		STC1	stanniocalcin 1	Extracellular Space	kinase
1292.46	-0.428	0.000251	0.0167	ENSMUSG00000005881.14		ERGIC3	ERGIC and golgi 3	Cytoplasm	other
29.804	1.45	0.000252	0.0167	ENSMUSG00000022876.19		Samsn1	SAM domain, SH3 domain and nuclear localization signals, 1	Other	other
161.146	-0.753	0.000255	0.0169	ENSMUSG00000103662.2		Gm34294		Other	other
165.254	0.828	0.000261	0.0172	ENSMUSG00000038147.15		CD84	CD84 molecule	Plasma Membrane	other
111.891	0.958	0.000265	0.0174	ENSMUSG00000090958.3		LRRC32	leucine rich repeat containing 32	Plasma Membrane	other	DS-1055a, HLX60
48.358	-1.12	0.000267	0.0175	ENSMUSG00000036882.8		ARHGAP33	Rho GTPase activating protein 33	Plasma Membrane	transporter
3429	-0.353	0.000271	0.0175	ENSMUSG00000026447.18		PIK3C2B	phosphatidylinositol-4-phosphate 3-kinase catalytic subunit type 2 beta	Cytoplasm	kinase
112.166	0.996	0.000269	0.0175	ENSMUSG00000056529.8		PTAFR	platelet activating factor receptor	Plasma Membrane	G-protein coupled receptor	lexipafant
9.153	-0.029	0.000268	0.0175	ENSMUSG00000033214.11		SLITRK5	SLIT and NTRK like family member 5	Plasma Membrane	other
326.94	0.648	0.000272	0.0176	ENSMUSG00000022043.20		TRIM35	tripartite motif containing 35	Cytoplasm	other
1747.59	-0.398	0.000284	0.0183	ENSMUSG00000035064.18		EEF2K	eukaryotic elongation factor 2 kinase	Cytoplasm	kinase	TS-4, TX-1918
2796.57	-0.402	0.000286	0.0183	ENSMUSG00000032261.17		SH3BGRL2	SH3 domain binding glutamate rich protein like 2	Nucleus	other
501.204	-0.443	0.000292	0.0184	ENSMUSG00000120936.1		9930105H17Rik		Other	other
29.56	1.457	0.000291	0.0184	ENSMUSG00000039783.16		KMO	kynurenine 3-monooxygenase	Cytoplasm	enzyme
212.459	1.003	0.000287	0.0184	ENSMUSG00000061100.6		Retnla	resistin like alpha	Extracellular Space	other
153.175	0.856	0.00029	0.0184	ENSMUSG00000023885.10		THBS2	thrombospondin 2	Extracellular Space	other
100.122	1.04	0.000293	0.0185	ENSMUSG00000044906.7		C18orf54	chromosome 18 open reading frame 54	Extracellular Space	other
1255.71	-0.332	0.000297	0.0186	ENSMUSG00000002948.20		MAP2K7	mitogen-activated protein kinase kinase 7	Cytoplasm	kinase
596.154	0.763	0.000299	0.0187	ENSMUSG00000039997.17	D	Ifi204 (includes others)	interferon activated gene 204	Nucleus	transcription regulator
6379.88	-0.416	0.000301	0.0187	ENSMUSG00000054342.9		KCNN4	potassium calcium-activated channel subfamily N member 4	Plasma Membrane	ion channel	betamethasone/clotrimazole, clotrimazole, senicapoc
391.267	0.812	0.000299	0.0187	ENSMUSG00000032418.16		ME1	malic enzyme 1	Cytoplasm	enzyme
42.63	1.166	0.000303	0.0188	ENSMUSG00000013707.4		TNFAIP8L2	TNF alpha induced protein 8 like 2	Cytoplasm	other
75.128	1.103	0.000308	0.019	ENSMUSG00000051906.16		Cd209f	CD209f antigen	Other	other
4859.44	0.628	0.000313	0.0192	ENSMUSG00000029661.17		COL1A2	collagen type I alpha 2 chain	Extracellular Space	other	collagenase
36.044	1.1	0.000319	0.0196	ENSMUSG00000079164.11		TLR5	toll like receptor 5	Plasma Membrane	transmembrane receptor	entolimod
60.21	1.457	0.000323	0.0197	ENSMUSG00000114608.4		Gm36161		Other	other
30662.1	-0.635	0.000329	0.02	ENSMUSG00000064363.1		MT-ND4	NADH dehydrogenase subunit 4	Cytoplasm	enzyme
12.746	-2.261	0.000344	0.0209	ENSMUSG00000114994.2		AC164883.5		Other	other
878.426	-0.65	0.000349	0.021	ENSMUSG00000029245.17		EPHA5	EPH receptor A5	Plasma Membrane	kinase
222.776	1.471	0.000348	0.021	ENSMUSG00000071984.13		FNDC1	fibronectin type III domain containing 1	Plasma Membrane	other	AGS-8M4
27.315	1.473	0.000357	0.0212	ENSMUSG00000036412.6		ARSI	arylsulfatase family member I	Extracellular Space	enzyme
53.975	0.89	0.000354	0.0212	ENSMUSG00000074361.12		C5AR2	complement C5a receptor 2	Plasma Membrane	G-protein coupled receptor
171.439	0.656	0.000354	0.0212	ENSMUSG00000028218.20		CIBAR1	CBY1 interacting BAR domain containing 1	Cytoplasm	other
104.792	1.008	0.000356	0.0212	ENSMUSG00000072214.9		SEPTIN5	septin 5	Cytoplasm	enzyme
111.577	0.953	0.00036	0.0213	ENSMUSG00000057137.10		TMEM140	transmembrane protein 140	Other	other
20.696	-0.018	0.000369	0.0217	ENSMUSG00000101188.2		Eif4a-ps4	eukaryotic translation initiation factor 4A, pseudogene 4	Other	other
719.249	0.367	0.000368	0.0217	ENSMUSG00000032413.13		RASA2	RAS p21 protein activator 2	Cytoplasm	other
19233.7	-0.676	0.000374	0.0219	ENSMUSG00000064367.1		MT-ND5	NADH dehydrogenase subunit 5	Cytoplasm	enzyme
84.592	1.148	0.000373	0.0219	ENSMUSG00000006517.6		MVD	mevalonate diphosphate decarboxylase	Cytoplasm	enzyme
34.764	-1.44	0.000379	0.0221	ENSMUSG00000016995.18		MATN4	matrilin 4	Extracellular Space	other
12557.2	-0.397	0.000392	0.0228	ENSMUSG00000026473.17		GLUL	glutamate-ammonia ligase	Cytoplasm	enzyme	manganese
19.851	1.458	0.000395	0.0229	ENSMUSG00000068263.12		EFCC1	EF-hand and coiled-coil domain containing 1	Other	other
180.647	0.895	0.000399	0.0231	ENSMUSG00000016756.18		Cmah	cytidine monophospho-N-acetylneuraminic acid hydroxylase	Cytoplasm	enzyme
139.629	0.822	0.000406	0.0233	ENSMUSG00000039706.12		LDB2	LIM domain binding 2	Nucleus	transcription regulator
1059.47	-0.338	0.000404	0.0233	ENSMUSG00000006800.15		SULF2	sulfatase 2	Plasma Membrane	enzyme
4326.67	-0.518	0.000413	0.0234	ENSMUSG00000020263.15		APPL2	adaptor protein, phosphotyrosine interacting with PH domain and leucine zipper 2	Cytoplasm	other
72.474	0.829	0.000411	0.0234	ENSMUSG00000069920.11		B3GNT9	UDP-GlcNAc:betaGal beta-1,3-N-acetylglucosaminyltransferase 9	Cytoplasm	enzyme
120.366	0.876	0.00041	0.0234	ENSMUSG00000002847.8		PLA1A	phospholipase A1 member A	Extracellular Space	enzyme
159.784	1.037	0.000408	0.0234	ENSMUSG00000029188.15		SLC34A2	solute carrier family 34 member 2	Plasma Membrane	transporter	upinitatug, astatine At 211 F(ab')2 MX35, upifitamab rilsodotin, lifastuzumab vedotin, XMT-1592
3869.6	0.232	0.000419	0.0237	ENSMUSG00000048701.14		CCDC6	coiled-coil domain containing 6	Cytoplasm	other
8779.14	0.853	0.000425	0.0238	ENSMUSG00000026043.19		COL3A1	collagen type III alpha 1 chain	Extracellular Space	other	collagenase
77.355	-1.119	0.000423	0.0238	ENSMUSG00000089712.4		Gm15889	predicted gene 15889	Other	other
2929.26	-0.312	0.000421	0.0238	ENSMUSG00000031700.12		GPT2	glutamic--pyruvic transaminase 2	Cytoplasm	enzyme
130.468	-0.741	0.000425	0.0238	ENSMUSG00000040594.20		RANBP17	RAN binding protein 17	Nucleus	transporter
1999.82	-0.311	0.000434	0.0241	ENSMUSG00000042284.11		ITGA1	integrin subunit alpha 1	Plasma Membrane	other
215.498	0.679	0.000443	0.0244	ENSMUSG00000026399.13		CD55	CD55 molecule (Cromer blood group)	Plasma Membrane	other
133.326	0.778	0.000443	0.0244	ENSMUSG00000044548.12		DACT1	dishevelled binding antagonist of beta catenin 1	Cytoplasm	other
111.912	1.041	0.000439	0.0244	ENSMUSG00000078190.8		DNM3OS	DNM3 opposite strand/antisense RNA	Plasma Membrane	other
35.711	1.149	0.000458	0.0252	ENSMUSG00000045318.7		ADRA2C	adrenoceptor alpha 2C	Plasma Membrane	G-protein coupled receptor	dexefaroxan, apraclonidine, methamphetamine, epinephrine/lidocaine, chlorothiazide/methyldopa, azatadine/pseudoephedrine, quinidine, brexpiprazole, dihydroergotamine, guanethidine, tolazoline, propafenone, brompheniramine/codeine/phenylpropanolamine, loratadine/pseudoephedrine, chlorpheniramine/ibuprofen/pseudoephedrine, brimonidine, dipivefrin, dexmedetomidine, guanadrel, tizanidine, apomorphine…
41.533	1.202	0.000459	0.0252	ENSMUSG00000027994.15		MCUB	mitochondrial calcium uniporter dominant negative subunit beta	Cytoplasm	other
244.613	0.72	0.000463	0.0253	ENSMUSG00000056481.8		CD248	CD248 molecule	Plasma Membrane	other	ontuxizumab
159.155	0.759	0.000464	0.0253	ENSMUSG00000026315.14		Serpinb8	serine (or cysteine) peptidase inhibitor, clade B, member 8	Cytoplasm	other
12982.8	-0.322	0.000469	0.0254	ENSMUSG00000008575.18		NFIB	nuclear factor I B	Nucleus	transcription regulator
2314.94	0.321	0.000468	0.0254	ENSMUSG00000015305.7		SASH1	SAM and SH3 domain containing 1	Extracellular Space	other
207.36	0.64	0.000476	0.0257	ENSMUSG00000043631.9		ECM2	extracellular matrix protein 2	Extracellular Space	other
46.092	1.22	0.000477	0.0257	ENSMUSG00000053475.6		TNFAIP6	TNF alpha induced protein 6	Extracellular Space	other
221.743	-0.593	0.000485	0.0261	ENSMUSG00000040693.8		SLCO4C1	solute carrier organic anion transporter family member 4C1	Plasma Membrane	transporter
733.208	-0.545	0.000497	0.0266	ENSMUSG00000074892.10		B3GALT5	beta-1,3-galactosyltransferase 5	Cytoplasm	enzyme
106.468	1.068	0.000505	0.0269	ENSMUSG00000043263.14	D	Ifi204 (includes others)	interferon activated gene 204	Nucleus	transcription regulator
4082.8	-0.418	0.000512	0.0273	ENSMUSG00000036591.17		ARHGAP21	Rho GTPase activating protein 21	Cytoplasm	other
259.959	0.481	0.000516	0.0273	ENSMUSG00000045438.13		COX19	cytochrome c oxidase assembly factor COX19	Cytoplasm	other
12100.4	0.532	0.000514	0.0273	ENSMUSG00000026879.15		GSN	gelsolin	Extracellular Space	other
191.805	0.772	0.000524	0.0275	ENSMUSG00000090231.11		CFB	complement factor B	Extracellular Space	peptidase	IONIS-FB-LRx
20.375	1.667	0.000521	0.0275	ENSMUSG00000052305.7	D	Hbb-bs/Hbb-bt	hemoglobin, beta adult s chain	Extracellular Space	enzyme
159.346	-0.545	0.000522	0.0275	ENSMUSG00000043421.9		HILPDA	hypoxia inducible lipid droplet associated	Cytoplasm	other
161.397	-0.868	0.000541	0.0283	ENSMUSG00000106443.2		Gm42702		Other	other
362.337	0.596	0.000544	0.0284	ENSMUSG00000037447.17		ARID5A	AT-rich interaction domain 5A	Nucleus	transcription regulator
631.688	0.456	0.000547	0.0284	ENSMUSG00000024856.11		CDK2AP2	cyclin dependent kinase 2 associated protein 2	Nucleus	other
596.181	-0.468	0.000558	0.0289	ENSMUSG00000033386.11		FRRS1	ferric chelate reductase 1	Plasma Membrane	transmembrane receptor
32.622	0.958	0.000561	0.029	ENSMUSG00000036526.9		CARD11	caspase recruitment domain family member 11	Cytoplasm	kinase
470.151	-0.685	0.000561	0.029	ENSMUSG00000113856.3		Gm10790		Other	other
408.46	-0.472	0.000566	0.0291	ENSMUSG00000040254.12		SEMA3D	semaphorin 3D	Extracellular Space	other
7.077	2.601	0.000571	0.0292	ENSMUSG00000058470.11		Gm8369	predicted gene 8369	Other	other
192.465	1.079	0.000569	0.0292	ENSMUSG00000079419.5		Ms4a6c	membrane-spanning 4-domains, subfamily A, member 6C	Cytoplasm	other
278.738	0.928	0.000581	0.0296	ENSMUSG00000073489.7	D	Ifi204 (includes others)	interferon activated gene 204	Nucleus	transcription regulator
405.95	0.446	0.000592	0.0301	ENSMUSG00000118332.2	D	FAM220A	family with sequence similarity 220 member A	Nucleus	other
780.868	0.382	0.000595	0.0302	ENSMUSG00000033420.13		ANTXR1	ANTXR cell adhesion molecule 1	Plasma Membrane	transmembrane receptor
161.661	-1.122	0.000599	0.0303	ENSMUSG00000026824.12		KCNJ3	potassium inwardly rectifying channel subfamily J member 3	Plasma Membrane	ion channel
74.51	-1.133	0.000614	0.0306	ENSMUSG00000108322.4		5430431A17Rik		Other	other
386.086	1.181	0.00061	0.0306	ENSMUSG00000008845.10		Cd163	CD163 antigen	Plasma Membrane	transmembrane receptor
111.96	-0.904	0.000612	0.0306	ENSMUSG00000052572.20		DLG2	discs large MAGUK scaffold protein 2	Plasma Membrane	kinase
30.202	1.14	0.000615	0.0306	ENSMUSG00000087179.10		Gm14230		Other	other
11.905	2.38	0.000615	0.0306	ENSMUSG00000049241.7		HCAR1	hydroxycarboxylic acid receptor 1	Plasma Membrane	G-protein coupled receptor
1188.47	-0.326	0.000611	0.0306	ENSMUSG00000033105.13		LSS	lanosterol synthase	Cytoplasm	enzyme	oxiconazole
341.783	0.551	0.000624	0.0309	ENSMUSG00000043496.8		TRIL	TLR4 interactor with leucine rich repeats	Other	other
984.61	0.521	0.000632	0.0311	ENSMUSG00000034957.11		CEBPA	CCAAT enhancer binding protein alpha	Nucleus	transcription regulator
26024.5	-0.494	0.000632	0.0311	ENSMUSG00000009356.13		LPO	lactoperoxidase	Extracellular Space	enzyme
836.574	0.593	0.00063	0.0311	ENSMUSG00000055538.8		ZCCHC24	zinc finger CCHC-type containing 24	Other	other
493.858	0.785	0.000648	0.0314	ENSMUSG00000029338.14		ANTXR2	ANTXR cell adhesion molecule 2	Plasma Membrane	transmembrane receptor
250.898	-0.699	0.000641	0.0314	ENSMUSG00000019905.9		GPRC6A	G protein-coupled receptor class C group 6 member A	Plasma Membrane	G-protein coupled receptor
678.874	0.709	0.000643	0.0314	ENSMUSG00000045868.13	D	Gvin1 (includes others)	GTPase, very large interferon inducible 1	Nucleus	other
36.673	1.068	0.000645	0.0314	ENSMUSG00000032691.15		NLRP3	NLR family pyrin domain containing 3	Cytoplasm	enzyme	emlenoflast, nibrozetone, BMS-986299, dapansutrile
82.114	-0.98	0.000644	0.0314	ENSMUSG00000049044.17		RAPGEF4	Rap guanine nucleotide exchange factor 4	Cytoplasm	other
165.565	0.877	0.000647	0.0314	ENSMUSG00000032625.15		THSD7A	thrombospondin type 1 domain containing 7A	Cytoplasm	other
163.131	0.585	0.000654	0.0315	ENSMUSG00000032744.5		HEYL	hes related family bHLH transcription factor with YRPW motif like	Nucleus	transcription regulator
354.434	0.636	0.000652	0.0315	ENSMUSG00000068220.7		LGALS1	galectin 1	Extracellular Space	other	OTX008
105.948	-0.622	0.000664	0.0319	ENSMUSG00000103722.2		2700078F05Rik	RIKEN cDNA 2700078F05 gene	Other	other
783.229	-0.313	0.000666	0.0319	ENSMUSG00000018417.15		MYO1B	myosin IB	Cytoplasm	other
104.119	0.943	0.000676	0.0322	ENSMUSG00000078122.6		Mir223hg	Mir223 host gene	Other	other
29.038	-1.069	0.000675	0.0322	ENSMUSG00000035638.15		MUC20	mucin 20, cell surface associated	Plasma Membrane	other
185.2	0.764	0.000686	0.0324	ENSMUSG00000015850.12		ADAMTSL4	ADAMTS like 4	Extracellular Space	other
16.47	2.156	0.000689	0.0324	ENSMUSG00000021950.16		Anxa8	annexin A8	Cytoplasm	other
95.343	0.957	0.00069	0.0324	ENSMUSG00000052821.4		CYSLTR1	cysteinyl leukotriene receptor 1	Plasma Membrane	G-protein coupled receptor	masilukast, montelukast, zafirlukast, pranlukast
470.18	0.389	0.000685	0.0324	ENSMUSG00000056708.6		IER5	immediate early response 5	Nucleus	other
1841.24	0.453	0.00069	0.0324	ENSMUSG00000028517.9		PLPP3	phospholipid phosphatase 3	Plasma Membrane	phosphatase
1274.82	0.55	0.000687	0.0324	ENSMUSG00000054404.14		Slfn5	schlafen 5	Nucleus	other
20.865	-1.2	0.000696	0.0326	ENSMUSG00000051379.13		FLRT3	fibronectin leucine rich transmembrane protein 3	Plasma Membrane	other
236.074	0.581	0.000699	0.0326	ENSMUSG00000073902.6	D	Gvin1 (includes others)	GTPase, very large interferon inducible 1	Nucleus	other
236.092	0.704	0.000702	0.0327	ENSMUSG00000002983.19		RELB	RELB proto-oncogene, NF-kB subunit	Nucleus	transcription regulator
637.652	-0.432	0.000713	0.0331	ENSMUSG00000078349.5		AW011738	expressed sequence AW011738	Other	other
7912.31	-0.512	0.000719	0.0333	ENSMUSG00000056602.14		FRY	FRY microtubule binding protein	Extracellular Space	other
777.505	1.132	0.00073	0.0337	ENSMUSG00000039109.18		F13A1	coagulation factor XIII A chain	Extracellular Space	enzyme
22.254	0.078	0.000733	0.0338	ENSMUSG00000026697.11		MYOC	myocilin	Cytoplasm	other
1800.85	-0.238	0.000743	0.0339	ENSMUSG00000034858.18		ATOSA	atos homolog A	Other	other
330.079	0.738	0.00074	0.0339	ENSMUSG00000024663.21		RAB3IL1	RAB3A interacting protein like 1	Cytoplasm	other
36543.2	-0.011	0.000742	0.0339	ENSMUSG00000047295.17		Smgc	submandibular gland protein C	Extracellular Space	other
502.348	0.51	0.000739	0.0339	ENSMUSG00000096054.4		SYNE1	spectrin repeat containing nuclear envelope protein 1	Nucleus	other
325.656	-0.515	0.000748	0.0341	ENSMUSG00000032548.15		SLCO2A1	solute carrier organic anion transporter family member 2A1	Plasma Membrane	transporter
130.706	0.868	0.000763	0.0346	ENSMUSG00000017929.14		B4GALT5	beta-1,4-galactosyltransferase 5	Cytoplasm	enzyme
1133.64	0.44	0.000765	0.0346	ENSMUSG00000048285.10		FRMD6	FERM domain containing 6	Cytoplasm	other
847.109	-0.403	0.000769	0.0348	ENSMUSG00000037172.15		DENND11	DENN domain containing 11	Other	other
268.292	-0.663	0.000783	0.0353	ENSMUSG00000026424.9		GPR37L1	G protein-coupled receptor 37 like 1	Plasma Membrane	G-protein coupled receptor
2526.05	-0.28	0.000784	0.0353	ENSMUSG00000015222.19		MAP2	microtubule associated protein 2	Plasma Membrane	other	estramustine
16.165	3.766	0.000796	0.0357	ENSMUSG00000074771.11		ANKEF1	ankyrin repeat and EF-hand domain containing 1	Nucleus	transcription regulator
2520.01	-0.438	0.000799	0.0357	ENSMUSG00000042249.12		GRK3	G protein-coupled receptor kinase 3	Cytoplasm	kinase	3-({[4-methyl-5-(pyridin-4-yl)-4H-1,2,4-triazol-3-yl]methyl}amino)-N-[2-(trifluoromethyl)benzyl]benzamide
190.179	0.699	0.000809	0.0361	ENSMUSG00000000552.11		ZNF385A	zinc finger protein 385A	Nucleus	other
2109.8	0.249	0.000812	0.0362	ENSMUSG00000020390.13		UBE2B	ubiquitin conjugating enzyme E2 B	Cytoplasm	enzyme
308.886	-0.661	0.00082	0.0363	ENSMUSG00000106432.2		Gm43259		Other	other
129.767	0.978	0.000823	0.0363	ENSMUSG00000029322.13		PLAC8	placenta associated 8	Nucleus	other
25.806	1.277	0.000823	0.0363	ENSMUSG00000005057.14		SH2B2	SH2B adaptor protein 2	Cytoplasm	other
1634.91	0.432	0.000822	0.0363	ENSMUSG00000045817.9		ZFP36L2	ZFP36 ring finger protein like 2	Nucleus	transcription regulator
760.095	0.505	0.000831	0.0364	ENSMUSG00000019997.12		CCN2	cellular communication network factor 2	Extracellular Space	growth factor	pamrevlumab
836.366	0.531	0.00083	0.0364	ENSMUSG00000031825.17		CRISPLD2	cysteine rich secretory protein LCCL domain containing 2	Cytoplasm	other
1479.12	0.521	0.000833	0.0364	ENSMUSG00000031431.14		TSC22D3	TSC22 domain family member 3	Nucleus	transcription regulator
310.361	0.575	0.000838	0.0366	ENSMUSG00000104713.5	D	Gbp9 (includes others)	guanylate-binding protein 9	Cytoplasm	enzyme
8.679	2.152	0.000842	0.0367	ENSMUSG00000033576.13		APOL6	apolipoprotein L6	Extracellular Space	transporter
35371.9	-0.587	0.000873	0.0375	ENSMUSG00000100862.2		Atp6-ps	ATP synthase membrane subunit 6, pseudogene	Other	other
1479.57	0.615	0.000867	0.0375	ENSMUSG00000024621.17		CSF1R	colony stimulating factor 1 receptor	Plasma Membrane	kinase	FPA008, lapatinib/pazopanib, imatinib/inotuzumab ozogamicin, pamufetinib, ABSK021, imatinib/sunitinib, WZ-4-145, sunitinib, adrixetinib, regorafenib, pazopanib, HMPL-653, quizartinib, axatilimab, ARRY-382, nilotinib, imatinib, imatinib/rituximab, SKI-G-801, pexidartinib, PLX73086, bosutinib/rituximab, NMS-03592088, c-FMS inhibitor, seralutinib, vatalanib, 3D185, emactuzumab, IMC-CS4, PLX5622, vim…
57.438	-1.205	0.000871	0.0375	ENSMUSG00000106497.2		Gm43195		Other	other
633.147	0.479	0.000863	0.0375	ENSMUSG00000028849.18		MAP7D1	MAP7 domain containing 1	Cytoplasm	other
25.715	1.234	0.000872	0.0375	ENSMUSG00000025930.7		MSC	musculin	Cytoplasm	transcription regulator
27.803	1.626	0.000866	0.0375	ENSMUSG00000032271.14		NNMT	nicotinamide N-methyltransferase	Cytoplasm	enzyme	atorvastatin/niacin, nicotinic acid/pioglitazone, nicotinic acid, lovastatin/niacin
55.307	1.088	0.000877	0.0376	ENSMUSG00000052293.15		TAF9	TATA-box binding protein associated factor 9	Nucleus	transcription regulator
27.617	2.198	0.000879	0.0376	ENSMUSG00000046275.3		TRARG1	trafficking regulator of GLUT4 (SLC2A4) 1	Plasma Membrane	other
299.867	0.885	0.000888	0.0378	ENSMUSG00000029675.13		ELN	elastin	Extracellular Space	other
204.63	0.556	0.000889	0.0378	ENSMUSG00000062352.16		ITGB1BP1	integrin subunit beta 1 binding protein 1	Plasma Membrane	other
113.273	0.846	0.000897	0.0381	ENSMUSG00000054426.13		A930005H10Rik	RIKEN cDNA A930005H10 gene	Other	other
205.76	-0.82	0.0009	0.0381	ENSMUSG00000030862.14		CPXM2	carboxypeptidase X, M14 family member 2	Extracellular Space	peptidase
909.274	0.311	0.000913	0.0386	ENSMUSG00000027276.8		JAG1	jagged canonical Notch ligand 1	Extracellular Space	growth factor
334.232	0.385	0.000925	0.0389	ENSMUSG00000035845.18		ALG12	ALG12 alpha-1,6-mannosyltransferase	Cytoplasm	enzyme
8.886	-0.049	0.000926	0.0389	ENSMUSG00000023999.15		KIF6	kinesin family member 6	Nucleus	other
305.324	-0.471	0.000926	0.0389	ENSMUSG00000053730.16		TMEM39B	transmembrane protein 39B	Cytoplasm	other
1183.05	0.274	0.000935	0.0391	ENSMUSG00000002820.7		ATG4D	autophagy related 4D cysteine peptidase	Cytoplasm	peptidase
44.911	1.184	0.000948	0.0392	ENSMUSG00000037362.9		CCN3	cellular communication network factor 3	Extracellular Space	growth factor
47.774	0.929	0.00094	0.0392	ENSMUSG00000072596.5	D	Ear1/Ear2	eosinophil-associated, ribonuclease A family, member 2	Cytoplasm	enzyme
29.019	-0.019	0.000942	0.0392	ENSMUSG00000119227.1		Gm25099		Other	other
1543.41	0.286	0.000948	0.0392	ENSMUSG00000109336.3		SAMD4B	sterile alpha motif domain containing 4B	Cytoplasm	other
231.617	0.691	0.000941	0.0392	ENSMUSG00000024427.8		SPRY4	sprouty RTK signaling antagonist 4	Plasma Membrane	other
644.283	0.545	0.000957	0.0395	ENSMUSG00000020176.18		GRB10	growth factor receptor bound protein 10	Cytoplasm	other
51.459	1.335	0.000973	0.0399	ENSMUSG00000034641.3	D	Cd300ld (includes others)	CD300 molecule like family member d	Plasma Membrane	other
193.373	0.45	0.00097	0.0399	ENSMUSG00000045725.6		PRR15	proline rich 15	Other	other
82.07	2.365	0.000972	0.0399	ENSMUSG00000035686.9		THRSP	thyroid hormone responsive	Nucleus	other
2064.39	-0.357	0.00098	0.0401	ENSMUSG00000053398.12		PHGDH	phosphoglycerate dehydrogenase	Cytoplasm	enzyme
9.144	0.053	0.000989	0.0403	ENSMUSG00000027224.15		DUOXA1	dual oxidase maturation factor 1	Plasma Membrane	other
3059.85	-0.225	0.000987	0.0403	ENSMUSG00000027678.19		NCOA3	nuclear receptor coactivator 3	Nucleus	transcription regulator
150.114	0.572	0.000999	0.0406	ENSMUSG00000027408.8		CPXM1	carboxypeptidase X, M14 family member 1	Extracellular Space	peptidase
442.679	0.656	0.00101	0.0409	ENSMUSG00000041959.15		S100A10	S100 calcium binding protein A10	Cytoplasm	other
2345.39	-0.44	0.00101	0.0409	ENSMUSG00000037031.11		TSPAN15	tetraspanin 15	Plasma Membrane	other
139.064	0.779	0.00102	0.0411	ENSMUSG00000026880.12		STOM	stomatin	Plasma Membrane	other
432.884	-0.492	0.00102	0.0411	ENSMUSG00000085873.3		TTC39A-AS1	TTC39A antisense RNA 1	Other	other
1286.84	0.47	0.00103	0.0412	ENSMUSG00000026674.10		DDR2	discoidin domain receptor tyrosine kinase 2	Plasma Membrane	kinase	bosutinib/imatinib, imatinib/inotuzumab ozogamicin, decitabine/imatinib, ICP-033, imatinib/sunitinib, sitravatinib, imatinib, imatinib/rituximab, regorafenib/sunitinib, regorafenib, imatinib/sirolimus, imatinib/sorafenib, dacomitinib
75.766	0.757	0.00103	0.0412	ENSMUSG00000087249.3		Gm16062	predicted gene 16062	Other	other
747.243	0.468	0.00103	0.0412	ENSMUSG00000020009.14		IFNGR1	interferon gamma receptor 1	Plasma Membrane	transmembrane receptor	interferon gamma-1b
477.256	-0.328	0.00103	0.0412	ENSMUSG00000026694.20		METTL13	methyltransferase 13, eEF1A N-terminus and K55	Cytoplasm	enzyme
45.356	1.262	0.00103	0.0412	ENSMUSG00000042821.8		SNAI1	snail family transcriptional repressor 1	Nucleus	transcription regulator
184.273	0.666	0.00104	0.0414	ENSMUSG00000037892.14		PCDH18	protocadherin 18	Extracellular Space	other
426.332	-0.527	0.00105	0.0415	ENSMUSG00000028289.13		EPHA7	EPH receptor A7	Plasma Membrane	kinase
106.1	-0.782	0.00105	0.0415	ENSMUSG00000110758.2		RP23-88C11.3		Other	other
97.151	-0.02	0.00105	0.0416	ENSMUSG00000119286.1		Rnu5g	RNA, U5G small nuclear	Nucleus	other
8.238	0.05	0.00106	0.0417	ENSMUSG00000042607.16		ASB4	ankyrin repeat and SOCS box containing 4	Nucleus	transcription regulator
844.693	0.548	0.00106	0.0417	ENSMUSG00000026042.17		COL5A2	collagen type V alpha 2 chain	Extracellular Space	other	collagenase
96.376	0.714	0.00106	0.0417	ENSMUSG00000093593.2		Gm20683		Other	other
1734.3	-0.88	0.00107	0.0418	ENSMUSG00000067541.8		A630073D07Rik	RIKEN cDNA A630073D07 gene	Other	other
26.381	-0.997	0.00107	0.0419	ENSMUSG00000097832.3		Gm26912		Other	other
806.788	-0.302	0.00108	0.0421	ENSMUSG00000050332.8		AMER1	APC membrane recruitment protein 1	Plasma Membrane	other
1021.24	-0.318	0.00108	0.0421	ENSMUSG00000016128.15		STARD13	StAR related lipid transfer domain containing 13	Cytoplasm	other
262.349	-0.656	0.00109	0.0422	ENSMUSG00000020581.12		AGR2	anterior gradient 2, protein disulphide isomerase family member	Extracellular Space	other
1277.33	-0.447	0.00112	0.0435	ENSMUSG00000011034.7		SLC5A1	solute carrier family 5 member 1	Plasma Membrane	transporter	YG1699, sotagliflozin
35.244	1.054	0.00113	0.0436	ENSMUSG00000031779.4		CCL22	C-C motif chemokine ligand 22	Extracellular Space	cytokine
89.55	0.763	0.00113	0.0436	ENSMUSG00000009281.7		RARRES2	retinoic acid receptor responder 2	Plasma Membrane	transmembrane receptor
894.034	0.594	0.00113	0.0436	ENSMUSG00000000753.16		SERPINF1	serpin family F member 1	Extracellular Space	other
49.307	-1.048	0.00114	0.0436	ENSMUSG00000042828.13		TRIM72	tripartite motif containing 72	Cytoplasm	enzyme
22.344	1.496	0.00116	0.0443	ENSMUSG00000074874.11	D	Ctla2a/Ctla2b	cytotoxic T lymphocyte-associated protein 2 beta	Plasma Membrane	other
73.717	3.163	0.00116	0.0445	ENSMUSG00000025479.10		CYP2E1	cytochrome P450 family 2 subfamily E member 1	Cytoplasm	enzyme
291.919	0.532	0.00117	0.0447	ENSMUSG00000019843.15		FYN	FYN proto-oncogene, Src family tyrosine kinase	Plasma Membrane	kinase	dasatinib/inotuzumab ozogamicin, JNJ-26483327, dasatinib, cytarabine/dasatinib/dexamethasone/methotrexate, corticosteroid/dasatinib, PD 173958, dasatinib/rituximab, PP1, PD162531, dasatinib/dexamethasone/vincristine, PP2/AG1879 tyrosine kinase inhibitor, SM1-71, dasatinib/dexamethasone
49.234	0.785	0.00117	0.0447	ENSMUSG00000031343.14		GABRA3	gamma-aminobutyric acid type A receptor subunit alpha3	Plasma Membrane	ion channel	flunitrazepam, sevoflurane, alprazolam, butobarbital, atropine/hyoscyamine/phenobarbital/scopolamine, phenobarbital, diazepam, barbital, acetaminophen/butalbital/caffeine/codeine, hyoscyamine/phenobarbital, SEP 174559, desflurane, adinazolam, zaleplon, mephobarbital, ezogabine, flurazepam, butabarbital, midazolam, temazepam, diphenhydramine/midazolam, estazolam, alphadolone, methoxyflurane, hexob…
2316.25	-0.248	0.00117	0.0447	ENSMUSG00000024095.17		HNRNPLL	heterogeneous nuclear ribonucleoprotein L like	Plasma Membrane	other
619.748	0.678	0.00119	0.045	ENSMUSG00000041797.8		ABCA9	ATP binding cassette subfamily A member 9	Other	transporter
26.422	2.114	0.0012	0.0454	ENSMUSG00000029334.15		PRKG2	protein kinase cGMP-dependent 2	Cytoplasm	kinase
456.033	-0.452	0.00122	0.0459	ENSMUSG00000022346.18		MYC	MYC proto-oncogene, bHLH transcription factor	Nucleus	transcription regulator	OMO-103, WBC100, MYC-targeting siRNA DCR-MYC, AVI-4126
307.309	-0.485	0.00122	0.0459	ENSMUSG00000039179.14		TEKT5	tektin 5	Nucleus	other
17.387	1.589	0.00123	0.0461	ENSMUSG00000042684.9		NPL	N-acetylneuraminate pyruvate lyase	Cytoplasm	enzyme
117.794	0.585	0.00124	0.0464	ENSMUSG00000032374.15		PLOD2	procollagen-lysine,2-oxoglutarate 5-dioxygenase 2	Cytoplasm	enzyme
1835.57	-0.775	0.00127	0.0475	ENSMUSG00000022018.8		RGCC	regulator of cell cycle	Other	other
2078.01	-0.401	0.00127	0.0476	ENSMUSG00000036825.13		SSX2IP	SSX family member 2 interacting protein	Plasma Membrane	other
671.84	-0.354	0.00128	0.0477	ENSMUSG00000000861.16		BCL11A	BCL11 transcription factor A	Nucleus	transcription regulator
320.318	0.784	0.00128	0.0477	ENSMUSG00000050721.10		PLEKHO2	pleckstrin homology domain containing O2	Cytoplasm	other
23.583	-0.964	0.0013	0.0481	ENSMUSG00000100627.8		A830008E24Rik		Other	other
39.406	0.906	0.0013	0.0481	ENSMUSG00000045382.7		CXCR4	C-X-C motif chemokine receptor 4	Plasma Membrane	G-protein coupled receptor	PF-06747143, burixafor, cladribine/cytarabine/filgrastim/idarubicin/plerixafor, [68Ga]pentixafor, GMI-1359, plerixafor, MB1707, USL311, lead Pb 212 pentixather, LY-2510924, mavorixafor, [68Ga]pentixather, motixafortide, ulocuplumab, balixafortide, filgrastim/plerixafor
188.87	-0.03	0.0013	0.0481	ENSMUSG00000119011.1		Gm25291		Other	other
1118.01	0.379	0.00129	0.0481	ENSMUSG00000070462.5		TLNRD1	talin rod domain containing 1	Cytoplasm	other
336.085	-0.569	0.00131	0.0482	ENSMUSG00000038473.15		NOS1AP	nitric oxide synthase 1 adaptor protein	Cytoplasm	other
407.01	0.589	0.00132	0.0484	ENSMUSG00000028926.16		CDK14	cyclin dependent kinase 14	Nucleus	kinase
5770.96	0.489	0.00132	0.0484	ENSMUSG00000025153.10		FASN	fatty acid synthase	Cytoplasm	enzyme	denifanstat, orlistat, cerulenin, 3-V bioscience-2640, acarbose/orlistat
2014.33	0.278	0.00133	0.0488	ENSMUSG00000028967.11		ERRFI1	ERBB receptor feedback inhibitor 1	Cytoplasm	other
445.905	0.408	0.00134	0.0491	ENSMUSG00000032508.9		MYD88	MYD88 innate immune signal transduction adaptor	Plasma Membrane	other	bazlitoran
634.579	0.316	0.00135	0.0493	ENSMUSG00000032126.17		HMBS	hydroxymethylbilane synthase	Cytoplasm	enzyme
179.116	0.698	0.00136	0.0494	ENSMUSG00000021388.15		ASPN	asporin	Extracellular Space	other
212.153	0.574	0.00136	0.0495	ENSMUSG00000022504.11		CIITA	class II major histocompatibility complex transactivator	Nucleus	transcription regulator
308.047	0.584	0.00137	0.0496	ENSMUSG00000042404.17		DENND4B	DENN domain containing 4B	Extracellular Space	other
3114.2	-0.42	0.00137	0.0496	ENSMUSG00000057092.13		FXYD3	FXYD domain containing ion transport regulator 3	Plasma Membrane	ion channel
3155.37	-0.362	0.00137	0.0496	ENSMUSG00000102758.4		NAALADL2	N-acetylated alpha-linked acidic dipeptidase like 2	Nucleus	other
941.243	-0.424	0.00138	0.0497	ENSMUSG00000056492.7		ADGRF5	adhesion G protein-coupled receptor F5	Plasma Membrane	G-protein coupled receptor
48.232	-0.794	0.00138	0.0497	ENSMUSG00000095651.2		Gm21817		Other	other
15.862	1.319	0.00138	0.0497	ENSMUSG00000026073.14		IL1R2	interleukin 1 receptor type 2	Plasma Membrane	transmembrane receptor
481.473	0.577	0.00139	0.0497	ENSMUSG00000019846.12		LAMA4	laminin subunit alpha 4	Extracellular Space	enzyme
29.292	1.468	0.0014	0.05	ENSMUSG00000074570.15		CASS4	Cas scaffold protein family member 4	Plasma Membrane	other
787.832	0.324	0.0014	0.05	ENSMUSG00000035329.8		FBXO33	F-box protein 33	Other	other
119.536	1.513	0.00141	0.05	ENSMUSG00000030787.5		LYVE1	lymphatic vessel endothelial hyaluronan receptor 1	Plasma Membrane	transmembrane receptor
66.49	1.16	0.0014	0.05	ENSMUSG00000021069.18		PYGL	glycogen phosphorylase L	Cytoplasm	enzyme
37.913	1.74	0.00143	0.0505	ENSMUSG00000025488.10		Cox8b	cytochrome c oxidase subunit 8B	Cytoplasm	enzyme
43.424	1.319	0.00142	0.0505	ENSMUSG00000032243.9		ITGA11	integrin subunit alpha 11	Plasma Membrane	other
589.54	-0.4	0.00144	0.0509	ENSMUSG00000027347.20		RASGRP1	RAS guanyl releasing protein 1	Cytoplasm	other
38.355	-0.093	0.00145	0.0511	ENSMUSG00000108169.2		Gm43958		Other	other
129.001	0.503	0.00145	0.0511	ENSMUSG00000023411.13		NFATC4	nuclear factor of activated T cells 4	Nucleus	transcription regulator
168.472	0.651	0.00146	0.0514	ENSMUSG00000054520.16		SH3BP2	SH3 domain binding protein 2	Cytoplasm	other
102.399	1.118	0.00148	0.052	ENSMUSG00000022102.14		DOK2	docking protein 2	Plasma Membrane	other
785.375	-0.353	0.0015	0.0525	ENSMUSG00000035382.10		PCSK7	proprotein convertase subtilisin/kexin type 7	Cytoplasm	peptidase
48.32	0.923	0.00154	0.0535	ENSMUSG00000031494.8		Cd209a	CD209a antigen	Plasma Membrane	other
705.703	0.459	0.00154	0.0535	ENSMUSG00000042804.14		GPR153	G protein-coupled receptor 153	Plasma Membrane	G-protein coupled receptor
710.056	-0.424	0.00154	0.0535	ENSMUSG00000054469.15		LCLAT1	lysocardiolipin acyltransferase 1	Cytoplasm	enzyme
14.623	-0.032	0.00155	0.0537	ENSMUSG00000039543.17		CFAP70	cilia and flagella associated protein 70	Cytoplasm	other
2838.2	-0.321	0.00155	0.0537	ENSMUSG00000019590.17		CYB561	cytochrome b561	Cytoplasm	enzyme
625.566	0.553	0.00156	0.0539	ENSMUSG00000052837.8		JUNB	JunB proto-oncogene, AP-1 transcription factor subunit	Nucleus	transcription regulator
352.313	0.537	0.00156	0.0539	ENSMUSG00000037211.13		SPRY1	sprouty RTK signaling antagonist 1	Cytoplasm	other
70.853	0.974	0.00157	0.054	ENSMUSG00000054555.12		ADAM12	ADAM metallopeptidase domain 12	Plasma Membrane	peptidase
226.633	0.547	0.00158	0.054	ENSMUSG00000031875.8		CMTM3	CKLF like MARVEL transmembrane domain containing 3	Extracellular Space	cytokine
215.972	0.601	0.00157	0.054	ENSMUSG00000016087.14		FLI1	Fli-1 proto-oncogene, ETS transcription factor	Nucleus	transcription regulator
20.735	1.217	0.00157	0.054	ENSMUSG00000033581.18		IGF2BP2	insulin like growth factor 2 mRNA binding protein 2	Cytoplasm	translation regulator
16.742	1.248	0.00158	0.054	ENSMUSG00000006574.16		SLC4A1	solute carrier family 4 member 1 (Diego blood group)	Plasma Membrane	transporter
1558.83	-0.359	0.0016	0.0546	ENSMUSG00000033149.18		PHLDB2	pleckstrin homology like domain family B member 2	Cytoplasm	other
3891.17	-0.334	0.0016	0.0546	ENSMUSG00000020062.8		SLC5A8	solute carrier family 5 member 8	Plasma Membrane	transporter
848.57	0.598	0.00161	0.0548	ENSMUSG00000036887.6		C1QA	complement C1q A chain	Extracellular Space	other
76.662	0.961	0.00161	0.0548	ENSMUSG00000024737.3		SLC15A3	solute carrier family 15 member 3	Cytoplasm	transporter
51.556	0.875	0.00164	0.0556	ENSMUSG00000024664.6		FADS3	fatty acid desaturase 3	Plasma Membrane	enzyme
417.923	0.501	0.00165	0.0557	ENSMUSG00000039910.11		CITED2	Cbp/p300 interacting transactivator with Glu/Asp rich carboxy-terminal domain 2	Nucleus	transcription regulator
3562.81	0.389	0.00165	0.0558	ENSMUSG00000053617.13		SH3PXD2A	SH3 and PX domains 2A	Cytoplasm	other
23.738	0.023	0.00166	0.0559	ENSMUSG00000028427.14		AQP7	aquaporin 7	Plasma Membrane	transporter
142.657	-0.855	0.00166	0.0559	ENSMUSG00000037725.9		CKAP2	cytoskeleton associated protein 2	Cytoplasm	other
6811.57	0.531	0.00166	0.0559	ENSMUSG00000019929.17		DCN	decorin	Extracellular Space	other
770.191	0.514	0.0017	0.0569	ENSMUSG00000014329.15		BICC1	BicC family RNA binding protein 1	Other	other
24.051	1.583	0.0017	0.0569	ENSMUSG00000000440.13		PPARG	peroxisome proliferator activated receptor gamma	Nucleus	ligand-dependent nuclear receptor	T3D-959, peroxisome proliferator-activated receptor gamma agonist, glimepiride/rosiglitazone, bezafibrate, ajulemic acid, clopidogrel/telmisartan, pioglitazone, balsalazide, metformin/rosiglitazone/sulfonylurea, metformin/pioglitazone/sulfonylurea, PPAR gamma inhibitor, inolitazone, telmisartan, INS/metformin/pioglitazone, exenatide/INS/pioglitazone, rosiglitazone, alogliptin/metformin/pioglitazo…
60.461	-0.877	0.00171	0.0571	ENSMUSG00000014725.17		ADAM28	ADAM metallopeptidase domain 28	Plasma Membrane	peptidase
159.433	-0.487	0.00173	0.0576	ENSMUSG00000041491.9		CEP78	centrosomal protein 78	Cytoplasm	other
538.314	0.584	0.00175	0.0578	ENSMUSG00000025316.17		BANP	BTG3 associated nuclear protein	Nucleus	other
219.449	-0.751	0.00174	0.0578	ENSMUSG00000116812.2	D	Gm2792/Gm2808	tubby like protein 4 pseudogene	Other	other
72.037	0.925	0.00174	0.0578	ENSMUSG00000104476.2		Gm38211		Other	other
1481.76	0.558	0.00175	0.0578	ENSMUSG00000036446.6		LUM	lumican	Extracellular Space	other
8.362	0.04	0.00174	0.0578	ENSMUSG00000042306.12		S100A14	S100 calcium binding protein A14	Cytoplasm	other
321.953	0.657	0.00177	0.0581	ENSMUSG00000035697.15		ARHGAP45	Rho GTPase activating protein 45	Cytoplasm	transporter
53.178	0.776	0.00178	0.0581	ENSMUSG00000071714.8		Csf2rb2	colony stimulating factor 2 receptor, beta 2, low-affinity (granulocyte-macrophage)	Plasma Membrane	other
262.049	-0.529	0.00178	0.0581	ENSMUSG00000121342.1		ENSMUSG00000121342		Other	other
207.448	-0.444	0.00177	0.0581	ENSMUSG00000028246.14		FAXC	failed axon connections homolog, metaxin like GST domain containing	Other	other
41.053	-0.014	0.00177	0.0581	ENSMUSG00000032226.6		GCNT3	glucosaminyl (N-acetyl) transferase 3, mucin type	Plasma Membrane	enzyme
374.133	-0.461	0.00178	0.0581	ENSMUSG00000043065.13		SPICE1	spindle and centriole associated protein 1	Cytoplasm	other
10.546	-0.091	0.00178	0.0582	ENSMUSG00000121227.1		ENSMUSG00000121227		Other	other
15.404	1.137	0.00179	0.0583	ENSMUSG00000027102.5		HOXD8	homeobox D8	Nucleus	transcription regulator
113.14	0.865	0.0018	0.0584	ENSMUSG00000078920.4		Ifi47	interferon gamma inducible protein 47	Cytoplasm	other
62.157	0.116	0.0018	0.0585	ENSMUSG00000091345.11		COL6A5	collagen type VI alpha 5 chain	Extracellular Space	other
1282.65	0.451	0.00181	0.0585	ENSMUSG00000023886.11		SMOC2	SPARC related modular calcium binding 2	Extracellular Space	other
71.215	0.836	0.00183	0.0593	ENSMUSG00000001493.10		MEOX1	mesenchyme homeobox 1	Nucleus	transcription regulator
1761	-0.384	0.00185	0.0597	ENSMUSG00000031939.17		TAF1D	TATA-box binding protein associated factor, RNA polymerase I subunit D	Nucleus	other
1604.62	-0.26	0.00186	0.06	ENSMUSG00000036499.10		EEA1	early endosome antigen 1	Cytoplasm	other
16.632	1.631	0.00187	0.0603	ENSMUSG00000035373.3		Ccl7	C-C motif chemokine ligand 7	Extracellular Space	cytokine
83.185	0.737	0.00188	0.0605	ENSMUSG00000090523.3		GYPC	glycophorin C (Gerbich blood group)	Plasma Membrane	other
725.709	-0.556	0.0019	0.0607	ENSMUSG00000059898.10		DSC3	desmocollin 3	Plasma Membrane	other
38.955	0.769	0.0019	0.0607	ENSMUSG00000101320.2		Gm28529		Other	other
60.723	-0.685	0.00189	0.0607	ENSMUSG00000096847.3		TMEM151B	transmembrane protein 151B	Other	other
377.187	0.523	0.00191	0.0608	ENSMUSG00000037206.16		ISLR	immunoglobulin superfamily containing leucine rich repeat	Extracellular Space	other
118.909	0.759	0.00191	0.0608	ENSMUSG00000032690.17		Oas2	2'-5' oligoadenylate synthetase 2	Cytoplasm	enzyme
26.902	1.46	0.00191	0.0608	ENSMUSG00000044162.13		TNIP3	TNFAIP3 interacting protein 3	Cytoplasm	other
57.504	-0.136	0.00192	0.0609	ENSMUSG00000047642.16		C12orf56	chromosome 12 open reading frame 56	Other	other
231.236	0.55	0.00193	0.0609	ENSMUSG00000004609.12		CD33	CD33 molecule	Plasma Membrane	other	AMV564, [225Ac]-FPI-1434, arsenic trioxide/gemtuzumab ozogamicin/tretinoin, cytarabine/gemtuzumab ozogamicin, MP0533, cytarabine/daunorubicin/gemtuzumab ozogamicin/tretinoin, eluvixtamab, anti-CD33/CD3 bispecific antibody, gemtuzumab ozogamicin, BI 836858, AVE9633, anti-CD33 monoclonal antibody, cytarabine/daunorubicin/etoposide/gemtuzumab ozogamicin, IMGN779, JNJ-67571244, bismuth Bi213 monoclon…
8.784	-0.051	0.00192	0.0609	ENSMUSG00000114409.2		Gm9042	IK cytokine pseudogene	Other	other
66.892	0.894	0.00194	0.0611	ENSMUSG00000058163.15		Gm5431	predicted gene 5431	Other	other
395.316	-0.418	0.00194	0.0611	ENSMUSG00000062960.11		KDR	kinase insert domain receptor	Plasma Membrane	kinase	CHIR-265, midostaurin, PDGF receptor tyrosine kinase inhibitor V, apatinib, sorafenib/sulindac/sunitinib, kanitinib, brivanib, cabozantinib/crizotinib, imatinib/sunitinib, tanibirumab, axitinib, motesanib, pazopanib, tesevatinib, 5-azacytidine/sorafenib, XL999, JI 101, PF 00337210, HG-7-85-01, famitinib, telatinib, brivanib alaninate, SAR103168, henatinib, VEGFR2 inhibitor, pegdinetanib, rebastin…
252.385	0.662	0.00194	0.0611	ENSMUSG00000061119.8		PRCP	prolylcarboxypeptidase	Cytoplasm	peptidase
265.077	0.731	0.00196	0.0614	ENSMUSG00000047414.7		FLRT2	fibronectin leucine rich transmembrane protein 2	Plasma Membrane	other
885.564	-0.444	0.00196	0.0614	ENSMUSG00000000568.16		HNRNPD	heterogeneous nuclear ribonucleoprotein D	Nucleus	transcription regulator
4111.36	-0.36	0.00197	0.0618	ENSMUSG00000030110.14		RET	ret proto-oncogene	Plasma Membrane	kinase	filgrastim/imatinib, sorafenib/sulindac/sunitinib, cabozantinib/crizotinib, imatinib/sunitinib, cytarabine/imatinib/methotrexate, zeteletinib, motesanib, hydrocortisone/imatinib, pazopanib, 5-azacytidine/sorafenib, SY-5007, HG-7-85-01, RPI-1, ponatinib, imatinib, imatinib/rituximab, SKI-G-801, imatinib/nilotinib/pegintron, GSK3352589, SYHA1815, imatinib/nilotinib, FHND5071, decitabine/sorafenib, …
263.48	0.509	0.00201	0.0627	ENSMUSG00000044337.6		ACKR3	atypical chemokine receptor 3	Plasma Membrane	G-protein coupled receptor
327.303	0.311	0.00202	0.0629	ENSMUSG00000025171.3		UBTD1	ubiquitin domain containing 1	Other	other
221.084	0.708	0.00202	0.0629	ENSMUSG00000027962.15		VCAM1	vascular cell adhesion molecule 1	Plasma Membrane	transmembrane receptor
46.372	-0.101	0.00203	0.063	ENSMUSG00000113557.2		AC153143.2		Other	other
383.034	0.543	0.00203	0.063	ENSMUSG00000024862.17		KLC2	kinesin light chain 2	Cytoplasm	other
5395.98	-0.305	0.00203	0.063	ENSMUSG00000023977.16		UBR2	ubiquitin protein ligase E3 component n-recognin 2	Nucleus	enzyme
445.319	-0.312	0.00205	0.0632	ENSMUSG00000022840.10		ADCY5	adenylate cyclase 5	Plasma Membrane	enzyme
1328.52	0.509	0.00205	0.0632	ENSMUSG00000020241.14		COL6A2	collagen type VI alpha 2 chain	Extracellular Space	other	collagenase
33.637	1.01	0.00205	0.0632	ENSMUSG00000026357.4		RGS18	regulator of G protein signaling 18	Cytoplasm	enzyme
7.503	-0.024	0.00205	0.0632	ENSMUSG00000062296.9		TRANK1	tetratricopeptide repeat and ankyrin repeat containing 1	Nucleus	transcription regulator
1623.4	-0.249	0.00206	0.0633	ENSMUSG00000005580.12		ADCY9	adenylate cyclase 9	Plasma Membrane	enzyme
178.835	0.78	0.00207	0.0633	ENSMUSG00000027947.12		IL6R	interleukin 6 receptor	Plasma Membrane	transmembrane receptor	tocilizumab, sarilumab, satralizumab, methotrexate/tocilizumab, methotrexate/sarilumab
160.446	0.523	0.00208	0.0633	ENSMUSG00000035268.15		PKIG	cAMP-dependent protein kinase inhibitor gamma	Other	other
583.028	0.284	0.00209	0.0633	ENSMUSG00000035725.14		PRKX	protein kinase cAMP-dependent X-linked catalytic subunit	Cytoplasm	kinase
107.479	0.875	0.00208	0.0633	ENSMUSG00000019944.15		RHOBTB1	Rho related BTB domain containing 1	Cytoplasm	enzyme
3518.69	-0.293	0.00209	0.0633	ENSMUSG00000013275.10		SLC41A1	solute carrier family 41 member 1	Plasma Membrane	transporter
11.831	-0.03	0.00208	0.0633	ENSMUSG00000016150.16		TENM1	teneurin transmembrane protein 1	Plasma Membrane	transmembrane receptor
213.381	1.182	0.00208	0.0633	ENSMUSG00000014846.13		TPPP3	tubulin polymerization promoting protein family member 3	Cytoplasm	other
915.498	-0.053	0.0021	0.0636	ENSMUSG00000039801.8		CPLANE1	ciliogenesis and planar polarity effector complex subunit 1	Other	other
1696.98	-0.277	0.0021	0.0636	ENSMUSG00000001504.11		IRX2	iroquois homeobox 2	Nucleus	transcription regulator
29.745	1.401	0.00211	0.0637	ENSMUSG00000033826.11		DNAH8	dynein axonemal heavy chain 8	Cytoplasm	enzyme
1899.23	0.294	0.00213	0.0638	ENSMUSG00000002602.17		AXL	AXL receptor tyrosine kinase	Plasma Membrane	kinase	gilteritinib, adrixetinib, PF-07265807, KC1036, HH30134, mipasetamab uzoptirine, ONO-7475, SKI-G-801, bemcentinib, mecbotamab, CH5451098, bosutinib/rituximab, DP-3975, TT-00973, cabozantinib/nivolumab, INCB081776, SLC-391, bosutinib, tilvestamab, cabozantinib, humax-AXL-ADC, DS-1205c, bosutinib/imatinib, BPI-9016M, ningetinib, dubermatinib, sitravatinib, cabozantinib/tyrosine kinase inhibitor, RX…
58.362	1.139	0.00212	0.0638	ENSMUSG00000049265.9		KCNK3	potassium two pore domain channel subfamily K member 3	Plasma Membrane	ion channel	doxapram, nicorandil, amiodarone, halothane
34.036	0.015	0.00213	0.0638	ENSMUSG00000012705.17		RETN	resistin	Extracellular Space	other
885.082	0.369	0.00212	0.0638	ENSMUSG00000018740.15		SLC25A35	solute carrier family 25 member 35	Cytoplasm	other
13.461	1.35	0.00213	0.0638	ENSMUSG00000074607.12		TOX2	TOX high mobility group box family member 2	Nucleus	transcription regulator
23.131	1.058	0.00215	0.0643	ENSMUSG00000030587.6		C19orf33	chromosome 19 open reading frame 33	Nucleus	other
40.541	-0.84	0.00217	0.0644	ENSMUSG00000113695.2		9330159N22Rik	RIKEN cDNA 9330159N22 gene	Other	other
3098.57	-0.29	0.00216	0.0644	ENSMUSG00000049550.18		CLIP1	CAP-Gly domain containing linker protein 1	Cytoplasm	other
100.946	0.622	0.00216	0.0644	ENSMUSG00000028159.15		DAPP1	dual adaptor of phosphotyrosine and 3-phosphoinositides 1	Cytoplasm	other
229.444	0.706	0.00217	0.0644	ENSMUSG00000068699.13		FLNC	filamin C	Cytoplasm	other
43.689	-0.698	0.00218	0.0646	ENSMUSG00000109517.2		Gm44763		Other	other
380.037	-0.372	0.00218	0.0646	ENSMUSG00000053702.17		NEBL	nebulette	Plasma Membrane	other
492.284	0.413	0.00219	0.0648	ENSMUSG00000044768.17		MACIR	macrophage immunometabolism regulator	Cytoplasm	other
58.971	0.671	0.0022	0.0649	ENSMUSG00000066607.6		INSYN1	inhibitory synaptic factor 1	Plasma Membrane	other
549.46	-0.561	0.00221	0.0652	ENSMUSG00000110411.2		Gm45457		Other	other
16.277	1.374	0.00222	0.0654	ENSMUSG00000022225.8		CMA1	chymase 1	Cytoplasm	peptidase	fulacimstat
18.695	1.61	0.00226	0.0663	ENSMUSG00000052373.15		MPP3	MAGUK p55 scaffold protein 3	Plasma Membrane	kinase
17.889	1.189	0.00227	0.0665	ENSMUSG00000074676.3		FOXS1	forkhead box S1	Nucleus	transcription regulator
43.907	-0.853	0.00227	0.0665	ENSMUSG00000086925.2		Gm6286	ribosomal protein L7A pseudogene	Other	other
771.35	0.418	0.00229	0.0669	ENSMUSG00000029718.15		PCOLCE	procollagen C-endopeptidase enhancer	Extracellular Space	other
51.245	0.744	0.00229	0.067	ENSMUSG00000039377.8		HLX	H2.0 like homeobox	Nucleus	transcription regulator
3975.36	-0.345	0.00231	0.0673	ENSMUSG00000000567.6		SOX9	SRY-box transcription factor 9	Nucleus	transcription regulator
11.36	-0.053	0.00232	0.0675	ENSMUSG00000035211.11		XRRA1	X-ray radiation resistance associated 1	Cytoplasm	other
70.718	0.74	0.00237	0.0687	ENSMUSG00000015947.11		FCGR1A	Fc gamma receptor Ia	Plasma Membrane	transmembrane receptor	IGG (complex)
33.462	1.596	0.00238	0.069	ENSMUSG00000021319.8		SFRP4	secreted frizzled related protein 4	Plasma Membrane	transmembrane receptor
145.462	0.754	0.00239	0.0692	ENSMUSG00000033585.6		NDN	necdin, MAGE family member	Nucleus	transcription regulator
1327.07	-0.459	0.00241	0.0696	ENSMUSG00000041794.14		MYRIP	myosin VIIA and Rab interacting protein	Cytoplasm	other
532.82	0.372	0.00241	0.0696	ENSMUSG00000023048.14		PRR13	proline rich 13	Nucleus	other
602.043	-0.353	0.00243	0.0699	ENSMUSG00000029033.17		ACAP3	ArfGAP with coiled-coil, ankyrin repeat and PH domains 3	Nucleus	transcription regulator
134.058	0.679	0.00243	0.0699	ENSMUSG00000057596.14	D	Trim30a/Trim30d	tripartite motif-containing 30A	Cytoplasm	enzyme
57.706	0.738	0.00245	0.0703	ENSMUSG00000024084.9		QPCT	glutaminyl-peptide cyclotransferase	Cytoplasm	enzyme	varoglutamstat
275.078	0.624	0.00246	0.0705	ENSMUSG00000072620.4		Slfn2	schlafen 2	Cytoplasm	enzyme
105.094	0.859	0.00246	0.0705	ENSMUSG00000031561.17		TENM3	teneurin transmembrane protein 3	Plasma Membrane	other
1755.79	0.242	0.00248	0.0709	ENSMUSG00000011884.14		GLTP	glycolipid transfer protein	Cytoplasm	transporter
2236.08	0.287	0.00249	0.071	ENSMUSG00000027712.14		ANXA5	annexin A5	Plasma Membrane	transporter
10636.5	-0.27	0.00249	0.071	ENSMUSG00000020823.17		SEC14L1	SEC14 like lipid binding 1	Cytoplasm	transporter
401.177	0.446	0.00252	0.0717	ENSMUSG00000056737.15		CAPG	capping actin protein, gelsolin like	Nucleus	other
52.664	-0.605	0.00253	0.072	ENSMUSG00000036030.10		PRTG	protogenin	Extracellular Space	other
1946.33	-0.253	0.00255	0.0724	ENSMUSG00000031446.15		CUL4A	cullin 4A	Nucleus	enzyme
69.207	-0.672	0.00256	0.0724	ENSMUSG00000037126.17		PSD	pleckstrin and Sec7 domain containing	Cytoplasm	transporter
315.718	-0.328	0.00257	0.0725	ENSMUSG00000028093.16		ACP6	acid phosphatase 6, lysophosphatidic	Cytoplasm	phosphatase
66.744	-0.775	0.00256	0.0725	ENSMUSG00000020333.18		ACSL6	acyl-CoA synthetase long chain family member 6	Cytoplasm	enzyme
13.141	1.143	0.00258	0.0725	ENSMUSG00000052013.16		BTLA	B and T lymphocyte associated	Plasma Membrane	other	HFB200603, TAB004
86.189	-0.555	0.00258	0.0725	ENSMUSG00000120623.1		ENSMUSG00000120623		Other	other
33.248	0.895	0.00258	0.0725	ENSMUSG00000082292.4		Gm12250	predicted gene 12250	Cytoplasm	enzyme
141.895	0.752	0.00257	0.0725	ENSMUSG00000043613.9		Mmp3	matrix metallopeptidase 3	Extracellular Space	peptidase
67.591	0.945	0.00259	0.0725	ENSMUSG00000040016.17		PTGER3	prostaglandin E receptor 3	Plasma Membrane	G-protein coupled receptor	misoprostol, prostaglandin E2, prostaglandin E1, diclofenac/misoprostol, bimatoprost, bimatoprost/timolol
27.822	0.943	0.00261	0.0726	ENSMUSG00000027358.7		BMP2	bone morphogenetic protein 2	Extracellular Space	growth factor
501.055	0.982	0.0026	0.0726	ENSMUSG00000002944.16		CD36	CD36 molecule (CD36 blood group)	Plasma Membrane	transmembrane receptor	VT1021, zeaxanthin
1496.9	0.324	0.0026	0.0726	ENSMUSG00000074102.5		RBM15B	RNA binding motif protein 15B	Nucleus	other
963.754	0.453	0.00263	0.0731	ENSMUSG00000038521.18		C1s1	complement component 1, s subcomponent 1	Extracellular Space	peptidase
6.545	-0.022	0.00263	0.0732	ENSMUSG00000051527.12		USP29	ubiquitin specific peptidase 29	Other	peptidase
16.076	-1.51	0.00264	0.0733	ENSMUSG00000049630.7		C1QL3	complement C1q like 3	Extracellular Space	other
241.841	0.509	0.00265	0.0735	ENSMUSG00000032332.18		COL12A1	collagen type XII alpha 1 chain	Extracellular Space	other	collagenase
70.336	0.658	0.00265	0.0735	ENSMUSG00000027932.15		SLC27A3	solute carrier family 27 member 3	Cytoplasm	transporter
1132.84	-0.451	0.00268	0.074	ENSMUSG00000030337.17		VAMP1	vesicle associated membrane protein 1	Cytoplasm	transporter	botulinum toxin type B
61.314	-0.752	0.00269	0.0744	ENSMUSG00000117042.2		2700054A10Rik	RIKEN cDNA 2700054A10 gene	Other	other
3858.12	0.305	0.0027	0.0744	ENSMUSG00000040128.10		PNRC1	proline rich nuclear receptor coactivator 1	Nucleus	other
203.441	-0.41	0.00272	0.0749	ENSMUSG00000020646.18		MBOAT2	membrane bound O-acyltransferase domain containing 2	Cytoplasm	enzyme
7186.02	-0.203	0.00274	0.0754	ENSMUSG00000004980.17		HNRNPA2B1	heterogeneous nuclear ribonucleoprotein A2/B1	Nucleus	other
522.606	0.57	0.00275	0.0755	ENSMUSG00000031673.7		CDH11	cadherin 11	Plasma Membrane	other
44.967	1.16	0.00276	0.0755	ENSMUSG00000028859.15		CSF3R	colony stimulating factor 3 receptor	Plasma Membrane	transmembrane receptor	cytarabine/etoposide/filgrastim/idarubicin, cytarabine/fludarabine phosphate/oxaliplatin/pegfilgrastim/rituximab, clofarabine/cytarabine/filgrastim/idarubicin, clofarabine/filgrastim/idarubicin, filgrastim/imatinib, efbemalenograstim alfa, cladribine/cytarabine/filgrastim/idarubicin/plerixafor, cytarabine/filgrastim/fludarabine phosphate/imatinib, dasatinib/filgrastim, cytarabine/filgrastim/fluda…
242.951	0.755	0.00277	0.0756	ENSMUSG00000027009.19		ITGA4	integrin subunit alpha 4	Plasma Membrane	transmembrane receptor	natalizumab, vedolizumab
4673.74	-0.322	0.00277	0.0756	ENSMUSG00000009628.15		TEX15	testis expressed 15, meiosis and synapsis associated	Extracellular Space	other
320.875	0.695	0.00278	0.0758	ENSMUSG00000045658.17		PID1	phosphotyrosine interaction domain containing 1	Cytoplasm	other
5313.99	-0.259	0.00279	0.0759	ENSMUSG00000022419.17		DEPTOR	DEP domain containing MTOR interacting protein	Cytoplasm	other
17.146	1.028	0.00284	0.0768	ENSMUSG00000082762.2		Gm12366	ribosomal protein S2 pseudogene	Other	other
114.268	-0.611	0.00284	0.0768	ENSMUSG00000022187.3		Gm5546	predicted gene 5546	Other	other
234.612	0.732	0.00283	0.0768	ENSMUSG00000024300.18		MYO1F	myosin IF	Cytoplasm	other
153.098	0.675	0.00283	0.0768	ENSMUSG00000039316.15		RFTN1	raftlin, lipid raft linker 1	Plasma Membrane	other
166.514	0.569	0.00285	0.0771	ENSMUSG00000022893.15		ADAMTS1	ADAM metallopeptidase with thrombospondin type 1 motif 1	Extracellular Space	peptidase
9825.15	-0.36	0.00288	0.0776	ENSMUSG00000027376.16		PROM2	prominin 2	Plasma Membrane	transmembrane receptor
160.745	-0.54	0.00288	0.0776	ENSMUSG00000100826.7		SNHG14	small nucleolar RNA host gene 14	Other	other
1061	0.533	0.00291	0.0777	ENSMUSG00000036905.9		C1QB	complement C1q B chain	Extracellular Space	other
92.25	0.482	0.00289	0.0777	ENSMUSG00000091648.3		C2CD4D	C2 calcium dependent domain containing 4D	Other	other
1178.91	0.457	0.00291	0.0777	ENSMUSG00000090877.4		Hspa1b	heat shock protein 1B	Cytoplasm	enzyme
32.981	-0.121	0.00292	0.0777	ENSMUSG00000054256.12		MSI1	musashi RNA binding protein 1	Cytoplasm	other
1464.98	-0.395	0.00289	0.0777	ENSMUSG00000024589.19		NEDD4L	NEDD4 like E3 ubiquitin protein ligase	Cytoplasm	enzyme
28.608	0.892	0.0029	0.0777	ENSMUSG00000041481.18	D	Serpina3g (includes others)	serine (or cysteine) peptidase inhibitor, clade A, member 3G	Cytoplasm	other
3714.09	-0.228	0.00291	0.0777	ENSMUSG00000027365.15		TRPM7	transient receptor potential cation channel subfamily M member 7	Plasma Membrane	kinase
367.23	0.497	0.00294	0.0779	ENSMUSG00000043391.11		C3orf70	chromosome 3 open reading frame 70	Other	other
189.23	0.54	0.00296	0.0779	ENSMUSG00000045954.8		CAVIN2	caveolae associated protein 2	Plasma Membrane	other
22.381	1.35	0.00292	0.0779	ENSMUSG00000031283.18		CHRDL1	chordin like 1	Extracellular Space	other
350.457	0.416	0.00297	0.0779	ENSMUSG00000034449.8		DHRS11	dehydrogenase/reductase 11	Other	enzyme
44.126	-0.691	0.00294	0.0779	ENSMUSG00000037188.8		GRHL3	grainyhead like transcription factor 3	Nucleus	transcription regulator
6588.46	0.307	0.00296	0.0779	ENSMUSG00000028763.19		HSPG2	heparan sulfate proteoglycan 2	Extracellular Space	enzyme
1756.54	-0.284	0.00297	0.0779	ENSMUSG00000038141.12		TMEM181	transmembrane protein 181	Other	other
397.162	-0.342	0.00294	0.0779	ENSMUSG00000028653.17		TRIT1	tRNA isopentenyltransferase 1	Cytoplasm	enzyme
1106.87	-0.237	0.00297	0.0779	ENSMUSG00000037300.20		TTC13	tetratricopeptide repeat domain 13	Other	other
28.598	1.148	0.00296	0.0779	ENSMUSG00000024076.11		VIT	vitrin	Extracellular Space	other
399.244	-0.326	0.00295	0.0779	ENSMUSG00000059142.17		Zfp945	zinc finger protein 945	Other	other
1857.4	-0.313	0.00299	0.0784	ENSMUSG00000052539.16		MAGI3	membrane associated guanylate kinase, WW and PDZ domain containing 3	Cytoplasm	kinase
2251.43	-0.411	0.00302	0.0788	ENSMUSG00000021097.16		CLMN	calmin	Cytoplasm	other
1290.84	-0.421	0.00303	0.0788	ENSMUSG00000041112.18		ELMO1	engulfment and cell motility 1	Cytoplasm	other
724.465	-0.465	0.00301	0.0788	ENSMUSG00000055373.9		FUT9	fucosyltransferase 9	Cytoplasm	enzyme
13.846	-0.009	0.00303	0.0788	ENSMUSG00000056812.15		ST8SIA3	ST8 alpha-N-acetyl-neuraminide alpha-2,8-sialyltransferase 3	Cytoplasm	enzyme
31.557	0.867	0.00303	0.0788	ENSMUSG00000035045.18		ZC3H12B	zinc finger CCCH-type containing 12B	Other	other
575.403	-0.511	0.00304	0.0789	ENSMUSG00000028542.18		SLC6A9	solute carrier family 6 member 9	Plasma Membrane	transporter
374.179	0.321	0.00305	0.0791	ENSMUSG00000079110.13		CAPN3	calpain 3	Cytoplasm	peptidase
600.63	0.531	0.00309	0.0799	ENSMUSG00000079523.9		TMSB10	thymosin beta 10	Cytoplasm	other
14.33	-0.073	0.00311	0.08	ENSMUSG00000101089.3		2610016A17Rik	RIKEN cDNA 2610016A17 gene	Other	other
3454.68	-0.261	0.00311	0.08	ENSMUSG00000053754.15		CHD8	chromodomain helicase DNA binding protein 8	Nucleus	enzyme
2075.04	-0.381	0.00311	0.08	ENSMUSG00000038776.14		EPHX1	epoxide hydrolase 1	Cytoplasm	peptidase
121.976	0.673	0.00311	0.08	ENSMUSG00000024678.7	D	Ms4a4c (includes others)	membrane-spanning 4-domains, subfamily A, member 4C	Plasma Membrane	other
417.76	0.397	0.0031	0.08	ENSMUSG00000020773.12		TRIM47	tripartite motif containing 47	Cytoplasm	enzyme
1078.68	-0.283	0.00312	0.0802	ENSMUSG00000025006.19		SORBS1	sorbin and SH3 domain containing 1	Plasma Membrane	other
79.941	0.589	0.00313	0.0803	ENSMUSG00000038463.9		OLFML2B	olfactomedin like 2B	Extracellular Space	other
9.758	-0.05	0.00315	0.0807	ENSMUSG00000023013.6		AQP2	aquaporin 2	Plasma Membrane	transporter
403.354	-0.294	0.00317	0.0811	ENSMUSG00000033166.12		DIS3	DIS3 homolog, exosome endoribonuclease and 3'-5' exoribonuclease	Nucleus	enzyme
57.556	1.058	0.00319	0.0815	ENSMUSG00000024679.11		Ms4a6d	membrane-spanning 4-domains, subfamily A, member 6D	Cytoplasm	other
33.032	-0.049	0.00321	0.0818	ENSMUSG00000107928.2		Gm45140		Other	other
279.8	-0.672	0.00323	0.0819	ENSMUSG00000025815.15		DHTKD1	dehydrogenase E1 and transketolase domain containing 1	Cytoplasm	enzyme
910.875	0.432	0.00323	0.0819	ENSMUSG00000019278.6		DPEP1	dipeptidase 1	Cytoplasm	peptidase	cilastatin
148.306	-0.488	0.00323	0.0819	ENSMUSG00000101335.2		Gm28229		Other	other
6274.82	-0.353	0.00323	0.0819	ENSMUSG00000020044.14		TIMP3	TIMP metallopeptidase inhibitor 3	Extracellular Space	other
308.594	-0.378	0.00326	0.0825	ENSMUSG00000051177.17		PLCB1	phospholipase C beta 1	Cytoplasm	enzyme
24939.6	0.334	0.00326	0.0825	ENSMUSG00000008348.10		UBC	ubiquitin C	Cytoplasm	enzyme
62.601	-0.696	0.00329	0.083	ENSMUSG00000104501.2		Gm37736		Other	other
969.787	-0.267	0.0033	0.0831	ENSMUSG00000032178.15		ILF3	interleukin enhancer binding factor 3	Nucleus	transcription regulator
2212.1	0.236	0.00332	0.0833	ENSMUSG00000002957.12		AP2A2	adaptor related protein complex 2 subunit alpha 2	Cytoplasm	transporter
301.714	0.43	0.00332	0.0833	ENSMUSG00000090946.4		CCDC71L	coiled-coil domain containing 71 like	Other	other
241.037	0.428	0.00333	0.0833	ENSMUSG00000050910.6		CDR2L	cerebellar degeneration related protein 2 like	Other	other
144.151	0.833	0.00333	0.0833	ENSMUSG00000023092.17		FHL1	four and a half LIM domains 1	Cytoplasm	other
190.672	-0.326	0.00333	0.0833	ENSMUSG00000036890.14		GTDC1	glycosyltransferase like domain containing 1	Other	enzyme
437.451	-0.395	0.00333	0.0833	ENSMUSG00000039096.11		RSAD1	radical S-adenosyl methionine domain containing 1	Cytoplasm	other
286.408	-0.513	0.00333	0.0833	ENSMUSG00000041831.18		SYTL3	synaptotagmin like 3	Cytoplasm	other
13.376	1.369	0.00337	0.084	ENSMUSG00000062319.3		Gm10115		Other	other
1221.93	0.451	0.00337	0.084	ENSMUSG00000002900.18		LAMB1	laminin subunit beta 1	Extracellular Space	other
2400.28	0.444	0.0034	0.0846	ENSMUSG00000019899.18		LAMA2	laminin subunit alpha 2	Extracellular Space	other
305.972	0.586	0.00341	0.0848	ENSMUSG00000031239.6		ITM2A	integral membrane protein 2A	Plasma Membrane	other
307.633	1.6	0.00342	0.0849	ENSMUSG00000062515.4		FABP4	fatty acid binding protein 4	Cytoplasm	transporter
17.564	-0.082	0.00343	0.0849	ENSMUSG00000097215.2		Gm26550	predicted gene, 26550	Other	other
106.976	-0.534	0.00343	0.0849	ENSMUSG00000051984.14		SEC31B	SEC31 homolog B, COPII coat complex component	Cytoplasm	other
785.369	0.222	0.00344	0.085	ENSMUSG00000024947.18		MEN1	menin 1	Nucleus	transcription regulator	DS-1594b, BMF-219, DSP-5336, revumenib
274.181	0.587	0.00352	0.0868	ENSMUSG00000025355.8		MMP19	matrix metallopeptidase 19	Extracellular Space	peptidase	marimastat
1184.33	-0.336	0.00355	0.0874	ENSMUSG00000000340.11		DBT	dihydrolipoamide branched chain transacylase E2	Cytoplasm	enzyme
171.019	0.711	0.00356	0.0876	ENSMUSG00000020638.9		CMPK2	cytidine/uridine monophosphate kinase 2	Cytoplasm	kinase
737.195	0.417	0.00358	0.088	ENSMUSG00000014226.11		CACYBP	calcyclin binding protein	Nucleus	other
73.25	0.92	0.00358	0.088	ENSMUSG00000034028.17		CD226	CD226 molecule	Plasma Membrane	other	LY3435151
212.771	0.552	0.0036	0.0881	ENSMUSG00000029778.13		ADCYAP1R1	ADCYAP receptor type I	Plasma Membrane	G-protein coupled receptor
556.581	0.811	0.0036	0.0881	ENSMUSG00000073418.5	D	C4a/C4b	complement C4B (Chido blood group)	Extracellular Space	other
58.465	0.649	0.00361	0.0882	ENSMUSG00000032184.6		LYSMD2	LysM domain containing 2	Other	other
254.827	-0.36	0.00363	0.0887	ENSMUSG00000085743.2		8430419K02Rik		Other	other
123.398	0.759	0.00366	0.0891	ENSMUSG00000032470.18		MRAS	muscle RAS oncogene homolog	Plasma Membrane	enzyme
31.282	0.952	0.00373	0.0907	ENSMUSG00000022667.19		CD200R1	CD200 receptor 1	Plasma Membrane	transmembrane receptor	daridorexant, 23ME-00610
92.105	-0.576	0.00373	0.0907	ENSMUSG00000028262.14	D	Clca3a1/Clca3a2	chloride channel accessory 3A1	Plasma Membrane	ion channel
163.618	-0.598	0.00378	0.0912	ENSMUSG00000032773.10		CHRM1	cholinergic receptor muscarinic 1	Plasma Membrane	G-protein coupled receptor	cisatracurium, metoclopramide, dexamethasone/olanzapine, dicyclomine, beclomethasone dipropionate/formoterol/glycopyrrolate, cevimeline, olanzapine, aclidinium/formoterol, atropine/pralidoxime, acetylcholine, succinylcholine, brompheniramine, umeclidinium, mepenzolic acid, propantheline, orphenadrine, aspirin/caffeine/orphenadrine, corticosteroid/glycopyrrolate, tolterodine, trihexyphenidyl, chlo…
964.424	-0.257	0.00376	0.0912	ENSMUSG00000025981.14		COQ10B	coenzyme Q10B	Cytoplasm	other
156.024	-0.549	0.00378	0.0912	ENSMUSG00000104114.2		Gm37297		Other	other
240.598	0.507	0.00376	0.0912	ENSMUSG00000031381.17		PIGA	phosphatidylinositol glycan anchor biosynthesis class A	Cytoplasm	enzyme
985.467	0.246	0.00378	0.0912	ENSMUSG00000008305.20		Tle1	transducin-like enhancer of split 1	Nucleus	transcription regulator
82.098	-0.507	0.0038	0.0914	ENSMUSG00000121760.1		ENSMUSG00000121760		Other	other
2094.41	-0.371	0.0038	0.0914	ENSMUSG00000027332.12		IVD	isovaleryl-CoA dehydrogenase	Cytoplasm	enzyme
12.235	-0.09	0.0038	0.0914	ENSMUSG00000052616.11		TERB1	telomere repeat binding bouquet formation protein 1	Nucleus	peptidase
64.38	-0.668	0.00382	0.0917	ENSMUSG00000072618.4		Gm10384	predicted gene 10384	Other	other
91.878	-0.102	0.00383	0.0919	ENSMUSG00000030228.21		PIK3C2G	phosphatidylinositol-4-phosphate 3-kinase catalytic subunit type 2 gamma	Cytoplasm	kinase
20.529	0.896	0.00386	0.0925	ENSMUSG00000049999.5		PPP1R3D	protein phosphatase 1 regulatory subunit 3D	Cytoplasm	phosphatase
48.518	-0.642	0.00388	0.0929	ENSMUSG00000034023.17		FANCD2	FA complementation group D2	Nucleus	other
46553.4	-0.612	0.00391	0.0933	ENSMUSG00000064358.1		MT-CO3	cytochrome c oxidase subunit III	Cytoplasm	enzyme
252.079	0.393	0.00391	0.0933	ENSMUSG00000032377.9		PLSCR4	phospholipid scramblase 4	Plasma Membrane	enzyme
5.883	-0.039	0.00393	0.0936	ENSMUSG00000083772.2		Gm15566	ribosomal protein L19 pseudogene	Other	other
476.168	0.324	0.00393	0.0936	ENSMUSG00000030042.16		POLE4	DNA polymerase epsilon 4, accessory subunit	Nucleus	enzyme	bortezomib/cladribine/rituximab, cladribine/cytarabine/decitabine, cladribine/cytarabine/filgrastim/idarubicin, cladribine/cytarabine/filgrastim/idarubicin/plerixafor, cladribine/recombinant interferon, cladribine, cladribine/cytarabine/filgrastim, cladribine/cytarabine/filgrastim/mitoxantrone, cladribine/cytarabine/daunorubicin, cladribine/rituximab, cladribine/peginterferon alfa-2a
164.88	-0.68	0.00396	0.0938	ENSMUSG00000023011.9		FAIM2	Fas apoptotic inhibitory molecule 2	Plasma Membrane	other
434.84	0.517	0.00395	0.0938	ENSMUSG00000036334.13		IGSF10	immunoglobulin superfamily member 10	Extracellular Space	other
169.11	0.679	0.00396	0.0938	ENSMUSG00000040723.15		RCSD1	RCSD domain containing 1	Other	other
136.898	-0.388	0.00398	0.0941	ENSMUSG00000079260.4		TMPPE	transmembrane protein with metallophosphoesterase domain	Other	other
52.278	0.764	0.00399	0.0943	ENSMUSG00000035799.7		TWIST1	twist family bHLH transcription factor 1	Nucleus	transcription regulator
741.556	-0.426	0.004	0.0945	ENSMUSG00000025418.8		BSND	barttin CLCNK type accessory subunit beta	Plasma Membrane	ion channel
858.222	-0.211	0.00403	0.095	ENSMUSG00000031575.19		ASH2L	ASH2 like, histone lysine methyltransferase complex subunit	Nucleus	transcription regulator
885.23	-0.275	0.00403	0.0951	ENSMUSG00000027433.6		XRN2	5'-3' exoribonuclease 2	Nucleus	enzyme
239.122	-0.367	0.00407	0.0954	ENSMUSG00000034768.5		ASB16	ankyrin repeat and SOCS box containing 16	Cytoplasm	other
3480.94	-0.27	0.00409	0.0954	ENSMUSG00000024900.6		CPT1A	carnitine palmitoyltransferase 1A	Cytoplasm	enzyme	perhexiline
4414.51	0.374	0.00406	0.0954	ENSMUSG00000035530.14		EIF1	eukaryotic translation initiation factor 1	Cytoplasm	translation regulator
36.049	-0.677	0.00408	0.0954	ENSMUSG00000082454.4		Gm12183	DEAD (Asp-Glu-Ala-Asp) box polypeptide 5 pseudogene	Other	other
24.905	0.919	0.00409	0.0954	ENSMUSG00000049723.15		MMP12	matrix metallopeptidase 12	Extracellular Space	peptidase	marimastat
30.881	0.667	0.00406	0.0954	ENSMUSG00000031070.16		MRGPRF	MAS related GPR family member F	Plasma Membrane	G-protein coupled receptor
138.897	0.78	0.00407	0.0954	ENSMUSG00000024677.14		Ms4a6b	membrane-spanning 4-domains, subfamily A, member 6B	Cytoplasm	other
1538.29	0.311	0.00409	0.0954	ENSMUSG00000061983.8		RPS12	ribosomal protein S12	Cytoplasm	other	neomycin
1911.31	-0.292	0.00413	0.0957	ENSMUSG00000015143.16		ACTN1	actinin alpha 1	Nucleus	transcription regulator
186.022	0.652	0.00413	0.0957	ENSMUSG00000031103.13		ELF4	E74 like ETS transcription factor 4	Nucleus	transcription regulator
6.15	-0.053	0.00415	0.0957	ENSMUSG00000106501.2		Gm42711		Other	other
199.487	0.703	0.00412	0.0957	ENSMUSG00000024529.15		LOX	lysyl oxidase	Extracellular Space	enzyme	PXS-5505, copper
109.707	0.654	0.00414	0.0957	ENSMUSG00000022090.11		PDLIM2	PDZ and LIM domain 2	Cytoplasm	other
24.129	0.796	0.00415	0.0957	ENSMUSG00000051354.15		SAMD3	sterile alpha motif domain containing 3	Other	other
790.815	-0.238	0.00413	0.0957	ENSMUSG00000022231.11		SEMA5A	semaphorin 5A	Plasma Membrane	transmembrane receptor
287.978	0.55	0.00414	0.0957	ENSMUSG00000027322.12		SIGLEC1	sialic acid binding Ig like lectin 1	Plasma Membrane	other
35.107	-0.643	0.00411	0.0957	ENSMUSG00000028391.17		WDR31	WD repeat domain 31	Other	peptidase
147.648	0.546	0.00416	0.0959	ENSMUSG00000069171.15		NR2F1	nuclear receptor subfamily 2 group F member 1	Nucleus	ligand-dependent nuclear receptor
10.514	-0.066	0.00419	0.0964	ENSMUSG00000069670.10		NKAIN2	sodium/potassium transporting ATPase interacting 2	Plasma Membrane	other
12.106	0.069	0.00422	0.0968	ENSMUSG00000104524.2		Gm37333		Other	other
92.853	0.749	0.00423	0.0968	ENSMUSG00000034041.6		LYL1	LYL1 basic helix-loop-helix family member	Nucleus	transcription regulator
175.384	0.438	0.00423	0.0968	ENSMUSG00000040624.19		PLEKHG1	pleckstrin homology and RhoGEF domain containing G1	Extracellular Space	other
7656.07	-0.257	0.00422	0.0968	ENSMUSG00000046062.6		PPP1R15B	protein phosphatase 1 regulatory subunit 15B	Cytoplasm	phosphatase
10.871	0.052	0.00431	0.0973	ENSMUSG00000078639.2		C1orf87	chromosome 1 open reading frame 87	Extracellular Space	other
1161.72	0.294	0.00434	0.0973	ENSMUSG00000019659.9		CCDC12	coiled-coil domain containing 12	Nucleus	other
17.749	-0.09	0.00428	0.0973	ENSMUSG00000022321.16		CDH10	cadherin 10	Plasma Membrane	other
1221.34	0.648	0.00431	0.0973	ENSMUSG00000030208.16		EMP1	epithelial membrane protein 1	Plasma Membrane	other
99.982	-0.464	0.00433	0.0973	ENSMUSG00000047658.7		GAL3ST3	galactose-3-O-sulfotransferase 3	Cytoplasm	enzyme
83.306	-0.115	0.00434	0.0973	ENSMUSG00000103761.2		Gm37859		Other	other
55.266	0.595	0.00433	0.0973	ENSMUSG00000060639.6		H4C9	H4 clustered histone 9	Nucleus	other
32.73	0.874	0.00434	0.0973	ENSMUSG00000029061.3		MMP23B	matrix metallopeptidase 23B	Extracellular Space	peptidase
702.764	-0.319	0.00429	0.0973	ENSMUSG00000051329.14		NUP160	nucleoporin 160	Nucleus	other
3230.8	0.327	0.00431	0.0973	ENSMUSG00000030122.14		PTMS	parathymosin	Nucleus	other
202.014	0.658	0.00433	0.0973	ENSMUSG00000052688.13		RAB7B	RAB7B, member RAS oncogene family	Cytoplasm	peptidase
414.977	-0.37	0.00434	0.0973	ENSMUSG00000061536.14		SEC22C	SEC22 homolog C, vesicle trafficking protein	Cytoplasm	other
2716.61	-0.255	0.00433	0.0973	ENSMUSG00000022696.18		SIDT1	SID1 transmembrane family member 1	Cytoplasm	other
1463.94	-0.318	0.00431	0.0973	ENSMUSG00000058921.4		SLC10A5	solute carrier family 10 member 5	Other	other
363.387	0.443	0.00433	0.0973	ENSMUSG00000035208.17	D	Slfn8/Slfn9	schlafen 8	Nucleus	enzyme
1046.03	0.259	0.00434	0.0973	ENSMUSG00000042364.12		SNX18	sorting nexin 18	Cytoplasm	transporter
1465.11	0.296	0.00439	0.098	ENSMUSG00000002107.20		CELF2	CUGBP Elav-like family member 2	Nucleus	other
647.943	-0.297	0.00439	0.098	ENSMUSG00000028894.19		INPP5B	inositol polyphosphate-5-phosphatase B	Plasma Membrane	phosphatase
8.563	0.025	0.00438	0.098	ENSMUSG00000067768.13	D	Xlr4c (includes others)	X-linked lymphocyte-regulated 4C	Nucleus	other
40.731	0.645	0.00439	0.0981	ENSMUSG00000034839.6		LARP6	La ribonucleoprotein 6, translational regulator	Cytoplasm	other
316.963	-0.413	0.00441	0.0983	ENSMUSG00000032854.13		UGT8	UDP glycosyltransferase 8	Cytoplasm	enzyme
92.686	0.675	0.00442	0.0984	ENSMUSG00000031101.7		SASH3	SAM and SH3 domain containing 3	Cytoplasm	other
95.79	0.629	0.00444	0.0988	ENSMUSG00000029925.14		TBXAS1	thromboxane A synthase 1	Plasma Membrane	enzyme	ridogrel, dazmegrel
218.64	0.609	0.00447	0.0992	ENSMUSG00000034595.18		PPP1R18	protein phosphatase 1 regulatory subunit 18	Other	other
235.348	-0.299	0.0045	0.0998	ENSMUSG00000015653.14		STEAP2	STEAP2 metalloreductase	Plasma Membrane	enzyme
20.712	-0.037	0.00455	0.1	ENSMUSG00000020431.6		ADCY1	adenylate cyclase 1	Plasma Membrane	enzyme
1090.03	-0.276	0.00455	0.1	ENSMUSG00000053279.9		Aldh1a1	aldehyde dehydrogenase family 1, subfamily A1	Cytoplasm	enzyme
249.635	-0.527	0.00455	0.1	ENSMUSG00000089706.9		B230216N24Rik		Other	other
49.816	-0.123	0.00454	0.1	ENSMUSG00000105632.2		Gm43272		Other	other
311.371	0.405	0.00454	0.1	ENSMUSG00000019838.12		SLC16A10	solute carrier family 16 member 10	Plasma Membrane	transporter
307.067	0.293	0.00459	0.101	ENSMUSG00000038000.11		ACD	ACD shelterin complex subunit and telomerase recruitment factor	Nucleus	other
50.796	-0.163	0.00459	0.101	ENSMUSG00000037032.18		APBB1	amyloid beta precursor protein binding family B member 1	Cytoplasm	transcription regulator
12.728	0.048	0.00459	0.101	ENSMUSG00000038155.12	D	Gstp1 (includes others)	glutathione S-transferase, pi 1	Cytoplasm	enzyme
54.242	0.65	0.00463	0.101	ENSMUSG00000079852.5	D	Klra4 (includes others)	killer cell lectin-like receptor, subfamily A, member 4	Plasma Membrane	transmembrane receptor
115.334	0.47	0.00462	0.101	ENSMUSG00000021411.17		PXDC1	PX domain containing 1	Other	other
1130.75	-0.371	0.00461	0.101	ENSMUSG00000063975.14		Slco1a5	solute carrier organic anion transporter family, member 1a5	Plasma Membrane	transporter
2467.01	0.273	0.00459	0.101	ENSMUSG00000030189.16		YBX3	Y-box binding protein 3	Nucleus	transcription regulator
198.13	0.628	0.00465	0.102	ENSMUSG00000024965.10		FERMT3	FERM domain containing kindlin 3	Cytoplasm	enzyme
52.393	0.677	0.00467	0.102	ENSMUSG00000021130.9		GALNT16	polypeptide N-acetylgalactosaminyltransferase 16	Cytoplasm	enzyme
8.869	-0.057	0.0047	0.102	ENSMUSG00000005640.13		INSRR	insulin receptor related receptor	Plasma Membrane	kinase
1580.32	-0.329	0.00467	0.102	ENSMUSG00000052512.19		NAV2	neuron navigator 2	Nucleus	enzyme
49.869	0.72	0.00471	0.102	ENSMUSG00000021719.10		RGS7BP	regulator of G protein signaling 7 binding protein	Cytoplasm	other
1298.97	-0.257	0.0047	0.102	ENSMUSG00000061455.14		STX17	syntaxin 17	Plasma Membrane	transporter
40.515	0.708	0.00472	0.102	ENSMUSG00000032419.9		TBX18	T-box transcription factor 18	Nucleus	transcription regulator
93.046	-0.488	0.00471	0.102	ENSMUSG00000072763.3		Zfp1007	zinc finger protein 1007	Nucleus	transcription regulator
1396.71	0.371	0.00477	0.103	ENSMUSG00000038539.16		ATF5	activating transcription factor 5	Nucleus	transcription regulator
424.96	0.821	0.00475	0.103	ENSMUSG00000024087.5		CYP1B1	cytochrome P450 family 1 subfamily B member 1	Cytoplasm	enzyme
10.119	-0.043	0.00482	0.103	ENSMUSG00000120193.1		Gm36457		Other	other
210.479	-0.544	0.00475	0.103	ENSMUSG00000105933.2		Gm43260		Other	other
18.115	0.908	0.00482	0.103	ENSMUSG00000023982.9		GUCA1A	guanylate cyclase activator 1A	Cytoplasm	other
100.559	0.513	0.00481	0.103	ENSMUSG00000030074.10		GXYLT2	glucoside xylosyltransferase 2	Other	enzyme
55.833	0.911	0.00477	0.103	ENSMUSG00000031906.10		SMPD3	sphingomyelin phosphodiesterase 3	Cytoplasm	enzyme
218.207	0.382	0.00486	0.104	ENSMUSG00000043067.16		DPY19L1	dpy-19 like C-mannosyltransferase 1	Other	other
226.471	0.569	0.0049	0.105	ENSMUSG00000028599.11		TNFRSF1B	TNF receptor superfamily member 1B	Plasma Membrane	transmembrane receptor	BI-1808, HFB200301, SIM1811-03
4638.02	0.339	0.00497	0.106	ENSMUSG00000024661.8		FTH1	ferritin heavy chain 1	Cytoplasm	enzyme
891.945	-0.319	0.00496	0.106	ENSMUSG00000028634.18		HIVEP3	HIVEP zinc finger 3	Nucleus	transcription regulator
841.256	0.218	0.00494	0.106	ENSMUSG00000079557.12		MARCHF2	membrane associated ring-CH-type finger 2	Cytoplasm	enzyme
2162.43	-0.308	0.00499	0.106	ENSMUSG00000058173.13		SMCO4	single-pass membrane protein with coiled-coil domains 4	Other	other
1281.39	-0.206	0.00493	0.106	ENSMUSG00000039568.7		UBALD1	UBA like domain containing 1	Other	other
4448.17	-0.36	0.00503	0.107	ENSMUSG00000070348.6		CCND1	cyclin D1	Nucleus	transcription regulator	arsenic trioxide/tretinoin, arsenic trioxide/daunorubicin/tretinoin, arsenic trioxide/gemtuzumab ozogamicin/tretinoin, arsenic trioxide/idarubicin/tretinoin, arsenic trioxide/cytarabine/methotrexate, arsenic trioxide
12.697	-0.057	0.00502	0.107	ENSMUSG00000003279.18		DLGAP1	DLG associated protein 1	Plasma Membrane	other
158.695	0.594	0.00511	0.108	ENSMUSG00000079293.13		CLEC7A	C-type lectin domain containing 7A	Plasma Membrane	transmembrane receptor
314.992	0.782	0.00514	0.108	ENSMUSG00000024190.8		DUSP1	dual specificity phosphatase 1	Nucleus	phosphatase
76.715	0.521	0.00509	0.108	ENSMUSG00000022103.11		GFRA2	GDNF family receptor alpha 2	Plasma Membrane	transmembrane receptor
40.876	-0.127	0.00508	0.108	ENSMUSG00000108168.2		Gm43864		Other	other
2221.4	-0.2	0.00511	0.108	ENSMUSG00000067212.9	D	H2-T-ps/H2-T23	histocompatibility 2, T region locus 23	Plasma Membrane	other
493.731	0.308	0.00508	0.108	ENSMUSG00000074170.6		PLEKHF1	pleckstrin homology and FYVE domain containing 1	Cytoplasm	other
31.1	0.767	0.00522	0.109	ENSMUSG00000079105.5		C7	complement C7	Extracellular Space	other
703.679	0.263	0.00522	0.109	ENSMUSG00000020482.5		CCDC117	coiled-coil domain containing 117	Other	other
1331.12	0.332	0.00523	0.109	ENSMUSG00000022512.4		CLDN1	claudin 1	Plasma Membrane	other
4390.57	0.393	0.00521	0.109	ENSMUSG00000001506.11		COL1A1	collagen type I alpha 1 chain	Extracellular Space	other	collagenase
43.44	0.689	0.00516	0.109	ENSMUSG00000037849.9	D	Ifi204 (includes others)	interferon activated gene 204	Nucleus	transcription regulator
548.98	0.288	0.00519	0.109	ENSMUSG00000045969.9		ING1	inhibitor of growth family member 1	Nucleus	transcription regulator
66.952	0.586	0.00522	0.109	ENSMUSG00000071203.7	D	Naip1 (includes others)	NLR family, apoptosis inhibitory protein 1	Cytoplasm	other
43.414	0.651	0.0052	0.109	ENSMUSG00000039193.10		NLRC4	NLR family CARD domain containing 4	Cytoplasm	other
61.146	0.55	0.00518	0.109	ENSMUSG00000028036.7		PTGFR	prostaglandin F receptor	Plasma Membrane	G-protein coupled receptor	timolol/travoprost, tafluprost, dinoprost, bimatoprost/timolol, latanoprost, bimatoprost, latanoprost/timolol, isopropyl unoprostone, (+)-fluprostenol, travoprost
15.081	0.84	0.00521	0.109	ENSMUSG00000029553.11		TFEC	transcription factor EC	Nucleus	transcription regulator
334.116	-0.562	0.00532	0.11	ENSMUSG00000103948.2		4930594C11Rik	G1 to S phase transition pseudogene	Other	other
398.486	-0.273	0.00526	0.11	ENSMUSG00000027983.14		CYP2U1	cytochrome P450 family 2 subfamily U member 1	Cytoplasm	enzyme
654.209	0.297	0.00528	0.11	ENSMUSG00000048787.14		DCUN1D3	defective in cullin neddylation 1 domain containing 3	Cytoplasm	other
15.839	-0.064	0.00535	0.11	ENSMUSG00000120749.1		ENSMUSG00000120749		Other	other
42.221	0.544	0.00536	0.11	ENSMUSG00000062470.11		Fbxl12os	F-box and leucine-rich repeat protein 12, opposite strand	Other	other
7.324	-0.051	0.00528	0.11	ENSMUSG00000093985.8	D	Gm3411 (includes others)	predicted gene 3411	Other	other
243.163	0.541	0.00529	0.11	ENSMUSG00000043004.14		GNG2	G protein subunit gamma 2	Plasma Membrane	other
152.845	0.349	0.00533	0.11	ENSMUSG00000063049.5		ING2	inhibitor of growth family member 2	Nucleus	transcription regulator
233.519	0.441	0.00535	0.11	ENSMUSG00000032558.20		NPHP3	nephrocystin 3	Extracellular Space	other
306.035	-0.322	0.00535	0.11	ENSMUSG00000026189.14		PECR	peroxisomal trans-2-enoyl-CoA reductase	Cytoplasm	enzyme
355.92	0.57	0.0053	0.11	ENSMUSG00000026737.13		PIP4K2A	phosphatidylinositol-5-phosphate 4-kinase type 2 alpha	Cytoplasm	kinase
3091.2	-0.37	0.00531	0.11	ENSMUSG00000033955.14		TNKS1BP1	tankyrase 1 binding protein 1	Nucleus	other
170.47	0.463	0.00537	0.11	ENSMUSG00000027583.14		ZBTB46	zinc finger and BTB domain containing 46	Nucleus	transcription regulator
68.018	0.613	0.0054	0.111	ENSMUSG00000054435.17		GIMAP4	GTPase, IMAP family member 4	Nucleus	other
16257.9	-0.249	0.00541	0.111	ENSMUSG00000039943.17		PLCB4	phospholipase C beta 4	Cytoplasm	enzyme
969.992	0.249	0.00539	0.111	ENSMUSG00000041736.8		TSPO	translocator protein	Cytoplasm	transmembrane receptor	PK 11195, olanzapine, triazolam, SSR180575, flurazepam, flunitrazepam, flumazenil, chlordiazepoxide, midazolam, temazepam, alprazolam, estazolam, diazepinomicin, zolpidem, CGS-8216, fluoxetine/olanzapine, clorazepate, eszopiclone, clonazepam, lorazepam, dexamethasone/olanzapine, zaleplon
234.285	0.515	0.00548	0.112	ENSMUSG00000038587.11		AKAP12	A-kinase anchoring protein 12	Cytoplasm	transporter
188.166	0.465	0.0055	0.112	ENSMUSG00000021186.10		FBLN5	fibulin 5	Extracellular Space	other
52.697	-0.5	0.00548	0.112	ENSMUSG00000026873.10		PHF19	PHD finger protein 19	Nucleus	other
723.245	0.413	0.00552	0.112	ENSMUSG00000036943.10		RAB8B	RAB8B, member RAS oncogene family	Cytoplasm	enzyme
968.328	-0.205	0.00546	0.112	ENSMUSG00000024985.22		TCF7L2	transcription factor 7 like 2	Nucleus	transcription regulator
417.984	-0.311	0.00556	0.113	ENSMUSG00000004633.18		CHN2	chimerin 2	Cytoplasm	other
1095.85	0.226	0.00554	0.113	ENSMUSG00000001229.10		DPP9	dipeptidyl peptidase 9	Cytoplasm	peptidase
63.306	0.686	0.00558	0.113	ENSMUSG00000025877.15		HK3	hexokinase 3	Cytoplasm	kinase
16.208	-0.077	0.0056	0.113	ENSMUSG00000034579.18		PLA2G3	phospholipase A2 group III	Extracellular Space	enzyme
1102.19	-0.337	0.00556	0.113	ENSMUSG00000042133.17		PPIG	peptidylprolyl isomerase G	Nucleus	enzyme
20.167	0.716	0.00555	0.113	ENSMUSG00000059336.15		SLC14A1	solute carrier family 14 member 1 (Kidd blood group)	Plasma Membrane	transporter
9.102	-0.008	0.00554	0.113	ENSMUSG00000070498.4		TMEM132B	transmembrane protein 132B	Other	other
45.535	-0.077	0.00562	0.113	ENSMUSG00000052387.17		Trpm3	transient receptor potential cation channel, subfamily M, member 3	Other	ion channel
288.839	-0.297	0.00567	0.114	ENSMUSG00000095098.3		CCDC85B	coiled-coil domain containing 85B	Cytoplasm	other
270.481	0.314	0.00563	0.114	ENSMUSG00000042787.16		EXOG	exo/endonuclease G	Cytoplasm	enzyme
3629.36	-0.187	0.00567	0.114	ENSMUSG00000026977.18		MARCHF7	membrane associated ring-CH-type finger 7	Extracellular Space	enzyme
142.636	0.569	0.00566	0.114	ENSMUSG00000044770.15		SCML4	Scm polycomb group protein like 4	Nucleus	other
18.509	-0.07	0.00578	0.116	ENSMUSG00000108120.2		9930120I10Rik	RIKEN cDNA 9930120I10 gene	Other	other
1115.6	0.404	0.00582	0.116	ENSMUSG00000001119.8		COL6A1	collagen type VI alpha 1 chain	Extracellular Space	other	collagenase
67.138	-0.53	0.00582	0.116	ENSMUSG00000106524.2		Gm42706		Other	other
136.387	0.438	0.00581	0.116	ENSMUSG00000027669.15		GNB4	G protein subunit beta 4	Plasma Membrane	other
182.097	-0.424	0.0059	0.117	ENSMUSG00000038295.15		ATG9B	autophagy related 9B	Cytoplasm	transporter
34.881	0.653	0.00587	0.117	ENSMUSG00000033538.14		Casp4	caspase 4, apoptosis-related cysteine peptidase	Cytoplasm	peptidase
286.272	0.078	0.00587	0.117	ENSMUSG00000073490.12	D	Ifi204 (includes others)	interferon activated gene 204	Nucleus	transcription regulator
265.975	-0.332	0.00586	0.117	ENSMUSG00000061079.15		ZNF143	zinc finger protein 143	Nucleus	transcription regulator
236.395	-0.405	0.00591	0.118	ENSMUSG00000022610.11		MAPK12	mitogen-activated protein kinase 12	Cytoplasm	kinase	talmapimod
965.507	-0.234	0.00603	0.119	ENSMUSG00000042350.14		AREL1	apoptosis resistant E3 ubiquitin protein ligase 1	Cytoplasm	enzyme
167.606	0.405	0.006	0.119	ENSMUSG00000020814.14		MXRA7	matrix remodeling associated 7	Extracellular Space	other
330.482	0.376	0.00597	0.119	ENSMUSG00000029070.10		MXRA8	matrix remodeling associated 8	Cytoplasm	other
7378.78	0.487	0.00599	0.119	ENSMUSG00000065649.3		SNORA74A	small nucleolar RNA, H/ACA box 74A	Nucleus	other
216.666	0.571	0.00603	0.119	ENSMUSG00000030579.11		TYROBP	transmembrane immune signaling adaptor TYROBP	Plasma Membrane	transmembrane receptor
385.025	0.237	0.00611	0.12	ENSMUSG00000029681.13		BCL7B	BAF chromatin remodeling complex subunit BCL7B	Nucleus	other
132.913	-0.443	0.00613	0.12	ENSMUSG00000033770.14		Clcnka	chloride channel, voltage-sensitive Ka	Plasma Membrane	ion channel
909.722	0.239	0.00605	0.12	ENSMUSG00000030527.16		CRTC3	CREB regulated transcription coactivator 3	Nucleus	other
1074.47	-0.242	0.00611	0.12	ENSMUSG00000034171.14		FAAH	fatty acid amide hydrolase	Plasma Membrane	enzyme
6.667	-0.054	0.00606	0.12	ENSMUSG00000104197.2		Gm37632		Other	other
37.436	-0.101	0.00607	0.12	ENSMUSG00000108650.2		Gm44867		Other	other
33.208	0.069	0.00608	0.12	ENSMUSG00000039232.13		STX11	syntaxin 11	Plasma Membrane	transporter
18.258	0.062	0.00608	0.12	ENSMUSG00000032839.14		TRPC1	transient receptor potential cation channel subfamily C member 1	Plasma Membrane	ion channel
568.654	0.251	0.00621	0.121	ENSMUSG00000074247.11		DDA1	DET1 and DDB1 associated 1	Nucleus	other
3396.89	-0.218	0.00621	0.121	ENSMUSG00000030207.16		FAM234B	family with sequence similarity 234 member B	Other	other
754.732	0.583	0.00618	0.121	ENSMUSG00000020053.19		IGF1	insulin like growth factor 1	Extracellular Space	growth factor	MEDI-573, BI 836845
140.14	-0.497	0.00617	0.121	ENSMUSG00000099746.2		Ppnr	per-pentamer repeat gene	Other	other
3027.82	-0.249	0.00615	0.121	ENSMUSG00000033014.13		TRIM33	tripartite motif containing 33	Nucleus	transcription regulator
222.54	0.363	0.00632	0.122	ENSMUSG00000031355.17		ARHGAP6	Rho GTPase activating protein 6	Cytoplasm	other
57.197	0.554	0.00627	0.122	ENSMUSG00000044811.15		Cd300c2	CD300C molecule 2	Plasma Membrane	other
131.086	0.541	0.00626	0.122	ENSMUSG00000060703.13		CD302	CD302 molecule	Plasma Membrane	transmembrane receptor
879.277	-0.362	0.00631	0.122	ENSMUSG00000024302.17		DTNA	dystrobrevin alpha	Plasma Membrane	other
204.77	0.56	0.00629	0.122	ENSMUSG00000029771.13		IRF5	interferon regulatory factor 5	Nucleus	transcription regulator
73.86	0.092	0.00628	0.122	ENSMUSG00000071656.8		LRRN4CL	LRRN4 C-terminal like	Other	other
487.783	0.386	0.00632	0.122	ENSMUSG00000024620.13		PDGFRB	platelet derived growth factor receptor beta	Plasma Membrane	kinase	midostaurin, PDGF receptor tyrosine kinase inhibitor V, sorafenib/sulindac/sunitinib, cytarabine/idarubicin/midostaurin, imatinib/sunitinib, axitinib, cytarabine/imatinib/methotrexate, tandutinib, pazopanib, 5-azacytidine/sorafenib, JI 101, dasatinib/erlotinib, telatinib, imatinib, imatinib/rituximab, becaplermin, orantinib, decitabine/sorafenib, cytarabine/dasatinib/dexamethasone/methotrexate, c…
139.115	0.438	0.00636	0.123	ENSMUSG00000037060.4		CAVIN3	caveolae associated protein 3	Cytoplasm	other
261.475	0.322	0.00635	0.123	ENSMUSG00000025578.10		CBX8	chromobox 8	Nucleus	other
98.465	-0.406	0.00641	0.123	ENSMUSG00000110167.2		Gm45532		Other	other
9.17	0.007	0.00635	0.123	ENSMUSG00000076934.3		Iglv1	immunoglobulin lambda variable 1	Other	other
3402.56	-0.195	0.00637	0.123	ENSMUSG00000005886.15		NCOA2	nuclear receptor coactivator 2	Nucleus	transcription regulator
279.603	0.361	0.00637	0.123	ENSMUSG00000027765.7		P2RY1	purinergic receptor P2Y1	Plasma Membrane	G-protein coupled receptor	clopidogrel/telmisartan, clopidogrel
898.412	-0.275	0.00643	0.123	ENSMUSG00000026604.18		PTPN14	protein tyrosine phosphatase non-receptor type 14	Cytoplasm	phosphatase
79.76	0.524	0.00636	0.123	ENSMUSG00000045333.16		ZNF423	zinc finger protein 423	Nucleus	transcription regulator
587.502	0.296	0.0065	0.125	ENSMUSG00000016344.15		PPDPF	pancreatic progenitor cell differentiation and proliferation factor	Other	other
150.738	0.31	0.0065	0.125	ENSMUSG00000051518.9		RPS19BP1	ribosomal protein S19 binding protein 1	Nucleus	other
209.183	-0.173	0.00656	0.126	ENSMUSG00000024109.19		NRXN1	neurexin 1	Plasma Membrane	transmembrane receptor
115.327	0.426	0.00666	0.127	ENSMUSG00000037813.14		KIAA1755	KIAA1755	Other	other
187.708	-0.374	0.00666	0.127	ENSMUSG00000019797.12		MTRES1	mitochondrial transcription rescue factor 1	Cytoplasm	other
1105.63	0.37	0.00662	0.127	ENSMUSG00000058013.12		SEPTIN11	septin 11	Nucleus	other
97.282	0.52	0.00669	0.128	ENSMUSG00000015396.5		CD83	CD83 molecule	Plasma Membrane	transmembrane receptor
286.595	-0.474	0.0067	0.128	ENSMUSG00000006784.15		ODAD4	outer dynein arm docking complex subunit 4	Cytoplasm	other
129.167	0.461	0.00672	0.128	ENSMUSG00000001095.6		SLC13A2	solute carrier family 13 member 2	Plasma Membrane	transporter
1054.07	-0.215	0.00675	0.128	ENSMUSG00000030967.16		ZRANB1	zinc finger RANBP2-type containing 1	Cytoplasm	enzyme
100.894	-0.422	0.00678	0.129	ENSMUSG00000022763.19		AIFM3	apoptosis inducing factor mitochondria associated 3	Cytoplasm	enzyme
45.678	-0.047	0.00682	0.129	ENSMUSG00000024268.17		CELF4	CUGBP Elav-like family member 4	Nucleus	translation regulator
77.707	-0.087	0.00683	0.129	ENSMUSG00000070343.4		Gm10288	ribosomal protein L11 pseudogene	Other	other
49.041	0.505	0.00685	0.13	ENSMUSG00000047759.7		Hs3st3a1	heparan sulfate (glucosamine) 3-O-sulfotransferase 3A1	Cytoplasm	enzyme
2845.87	-0.198	0.00687	0.13	ENSMUSG00000028700.15		POMGNT1	protein O-linked mannose N-acetylglucosaminyltransferase 1 (beta 1,2-)	Cytoplasm	enzyme
102.526	-0.36	0.00685	0.13	ENSMUSG00000021007.15		SPATA7	spermatogenesis associated 7	Cytoplasm	other
90.379	0.417	0.00699	0.131	ENSMUSG00000037347.8		CHST7	carbohydrate sulfotransferase 7	Cytoplasm	enzyme
51.293	0.069	0.00699	0.131	ENSMUSG00000046733.8		GPRC5A	G protein-coupled receptor class C group 5 member A	Plasma Membrane	G-protein coupled receptor
189.198	0.481	0.00693	0.131	ENSMUSG00000039252.12		LGI2	leucine rich repeat LGI family member 2	Extracellular Space	other
1715.12	0.331	0.00699	0.131	ENSMUSG00000032440.14		TGFBR2	transforming growth factor beta receptor 2	Plasma Membrane	kinase	IMC-TR1, SM1-71
77837	-0.386	0.00693	0.131	ENSMUSG00000042845.8		WFDC12	WAP four-disulfide core domain 12	Extracellular Space	other
930.095	0.231	0.00694	0.131	ENSMUSG00000068551.13		ZNF467	zinc finger protein 467	Nucleus	transcription regulator
349.207	0.079	0.00711	0.132	ENSMUSG00000118667.1		AHNAK2	AHNAK nucleoprotein 2	Cytoplasm	other
497.26	0.317	0.00707	0.132	ENSMUSG00000010663.6		FADS1	fatty acid desaturase 1	Plasma Membrane	enzyme
154.893	-0.348	0.00706	0.132	ENSMUSG00000023089.13		NDUFA5	NADH:ubiquinone oxidoreductase subunit A5	Cytoplasm	enzyme
10.188	-0.048	0.0071	0.132	ENSMUSG00000035486.15		PLK5	polo like kinase 5 (inactive)	Cytoplasm	other
433.406	0.37	0.00708	0.132	ENSMUSG00000018217.13		PMP22	peripheral myelin protein 22	Plasma Membrane	other
1152.39	0.235	0.00707	0.132	ENSMUSG00000003161.16		SRI	sorcin	Cytoplasm	transporter
1528.33	-0.268	0.00702	0.132	ENSMUSG00000039046.16		USP6NL	USP6 N-terminal like	Plasma Membrane	other
376.01	-0.294	0.00703	0.132	ENSMUSG00000021514.19		Zfp369	zinc finger protein 369	Other	other
315.131	0.422	0.00723	0.134	ENSMUSG00000027435.9		CD93	CD93 molecule	Plasma Membrane	other	DCBY02
869.411	0.244	0.00726	0.134	ENSMUSG00000022472.17		DESI1	desumoylating isopeptidase 1	Cytoplasm	peptidase
544.722	-0.259	0.00723	0.134	ENSMUSG00000007989.8		FZD3	frizzled class receptor 3	Plasma Membrane	G-protein coupled receptor
24.956	0.092	0.00722	0.134	ENSMUSG00000045246.13		KCNG4	potassium voltage-gated channel modifier subfamily G member 4	Plasma Membrane	ion channel
78.632	0.476	0.00722	0.134	ENSMUSG00000048450.11		MSX1	msh homeobox 1	Nucleus	transcription regulator
770.97	0.278	0.00727	0.134	ENSMUSG00000018398.19		SEPTIN8	septin 8	Extracellular Space	other
79.158	0.088	0.00725	0.134	ENSMUSG00000024818.16		SLC25A45	solute carrier family 25 member 45	Cytoplasm	transporter
545.745	-0.219	0.00731	0.135	ENSMUSG00000038957.14		EDC3	enhancer of mRNA decapping 3	Cytoplasm	other
1830.75	0.055	0.00732	0.135	ENSMUSG00000015568.17		LPL	lipoprotein lipase	Cytoplasm	enzyme	atorvastatin/niacin, nicotinic acid/pioglitazone, nicotinic acid, tyloxapol, lovastatin/niacin
366.201	-0.257	0.0073	0.135	ENSMUSG00000055720.11		UBL7	ubiquitin like 7	Cytoplasm	other
1323.5	-0.276	0.0073	0.135	ENSMUSG00000039238.7		ZNF750	zinc finger protein 750	Nucleus	transcription regulator
124.074	0.392	0.00737	0.136	ENSMUSG00000026170.7		CYP27A1	cytochrome P450 family 27 subfamily A member 1	Cytoplasm	enzyme
2731.42	-0.157	0.00737	0.136	ENSMUSG00000022507.7		HAPSTR1	HUWE1 associated protein modifying stress responses	Other	other
125.74	-0.366	0.00747	0.137	ENSMUSG00000117859.3		Gm32492		Other	other
45.213	-0.1	0.00751	0.137	ENSMUSG00000104966.2		Gm43273		Other	other
12.302	0.042	0.0075	0.137	ENSMUSG00000044703.6	D	Phf11d (includes others)	PHD finger protein 11D	Nucleus	other
693.595	0.262	0.00744	0.137	ENSMUSG00000061479.16		SNRPA	small nuclear ribonucleoprotein polypeptide A	Nucleus	other
2446.4	0.178	0.0075	0.137	ENSMUSG00000034993.8		VAT1	vesicle amine transport 1	Plasma Membrane	transporter
586.884	0.214	0.00747	0.137	ENSMUSG00000034216.13		VPS18	VPS18 core subunit of CORVET and HOPS complexes	Cytoplasm	transporter
70.301	0.134	0.00751	0.137	ENSMUSG00000039981.7		ZC3H12D	zinc finger CCCH-type containing 12D	Cytoplasm	other
121.555	0.104	0.00761	0.138	ENSMUSG00000040212.13		EMP3	epithelial membrane protein 3 (MAM blood group)	Plasma Membrane	other
2421.58	-0.339	0.00755	0.138	ENSMUSG00000022469.18		RAPGEF3	Rap guanine nucleotide exchange factor 3	Nucleus	other
1754.41	0.333	0.00756	0.138	ENSMUSG00000072235.7		TUBA1A	tubulin alpha 1a	Cytoplasm	other	docetaxel/gemcitabine/vincristine, bevacizumab/paclitaxel/topotecan, cyclophosphamide/epirubicin/5-fluorouracil/paclitaxel, colchicine/probenecid, bevacizumab/docetaxel/prednisone/thalidomide/zoledronic acid, docetaxel/zoledronic acid, gemcitabine/paclitaxel, L-asparaginase/daunorubicin/dexamethasone/vincristine, prednisone/vincristine, docetaxel/5-fluorouracil, vinflunine, mebendazole, L-asparag…
82.382	0.446	0.00762	0.139	ENSMUSG00000029082.18		BST1	bone marrow stromal cell antigen 1	Plasma Membrane	enzyme	MEN1112
296.544	0.367	0.00773	0.139	ENSMUSG00000027386.10		FBLN7	fibulin 7	Extracellular Space	other
8.072	-0.04	0.00767	0.139	ENSMUSG00000111673.2		Gm29724	predicted gene, 29724	Other	other
33.218	-0.086	0.0077	0.139	ENSMUSG00000110162.2		Gm45356		Other	other
93.12	0.418	0.00765	0.139	ENSMUSG00000042487.7		LEO1	LEO1 homolog, Paf1/RNA polymerase II complex component	Nucleus	other
307.517	-0.388	0.00769	0.139	ENSMUSG00000079184.11		MPHOSPH8	M-phase phosphoprotein 8	Nucleus	transcription regulator
86.763	-0.434	0.00771	0.139	ENSMUSG00000019320.15		NOXO1	NADPH oxidase organizer 1	Plasma Membrane	other	ecabet
972.402	-0.394	0.00768	0.139	ENSMUSG00000042625.17		SAFB2	scaffold attachment factor B2	Cytoplasm	other
132.021	0.439	0.00764	0.139	ENSMUSG00000061878.17		SPHK1	sphingosine kinase 1	Cytoplasm	kinase	(3S,5R)-5-(hydroxymethyl)-1-[3-[4-[[4-[3-(trifluoromethyl)phenyl]-1,3-thiazol-2-yl]amino]phenyl]propyl]pyrrolidin-3-ol, (2R,4S)-2-(hydroxymethyl)-1-(4-((4-(4-(trifluoromethyl)phenyl)thiazol-2-yl)amino)phenethyl)piperidin-4-ol, PF543
2282.62	-0.242	0.00769	0.139	ENSMUSG00000029833.18		TRIM24	tripartite motif containing 24	Nucleus	transcription regulator
234.511	-0.426	0.00777	0.14	ENSMUSG00000024697.5		GNA14	G protein subunit alpha 14	Plasma Membrane	enzyme
1277.35	-0.28	0.0078	0.14	ENSMUSG00000090386.12		Mir99ahg	Mir99a and Mirlet7c-1 host gene (non-protein coding)	Other	other
820.595	0.226	0.00776	0.14	ENSMUSG00000024070.16		PRKD3	protein kinase D3	Nucleus	kinase	SM1-71, kb-NB 142-70
198.326	-0.429	0.0079	0.141	ENSMUSG00000038930.12		RCCD1	RCC1 domain containing 1	Cytoplasm	other
978.046	0.295	0.00789	0.141	ENSMUSG00000019804.13		SNX3	sorting nexin 3	Cytoplasm	transporter
1195.99	-0.267	0.00787	0.141	ENSMUSG00000020027.19		SOCS2	suppressor of cytokine signaling 2	Cytoplasm	other
2302.89	-0.331	0.00796	0.142	ENSMUSG00000030795.19		FUS	FUS RNA binding protein	Nucleus	transcription regulator
2097.49	-0.211	0.00797	0.142	ENSMUSG00000001089.15		LUZP1	leucine zipper protein 1	Nucleus	other
8639.96	-0.221	0.00795	0.142	ENSMUSG00000017774.20		MYO1C	myosin IC	Cytoplasm	enzyme
1921.54	0.241	0.00792	0.142	ENSMUSG00000026107.12		NABP1	nucleic acid binding protein 1	Nucleus	other
9.418	0.039	0.00798	0.142	ENSMUSG00000112483.2		RP24-401F19.1		Other	other
22.251	-0.11	0.00795	0.142	ENSMUSG00000110170.2	D	ST6GALNAC2	ST6 N-acetylgalactosaminide alpha-2,6-sialyltransferase 2	Cytoplasm	enzyme
1554.86	-0.331	0.008	0.142	ENSMUSG00000039976.5		TBC1D16	TBC1 domain family member 16	Extracellular Space	other
498.117	-0.255	0.00799	0.142	ENSMUSG00000041747.4		UTP15	UTP15 small subunit processome component	Nucleus	other
776.688	0.277	0.00811	0.143	ENSMUSG00000028194.16		DDAH1	dimethylarginine dimethylaminohydrolase 1	Cytoplasm	enzyme
37.575	0.093	0.0081	0.143	ENSMUSG00000107603.2		Gm43921		Other	other
10.576	-0.047	0.00809	0.143	ENSMUSG00000098678.2		MROH6	maestro heat like repeat family member 6	Other	other
179.396	0.012	0.00809	0.143	ENSMUSG00000027513.12		PCK1	phosphoenolpyruvate carboxykinase 1	Cytoplasm	kinase
2316.9	-0.18	0.00811	0.143	ENSMUSG00000061410.7		ZCCHC14	zinc finger CCHC-type containing 14	Other	other
499.357	0.382	0.00815	0.144	ENSMUSG00000040253.16		Gbp7	guanylate binding protein 7	Cytoplasm	enzyme
280.405	-0.325	0.00817	0.144	ENSMUSG00000093587.5		Gm20554	predicted gene, 20554	Other	other
393.006	0.265	0.00822	0.145	ENSMUSG00000050428.8		FBXO46	F-box protein 46	Other	other
1528.78	0.259	0.00822	0.145	ENSMUSG00000041571.11		SELENOW	selenoprotein W	Cytoplasm	enzyme
104.131	-0.409	0.00821	0.145	ENSMUSG00000009394.14		SYN2	synapsin II	Plasma Membrane	other
1076.04	-0.234	0.00824	0.145	ENSMUSG00000063894.16		ZKSCAN8	zinc finger with KRAB and SCAN domains 8	Nucleus	transcription regulator
257.789	0.406	0.00829	0.146	ENSMUSG00000069892.10		9930111J21Rik2	RIKEN cDNA 9930111J21 gene 2	Other	other
42.834	0.083	0.0083	0.146	ENSMUSG00000027875.13		HMGCS2	3-hydroxy-3-methylglutaryl-CoA synthase 2	Cytoplasm	enzyme
701.021	0.304	0.00836	0.146	ENSMUSG00000022553.17		MAF1	MAF1 homolog, negative regulator of RNA polymerase III	Nucleus	other
1965.62	-0.228	0.0083	0.146	ENSMUSG00000030800.11		PRSS8	serine protease 8	Extracellular Space	peptidase
15.759	0.05	0.00834	0.146	ENSMUSG00000031880.8		RRAD	RRAD, Ras related glycolysis inhibitor and calcium channel regulator	Cytoplasm	enzyme
364.078	-0.326	0.00834	0.146	ENSMUSG00000036572.17		UPF3B	UPF3B regulator of nonsense mediated mRNA decay	Nucleus	transporter
80.4	0.16	0.00841	0.147	ENSMUSG00000022053.14		EBF2	EBF transcription factor 2	Nucleus	transcription regulator
92.912	-0.11	0.00841	0.147	ENSMUSG00000104140.2		Gm37140		Other	other
83.91	0.403	0.0084	0.147	ENSMUSG00000052726.17		KCNT2	potassium sodium-activated channel subfamily T member 2	Plasma Membrane	ion channel
506.975	0.317	0.00848	0.147	ENSMUSG00000000957.12		MMP14	matrix metallopeptidase 14	Extracellular Space	peptidase	rebimastat, marimastat, prinomastat, BT1718
293.209	0.33	0.00845	0.147	ENSMUSG00000041120.7		NBL1	NBL1, DAN family BMP antagonist	Extracellular Space	other
3648.04	-0.249	0.00847	0.147	ENSMUSG00000043962.17		THRAP3	thyroid hormone receptor associated protein 3	Nucleus	transcription regulator
1293.97	-0.277	0.00857	0.148	ENSMUSG00000033389.17		ARHGAP44	Rho GTPase activating protein 44	Cytoplasm	other
204.575	0.393	0.00861	0.148	ENSMUSG00000029581.15		FSCN1	fascin actin-bundling protein 1	Cytoplasm	other
2125.75	-0.045	0.00856	0.148	ENSMUSG00000102070.2		Gm28661		Other	other
46.715	-0.161	0.00857	0.148	ENSMUSG00000102459.2		Gm38352		Other	other
1739.73	-0.262	0.00858	0.148	ENSMUSG00000020656.17		GRHL1	grainyhead like transcription factor 1	Nucleus	transcription regulator
492.944	-0.387	0.00856	0.148	ENSMUSG00000078485.5		PLEKHN1	pleckstrin homology domain containing N1	Cytoplasm	other
25.721	-0.078	0.00851	0.148	ENSMUSG00000036790.6		SLITRK2	SLIT and NTRK like family member 2	Plasma Membrane	other
3351.17	-0.287	0.00862	0.148	ENSMUSG00000036644.16		TBC1D9B	TBC1 domain family member 9B	Other	other
123.003	0.132	0.0085	0.148	ENSMUSG00000044583.14		TLR7	toll like receptor 7	Plasma Membrane	transmembrane receptor	NKTR-262, resiquimod, BNT411, TQ-A3334, DSP-0509, UC-1V150, LHC165, SHR2150, imiquimod, enpatoran, APR003, vesatolimod, RO7119929, BDC-1001, PF-4878691, BDB018, 5-fluorouracil/imiquimod, hydroxychloroquine
3328.44	-0.289	0.00863	0.149	ENSMUSG00000030067.18		FOXP1	forkhead box P1	Nucleus	transcription regulator
987.589	0.263	0.00867	0.149	ENSMUSG00000074781.6		UBE2N	ubiquitin conjugating enzyme E2 N	Cytoplasm	enzyme
54.804	-0.126	0.00878	0.15	ENSMUSG00000078897.11	D	Gm4724 (includes others)	predicted gene 4724	Nucleus	transcription regulator
4866.78	-0.281	0.00877	0.15	ENSMUSG00000022272.18		MYO10	myosin X	Cytoplasm	enzyme
861.982	-0.265	0.0087	0.15	ENSMUSG00000021009.16		PTPN21	protein tyrosine phosphatase non-receptor type 21	Cytoplasm	phosphatase
345.228	0.299	0.00878	0.15	ENSMUSG00000006095.13		TBCB	tubulin folding cofactor B	Cytoplasm	other
613.031	0.284	0.00888	0.151	ENSMUSG00000042901.11		AIDA	axin interactor, dorsalization associated	Cytoplasm	other
1192.32	-0.363	0.00886	0.151	ENSMUSG00000054793.9		CADM4	cell adhesion molecule 4	Plasma Membrane	other
332.195	-0.171	0.0088	0.151	ENSMUSG00000097324.10		CARMN	cardiac mesoderm enhancer-associated non-coding RNA	Other	other
5895.3	-0.304	0.0089	0.151	ENSMUSG00000032232.15		CGNL1	cingulin like 1	Plasma Membrane	other
287.17	0.288	0.00883	0.151	ENSMUSG00000066595.10		FLVCR1	FLVCR choline and heme transporter 1	Plasma Membrane	transporter
162.992	0.379	0.00894	0.151	ENSMUSG00000035778.18		GGTA1	glycoprotein alpha-galactosyltransferase 1 (inactive)	Cytoplasm	other
149.764	0.003	0.00897	0.151	ENSMUSG00000101645.2		Gm28635		Other	other
8.414	-0.05	0.00883	0.151	ENSMUSG00000104508.2		Gm37735		Other	other
174.951	-0.348	0.00889	0.151	ENSMUSG00000105457.2		Gm43200		Other	other
582.723	0.068	0.00889	0.151	ENSMUSG00000054203.8	D	Ifi204 (includes others)	interferon activated gene 204	Nucleus	transcription regulator
400.311	0.245	0.00881	0.151	ENSMUSG00000023939.8		MRPL14	mitochondrial ribosomal protein L14	Cytoplasm	other
440.535	-0.336	0.00885	0.151	ENSMUSG00000028256.17		ODF2L	outer dense fiber of sperm tails 2 like	Cytoplasm	other
519.201	0.389	0.00891	0.151	ENSMUSG00000017754.14		PLTP	phospholipid transfer protein	Extracellular Space	enzyme
144.189	-0.204	0.00884	0.151	ENSMUSG00000049892.8		RASD1	ras related dexamethasone induced 1	Cytoplasm	enzyme
459.454	0.382	0.00887	0.151	ENSMUSG00000056917.14		SIPA1	signal-induced proliferation-associated 1	Cytoplasm	other
16.894	0.069	0.00893	0.151	ENSMUSG00000025058.5		TASL	TLR adaptor interacting with endolysosomal SLC15A4	Cytoplasm	enzyme
367.8	-0.251	0.0089	0.151	ENSMUSG00000009733.10		TFCP2	transcription factor CP2	Nucleus	transcription regulator
486.013	0.212	0.00896	0.151	ENSMUSG00000051351.15		ZNF436	zinc finger protein 436	Nucleus	transcription regulator
286.907	0.065	0.00907	0.152	ENSMUSG00000028108.17		ECM1	extracellular matrix protein 1	Extracellular Space	transporter
97.938	-0.371	0.0091	0.152	ENSMUSG00000120784.1		ENSMUSG00000120784		Other	other
532.096	0.279	0.00901	0.152	ENSMUSG00000028771.14		PTPN12	protein tyrosine phosphatase non-receptor type 12	Cytoplasm	phosphatase
94.463	0.376	0.0091	0.152	ENSMUSG00000032648.15		PYGM	glycogen phosphorylase, muscle associated	Cytoplasm	enzyme
6406.93	-0.301	0.00904	0.152	ENSMUSG00000019970.16		SGK1	serum/glucocorticoid regulated kinase 1	Cytoplasm	kinase
184.214	0.355	0.00903	0.152	ENSMUSG00000034118.16		TPST1	tyrosylprotein sulfotransferase 1	Cytoplasm	enzyme
54.613	-0.022	0.00905	0.152	ENSMUSG00000058883.17		Zfp708	zinc finger protein 708	Nucleus	transcription regulator
380.825	-0.312	0.00914	0.153	ENSMUSG00000097061.3		9330151L19Rik	RIKEN cDNA 9330151L19 gene	Other	other
16.149	0.056	0.00919	0.153	ENSMUSG00000021214.15		Akr1c18	aldo-keto reductase family 1, member C18	Cytoplasm	enzyme
70.904	0.078	0.00923	0.153	ENSMUSG00000098112.9		BIN2	bridging integrator 2	Plasma Membrane	other
5308.4	-0.297	0.00918	0.153	ENSMUSG00000040412.18		ELAPOR1	endosome-lysosome associated apoptosis and autophagy regulator 1	Plasma Membrane	other
210.595	-0.277	0.00917	0.153	ENSMUSG00000039356.16		EXOSC2	exosome component 2	Nucleus	enzyme
713.926	0.234	0.00915	0.153	ENSMUSG00000056260.16		LRIF1	ligand dependent nuclear receptor interacting factor 1	Nucleus	other
864.243	-0.249	0.00921	0.153	ENSMUSG00000005882.19		UQCC1	ubiquinol-cytochrome c reductase complex assembly factor 1	Cytoplasm	other
151.177	0.379	0.00913	0.153	ENSMUSG00000073060.5		Zxda	zinc finger, X-linked, duplicated A	Other	other
20.483	0.067	0.00925	0.154	ENSMUSG00000035352.4		Ccl12	C-C motif chemokine ligand 12	Extracellular Space	cytokine
510.586	0.337	0.00941	0.155	ENSMUSG00000055172.11	D	C1ra/C1rb	complement component 1, r subcomponent A	Extracellular Space	peptidase
596.385	0.236	0.00941	0.155	ENSMUSG00000044674.7		FZD1	frizzled class receptor 1	Plasma Membrane	G-protein coupled receptor	vantictumab
1453.75	-0.231	0.00937	0.155	ENSMUSG00000049791.5		FZD4	frizzled class receptor 4	Plasma Membrane	G-protein coupled receptor
60.57	-0.126	0.00941	0.155	ENSMUSG00000074867.5	D	Gm3325/Zfp808	zinc finger protein 808	Other	other
11.977	0.047	0.00941	0.155	ENSMUSG00000029816.11		GPNMB	glycoprotein nmb	Plasma Membrane	enzyme	glembatumumab vedotin, glembatumumab
571.327	-0.265	0.00938	0.155	ENSMUSG00000031112.11		STK26	serine/threonine kinase 26	Nucleus	kinase
490.57	0.363	0.00937	0.155	ENSMUSG00000060166.7		ZDHHC8	zinc finger DHHC-type palmitoyltransferase 8	Cytoplasm	enzyme
184.497	-0.321	0.00948	0.156	ENSMUSG00000030077.12		CHL1	cell adhesion molecule L1 like	Plasma Membrane	other
17.141	0.06	0.00945	0.156	ENSMUSG00000101389.2		MS4A4A	membrane spanning 4-domains A4A	Cytoplasm	other
1988.62	0.28	0.00948	0.156	ENSMUSG00000028399.19		PTPRD	protein tyrosine phosphatase receptor type D	Plasma Membrane	phosphatase
845.402	0.1	0.00948	0.156	ENSMUSG00000027339.16		RASSF2	Ras association domain family member 2	Nucleus	kinase
330.563	-0.348	0.00947	0.156	ENSMUSG00000026019.16		WDR12	WD repeat domain 12	Cytoplasm	other
304.429	0.322	0.00955	0.157	ENSMUSG00000014303.14		GLIS2	GLIS family zinc finger 2	Nucleus	transcription regulator
71.762	-0.119	0.00958	0.157	ENSMUSG00000087233.2		Gm43213		Other	other
293.963	-0.28	0.00957	0.157	ENSMUSG00000048096.8		LMOD1	leiomodin 1	Cytoplasm	other
5847.72	-0.236	0.0096	0.157	ENSMUSG00000027030.16		STK39	serine/threonine kinase 39	Nucleus	kinase
179.208	0.119	0.00963	0.157	ENSMUSG00000037731.6		THEMIS2	thymocyte selection associated family member 2	Other	other
240.757	-0.284	0.00962	0.157	ENSMUSG00000069727.6	D	Zfp975/Zfp976	zinc finger protein 976	Nucleus	transcription regulator
10.265	0.024	0.00967	0.158	ENSMUSG00000044405.5		ADIG	adipogenin	Cytoplasm	other
51.632	-0.174	0.00974	0.158	ENSMUSG00000039315.17		CLNK	cytokine dependent hematopoietic cell linker	Cytoplasm	other
209.179	-0.354	0.00971	0.158	ENSMUSG00000027356.9		FERMT1	FERM domain containing kindlin 1	Plasma Membrane	other
95.947	-0.044	0.00973	0.158	ENSMUSG00000026828.12		GALNT5	polypeptide N-acetylgalactosaminyltransferase 5	Cytoplasm	enzyme
843.516	-0.294	0.0097	0.158	ENSMUSG00000041423.17		PAQR6	progestin and adipoQ receptor family member 6	Plasma Membrane	other
682.517	0.238	0.00965	0.158	ENSMUSG00000073988.14		TTPA	alpha tocopherol transfer protein	Cytoplasm	transporter
441.615	-0.333	0.00988	0.159	ENSMUSG00000047631.5		APOF	apolipoprotein F	Extracellular Space	other
10068.9	-0.263	0.00979	0.159	ENSMUSG00000044217.19		AQP5	aquaporin 5	Plasma Membrane	transporter
70.686	0.344	0.00985	0.159	ENSMUSG00000024043.14		ARHGAP28	Rho GTPase activating protein 28	Cytoplasm	other
45.06	0.019	0.00986	0.159	ENSMUSG00000033849.4		B3GALT2	beta-1,3-galactosyltransferase 2	Cytoplasm	enzyme
83.368	0.354	0.00983	0.159	ENSMUSG00000040794.6		C1QTNF4	C1q and TNF related 4	Extracellular Space	other
1239.51	0.305	0.00983	0.159	ENSMUSG00000020108.5		DDIT4	DNA damage inducible transcript 4	Cytoplasm	other
1211.13	-0.237	0.0098	0.159	ENSMUSG00000024065.9		EHD3	EH domain containing 3	Cytoplasm	other
26.613	-0.09	0.0098	0.159	ENSMUSG00000055691.6		Gja6	gap junction protein, alpha 6	Plasma Membrane	transporter
23.22	0.051	0.0099	0.159	ENSMUSG00000051243.15		ISLR2	immunoglobulin superfamily containing leucine rich repeat 2	Plasma Membrane	other
458.503	-0.354	0.00978	0.159	ENSMUSG00000074415.17		MIR100HG	mir-100-let-7a-2-mir-125b-1 cluster host gene	Other	other
44.384	-0.031	0.00996	0.16	ENSMUSG00000032589.15		BSN	bassoon presynaptic cytomatrix protein	Plasma Membrane	other
340.986	0.316	0.00995	0.16	ENSMUSG00000024160.18		SPSB3	splA/ryanodine receptor domain and SOCS box containing 3	Cytoplasm	other
702.065	-0.293	0.01	0.161	ENSMUSG00000001986.17		GRIA3	glutamate ionotropic receptor AMPA type subunit 3	Plasma Membrane	ion channel	talampanel, farampator, LY451395, tezampanel
616.638	-0.266	0.01	0.161	ENSMUSG00000026121.14		SEMA4C	semaphorin 4C	Plasma Membrane	other
69009.4	-0.341	0.0101	0.161	ENSMUSG00000024597.12		SLC12A2	solute carrier family 12 member 2	Plasma Membrane	transporter	bumetanide, quinethazone
609.22	-0.302	0.0101	0.162	ENSMUSG00000073436.12		EME2	essential meiotic structure-specific endonuclease subunit 2	Other	other
46.156	0.086	0.0102	0.162	ENSMUSG00000042351.10		GRAP2	GRB2 related adaptor protein 2	Cytoplasm	other
27.731	0.098	0.0102	0.162	ENSMUSG00000039217.14		IL18	interleukin 18	Extracellular Space	cytokine	camoteskimab
346.659	0.26	0.0101	0.162	ENSMUSG00000030269.15		MTMR14	myotubularin related protein 14	Cytoplasm	phosphatase
2598.7	-0.251	0.0102	0.162	ENSMUSG00000049624.15		SLC17A5	solute carrier family 17 member 5	Plasma Membrane	transporter
628.681	0.28	0.0101	0.162	ENSMUSG00000050373.14		SNX21	sorting nexin family member 21	Cytoplasm	transporter
3477.96	-0.228	0.0101	0.162	ENSMUSG00000034832.16		TET3	tet methylcytosine dioxygenase 3	Nucleus	enzyme
198.18	0.341	0.0103	0.164	ENSMUSG00000079547.5		H2-DMb1	histocompatibility 2, class II, locus Mb1	Cytoplasm	other
1424.41	0.235	0.0103	0.164	ENSMUSG00000037638.6		ZBTB42	zinc finger and BTB domain containing 42	Cytoplasm	transcription regulator
316.332	-0.252	0.0104	0.165	ENSMUSG00000121596.1		AB010352		Other	other
14.509	-0.043	0.0104	0.165	ENSMUSG00000049176.17		FRMPD4	FERM and PDZ domain containing 4	Plasma Membrane	other
50.887	-0.103	0.0104	0.165	ENSMUSG00000114693.3		Gm41177		Other	other
987.272	-0.25	0.0104	0.165	ENSMUSG00000040451.19		SGMS1	sphingomyelin synthase 1	Cytoplasm	enzyme
36.003	0.076	0.0107	0.167	ENSMUSG00000059027.16		9630013D21Rik		Other	other
62.54	0.197	0.0106	0.167	ENSMUSG00000028541.15		B4GALT2	beta-1,4-galactosyltransferase 2	Cytoplasm	enzyme
1887.49	-0.225	0.0106	0.167	ENSMUSG00000029330.9		CDS1	CDP-diacylglycerol synthase 1	Cytoplasm	enzyme
498.682	-0.28	0.0106	0.167	ENSMUSG00000019971.11		CEP290	centrosomal protein 290	Cytoplasm	transcription regulator
240.272	0.337	0.0107	0.167	ENSMUSG00000032640.11		CHSY1	chondroitin sulfate synthase 1	Cytoplasm	enzyme
39.492	0.077	0.0106	0.167	ENSMUSG00000005836.11		GATA6	GATA binding protein 6	Nucleus	transcription regulator
9.278	0.046	0.0106	0.167	ENSMUSG00000120265.1		Gm26698		Other	other
224.161	-0.308	0.0106	0.167	ENSMUSG00000103851.2		Gm37606		Other	other
754.998	0.316	0.0106	0.167	ENSMUSG00000029657.16		HSPH1	heat shock protein family H (Hsp110) member 1	Cytoplasm	other
744.762	-0.295	0.0107	0.167	ENSMUSG00000023206.17		IL15RA	interleukin 15 receptor subunit alpha	Plasma Membrane	transmembrane receptor
3689.19	0.248	0.0106	0.167	ENSMUSG00000034168.8		IRF2BPL	interferon regulatory factor 2 binding protein like	Nucleus	enzyme
1634.61	0.302	0.0107	0.167	ENSMUSG00000018401.18		MTMR4	myotubularin related protein 4	Cytoplasm	phosphatase
1095.08	-0.251	0.0106	0.167	ENSMUSG00000029629.18		PHF14	PHD finger protein 14	Nucleus	other
1116.32	-0.177	0.0105	0.167	ENSMUSG00000040648.16		PPIP5K2	diphosphoinositol pentakisphosphate kinase 2	Cytoplasm	kinase
1139.49	0.277	0.0107	0.167	ENSMUSG00000029552.20		TES	testin LIM domain protein	Plasma Membrane	other
56.68	0.135	0.0108	0.168	ENSMUSG00000037580.11		GCH1	GTP cyclohydrolase 1	Cytoplasm	enzyme
9.044	0.051	0.0108	0.168	ENSMUSG00000022659.14		GCSAM	germinal center associated signaling and motility	Cytoplasm	other
6.172	-0.04	0.0108	0.168	ENSMUSG00000104632.2		Gm42909		Other	other
2109.11	0.211	0.0107	0.168	ENSMUSG00000029723.17		Gm57848	predicted gene, 57848	Other	other
13.389	-0.033	0.0108	0.168	ENSMUSG00000048827.13		PKD1L3	polycystin 1 like 3, transient receptor potential channel interacting	Plasma Membrane	ion channel
2774.26	-0.268	0.0109	0.169	ENSMUSG00000033060.18		LMO7	LIM domain 7	Cytoplasm	enzyme
63.732	0.134	0.0109	0.169	ENSMUSG00000045573.10		PENK	proenkephalin	Extracellular Space	other
1979.86	-0.247	0.0109	0.17	ENSMUSG00000015970.20		CHDH	choline dehydrogenase	Cytoplasm	enzyme
170.829	-0.322	0.011	0.17	ENSMUSG00000053957.7		Gm12474		Other	other
38.5	0.077	0.011	0.17	ENSMUSG00000060311.13	D	Mucl1/Mucl2	mucin-like 2	Plasma Membrane	other
2506.05	-0.227	0.011	0.17	ENSMUSG00000036206.13		SH3BP4	SH3 domain binding protein 4	Cytoplasm	other
179.628	0.311	0.011	0.17	ENSMUSG00000022885.17		ST6GAL1	ST6 beta-galactoside alpha-2,6-sialyltransferase 1	Cytoplasm	enzyme
80.766	-0.279	0.011	0.17	ENSMUSG00000037913.13		TMEM156	transmembrane protein 156	Other	other
2572.33	0.241	0.011	0.17	ENSMUSG00000051391.10		YWHAG	tyrosine 3-monooxygenase/tryptophan 5-monooxygenase activation protein gamma	Cytoplasm	other
46.434	0.05	0.0112	0.171	ENSMUSG00000026676.8		CCDC3	coiled-coil domain containing 3	Cytoplasm	other
72.857	0.328	0.0111	0.171	ENSMUSG00000032344.18		CGAS	cyclic GMP-AMP synthase	Cytoplasm	enzyme
554.756	0.289	0.0112	0.171	ENSMUSG00000021905.15		DPH3	diphthamide biosynthesis 3	Cytoplasm	other
654.3	-0.284	0.0112	0.171	ENSMUSG00000054752.18		FSD1L	fibronectin type III and SPRY domain containing 1 like	Other	other
40.875	0.068	0.0111	0.171	ENSMUSG00000103931.2		Gm36962		Other	other
283.4	-0.313	0.0112	0.171	ENSMUSG00000084939.4		Gm830	predicted gene 830	Other	other
83.777	0.207	0.0111	0.171	ENSMUSG00000032766.10		GNG11	G protein subunit gamma 11	Plasma Membrane	other
14.312	-0.049	0.0112	0.171	ENSMUSG00000029601.14		IQCD	IQ motif containing D	Cytoplasm	other
70.313	0.086	0.0112	0.171	ENSMUSG00000021356.11		IRF4	interferon regulatory factor 4	Nucleus	transcription regulator
163.38	0.324	0.0112	0.171	ENSMUSG00000024544.10		LDLRAD4	low density lipoprotein receptor class A domain containing 4	Cytoplasm	other
960.992	0.077	0.0112	0.171	ENSMUSG00000026712.4		MRC1	mannose receptor C-type 1	Plasma Membrane	transmembrane receptor	technetium Tc 99m tilmanocept
5468.13	-0.266	0.0112	0.171	ENSMUSG00000033295.15		PTPRF	protein tyrosine phosphatase receptor type F	Plasma Membrane	phosphatase
144.174	0.091	0.0111	0.171	ENSMUSG00000078921.4	D	Tgtp1/Tgtp2	T cell specific GTPase 1	Other	enzyme
1697.23	-0.207	0.0112	0.171	ENSMUSG00000024614.8		TMX3	thioredoxin related transmembrane protein 3	Cytoplasm	enzyme
63.604	0.076	0.0111	0.171	ENSMUSG00000027514.15		ZBP1	Z-DNA binding protein 1	Cytoplasm	other
6.126	0.019	0.0113	0.172	ENSMUSG00000086943.3		4732414G09Rik	RIKEN cDNA 4732414G09 gene	Other	other
177.693	0.3	0.0113	0.172	ENSMUSG00000011382.9		DHDH	dihydrodiol dehydrogenase	Other	enzyme
10.59	0.052	0.0113	0.173	ENSMUSG00000038352.16		ARL5C	ADP ribosylation factor like GTPase 5C	Other	other
348.063	0.318	0.0114	0.173	ENSMUSG00000017446.15		C1QTNF1	C1q and TNF related 1	Extracellular Space	other
772.964	-0.316	0.0113	0.173	ENSMUSG00000062209.16		ERBB4	erb-b2 receptor tyrosine kinase 4	Plasma Membrane	kinase	BMS-599626, allitinib, osimertinib, pelitinib, afatinib, afatinib/dasatinib, pirotinib, afatinib/paclitaxel, carbon C 14 dacomitinib, afatinib/cetuximab, AF8c, mobocertinib, epertinib, neratinib/paclitaxel, FCN-411, JNJ-26483327, poziotinib, dacomitinib, neratinib, afatinib/osimertinib
33.865	-0.057	0.0114	0.173	ENSMUSG00000033676.14		GABRB3	gamma-aminobutyric acid type A receptor subunit beta3	Plasma Membrane	ion channel	triazolam, methohexital, nitrazepam, sevoflurane, etomidate, pagoclone, aspirin/butalbital/caffeine, zolpidem, atropine/hyoscyamine/phenobarbital/scopolamine, phenobarbital, isoflurane, diazepam, halothane, pentobarbital, acetaminophen/butalbital/caffeine/codeine, hyoscyamine/phenobarbital, adinazolam, SEP 174559, desflurane, amobarbital, pregnenolone, mephobarbital, zaleplon, enflurane, ezogabin…
142.008	-0.262	0.0114	0.173	ENSMUSG00000104583.2		Gm42701		Other	other
35.6	0.061	0.0115	0.173	ENSMUSG00000026271.16		GPR35	G protein-coupled receptor 35	Plasma Membrane	G-protein coupled receptor
2894.76	-0.215	0.0115	0.173	ENSMUSG00000042644.10		ITPR3	inositol 1,4,5-trisphosphate receptor type 3	Cytoplasm	ion channel
38.207	0.058	0.0114	0.173	ENSMUSG00000054146.9		KRT15	keratin 15	Cytoplasm	other
2685.84	-0.213	0.0114	0.173	ENSMUSG00000031790.9		MMP15	matrix metallopeptidase 15	Extracellular Space	peptidase	marimastat
946.706	-0.268	0.0115	0.173	ENSMUSG00000030545.10		PEX11A	peroxisomal biogenesis factor 11 alpha	Cytoplasm	other
1493.53	0.248	0.0114	0.173	ENSMUSG00000030084.13		PLXNA1	plexin A1	Plasma Membrane	transmembrane receptor
25.333	-0.045	0.0114	0.173	ENSMUSG00000030428.17		TTYH1	tweety family member 1	Plasma Membrane	ion channel
553.964	-0.253	0.0114	0.173	ENSMUSG00000025878.17		UIMC1	ubiquitin interaction motif containing 1	Nucleus	other
15.096	0.049	0.0114	0.173	ENSMUSG00000015957.13		WNT11	Wnt family member 11	Extracellular Space	other
1010.21	-0.203	0.0116	0.174	ENSMUSG00000036636.11		CLCN7	chloride voltage-gated channel 7	Plasma Membrane	ion channel
312.767	0.286	0.0116	0.174	ENSMUSG00000121913.1		ENSMUSG00000121913		Other	other
796.683	0.221	0.0116	0.174	ENSMUSG00000029638.18		GLCCI1	glucocorticoid induced 1	Cytoplasm	other
355.646	0.223	0.0116	0.174	ENSMUSG00000038695.14		JOSD2	Josephin domain containing 2	Cytoplasm	enzyme
132.632	-0.178	0.0116	0.174	ENSMUSG00000031425.16		PLP1	proteolipid protein 1	Plasma Membrane	other
34.233	-0.094	0.0116	0.174	ENSMUSG00000021965.4		SKA3	spindle and kinetochore associated complex subunit 3	Nucleus	other
174.635	0.059	0.0115	0.174	ENSMUSG00000032011.6		THY1	Thy-1 cell surface antigen	Plasma Membrane	other
153.432	-0.165	0.0118	0.175	ENSMUSG00000070315.14		4930581F22Rik		Other	other
39.454	0.134	0.0117	0.175	ENSMUSG00000020123.7		AVPR1A	arginine vasopressin receptor 1A	Plasma Membrane	G-protein coupled receptor	conivaptan, balovaptan, vasopressins, AVP, SRX246, lypressin, pecavaptan
25.744	-0.082	0.0117	0.175	ENSMUSG00000108053.2		Gm43890		Other	other
2538.74	0.064	0.0118	0.175	ENSMUSG00000069516.9	D	Lyz1/Lyz2	lysozyme 2	Cytoplasm	enzyme
3029.81	-0.175	0.0118	0.175	ENSMUSG00000020590.17		SNX13	sorting nexin 13	Cytoplasm	transporter
32.885	-0.081	0.0117	0.175	ENSMUSG00000092335.3		Zfp977	zinc finger protein 977	Other	other
638.843	0.091	0.0118	0.176	ENSMUSG00000031827.15		COTL1	coactosin like F-actin binding protein 1	Cytoplasm	other
6.81	-0.038	0.0118	0.176	ENSMUSG00000082082.2		Gm13230		Other	other
16701.8	0.325	0.0118	0.176	ENSMUSG00000015656.18		HSPA8	heat shock protein family A (Hsp70) member 8	Cytoplasm	enzyme	SHetA2
6.012	-0.027	0.0119	0.177	ENSMUSG00000023737.15		1700082M22Rik		Other	other
263.11	0.309	0.0119	0.177	ENSMUSG00000029674.14		LIMK1	LIM domain kinase 1	Cytoplasm	kinase	dabrafenib, dabrafenib/trametinib/vemurafenib, cetuximab/encorafenib, damnacanthal, binimetinib/encorafenib, SM1-71, encorafenib/panitumumab, encorafenib, binimetinib/cetuximab/encorafenib, MO-26, binimetinib/encorafenib/panitumumab
546.702	0.229	0.012	0.178	ENSMUSG00000033111.17		CEP15	centrosomal protein 15	Other	other
13.618	-0.03	0.0121	0.178	ENSMUSG00000047261.10		GAP43	growth associated protein 43	Plasma Membrane	other
16.266	0.069	0.012	0.178	ENSMUSG00000084790.2		Gm15879	predicted gene 15879	Other	other
6.412	-0.035	0.012	0.178	ENSMUSG00000100176.2		Gm28586		Other	other
300.329	-0.28	0.012	0.178	ENSMUSG00000022574.8		NAPRT	nicotinate phosphoribosyltransferase	Cytoplasm	enzyme
160.584	0.302	0.0121	0.179	ENSMUSG00000007872.4		ID3	inhibitor of DNA binding 3	Nucleus	transcription regulator
827.706	-0.203	0.0121	0.179	ENSMUSG00000020783.15		NCBP3	nuclear cap binding subunit 3	Nucleus	other
1806.98	0.214	0.0122	0.18	ENSMUSG00000029772.18		AHCYL2	adenosylhomocysteinase like 2	Other	enzyme
172.3	-0.296	0.0123	0.18	ENSMUSG00000064128.9		CENPJ	centromere protein J	Nucleus	transcription regulator
6.826	0.031	0.0122	0.18	ENSMUSG00000073538.12		E330020D12Rik	Riken cDNA E330020D12 gene	Other	other
93.701	-0.232	0.0123	0.18	ENSMUSG00000121382.1		ENSMUSG00000121382		Other	other
374.297	-0.279	0.0122	0.18	ENSMUSG00000052942.14		GLIS3	GLIS family zinc finger 3	Nucleus	transcription regulator
238.437	0.055	0.0123	0.18	ENSMUSG00000030116.15		MFAP5	microfibril associated protein 5	Extracellular Space	other
573.332	0.247	0.0123	0.18	ENSMUSG00000037992.17		RARA	retinoic acid receptor alpha	Nucleus	ligand-dependent nuclear receptor	daunorubicin/tretinoin, alitretinoin, acitretin, mitoxantrone/tretinoin, AGN 190299, arsenic trioxide, NRX-195183, etretinate, idarubicin/mitoxantrone/tretinoin, idarubicin/tretinoin, tazarotene, tretinoin, tamibarotene, halobetasol propionate/tazarotene, adapalene, doxorubicin/tretinoin, cytarabine/idarubicin/tretinoin, theophylline/tretinoin/valproic acid, isotretinoin
207.37	0.153	0.0123	0.18	ENSMUSG00000020641.17		RSAD2	radical S-adenosyl methionine domain containing 2	Cytoplasm	enzyme
126.786	0.305	0.0123	0.18	ENSMUSG00000026249.11		SERPINE2	serpin family E member 2	Extracellular Space	other
1478.05	-0.205	0.0123	0.18	ENSMUSG00000029650.11		SLC46A3	solute carrier family 46 member 3	Cytoplasm	transporter
889.56	0.294	0.0124	0.181	ENSMUSG00000022371.18		COL14A1	collagen type XIV alpha 1 chain	Extracellular Space	other	collagenase
6.163	-0.025	0.0124	0.181	ENSMUSG00000032224.16		FAM81A	family with sequence similarity 81 member A	Plasma Membrane	other
2519.27	-0.248	0.0124	0.181	ENSMUSG00000041075.9		FZD7	frizzled class receptor 7	Plasma Membrane	G-protein coupled receptor	vantictumab
13.521	0.052	0.0124	0.181	ENSMUSG00000029321.2		SLC10A6	solute carrier family 10 member 6	Plasma Membrane	transporter
1459.48	-0.183	0.0125	0.182	ENSMUSG00000014496.9		ANKRD28	ankyrin repeat domain 28	Cytoplasm	other
52.923	-0.089	0.0125	0.182	ENSMUSG00000028078.15		DCLK2	doublecortin like kinase 2	Cytoplasm	kinase
227.106	0.104	0.0126	0.182	ENSMUSG00000031093.15		DOCK11	dedicator of cytokinesis 11	Cytoplasm	other
39.429	0.081	0.0126	0.182	ENSMUSG00000032446.15		EOMES	eomesodermin	Nucleus	transcription regulator
56.026	0.284	0.0126	0.182	ENSMUSG00000062382.10		Ftl1-ps1	ferritin light polypeptide 1, pseudogene 1	Other	other
248.814	0.283	0.0125	0.182	ENSMUSG00000096856.8		Gm10778	predicted gene 10778	Other	other
470.18	0.291	0.0125	0.182	ENSMUSG00000069306.6		H4c17	H4 clustered histone 17	Nucleus	other
116.58	0.1	0.0126	0.182	ENSMUSG00000048779.6		P2RY6	pyrimidinergic receptor P2Y6	Plasma Membrane	G-protein coupled receptor
87.473	0.179	0.0125	0.182	ENSMUSG00000019832.6		RAB32	RAB32, member RAS oncogene family	Cytoplasm	enzyme
234.716	0.3	0.0125	0.182	ENSMUSG00000067925.5	D	Rtl8a/Rtl8b	retrotransposon Gag like 8B	Other	other
483.903	0.221	0.0126	0.182	ENSMUSG00000070003.8		SSBP4	single stranded DNA binding protein 4	Nucleus	transcription regulator
50.293	-0.097	0.0126	0.182	ENSMUSG00000059540.16		TCEA2	transcription elongation factor A2	Nucleus	transcription regulator
200.659	0.137	0.0127	0.183	ENSMUSG00000069893.11	D	9930111J21Rik1/Gm12185	RIKEN cDNA 9930111J21 gene 1	Other	other
804.184	-0.281	0.0127	0.183	ENSMUSG00000085133.3		B930095G15Rik	RIKEN cDNA B930095G15 gene	Other	other
391.281	-0.282	0.0127	0.183	ENSMUSG00000102752.2		C1orf226	chromosome 1 open reading frame 226	Other	other
489.788	-0.275	0.0126	0.183	ENSMUSG00000078612.10		FYB2	FYN binding protein 2	Plasma Membrane	other
88.394	-0.28	0.0127	0.183	ENSMUSG00000031861.17		LPAR2	lysophosphatidic acid receptor 2	Plasma Membrane	G-protein coupled receptor
5785.93	0.241	0.0127	0.183	ENSMUSG00000074884.13		SERF2	small EDRK-rich factor 2	Other	other
57.09	0.092	0.0128	0.184	ENSMUSG00000015355.14		CD48	CD48 molecule	Plasma Membrane	other	SGN-CD48A
961.594	0.292	0.0129	0.184	ENSMUSG00000075217.2		Fads2b	fatty acid desaturase 2B	Other	other
549.345	-0.279	0.0129	0.184	ENSMUSG00000029648.14		FLT1	fms related receptor tyrosine kinase 1	Plasma Membrane	kinase	imatinib/sorafenib, sorafenib, fruquintinib, selpercatinib, lapatinib/pazopanib, lenvatinib, sorafenib/sulindac/sunitinib, vandetanib, imatinib/sunitinib, dexamethasone/lenalidomide/sorafenib, sunitinib, CEP 7055, axitinib, motesanib, regorafenib, icrucumab, ZM 306416, pazopanib, 5-azacytidine/sorafenib, famitinib, SAR103168, SKI-G-801, everolimus/sorafenib, surufatinib, bortezomib/sorafenib, BMS…
11.621	-0.045	0.0128	0.184	ENSMUSG00000110529.2		RP23-314A15.5		Other	other
188.329	-0.123	0.0128	0.184	ENSMUSG00000014104.13		Sval2	seminal vesicle antigen-like 2	Extracellular Space	other
13.452	-0.03	0.0128	0.184	ENSMUSG00000037217.16		SYN1	synapsin I	Plasma Membrane	other
407.677	0.284	0.0129	0.185	ENSMUSG00000056501.4		CEBPB	CCAAT enhancer binding protein beta	Nucleus	transcription regulator
15.529	-0.064	0.0129	0.185	ENSMUSG00000084087.2		Gm13650	ubiquitin-conjugating enzyme E2 variant 2 pseudogene	Other	other
63.446	-0.175	0.013	0.185	ENSMUSG00000034275.20		IGSF9B	immunoglobulin superfamily member 9B	Plasma Membrane	other
325.618	-0.286	0.013	0.185	ENSMUSG00000020000.8		MOXD1	monooxygenase DBH like 1	Cytoplasm	enzyme
21.619	0.05	0.013	0.185	ENSMUSG00000062510.13		NSL1	NSL1 component of MIS12 kinetochore complex	Nucleus	other
451.881	0.29	0.013	0.185	ENSMUSG00000030513.15		PCSK6	proprotein convertase subtilisin/kexin type 6	Extracellular Space	peptidase
213.542	-0.282	0.013	0.185	ENSMUSG00000046667.15		Rbm12b1	RNA binding motif protein 12 B1	Other	other
2832.11	0.197	0.0131	0.186	ENSMUSG00000029238.12		CLOCK	clock circadian regulator	Nucleus	transcription regulator
310.298	0.169	0.013	0.186	ENSMUSG00000039497.9		DSE	dermatan sulfate epimerase	Cytoplasm	enzyme
22.9	0.07	0.0131	0.186	ENSMUSG00000026890.20		LHX6	LIM homeobox 6	Nucleus	transcription regulator
2284.35	-0.196	0.0131	0.186	ENSMUSG00000057440.9		MPP7	MAGUK p55 scaffold protein 7	Plasma Membrane	other
1112.09	-0.296	0.0131	0.186	ENSMUSG00000036123.9		SLC9A3	solute carrier family 9 member A3	Plasma Membrane	ion channel	AVE0657, tenapanor, squalamine
2357.72	-0.216	0.0133	0.187	ENSMUSG00000035283.6		ADRB1	adrenoceptor beta 1	Plasma Membrane	G-protein coupled receptor	KUL 7211, bisoprolol, epinephrine/lidocaine, nebivolol/valsartan, dobutamine, pindolol, penbutolol, bisoprolol/hydrochlorothiazide, guanethidine, latanoprost/timolol, dipivefrin, pirbuterol, guanadrel, hydrochlorothiazide/metoprolol, isoxsuprine, bimatoprost/timolol, celiprolol, timolol, hydrochlorothiazide/propranolol, epinephrine, bupranolol, hydrochlorothiazide/timolol, sotalol, myogane, droxi…
37.777	0.061	0.0133	0.187	ENSMUSG00000025701.13		ALOX5	arachidonate 5-lipoxygenase	Cytoplasm	enzyme	diclofenac/omeprazole, benoxaprofen, diethylcarbamazine, balsalazide, diclofenac/misoprostol, diclofenac, ebselen, meclofenamic acid, mesalamine, nordihydroguaiaretic acid, TA 270, sulfasalazine, zileuton
880.011	0.115	0.0133	0.187	ENSMUSG00000036896.6		C1QC	complement C1q C chain	Extracellular Space	other
2553.82	-0.187	0.0133	0.187	ENSMUSG00000031078.16		CTTN	cortactin	Plasma Membrane	other
238.43	0.291	0.0133	0.187	ENSMUSG00000038456.10		DENND2A	DENN domain containing 2A	Cytoplasm	other
990.972	0.237	0.0132	0.187	ENSMUSG00000119954.1		Gm35546		Other	other
20.609	-0.066	0.0133	0.187	ENSMUSG00000103234.2		Gm37158		Other	other
136.021	-0.29	0.0132	0.187	ENSMUSG00000103146.2		Gm37745		Other	other
1387.92	-0.245	0.0132	0.187	ENSMUSG00000031119.5		GPC4	glypican 4	Plasma Membrane	transmembrane receptor
1864.42	0.29	0.0133	0.187	ENSMUSG00000000078.8		KLF6	KLF transcription factor 6	Nucleus	transcription regulator
1632.17	0.273	0.0133	0.187	ENSMUSG00000070436.13		SERPINH1	serpin family H member 1	Extracellular Space	other
847.964	-0.249	0.0132	0.187	ENSMUSG00000028293.15		SLC35A1	solute carrier family 35 member A1	Cytoplasm	transporter
51.325	0.113	0.0134	0.188	ENSMUSG00000038007.15		ACER2	alkaline ceramidase 2	Cytoplasm	enzyme
30.042	0.023	0.0134	0.188	ENSMUSG00000035184.16		FAM124A	family with sequence similarity 124 member A	Other	other
99.48	0.12	0.0134	0.188	ENSMUSG00000021903.12		GALNT15	polypeptide N-acetylgalactosaminyltransferase 15	Cytoplasm	enzyme
111.218	-0.27	0.0135	0.188	ENSMUSG00000105950.2		Gm43679		Other	other
772.839	-0.186	0.0134	0.188	ENSMUSG00000016018.5		MTREX	Mtr4 exosome RNA helicase	Nucleus	enzyme
316841	0.289	0.0134	0.188	ENSMUSG00002076161.1		RN7SK	RNA component of 7SK nuclear ribonucleoprotein	Nucleus	other
7.448	-0.049	0.0134	0.188	ENSMUSG00000044364.6		TMEM74B	transmembrane protein 74B	Other	other
129.692	0.087	0.0136	0.189	ENSMUSG00000022831.15		HCLS1	hematopoietic cell-specific Lyn substrate 1	Nucleus	other
89.564	0.27	0.0136	0.19	ENSMUSG00000022440.10		C1QTNF6	C1q and TNF related 6	Extracellular Space	other
1892.78	0.194	0.0137	0.19	ENSMUSG00000034165.17		CCND3	cyclin D3	Nucleus	kinase
232.013	0.259	0.0136	0.19	ENSMUSG00000026939.13		TMEM141	transmembrane protein 141	Other	other
708.617	-0.278	0.0138	0.191	ENSMUSG00000063428.9		DDO	D-aspartate oxidase	Cytoplasm	enzyme
433.252	0.238	0.0138	0.191	ENSMUSG00000031613.10		HPGD	15-hydroxyprostaglandin dehydrogenase	Cytoplasm	enzyme	glycyrrhetinic acid
2156.81	-0.208	0.0137	0.191	ENSMUSG00000050310.10		RICTOR	RPTOR independent companion of MTOR complex 2	Cytoplasm	other
143.168	-0.125	0.0138	0.191	ENSMUSG00000002486.16		TCHP	trichoplein keratin filament binding	Cytoplasm	other
2578.73	-0.253	0.0137	0.191	ENSMUSG00000017607.10		TNS4	tensin 4	Cytoplasm	other
176.361	-0.271	0.0138	0.192	ENSMUSG00000075528.14		AARSD1	alanyl-tRNA synthetase domain containing 1	Nucleus	enzyme
17.934	-0.05	0.0138	0.192	ENSMUSG00000049556.6		LINGO1	leucine rich repeat and Ig domain containing 1	Plasma Membrane	other	opicinumab
6.076	0.021	0.0139	0.193	ENSMUSG00000047369.18		DNAH14	dynein axonemal heavy chain 14	Other	other
1294.01	-0.228	0.014	0.193	ENSMUSG00000044783.17		HJURP	Holliday junction recognition protein	Nucleus	other
323.321	-0.272	0.014	0.193	ENSMUSG00000056019.13		Zfp709	zinc finger protein 709	Other	other
58.573	0.074	0.014	0.194	ENSMUSG00000032643.13		FHL3	four and a half LIM domains 3	Plasma Membrane	other
865.118	-0.284	0.014	0.194	ENSMUSG00000072294.6		KLF12	KLF transcription factor 12	Nucleus	transcription regulator
202.031	0.215	0.0141	0.195	ENSMUSG00000040310.13		ALX4	ALX homeobox 4	Nucleus	transcription regulator
13.308	0.058	0.0141	0.195	ENSMUSG00000036596.7		CPZ	carboxypeptidase Z	Extracellular Space	peptidase
285.211	0.279	0.0141	0.195	ENSMUSG00000049288.5		LIX1L	limb and CNS expressed 1 like	Other	other
131.139	0.269	0.0141	0.195	ENSMUSG00000024790.9		SAC3D1	SAC3 domain containing 1	Cytoplasm	other
8114.54	-0.254	0.0142	0.195	ENSMUSG00000031626.19		SORBS2	sorbin and SH3 domain containing 2	Plasma Membrane	other
1024.76	-0.248	0.0142	0.195	ENSMUSG00000070643.12		SOX13	SRY-box transcription factor 13	Nucleus	transcription regulator
7.165	0.042	0.0143	0.196	ENSMUSG00000100733.3		4933416M06Rik	RIKEN cDNA 4933416M06 gene	Other	other
1678.33	0.246	0.0143	0.196	ENSMUSG00000079426.14		ARPC4	actin related protein 2/3 complex subunit 4	Cytoplasm	other
1544.42	0.22	0.0143	0.196	ENSMUSG00000046668.10		CXXC5	CXXC finger protein 5	Nucleus	other
1125.04	-0.225	0.0142	0.196	ENSMUSG00000009566.13		FPGS	folylpolyglutamate synthase	Cytoplasm	enzyme	pralatrexate
44.181	-0.08	0.0143	0.196	ENSMUSG00000102650.2		Gm19863		Other	other
250.751	-0.273	0.0143	0.196	ENSMUSG00000002767.14		MRPL2	mitochondrial ribosomal protein L2	Extracellular Space	other
680.665	0.225	0.0143	0.196	ENSMUSG00000024134.13		SIX2	SIX homeobox 2	Nucleus	transcription regulator
11.061	-0.033	0.0145	0.197	ENSMUSG00000086363.9		A330102I10Rik		Other	other
90.676	-0.255	0.0144	0.197	ENSMUSG00000115186.2		AC151836.1		Other	other
15.735	0.012	0.0146	0.197	ENSMUSG00000031489.16		ADRB3	adrenoceptor beta 3	Plasma Membrane	G-protein coupled receptor	epinephrine/methotrexate, timolol/travoprost, carvedilol/enalapril, KUL 7211, mirabegron, isoproterenol, epinephrine/lidocaine, epinephrine/prilocaine, dobutamine, pindolol, SR 58611, articaine/epinephrine, guanethidine, latanoprost/timolol, terbutaline, propranolol, carvedilol, dipivefrin, pirbuterol, guanadrel, arbutamine, esmolol, bimatoprost/timolol, isoxsuprine, timolol, hydrochlorothiazide/…
5416.75	-0.207	0.0146	0.197	ENSMUSG00000068036.17		AFDN	afadin, adherens junction formation factor	Nucleus	other
860.891	0.215	0.0144	0.197	ENSMUSG00000036002.13		ATOSB	atos homolog B	Nucleus	other
1234.52	-0.256	0.0146	0.197	ENSMUSG00000025076.13		CASP7	caspase 7	Cytoplasm	peptidase
119.454	-0.118	0.0146	0.197	ENSMUSG00000039781.16		CEP131	centrosomal protein 131	Cytoplasm	other
1107.57	0.216	0.0146	0.197	ENSMUSG00000074364.7		EHD2	EH domain containing 2	Nucleus	other
190.026	-0.22	0.0145	0.197	ENSMUSG00000040724.6		KCNA2	potassium voltage-gated channel subfamily A member 2	Plasma Membrane	ion channel	dalfampridine
53.654	0.152	0.0146	0.197	ENSMUSG00000021720.12		RNF180	ring finger protein 180	Cytoplasm	enzyme
25.686	0.067	0.0146	0.197	ENSMUSG00000028871.8		RSPO1	R-spondin 1	Plasma Membrane	other
76.697	0.148	0.0145	0.197	ENSMUSG00000037762.7		SLC16A9	solute carrier family 16 member 9	Plasma Membrane	transporter
401.564	0.212	0.0144	0.197	ENSMUSG00000073155.13		STMP1	short transmembrane mitochondrial protein 1	Cytoplasm	other
1717.87	-0.238	0.0144	0.197	ENSMUSG00000002489.17		TIAM1	TIAM Rac1 associated GEF 1	Cytoplasm	other
1809.99	0.218	0.0146	0.197	ENSMUSG00000031799.11		TPM4	tropomyosin 4	Cytoplasm	other
33.312	0.098	0.0147	0.198	ENSMUSG00000039563.8		2210406O10Rik	RIKEN cDNA 2210406O10 gene	Other	other
9.334	0.039	0.0148	0.198	ENSMUSG00000000562.6		Adora3	adenosine A3 receptor	Plasma Membrane	G-protein coupled receptor
1623.5	-0.206	0.0148	0.198	ENSMUSG00000031007.3		ATP6AP2	ATPase H+ transporting accessory protein 2	Cytoplasm	transporter
115.309	0.264	0.0148	0.198	ENSMUSG00000032380.10		DAPK2	death associated protein kinase 2	Cytoplasm	kinase
29.961	0.044	0.0147	0.198	ENSMUSG00000121501.1		ENSMUSG00000121501		Other	other
407.4	-0.255	0.0146	0.198	ENSMUSG00000021456.9		FBP2	fructose-bisphosphatase 2	Cytoplasm	phosphatase
57.84	-0.082	0.0148	0.198	ENSMUSG00000102142.2		Gm26930		Other	other
47.383	-0.07	0.0146	0.198	ENSMUSG00000106528.2		Gm42841		Other	other
302.959	-0.272	0.0147	0.198	ENSMUSG00000085830.2		Grin1os	glutamate receptor, ionotropic, NMDA1 (zeta 1), opposite strand	Other	other
245.023	0.265	0.0147	0.198	ENSMUSG00000029413.15		NAAA	N-acylethanolamine acid amidase	Cytoplasm	enzyme
104.995	0.128	0.0147	0.198	ENSMUSG00000002108.11		NR1H3	nuclear receptor subfamily 1 group H member 3	Nucleus	ligand-dependent nuclear receptor
243.181	-0.243	0.0148	0.198	ENSMUSG00000015013.10		TRAPPC2L	trafficking protein particle complex subunit 2L	Cytoplasm	other
2654.91	0.2	0.0147	0.198	ENSMUSG00000001687.16		UBL3	ubiquitin like 3	Cytoplasm	other
5702.7	-0.215	0.0146	0.198	ENSMUSG00000038872.11		ZFHX3	zinc finger homeobox 3	Nucleus	transcription regulator
244.058	0.271	0.0148	0.199	ENSMUSG00000006369.15		FBLN1	fibulin 1	Extracellular Space	other
491.695	0.224	0.0149	0.199	ENSMUSG00000031709.16		TBC1D9	TBC1 domain family member 9	Plasma Membrane	other
8.342	-0.047	0.015	0.2	ENSMUSG00000086861.2		Gm15325		Other	other
56.088	0.072	0.015	0.2	ENSMUSG00000030589.17		RASGRP4	RAS guanyl releasing protein 4	Cytoplasm	other
70.833	0.078	0.0151	0.201	ENSMUSG00000040963.16		ASGR2	asialoglycoprotein receptor 2	Plasma Membrane	transmembrane receptor
2215.08	-0.264	0.0151	0.201	ENSMUSG00000033308.17		DPYD	dihydropyrimidine dehydrogenase	Cytoplasm	enzyme	uracil, eniluracil, tegafur/uracil, gimeracil/oxonic acid/tegafur, gimeracil, dihydropyrimidine dehydrogenase inhibitor, cetuximab/gimeracil/irinotecan/oxonic acid/tegafur, gimeracil/irinotecan/oxonic acid/tegafur, bevacizumab/gimeracil/irinotecan/oxonic acid/tegafur
1448.79	0.186	0.0152	0.201	ENSMUSG00000007476.19		LRRC8A	leucine rich repeat containing 8 VRAC subunit A	Plasma Membrane	ion channel
73.188	-0.072	0.0152	0.201	ENSMUSG00000097814.6		Panct2	pluripotency-associated noncoding transcript 2	Nucleus	other
33.414	-0.095	0.0151	0.201	ENSMUSG00000108526.2		RP23-292C5.8		Other	other
53.116	-0.002	0.0152	0.201	ENSMUSG00000084416.4		Rpl10a-ps1	ribosomal protein L10A, pseudogene 1	Other	other
1370.99	-0.251	0.0152	0.202	ENSMUSG00000034647.16		ANKRD12	ankyrin repeat domain 12	Nucleus	other
394.605	0.264	0.0152	0.202	ENSMUSG00000056870.10		GULP1	GULP PTB domain containing engulfment adaptor 1	Cytoplasm	other
730.18	0.249	0.0155	0.203	ENSMUSG00000033453.9		ADAMTS15	ADAM metallopeptidase with thrombospondin type 1 motif 15	Extracellular Space	peptidase
145.678	-0.137	0.0155	0.203	ENSMUSG00000025427.16		ARK2C	arkadia (RNF111) C-terminal like ring finger ubiquitin ligase 2C	Nucleus	enzyme
1378.72	-0.233	0.0153	0.203	ENSMUSG00000068876.17		CGN	cingulin	Plasma Membrane	other
2983.04	-0.183	0.0154	0.203	ENSMUSG00000034903.19		COBLL1	cordon-bleu WH2 repeat protein like 1	Extracellular Space	other
54.575	0.074	0.0154	0.203	ENSMUSG00000070476.11		FAM217B	family with sequence similarity 217 member B	Other	other
9.707	0.044	0.0153	0.203	ENSMUSG00000031210.11		Gpr165	G protein-coupled receptor 165	Plasma Membrane	G-protein coupled receptor
1554.29	-0.239	0.0154	0.203	ENSMUSG00000021843.18		KTN1	kinectin 1	Plasma Membrane	transmembrane receptor
277.358	-0.265	0.0154	0.203	ENSMUSG00000046807.11		LRRC75B	leucine rich repeat containing 75B	Other	other
74.998	0.057	0.0154	0.203	ENSMUSG00000025044.17		MSR1	macrophage scavenger receptor 1	Plasma Membrane	transmembrane receptor
2976.92	-0.211	0.0154	0.203	ENSMUSG00000030522.15		MTMR10	myotubularin related protein 10	Cytoplasm	other
1169.78	-0.183	0.0154	0.203	ENSMUSG00000041650.16		PCCA	propionyl-CoA carboxylase subunit alpha	Cytoplasm	enzyme
166.764	-0.238	0.0153	0.203	ENSMUSG00000022383.14		PPARA	peroxisome proliferator activated receptor alpha	Nucleus	ligand-dependent nuclear receptor	bezafibrate, pemafibrate, ezetimibe/fenofibrate, TPST-1120, elafibranor, fenofibrate/simvastatin, gemfibrozil, fenofibrate, aleglitazar, NS-220, fenofibric acid/rosuvastatin, tesaglitazar, fenofibrate/pravastatin, pirinixic acid, choline fenofibrate, docosahexaenoic acid, clofibrate, atorvastatin/choline fenofibrate
1047.98	0.206	0.0153	0.203	ENSMUSG00000009630.11		PPP2CB	protein phosphatase 2 catalytic subunit beta	Cytoplasm	phosphatase
3612.35	-0.21	0.0153	0.203	ENSMUSG00000031167.17		RBM3	RNA binding motif protein 3	Nucleus	other
118.616	-0.257	0.0153	0.203	ENSMUSG00000017692.9		RHBDL3	rhomboid like 3	Plasma Membrane	peptidase
523.327	0.205	0.0155	0.203	ENSMUSG00000048707.10		TPRN	taperin	Extracellular Space	other
938.306	-0.252	0.0157	0.204	ENSMUSG00000000532.12		ACVR1B	activin A receptor type 1B	Plasma Membrane	kinase	SB-505124, SM1-71
327.443	0.146	0.0156	0.204	ENSMUSG00000020866.18		CACNA1G	calcium voltage-gated channel subunit alpha1 G	Plasma Membrane	ion channel	cinnarizine, trimethadione, flunarizine, ethosuximide, mibefradil, zonisamide
3130.44	-0.193	0.0157	0.204	ENSMUSG00000074272.11	D	Ceacam1/Ceacam2	CEA cell adhesion molecule 1	Plasma Membrane	other
1107.7	0.12	0.0156	0.204	ENSMUSG00000022048.10		DPYSL2	dihydropyrimidinase like 2	Cytoplasm	enzyme
1532.39	0.224	0.0156	0.204	ENSMUSG00000039275.10		FOXK2	forkhead box K2	Nucleus	transcription regulator
653.778	0.055	0.0156	0.204	ENSMUSG00000018339.13		GPX3	glutathione peroxidase 3	Extracellular Space	enzyme
1057.12	0.183	0.0157	0.204	ENSMUSG00000048878.7		HEXIM1	HEXIM P-TEFb complex subunit 1	Nucleus	transcription regulator
1148.71	0.233	0.0156	0.204	ENSMUSG00000068798.11		RAP1A	RAP1A, member of RAS oncogene family	Cytoplasm	enzyme
182.51	0.248	0.0156	0.204	ENSMUSG00000037214.13		THAP1	THAP domain containing 1	Nucleus	transcription regulator
347.375	0.221	0.0157	0.205	ENSMUSG00000025135.13		ANAPC11	anaphase promoting complex subunit 11	Cytoplasm	enzyme
22.513	0.048	0.0158	0.205	ENSMUSG00000050538.9		B230217C12Rik	RIKEN cDNA B230217C12 gene	Other	other
15.985	0.054	0.0158	0.205	ENSMUSG00000063193.10		CD300LB	CD300 molecule like family member b	Plasma Membrane	other
1446.34	0.089	0.0157	0.205	ENSMUSG00000033327.19		TNXB	tenascin XB	Extracellular Space	other
255.167	-0.258	0.0159	0.206	ENSMUSG00000023262.14		ACY1	aminoacylase 1	Cytoplasm	peptidase
16.666	0.086	0.0159	0.206	ENSMUSG00000097365.8		C030034L19Rik	RIKEN cDNA C030034L19 gene	Other	other
53.517	-0.068	0.0158	0.206	ENSMUSG00000045912.10		C2CD4C	C2 calcium dependent domain containing 4C	Extracellular Space	other
1448.11	0.212	0.0159	0.206	ENSMUSG00000026317.8		CLN8	CLN8 transmembrane ER and ERGIC protein	Cytoplasm	other
73.538	-0.089	0.0159	0.206	ENSMUSG00000073647.5		Gm10557	cadherin 11 pseudogene	Other	other
519.472	0.259	0.0159	0.206	ENSMUSG00000061411.13		NOL4L	nucleolar protein 4 like	Other	other
87.988	0.15	0.016	0.207	ENSMUSG00000033033.11		CALHM2	calcium homeostasis modulator family member 2	Plasma Membrane	other
215.59	0.261	0.0162	0.208	ENSMUSG00000031486.16		ADGRA2	adhesion G protein-coupled receptor A2	Plasma Membrane	G-protein coupled receptor
379.124	0.171	0.0161	0.208	ENSMUSG00000026825.18		DNM1	dynamin 1	Cytoplasm	enzyme
1143.27	-0.209	0.0161	0.208	ENSMUSG00000031714.11		GAB1	GRB2 associated binding protein 1	Cytoplasm	other
92.651	-0.077	0.0162	0.208	ENSMUSG00000106211.2		Gm42842		Other	other
326.909	0.252	0.0162	0.209	ENSMUSG00000004947.16		DTX2	deltex E3 ubiquitin ligase 2	Nucleus	other
3206.21	-0.248	0.0163	0.21	ENSMUSG00000035000.9		DPP4	dipeptidyl peptidase 4	Plasma Membrane	peptidase	alogliptin/INS/metformin, INS/sitagliptin, evogliptin, metformin/vildagliptin, saxagliptin, prusogliptin, INS/metformin/sitagliptin, metformin/sulfonylurea/vildagliptin, linagliptin/metformin, alogliptin/INS, sitagliptin, linagliptin, teneligliptin, alogliptin/metformin/pioglitazone, melogliptin, metformin/sitagliptin/sulfonylurea, dapagliflozin/metformin/saxagliptin, metformin/saxagliptin, vilda…
641.77	-0.252	0.0164	0.21	ENSMUSG00000089804.4		Gm16136		Other	other
52.151	0.074	0.0163	0.21	ENSMUSG00000036144.7		MEOX2	mesenchyme homeobox 2	Nucleus	transcription regulator
221.739	-0.161	0.0164	0.21	ENSMUSG00000041540.17		SOX5	SRY-box transcription factor 5	Nucleus	transcription regulator
199.955	-0.219	0.0163	0.21	ENSMUSG00000026839.18		UPP2	uridine phosphorylase 2	Cytoplasm	enzyme
37.121	0.105	0.0166	0.211	ENSMUSG00000087006.4		C11orf96	chromosome 11 open reading frame 96	Other	other
8105.73	-0.236	0.0165	0.211	ENSMUSG00000005087.18		CD44	CD44 molecule (IN blood group)	Plasma Membrane	other	SPL-108, A6 peptide, anti-CD44v7 antibody, AMC303, CA102N, RO5429083
16.305	-0.062	0.0166	0.211	ENSMUSG00000085116.2		Gm2735		Other	other
6.346	-0.034	0.0164	0.211	ENSMUSG00000096629.8	D	Gm3411 (includes others)	predicted gene 3411	Other	other
79.848	-0.246	0.0167	0.211	ENSMUSG00000030247.10		KCNJ8	potassium inwardly rectifying channel subfamily J member 8	Plasma Membrane	ion channel	gliquidone, thiamylal
86.212	0.096	0.0165	0.211	ENSMUSG00000004360.10		KIAA0408	KIAA0408	Other	other
11.673	0.045	0.0166	0.211	ENSMUSG00000047592.18		Nxpe5	neurexophilin and PC-esterase domain family, member 5	Cytoplasm	other
32.746	-0.122	0.0167	0.211	ENSMUSG00000091455.5		OTOGL	otogelin like	Other	other
118.79	-0.151	0.0164	0.211	ENSMUSG00000029838.12		PTN	pleiotrophin	Extracellular Space	growth factor
150.847	0.238	0.0167	0.211	ENSMUSG00000010362.10		RDM1	RAD52 motif containing 1	Nucleus	other
827.202	-0.248	0.0165	0.211	ENSMUSG00000021892.15		SH3BP5	SH3 domain binding protein 5	Cytoplasm	other
44.257	0.069	0.0166	0.211	ENSMUSG00000027219.14		Slc28a2	solute carrier family 28 (sodium-coupled nucleoside transporter), member 2	Plasma Membrane	transporter
188.192	0.252	0.0166	0.211	ENSMUSG00000057278.9		SNRPG	small nuclear ribonucleoprotein polypeptide G	Nucleus	other
5227.09	-0.208	0.0165	0.211	ENSMUSG00000053877.14		SRCAP	Snf2 related CREBBP activator protein	Cytoplasm	transcription regulator
507.903	0.254	0.0166	0.211	ENSMUSG00000042043.7		TBCA	tubulin folding cofactor A	Cytoplasm	other
1745.81	0.171	0.0166	0.211	ENSMUSG00000030315.16		VGLL4	vestigial like family member 4	Nucleus	other
692.385	-0.192	0.0167	0.212	ENSMUSG00000040532.15		ABHD11	abhydrolase domain containing 11	Cytoplasm	enzyme
65.215	0.163	0.0168	0.212	ENSMUSG00000063506.15		ARHGAP22	Rho GTPase activating protein 22	Cytoplasm	other
1487.82	0.069	0.0167	0.212	ENSMUSG00000026193.16		FN1	fibronectin 1	Extracellular Space	other	PYX-201, ocriplasmin, bifikafusp alfa, L19TNFalpha, L19-IL2 monoclonal antibody-cytokine fusion protein/L19TNFalpha, AS1409, iodine I 131 anti-fibronectin antibody fragment L19-SIP, dodekin
6.291	-0.037	0.0167	0.212	ENSMUSG00000116921.2		Gm17879	fibrillarin pseudogene	Other	other
488.726	0.25	0.0169	0.213	ENSMUSG00000020473.14		AEBP1	AE binding protein 1	Nucleus	peptidase
343.675	0.248	0.017	0.213	ENSMUSG00000029484.13		ANXA3	annexin A3	Cytoplasm	enzyme
38.168	0.064	0.017	0.213	ENSMUSG00000089929.2	D	Bcl2a1a (includes others)	B cell leukemia/lymphoma 2 related protein A1a	Cytoplasm	other
1935.43	-0.235	0.0169	0.213	ENSMUSG00000045103.20		DMD	dystrophin	Plasma Membrane	other	casimersen, golodirsen
109.356	0.09	0.0169	0.213	ENSMUSG00000019768.17		ESR1	estrogen receptor 1	Nucleus	ligand-dependent nuclear receptor	4-hydroxy-N-desmethyltamoxifen, anastrozole/fulvestrant/goserelin/tamoxifen, anastrozole/fulvestrant/tamoxifen, anastrozole/exemestane/fulvestrant/tamoxifen, goserelin/tamoxifen, ethinyl estradiol/norgestimate, fluoxymesterone, estradiol/levonorgestrel, etonogestrel, 4-hydroxytamoxifen, exemestane/fulvestrant/letrozole/tamoxifen, fulvestrant, arzoxifene, estradiol valerate/testosterone enanthate,…
69.671	-0.09	0.0169	0.213	ENSMUSG00000105549.2		Gm43540		Other	other
304.978	-0.249	0.0169	0.213	ENSMUSG00000027550.15		LRRCC1	leucine rich repeat and coiled-coil centrosomal protein 1	Nucleus	transporter
93.367	0.122	0.0169	0.213	ENSMUSG00000031155.18		PIM2	Pim-2 proto-oncogene, serine/threonine kinase	Nucleus	kinase	TP-3654, SGI 1776, AZD-1208, LGH447, PIM/FLT3 kinase inhibitor SEL24, NMS-P645, CX-6258
1479.21	0.255	0.0168	0.213	ENSMUSG00000034810.8		SCN7A	sodium voltage-gated channel alpha subunit 7	Plasma Membrane	ion channel	riluzole
1936.45	-0.231	0.0168	0.213	ENSMUSG00000001415.11		SMG5	SMG5 nonsense mediated mRNA decay factor	Nucleus	other
240.657	0.236	0.0169	0.213	ENSMUSG00000039911.14		SPSB1	splA/ryanodine receptor domain and SOCS box containing 1	Cytoplasm	other
167.492	0.132	0.0169	0.213	ENSMUSG00000026811.19		ST6GALNAC6	ST6 N-acetylgalactosaminide alpha-2,6-sialyltransferase 6	Cytoplasm	enzyme
740.823	0.225	0.017	0.213	ENSMUSG00000036459.16		WTIP	WT1 interacting protein	Nucleus	transcription regulator
39.335	0.065	0.017	0.213	ENSMUSG00000078502.11	D	Zfp981 (includes others)	zinc finger protein 981	Other	other
26.198	-0.068	0.0172	0.214	ENSMUSG00000020258.17		GLYCTK	glycerate kinase	Cytoplasm	kinase
1755.75	-0.212	0.0171	0.214	ENSMUSG00000002010.18		IDH3G	isocitrate dehydrogenase (NAD(+)) 3 non-catalytic subunit gamma	Cytoplasm	enzyme
95.753	-0.107	0.0172	0.214	ENSMUSG00000032968.5		INHA	inhibin subunit alpha	Extracellular Space	growth factor
125.85	0.107	0.0171	0.214	ENSMUSG00000047180.9		NEURL3	neuralized E3 ubiquitin protein ligase 3	Other	enzyme
309.055	-0.221	0.0171	0.214	ENSMUSG00000034848.18		TTC21B	tetratricopeptide repeat domain 21B	Extracellular Space	other
1069.37	0.218	0.0172	0.215	ENSMUSG00000000149.11		GNA12	G protein subunit alpha 12	Plasma Membrane	enzyme
31.416	0.075	0.0172	0.215	ENSMUSG00000060572.18		MFAP2	microfibril associated protein 2	Extracellular Space	other
521.16	-0.245	0.0173	0.215	ENSMUSG00000030729.18		PGM2L1	phosphoglucomutase 2 like 1	Cytoplasm	enzyme
270.581	0.247	0.0174	0.216	ENSMUSG00000063889.17		CREM	cAMP responsive element modulator	Nucleus	transcription regulator
1191.31	-0.239	0.0174	0.216	ENSMUSG00000025321.15		ITGB8	integrin subunit beta 8	Plasma Membrane	other
819.643	0.25	0.0174	0.216	ENSMUSG00000032554.16		TF	transferrin	Extracellular Space	transporter	TLD-1433, ferric carboxymaltose, NKP-1339, MORAb-066, platinum
23.091	-0.063	0.0176	0.217	ENSMUSG00000099759.2	D	1700030C10Rik	RIKEN cDNA 1700030C10 gene	Other	other
2681.12	-0.202	0.0175	0.217	ENSMUSG00000063382.7		BCL9L	BCL9 like	Cytoplasm	other
7.253	0.025	0.0175	0.217	ENSMUSG00000043122.8		C14orf180	chromosome 14 open reading frame 180	Plasma Membrane	other
5323.38	0.233	0.0176	0.217	ENSMUSG00000027187.11		CAT	catalase	Cytoplasm	enzyme	fomepizole
5500.37	-0.157	0.0175	0.217	ENSMUSG00000001576.16		ERGIC1	endoplasmic reticulum-golgi intermediate compartment 1	Cytoplasm	other
35.471	0.071	0.0175	0.217	ENSMUSG00000047420.9		FAM180A	family with sequence similarity 180 member A	Other	other
324.961	0.177	0.0176	0.217	ENSMUSG00000026656.16		Fcgr2b	Fc receptor, IgG, low affinity IIb	Plasma Membrane	transmembrane receptor
2374.61	-0.172	0.0174	0.217	ENSMUSG00000029775.15		KLHDC10	kelch domain containing 10	Nucleus	other
2055.09	0.21	0.0175	0.217	ENSMUSG00000028063.16		LMNA	lamin A/C	Nucleus	other
885.62	0.205	0.0176	0.217	ENSMUSG00000020700.12		MAP3K3	mitogen-activated protein kinase kinase kinase 3	Cytoplasm	kinase
1338.14	0.245	0.0176	0.217	ENSMUSG00000026074.16		MAP4K4	mitogen-activated protein kinase kinase kinase kinase 4	Cytoplasm	kinase	PF-06260933, GNE-495, NCB-0846
97.5	0.241	0.0176	0.217	ENSMUSG00000037972.8		SNN	stannin	Plasma Membrane	other
521.305	-0.233	0.0175	0.217	ENSMUSG00000028464.17		TPM2	tropomyosin 2	Extracellular Space	other
419.767	0.226	0.0175	0.217	ENSMUSG00000037553.15		ZDHHC18	zinc finger DHHC-type palmitoyltransferase 18	Cytoplasm	enzyme
64.636	-0.08	0.0178	0.218	ENSMUSG00000102808.2		5430420F09Rik	RIKEN cDNA 5430420F09 gene	Other	other
1186.96	0.082	0.0177	0.218	ENSMUSG00000023272.5		CRELD2	cysteine rich with EGF like domains 2	Other	other
630.642	0.225	0.0177	0.218	ENSMUSG00000032035.17		ETS1	ETS proto-oncogene 1, transcription factor	Nucleus	transcription regulator
60.475	0.19	0.0178	0.218	ENSMUSG00000028214.14		GEM	GTP binding protein overexpressed in skeletal muscle	Plasma Membrane	enzyme
73.873	-0.176	0.0178	0.218	ENSMUSG00000104814.2		Gm42979		Other	other
437.854	0.237	0.0178	0.218	ENSMUSG00000040599.14		MIS12	MIS12 kinetochore complex component	Nucleus	other
68.04	0.112	0.0178	0.218	ENSMUSG00000040280.11		NDUFA4L2	NDUFA4 mitochondrial complex associated like 2	Other	enzyme
2034.25	0.093	0.0178	0.218	ENSMUSG00000026728.10		VIM	vimentin	Cytoplasm	other	pritumumab
9.861	-0.039	0.0179	0.219	ENSMUSG00000070985.4	D	Acnat1/Acnat2	acyl-coenzyme A amino acid N-acyltransferase 1	Cytoplasm	enzyme
27.656	0.059	0.0179	0.219	ENSMUSG00000043157.9		ARL11	ADP ribosylation factor like GTPase 11	Other	other
17.713	-0.066	0.0179	0.219	ENSMUSG00000110377.2		Gm45363		Other	other
5078.64	0.241	0.0179	0.219	ENSMUSG00000064373.14		SELENOP	selenoprotein P	Extracellular Space	other
226.267	-0.162	0.018	0.22	ENSMUSG00000115275.2		9630050E16Rik	RIKEN cDNA 9630050E16 gene	Other	other
564.824	-0.245	0.0181	0.22	ENSMUSG00000004105.9		ANGPTL2	angiopoietin like 2	Extracellular Space	other
13.297	0.037	0.018	0.22	ENSMUSG00000023078.7		CXCL13	C-X-C motif chemokine ligand 13	Extracellular Space	cytokine
62.838	-0.2	0.018	0.22	ENSMUSG00000078902.4		Gm14443	predicted gene 14443	Nucleus	transcription regulator
82.42	-0.175	0.0181	0.22	ENSMUSG00000104969.2		Gm43445		Other	other
401.2	-0.241	0.0181	0.22	ENSMUSG00000020289.16		NPRL3	NPR3 like, GATOR1 complex subunit	Cytoplasm	other
4072.43	-0.238	0.018	0.22	ENSMUSG00000022307.17		OXR1	oxidation resistance 1	Cytoplasm	enzyme
1357.52	0.243	0.018	0.22	ENSMUSG00000037926.16		SSH2	slingshot protein phosphatase 2	Cytoplasm	phosphatase
6.015	-0.017	0.0182	0.221	ENSMUSG00000022454.18		NELL2	neural EGFL like 2	Extracellular Space	other
377.116	-0.227	0.0182	0.221	ENSMUSG00000020142.13		SLC1A4	solute carrier family 1 member 4	Plasma Membrane	transporter	riluzole
22.363	0.071	0.0183	0.222	ENSMUSG00000000244.18		TSPAN32	tetraspanin 32	Plasma Membrane	other
78.172	0.061	0.0184	0.223	ENSMUSG00000021322.9		AOAH	acyloxyacyl hydrolase	Extracellular Space	enzyme
568.154	-0.238	0.0185	0.223	ENSMUSG00000051335.7		GFOD1	Gfo/Idh/MocA-like oxidoreductase domain containing 1	Other	enzyme
9.418	-0.037	0.0185	0.223	ENSMUSG00000086893.2		Gm11365		Other	other
339.605	0.153	0.0184	0.223	ENSMUSG00000030748.10		IL4R	interleukin 4 receptor	Plasma Membrane	transmembrane receptor	dupilumab, MDNA55
129.09	-0.242	0.0184	0.223	ENSMUSG00000040987.16		Mill2	MHC I like leukocyte 2	Plasma Membrane	other
867.22	0.216	0.0185	0.223	ENSMUSG00000032290.8		PTPN9	protein tyrosine phosphatase non-receptor type 9	Cytoplasm	phosphatase
8.047	0.047	0.0186	0.224	ENSMUSG00000097603.5		A430010J10Rik	RIKEN cDNA A430010J10 gene	Other	other
50.955	0.136	0.0186	0.224	ENSMUSG00000037979.14		CCDC92	coiled-coil domain containing 92	Cytoplasm	other
270.837	-0.208	0.0186	0.224	ENSMUSG00000033458.18		FAN1	FANCD2 and FANCI associated nuclease 1	Nucleus	enzyme
15.65	0.013	0.0185	0.224	ENSMUSG00000064225.7		PAQR9	progestin and adipoQ receptor family member 9	Plasma Membrane	other
28.328	0.079	0.0187	0.225	ENSMUSG00000015619.11		GATA3	GATA binding protein 3	Nucleus	transcription regulator
30.556	0.091	0.0187	0.225	ENSMUSG00000097191.4		Mm2pr		Other	other
1100.34	-0.213	0.0189	0.227	ENSMUSG00000023088.18		ABCC1	ATP binding cassette subfamily C member 1 (ABCC1 blood group)	Plasma Membrane	transporter	sulfinpyrazone
121.026	0.239	0.0189	0.227	ENSMUSG00000044339.13		ALKBH2	alkB homolog 2, alpha-ketoglutarate dependent dioxygenase	Nucleus	enzyme
268.952	-0.215	0.0189	0.227	ENSMUSG00000003527.10		ESS2	ess-2 splicing factor homolog	Nucleus	other
492.24	0.216	0.019	0.227	ENSMUSG00000003420.9		FCGRT	Fc gamma receptor and transporter	Plasma Membrane	transmembrane receptor	efgartigimod, rozanolixizumab
498.653	0.18	0.0189	0.227	ENSMUSG00000033960.7		JCAD	junctional cadherin 5 associated	Plasma Membrane	other
11695.2	0.21	0.0188	0.227	ENSMUSG00000026417.14		PIGR	polymeric immunoglobulin receptor	Plasma Membrane	transporter
30.094	0.098	0.019	0.227	ENSMUSG00000033227.8		WNT6	Wnt family member 6	Extracellular Space	other
914.695	-0.187	0.0192	0.228	ENSMUSG00000040270.17		BACH2	BTB domain and CNC homolog 2	Nucleus	transcription regulator
74.865	-0.109	0.0191	0.228	ENSMUSG00000087029.3		Gm14133	predicted gene 14133	Other	other
123.931	0.102	0.0191	0.228	ENSMUSG00000003948.18		MMD	monocyte to macrophage differentiation associated	Plasma Membrane	kinase
7.51	-0.026	0.0191	0.228	ENSMUSG00000032356.13		RASGRF1	Ras protein specific guanine nucleotide releasing factor 1	Cytoplasm	other
9.724	-0.026	0.0191	0.228	ENSMUSG00000033419.17		SNAP91	synaptosome associated protein 91	Plasma Membrane	other
36.105	0.108	0.0191	0.228	ENSMUSG00000030616.17		SYTL2	synaptotagmin like 2	Cytoplasm	other
61.355	0.004	0.0191	0.228	ENSMUSG00000031710.5		UCP1	uncoupling protein 1	Cytoplasm	transporter
3426.88	-0.181	0.0193	0.229	ENSMUSG00000039202.13		ABHD2	abhydrolase domain containing 2, acylglycerol lipase	Cytoplasm	enzyme
1881.96	-0.154	0.0193	0.229	ENSMUSG00000024527.11		AFG3L2	AFG3 like matrix AAA peptidase subunit 2	Cytoplasm	peptidase
168.928	0.2	0.0192	0.229	ENSMUSG00000005413.9		HMOX1	heme oxygenase 1	Cytoplasm	enzyme	tin mesoporphyrin
1788.8	-0.203	0.0193	0.229	ENSMUSG00000021112.10		PALS1	protein associated with LIN7 1, MAGUK p55 family member	Plasma Membrane	kinase
3152.5	-0.171	0.0192	0.229	ENSMUSG00000044791.17		SETD2	SET domain containing 2, histone lysine methyltransferase	Cytoplasm	enzyme	EZM0414
57.925	0.069	0.0192	0.229	ENSMUSG00000032902.2		SLC16A1	solute carrier family 16 member 1	Plasma Membrane	transporter	AZD-3965
84.368	0.159	0.0192	0.229	ENSMUSG00000032715.10		TRIB3	tribbles pseudokinase 3	Nucleus	kinase
3645.86	-0.173	0.0194	0.23	ENSMUSG00000029313.19		AFF1	ALF transcription elongation factor 1	Nucleus	transcription regulator
10.721	0.053	0.0194	0.23	ENSMUSG00000023349.15		Clec4n	C-type lectin domain family 4, member n	Plasma Membrane	other
51.163	0.127	0.0195	0.23	ENSMUSG00000026208.10		DES	desmin	Cytoplasm	other
2046.65	-0.212	0.0194	0.23	ENSMUSG00000009079.17		EWSR1	EWS RNA binding protein 1	Nucleus	other
18.942	0.049	0.0195	0.23	ENSMUSG00000026938.11		Fcna	ficolin A	Extracellular Space	other
579.52	-0.223	0.0194	0.23	ENSMUSG00000021567.16		NKD2	NKD inhibitor of WNT signaling pathway 2	Nucleus	other
579.297	-0.238	0.0194	0.23	ENSMUSG00000044367.8		SLC16A13	solute carrier family 16 member 13	Cytoplasm	other
617.929	-0.211	0.0194	0.23	ENSMUSG00000029290.13		ZNF326	zinc finger protein 326	Nucleus	transcription regulator
65.664	-0.167	0.0196	0.231	ENSMUSG00000026070.17		IL18R1	interleukin 18 receptor 1	Plasma Membrane	transmembrane receptor
28.757	0.089	0.0196	0.231	ENSMUSG00000050921.13		P2RY10	P2Y receptor family member 10	Plasma Membrane	G-protein coupled receptor
1451.63	0.204	0.0196	0.231	ENSMUSG00000009621.19		VAV2	vav guanine nucleotide exchange factor 2	Cytoplasm	transcription regulator
3494.57	-0.203	0.0198	0.232	ENSMUSG00000030213.13		ATF7IP	activating transcription factor 7 interacting protein	Nucleus	transcription regulator
59.019	0.064	0.0197	0.232	ENSMUSG00000087107.9		Slfnlnc	schlafen long noncoding RNA	Other	other
8.346	-0.035	0.02	0.233	ENSMUSG00000116902.2		AC112155.1		Other	other
328.983	-0.217	0.0199	0.233	ENSMUSG00000110444.4		Gm10033	predicted gene 10033	Other	other
7.112	-0.033	0.0199	0.233	ENSMUSG00000086342.2		Gm12932		Other	other
56.689	-0.104	0.0199	0.233	ENSMUSG00000006930.16		HAP1	huntingtin associated protein 1	Cytoplasm	other
788.397	0.213	0.0198	0.233	ENSMUSG00000001098.16		KCTD10	potassium channel tetramerization domain containing 10	Nucleus	ion channel
583.413	-0.229	0.0198	0.233	ENSMUSG00000026082.12		REV1	REV1 DNA directed polymerase	Nucleus	enzyme
16.09	-0.037	0.0198	0.233	ENSMUSG00000042268.11		SLC26A9	solute carrier family 26 member 9	Plasma Membrane	transporter
4021.94	-0.183	0.0198	0.233	ENSMUSG00000055296.15		TMEM245	transmembrane protein 245	Other	other
150.304	-0.233	0.0198	0.233	ENSMUSG00000022386.13		TRMU	tRNA mitochondrial 2-thiouridylase	Cytoplasm	enzyme
32.933	-0.052	0.0199	0.233	ENSMUSG00000097929.10		TUNAR	TCL1 upstream neural differentiation-associated RNA	Cytoplasm	other
674.474	-0.222	0.0201	0.234	ENSMUSG00000029438.10		BCL7A	BAF chromatin remodeling complex subunit BCL7A	Nucleus	other
6570.26	-0.224	0.02	0.234	ENSMUSG00000032373.16		CA12	carbonic anhydrase 12	Plasma Membrane	enzyme	methazolamide, hydrochlorothiazide, acetazolamide, trichloromethiazide, chlorothiazide, chlorthalidone, benzthiazide, sulfacetamide, topiramate
305.417	0.155	0.02	0.234	ENSMUSG00000053158.11		FES	FES proto-oncogene, tyrosine kinase	Cytoplasm	kinase	lorlatinib
727.924	-0.229	0.0201	0.234	ENSMUSG00000038564.12		IFT172	intraflagellar transport 172	Extracellular Space	other
323.984	-0.219	0.0201	0.234	ENSMUSG00000020253.16		PPM1M	protein phosphatase, Mg2+/Mn2+ dependent 1M	Nucleus	phosphatase
38.025	-0.127	0.0201	0.234	ENSMUSG00000020599.14		RGS9	regulator of G protein signaling 9	Cytoplasm	enzyme
342.333	-0.228	0.02	0.234	ENSMUSG00000020680.16		TAF15	TATA-box binding protein associated factor 15	Nucleus	other
340.841	-0.227	0.0202	0.235	ENSMUSG00000001767.6		CRNKL1	crooked neck pre-mRNA splicing factor 1	Nucleus	other
29.439	-0.088	0.0202	0.235	ENSMUSG00000097970.2		Gm27028		Other	other
124.729	0.2	0.0202	0.235	ENSMUSG00000045092.9		S1PR1	sphingosine-1-phosphate receptor 1	Plasma Membrane	G-protein coupled receptor	RP101075, fingolimod phosphate, etrasimod, siponimod, ponesimod, ozanimod
5.81	0.029	0.0204	0.236	ENSMUSG00000029380.12		Cxcl1	C-X-C motif chemokine ligand 1	Extracellular Space	cytokine
30.799	0.072	0.0204	0.236	ENSMUSG00000030562.18		NOX4	NADPH oxidase 4	Cytoplasm	enzyme	imipramine blue, setanaxib
2317.17	-0.172	0.0204	0.237	ENSMUSG00000026491.14		AHCTF1	AT-hook containing transcription factor 1	Nucleus	transcription regulator
18.535	-0.037	0.0205	0.237	ENSMUSG00000031517.9		GPM6A	glycoprotein M6A	Plasma Membrane	ion channel
179.099	-0.09	0.0207	0.238	ENSMUSG00000113261.2		AC153132.1		Other	other
13.854	0.043	0.0207	0.238	ENSMUSG00000054204.7		ALKAL2	ALK and LTK ligand 2	Extracellular Space	growth factor
222.993	0.206	0.0207	0.238	ENSMUSG00000029084.6		CD38	CD38 molecule	Plasma Membrane	enzyme	XmAb18968, actinium Ac 225-DOTA-daratumumab, GEN3014, CM-313, TAK-573, SG301, anti-CD38 monoclonal antibody, ISB 1442, Y150, bortezomib/daratumumab/dexamethasone/lenalidomide, isatuximab, daratumumab, IGM-2644, felzartamab, bortezomib/daratumumab/dexamethasone, SAR442257, SAR442085, mezagitamab, STI-6129, anti-CD38 antibody, KP1237, daratumumab/dexamethasone/lenalidomide, CD38-targeting agent, zi…
25.087	-0.048	0.0205	0.238	ENSMUSG00000005045.17		CHD5	chromodomain helicase DNA binding protein 5	Nucleus	enzyme
41.354	-0.084	0.0207	0.238	ENSMUSG00000047419.6		CMYA5	cardiomyopathy associated 5	Cytoplasm	other
1438.24	-0.214	0.0206	0.238	ENSMUSG00000047193.17		DYNC2H1	dynein cytoplasmic 2 heavy chain 1	Cytoplasm	enzyme
5577.24	-0.145	0.0207	0.238	ENSMUSG00000024991.9		EIF3A	eukaryotic translation initiation factor 3 subunit A	Cytoplasm	translation regulator
109.144	-0.205	0.0206	0.238	ENSMUSG00000054690.18		EMCN	endomucin	Extracellular Space	other
25.408	0.089	0.0207	0.238	ENSMUSG00000119991.1		ENSMUSG00000119991		Other	other
584.355	-0.228	0.0208	0.238	ENSMUSG00000020380.17		RAD50	RAD50 double strand break repair protein	Nucleus	enzyme
391.174	0.211	0.0206	0.238	ENSMUSG00000022951.19		RCAN1	regulator of calcineurin 1	Nucleus	other
3639.15	-0.177	0.0207	0.238	ENSMUSG00000039852.18		RERE	arginine-glutamic acid dipeptide repeats	Nucleus	transcription regulator
397103	0.107	0.0206	0.238	ENSMUSG00000092837.3		Rpph1	ribonuclease P RNA component H1	Other	other
218.147	-0.219	0.0207	0.238	ENSMUSG00000025665.18		RPS6KA6	ribosomal protein S6 kinase A6	Cytoplasm	kinase	BI-D1870, PMD-026
377.004	-0.225	0.0207	0.238	ENSMUSG00000023232.18		SERINC2	serine incorporator 2	Plasma Membrane	transporter
53.46	-0.007	0.0208	0.238	ENSMUSG00000087935.3		Snora81	small nucleolar RNA, H/ACA box 81	Other	other
7979.02	0.231	0.0208	0.238	ENSMUSG00000049775.17		TMSB4X	thymosin beta 4 X-linked	Cytoplasm	other
5053.23	-0.171	0.0208	0.238	ENSMUSG00000032741.10		TPCN1	two pore segment channel 1	Plasma Membrane	ion channel
534.994	-0.224	0.0209	0.239	ENSMUSG00000030509.18		ASB7	ankyrin repeat and SOCS box containing 7	Cytoplasm	other
41.719	-0.087	0.0209	0.239	ENSMUSG00000121472.1		ENSMUSG00000121472		Other	other
44.707	-0.054	0.021	0.239	ENSMUSG00000050556.10		KCNB1	potassium voltage-gated channel subfamily B member 1	Plasma Membrane	ion channel	dalfampridine
221.178	0.184	0.021	0.239	ENSMUSG00000079018.11	D	Ly6a (includes others)	lymphocyte antigen 6 family member A	Plasma Membrane	other
5150.85	-0.194	0.021	0.239	ENSMUSG00000073664.12		NBEAL1	neurobeachin like 1	Other	other
5576.88	-0.177	0.021	0.239	ENSMUSG00000028518.9		PRKAA2	protein kinase AMP-activated catalytic subunit alpha 2	Cytoplasm	kinase
15.173	0.053	0.0209	0.239	ENSMUSG00000112794.2		RP24-105I7.2		Other	other
50.28	0.07	0.021	0.239	ENSMUSG00000000486.14		SEPTIN1	septin 1	Cytoplasm	enzyme
23.966	0.062	0.021	0.239	ENSMUSG00000022754.7		TMEM45A	transmembrane protein 45A	Plasma Membrane	other
2964.55	0.133	0.021	0.239	ENSMUSG00000025034.10		TRIM8	tripartite motif containing 8	Nucleus	enzyme
732.706	-0.227	0.0209	0.239	ENSMUSG00000032308.10		ULK3	unc-51 like kinase 3	Cytoplasm	kinase
966.904	0.217	0.0209	0.239	ENSMUSG00000021266.17		WARS1	tryptophanyl-tRNA synthetase 1	Cytoplasm	enzyme
43.734	-0.102	0.0212	0.24	ENSMUSG00000102277.2		A130050O07Rik	RIKEN cDNA A130050O07 gene	Other	other
12.095	0.056	0.0212	0.24	ENSMUSG00000097915.4		A330009N23Rik		Other	other
8.561	-0.039	0.0212	0.24	ENSMUSG00000086693.3		A730081D07Rik		Other	other
65.92	0.204	0.0211	0.24	ENSMUSG00000087590.4		Epb41l4aos	erythrocyte membrane protein band 4.1 like 4a, opposite strand	Other	other
407.786	0.175	0.0212	0.24	ENSMUSG00000024810.17		IL33	interleukin 33	Extracellular Space	cytokine
93.65	0.088	0.0212	0.24	ENSMUSG00000024481.6		LVRN	laeverin	Other	peptidase
1734.77	-0.212	0.0212	0.24	ENSMUSG00000026384.14		PTPN4	protein tyrosine phosphatase non-receptor type 4	Cytoplasm	phosphatase
81.582	-0.182	0.0212	0.24	ENSMUSG00000021219.17		RGS6	regulator of G protein signaling 6	Cytoplasm	enzyme
30.219	-0.056	0.0212	0.24	ENSMUSG00000057378.16		RYR3	ryanodine receptor 3	Plasma Membrane	ion channel
271.026	0.062	0.0214	0.241	ENSMUSG00000048865.17		ARHGAP30	Rho GTPase activating protein 30	Cytoplasm	other
3455.41	0.189	0.0214	0.241	ENSMUSG00000042406.9		ATF4	activating transcription factor 4	Nucleus	transcription regulator
2501.49	-0.199	0.0215	0.241	ENSMUSG00000027536.7		CHMP4C	charged multivesicular body protein 4C	Cytoplasm	other
124.747	0.116	0.0215	0.241	ENSMUSG00000007682.9		DIO2	iodothyronine deiodinase 2	Cytoplasm	enzyme
150.052	0.118	0.0213	0.241	ENSMUSG00000036782.14		KLHL13	kelch like family member 13	Cytoplasm	enzyme
36.08	-0.08	0.0214	0.241	ENSMUSG00000112622.2		RP23-167J19.2		Other	other
81.463	0.098	0.0213	0.241	ENSMUSG00000070691.11		RUNX3	RUNX family transcription factor 3	Nucleus	transcription regulator
80.177	-0.099	0.0214	0.241	ENSMUSG00000024891.7		SLC29A2	solute carrier family 29 member 2	Plasma Membrane	transporter
2697	-0.219	0.0214	0.241	ENSMUSG00000028809.17		SRRM1	serine and arginine repetitive matrix 1	Nucleus	other
317.028	-0.211	0.0216	0.242	ENSMUSG00000056014.17		A430033K04Rik	RIKEN cDNA A430033K04 gene	Nucleus	other
836.12	-0.199	0.0215	0.242	ENSMUSG00000022338.9		ENY2	ENY2 transcription and export complex 2 subunit	Nucleus	transcription regulator
16.223	-0.052	0.0215	0.242	ENSMUSG00000117864.3		Gm19500	predicted gene, 19500	Other	other
199.03	-0.138	0.0216	0.242	ENSMUSG00000116719.2	D	Gm29719/Gm29721		Other	other
10.507	-0.047	0.0216	0.242	ENSMUSG00000109828.2		Gm45662		Other	other
1249.53	-0.199	0.0215	0.242	ENSMUSG00000047040.10		PRR15L	proline rich 15 like	Other	other
54.772	0.072	0.0218	0.243	ENSMUSG00000025473.17		ADAM8	ADAM metallopeptidase domain 8	Plasma Membrane	peptidase
195.882	0.09	0.0217	0.243	ENSMUSG00000047767.18		ATG16L2	autophagy related 16 like 2	Extracellular Space	other
3272.3	0.222	0.0218	0.243	ENSMUSG00000032575.17		MANF	mesencephalic astrocyte derived neurotrophic factor	Extracellular Space	other
2301.24	0.182	0.0217	0.243	ENSMUSG00000030120.15		MLF2	myeloid leukemia factor 2	Nucleus	other
4830.57	-0.213	0.0217	0.243	ENSMUSG00000027799.13		NBEA	neurobeachin	Cytoplasm	other
434.203	-0.219	0.0217	0.243	ENSMUSG00000039713.18		PLEKHG5	pleckstrin homology and RhoGEF domain containing G5	Cytoplasm	other
3647.61	-0.18	0.0217	0.243	ENSMUSG00000037111.10		SETD7	SET domain containing 7, histone lysine methyltransferase	Nucleus	enzyme
337.819	-0.214	0.0219	0.244	ENSMUSG00000039478.16		MICU3	mitochondrial calcium uptake family member 3	Cytoplasm	other
6126.67	-0.209	0.0219	0.244	ENSMUSG00000006818.6		SOD2	superoxide dismutase 2	Cytoplasm	enzyme	manganese
584.13	-0.197	0.0221	0.245	ENSMUSG00000036941.3		ELAC1	elaC ribonuclease Z 1	Nucleus	enzyme
636.516	-0.185	0.0221	0.245	ENSMUSG00000031816.16		MTHFSD	methenyltetrahydrofolate synthetase domain containing	Other	other
9.566	0.057	0.022	0.245	ENSMUSG00000037759.7		PTGER2	prostaglandin E receptor 2	Plasma Membrane	G-protein coupled receptor	misoprostol, prostaglandin E2, prostaglandin E1, CP 533536, omidenepag isopropyl, diclofenac/misoprostol, EP2 receptor agonist, TPST-1495
72.197	-0.152	0.0222	0.246	ENSMUSG00000034587.10		8430429K09Rik	RIKEN cDNA 8430429K09 gene	Other	other
24.689	-0.013	0.0221	0.246	ENSMUSG00000115783.3		Bc1	brain cytoplasmic RNA 1	Cytoplasm	translation regulator
161.928	0.098	0.0222	0.246	ENSMUSG00000058290.5		ESPL1	extra spindle pole bodies like 1, separase	Nucleus	peptidase
33.918	-0.057	0.0221	0.246	ENSMUSG00000028838.12		EXTL1	exostosin like glycosyltransferase 1	Cytoplasm	enzyme
316.04	-0.199	0.0222	0.246	ENSMUSG00000046865.8		FBL	fibrillarin	Nucleus	enzyme
248.699	0.205	0.0222	0.246	ENSMUSG00000028270.13		Gbp2	guanylate binding protein 2	Cytoplasm	enzyme
6.991	0.021	0.0221	0.246	ENSMUSG00000106247.2		Gm43720		Other	other
1013.84	-0.22	0.0222	0.246	ENSMUSG00000010051.16		HYAL1	hyaluronidase 1	Cytoplasm	enzyme	hyaluronic acid, hylan, diclofenac/hyaluronic acid
1187.58	-0.188	0.0222	0.246	ENSMUSG00000040661.7		RAD54L2	RAD54 like 2	Nucleus	transcription regulator
248.396	0.221	0.0221	0.246	ENSMUSG00000028476.14		RECK	reversion inducing cysteine rich protein with kazal motifs	Plasma Membrane	other
4398.77	-0.18	0.0223	0.247	ENSMUSG00000055013.17		AGAP1	ArfGAP with GTPase domain, ankyrin repeat and PH domain 1	Cytoplasm	enzyme
1349.1	-0.198	0.0224	0.247	ENSMUSG00000089652.2		Gm16025		Other	other
1426.75	-0.202	0.0224	0.247	ENSMUSG00000061838.8		SUCLG2	succinate-CoA ligase GDP-forming subunit beta	Cytoplasm	enzyme
62.779	0.062	0.0224	0.247	ENSMUSG00000040522.6		TLR8	toll like receptor 8	Plasma Membrane	transmembrane receptor	imiquimod, VTX-2337, enpatoran, NKTR-262, selgantolimod, resiquimod, BDC-1001, SBT6290, SBT6050, BDB018
1086.93	-0.18	0.0226	0.248	ENSMUSG00000029598.13		PLBD2	phospholipase B domain containing 2	Extracellular Space	other
688.662	-0.196	0.0226	0.248	ENSMUSG00000031134.17		RBMX	RNA binding motif protein X-linked	Nucleus	other
22.689	-0.03	0.0225	0.248	ENSMUSG00000077323.3		RNU11	RNA, U11 small nuclear	Nucleus	other
46.576	0.055	0.0225	0.248	ENSMUSG00000056130.11		TICAM2	TIR domain containing adaptor molecule 2	Plasma Membrane	other
34.778	-0.069	0.0226	0.249	ENSMUSG00000044633.5		B530045E10Rik	RIKEN cDNA B530045E10 gene	Other	other
407.616	-0.218	0.0228	0.249	ENSMUSG00000027284.17		CDAN1	codanin 1	Nucleus	other
692.436	0.188	0.0227	0.249	ENSMUSG00000052298.13		CDC42SE2	CDC42 small effector 2	Plasma Membrane	other
651.764	-0.199	0.0227	0.249	ENSMUSG00000014791.11		ELMO3	engulfment and cell motility 3	Cytoplasm	other
38.568	0.088	0.0227	0.249	ENSMUSG00000024986.13		HHEX	hematopoietically expressed homeobox	Nucleus	transcription regulator
52.873	0.09	0.0227	0.249	ENSMUSG00000043008.10		KLHL6	kelch like family member 6	Other	other
236.401	0.216	0.0227	0.249	ENSMUSG00000031147.9		MAGIX	MAGI family member, X-linked	Other	other
227.994	-0.217	0.0227	0.249	ENSMUSG00000033931.10		RBM34	RNA binding motif protein 34	Nucleus	other
165.283	0.172	0.0228	0.249	ENSMUSG00000036368.9		RMDN2	regulator of microtubule dynamics 2	Cytoplasm	other
5.916	0.032	0.0229	0.25	ENSMUSG00000059108.5		Ifitm6	interferon induced transmembrane protein 6	Other	other
1257.17	-0.203	0.0229	0.25	ENSMUSG00000027698.15		NCEH1	neutral cholesterol ester hydrolase 1	Plasma Membrane	enzyme
226.209	0.217	0.0229	0.25	ENSMUSG00000050989.11		SELENON	selenoprotein N	Cytoplasm	other
398.972	0.216	0.023	0.251	ENSMUSG00000026385.17		DBI	diazepam binding inhibitor, acyl-CoA binding protein	Cytoplasm	other
546.95	-0.206	0.0231	0.251	ENSMUSG00000053333.16		DIS3L2	DIS3 like 3'-5' exoribonuclease 2	Cytoplasm	enzyme
1306.69	-0.19	0.0231	0.251	ENSMUSG00000025059.17		GK	glycerol kinase	Cytoplasm	enzyme
6.048	-0.016	0.023	0.251	ENSMUSG00000097767.10		MIAT	myocardial infarction associated transcript	Nucleus	other
57.887	0.07	0.0231	0.251	ENSMUSG00000041202.13		Pla2g2d	phospholipase A2, group IID	Other	enzyme
72.2	0.09	0.023	0.251	ENSMUSG00000030844.12		RGS10	regulator of G protein signaling 10	Cytoplasm	enzyme
835.566	0.171	0.023	0.251	ENSMUSG00000058756.14		THRA	thyroid hormone receptor alpha	Nucleus	ligand-dependent nuclear receptor	3,5-diiodothyropropionic acid, denosumab/levothyroxine, amiodarone, levothyroxine, levothyroxine/l-triiodothyronine, dextrothyroxine, L-triiodothyronine
61.849	-0.134	0.0231	0.251	ENSMUSG00000031026.16		TRIM66	tripartite motif containing 66	Nucleus	transcription regulator
28.746	0.089	0.0232	0.252	ENSMUSG00000120224.1		2810001A02Rik		Other	other
584.659	0.208	0.0234	0.252	ENSMUSG00000047497.11		ADAMTS12	ADAM metallopeptidase with thrombospondin type 1 motif 12	Extracellular Space	peptidase
5.891	-0.041	0.0232	0.252	ENSMUSG00000018907.11		Alox12e	arachidonate lipoxygenase, epidermal	Cytoplasm	enzyme
1174.7	0.169	0.0232	0.252	ENSMUSG00000028436.9		DCAF12	DDB1 and CUL4 associated factor 12	Cytoplasm	other
1625.54	-0.177	0.0233	0.252	ENSMUSG00000029131.15		DNAJB6	DnaJ heat shock protein family (Hsp40) member B6	Nucleus	transcription regulator
834.265	-0.19	0.0232	0.252	ENSMUSG00000028878.12		FAM76A	family with sequence similarity 76 member A	Nucleus	other
26.783	-0.074	0.0232	0.252	ENSMUSG00000103392.2		Gm38303		Other	other
270.376	-0.209	0.0234	0.252	ENSMUSG00000029047.14		PEX10	peroxisomal biogenesis factor 10	Cytoplasm	enzyme
3417.84	-0.159	0.0233	0.252	ENSMUSG00000024908.16		PPP6R3	protein phosphatase 6 regulatory subunit 3	Cytoplasm	other
4713.22	-0.201	0.0234	0.252	ENSMUSG00000020570.16		SYPL1	synaptophysin like 1	Plasma Membrane	transporter
12.608	0.037	0.0233	0.252	ENSMUSG00000027831.10		VEPH1	ventricular zone expressed PH domain containing 1	Nucleus	other
17.33	-0.031	0.0232	0.252	ENSMUSG00000027520.17		ZDBF2	zinc finger DBF-type containing 2	Nucleus	other
569.655	-0.211	0.0235	0.253	ENSMUSG00000031660.15		BRD7	bromodomain containing 7	Nucleus	transcription regulator
29.013	-0.037	0.0236	0.253	ENSMUSG00000024617.17		CAMK2A	calcium/calmodulin dependent protein kinase II alpha	Cytoplasm	kinase
15.101	-0.027	0.0234	0.253	ENSMUSG00000034818.18		CELF5	CUGBP Elav-like family member 5	Nucleus	other
273.199	0.101	0.0235	0.253	ENSMUSG00000055805.16		FMNL1	formin like 1	Cytoplasm	other
7.034	-0.033	0.0235	0.253	ENSMUSG00000119984.1		Gm35612		Other	other
574.39	0.186	0.0234	0.253	ENSMUSG00000041769.14		PPP2R2D	protein phosphatase 2 regulatory subunit Bdelta	Nucleus	other
976.24	-0.186	0.0235	0.253	ENSMUSG00000022246.15		RAI14	retinoic acid induced 14	Nucleus	transcription regulator
39.056	0.125	0.0236	0.253	ENSMUSG00000001313.13		RND2	Rho family GTPase 2	Cytoplasm	enzyme
58.889	-0.082	0.0236	0.253	ENSMUSG00000036814.14		Slc6a20a	solute carrier family 6 (neurotransmitter transporter), member 20A	Plasma Membrane	transporter
12.798	0.05	0.0235	0.253	ENSMUSG00000029664.11		TFPI2	tissue factor pathway inhibitor 2	Extracellular Space	other
33.036	-0.088	0.0236	0.254	ENSMUSG00000097464.2		Gm26736		Other	other
22.046	0.061	0.0237	0.254	ENSMUSG00000052248.18		ZEB2-AS1	ZEB2 antisense RNA 1	Other	other
1264.15	0.2	0.0238	0.255	ENSMUSG00000043801.8		Oaz1-ps	ornithine decarboxylase antizyme 1, pseudogene	Other	other
1386.99	-0.188	0.0239	0.255	ENSMUSG00000052302.7		TBC1D30	TBC1 domain family member 30	Cytoplasm	other
476.082	-0.211	0.0238	0.255	ENSMUSG00000043061.11		TMEM18	transmembrane protein 18	Nucleus	other
17.681	0.054	0.0239	0.256	ENSMUSG00000020377.16		LTC4S	leukotriene C4 synthase	Cytoplasm	enzyme
2840.87	-0.175	0.024	0.256	ENSMUSG00000027210.21		MEIS2	Meis homeobox 2	Nucleus	transcription regulator
380.77	-0.201	0.024	0.256	ENSMUSG00000038831.17		RALGPS1	Ral GEF with PH domain and SH3 binding motif 1	Cytoplasm	other
14.611	0.003	0.024	0.256	ENSMUSG00000111202.2		RP24-236E2.3		Other	other
43.928	-0.016	0.0239	0.256	ENSMUSG00000030650.19		TMC5	transmembrane channel like 5	Cytoplasm	other
9.091	-0.038	0.0242	0.257	ENSMUSG00000000706.17		BTN1A1	butyrophilin subfamily 1 member A1	Plasma Membrane	other
28.554	0.073	0.0242	0.257	ENSMUSG00000027221.6		CHST1	carbohydrate sulfotransferase 1	Cytoplasm	enzyme
1650.21	-0.184	0.0241	0.257	ENSMUSG00000032481.18		SMARCC1	SWI/SNF related, matrix associated, actin dependent regulator of chromatin subfamily c member 1	Nucleus	transcription regulator
3518.68	-0.182	0.0242	0.257	ENSMUSG00000022710.18		USP7	ubiquitin specific peptidase 7	Nucleus	peptidase
33.835	0.098	0.0241	0.257	ENSMUSG00000031380.11		VEGFD	vascular endothelial growth factor D	Extracellular Space	growth factor	sozinibercept
944.226	0.206	0.0242	0.257	ENSMUSG00000072623.7		ZNF25	zinc finger protein 25	Nucleus	transcription regulator
12.189	0.042	0.0243	0.258	ENSMUSG00000004814.11		CCL24	C-C motif chemokine ligand 24	Extracellular Space	cytokine	CM-101
139.169	0.128	0.0244	0.258	ENSMUSG00000021318.16		GLI3	GLI family zinc finger 3	Nucleus	transcription regulator
9.32	0.038	0.0244	0.258	ENSMUSG00000047462.10		Gpr141b	G protein-coupled receptor 141B	Plasma Membrane	G-protein coupled receptor
31.774	0.073	0.0243	0.258	ENSMUSG00000049687.6		PHETA2	PH domain containing endocytic trafficking adaptor 2	Cytoplasm	other
17.603	0.039	0.0243	0.258	ENSMUSG00000035456.10		PRDM8	PR/SET domain 8	Nucleus	transcription regulator
476.744	0.211	0.0243	0.258	ENSMUSG00000020219.8		TIMM13	translocase of inner mitochondrial membrane 13	Cytoplasm	transporter
12.317	-0.051	0.0245	0.259	ENSMUSG00000106291.2		1110003F10Rik	RIKEN cDNA 1110003F10 gene	Other	other
23984.4	-0.179	0.0245	0.259	ENSMUSG00000064341.1		MT-ND1	NADH dehydrogenase subunit 1	Cytoplasm	enzyme
2609.31	-0.218	0.0246	0.26	ENSMUSG00000036452.19	D	ARHGAP26	Rho GTPase activating protein 26	Cytoplasm	other
21.373	0.052	0.0247	0.26	ENSMUSG00000025932.15		EYA1	EYA transcriptional coactivator and phosphatase 1	Nucleus	phosphatase
33.246	-0.075	0.0246	0.26	ENSMUSG00000105148.2		Gm42700		Other	other
230.729	-0.124	0.0247	0.26	ENSMUSG00000079657.11		RAB26	RAB26, member RAS oncogene family	Plasma Membrane	enzyme
2447.01	0.143	0.0247	0.26	ENSMUSG00000022403.16		ST13	ST13 Hsp70 interacting protein	Cytoplasm	other
66.927	-0.08	0.0247	0.261	ENSMUSG00000121820.1		ENSMUSG00000121820		Other	other
1352.15	-0.164	0.0249	0.262	ENSMUSG00000095595.3		Fam177a	family with sequence similarity 177, member A	Other	other
9.374	-0.042	0.0249	0.262	ENSMUSG00000097917.3		Gm26839	predicted gene, 26839	Other	other
308.118	-0.209	0.0249	0.262	ENSMUSG00000026062.13		SLC9A2	solute carrier family 9 member A2	Plasma Membrane	transporter
24.957	-0.062	0.0252	0.263	ENSMUSG00000097619.9		4833422M21Rik	RIKEN cDNA 4833422M21 gene	Other	other
525.639	-0.193	0.025	0.263	ENSMUSG00000038671.16		ARFRP1	ADP ribosylation factor related protein 1	Cytoplasm	enzyme
28.644	-0.054	0.0252	0.263	ENSMUSG00000032503.19		ARPP21	cAMP regulated phosphoprotein 21	Cytoplasm	other
42.693	0.047	0.025	0.263	ENSMUSG00000037922.14		BANK1	B cell scaffold protein with ankyrin repeats 1	Extracellular Space	other
2295.98	0.116	0.0252	0.263	ENSMUSG00000048126.17		COL6A3	collagen type VI alpha 3 chain	Extracellular Space	other	collagenase
1123.45	-0.17	0.0252	0.263	ENSMUSG00000027901.13		DENND2D	DENN domain containing 2D	Cytoplasm	other
90.747	0.09	0.0251	0.263	ENSMUSG00000066705.8		FXYD6	FXYD domain containing ion transport regulator 6	Plasma Membrane	ion channel
425.196	0.143	0.0251	0.263	ENSMUSG00000063286.10		Gm8995	predicted gene 8995	Other	other
63.887	0.113	0.025	0.263	ENSMUSG00000040229.12		GPR34	G protein-coupled receptor 34	Plasma Membrane	G-protein coupled receptor
374.455	-0.193	0.0251	0.263	ENSMUSG00000037679.10		INF2	inverted formin 2	Cytoplasm	other
575.006	-0.185	0.0251	0.263	ENSMUSG00000037461.11		INTS7	integrator complex subunit 7	Nucleus	other
263.07	-0.195	0.025	0.263	ENSMUSG00000048058.18		LDLRAD3	low density lipoprotein receptor class A domain containing 3	Plasma Membrane	other
117.961	0.079	0.0251	0.263	ENSMUSG00000026480.13		NCF2	neutrophil cytosolic factor 2	Cytoplasm	enzyme
818.65	-0.203	0.0253	0.264	ENSMUSG00000035954.11		DOCK4	dedicator of cytokinesis 4	Plasma Membrane	other
505.634	0.196	0.0253	0.264	ENSMUSG00000043770.11		Gm12481	small EDRK-rich factor 2 pseudogene	Other	other
5052.23	-0.201	0.0252	0.264	ENSMUSG00000021134.18		SRSF5	serine and arginine rich splicing factor 5	Nucleus	other
21.327	-0.066	0.0255	0.265	ENSMUSG00000120952.1		2010002M09Rik		Other	other
206.827	-0.093	0.0257	0.265	ENSMUSG00000117900.2		AC125101.1		Other	other
586.302	0.195	0.0256	0.265	ENSMUSG00000049562.7		AP5B1	adaptor related protein complex 5 subunit beta 1	Cytoplasm	other
1306.69	0.173	0.0256	0.265	ENSMUSG00000009112.5		BCL2L13	BCL2 like 13	Cytoplasm	other
1012.11	-0.165	0.0254	0.265	ENSMUSG00000034157.13		CIPC	CLOCK interacting pacemaker	Nucleus	other
778.81	0.191	0.0255	0.265	ENSMUSG00000042042.15		CSGALNACT2	chondroitin sulfate N-acetylgalactosaminyltransferase 2	Cytoplasm	enzyme
409.747	0.2	0.0257	0.265	ENSMUSG00000032515.9		CSRNP1	cysteine and serine rich nuclear protein 1	Nucleus	transcription regulator
219.808	0.156	0.0255	0.265	ENSMUSG00000006519.12		CYBA	cytochrome b-245 alpha chain	Cytoplasm	enzyme
29.869	-0.069	0.0256	0.265	ENSMUSG00000047787.9		FLRT1	fibronectin leucine rich transmembrane protein 1	Plasma Membrane	other
15.557	0.057	0.0254	0.265	ENSMUSG00000072688.3		Gm10399	predicted gene 10399	Other	other
264.706	0.064	0.0254	0.265	ENSMUSG00000060161.11	D	Klk1b7-ps	kallikrein 1-related peptidase b7, pseudogene	Other	other
70.959	-0.088	0.0255	0.265	ENSMUSG00000026442.15		NFASC	neurofascin	Plasma Membrane	other
312.673	-0.204	0.0255	0.265	ENSMUSG00000052406.15		REXO4	REX4 homolog, 3'-5' exonuclease	Nucleus	transcription regulator
33.692	-0.087	0.0255	0.265	ENSMUSG00000112571.2		RP23-363J15.2		Other	other
432.5	0.144	0.0256	0.265	ENSMUSG00000025743.15		SDC3	syndecan 3	Plasma Membrane	other
776.489	-0.156	0.0257	0.265	ENSMUSG00000044700.16		TMEM201	transmembrane protein 201	Nucleus	other
784.144	0.204	0.0255	0.265	ENSMUSG00000029860.17		ZYX	zyxin	Plasma Membrane	other
47.708	-0.096	0.0259	0.267	ENSMUSG00000106063.2		C030032O16Rik	RIKEN cDNA C030032O16 gene	Other	other
661.888	-0.087	0.0259	0.267	ENSMUSG00000020740.14		GGA3	golgi associated, gamma adaptin ear containing, ARF binding protein 3	Cytoplasm	transporter
135.195	0.107	0.026	0.268	ENSMUSG00000079363.8	D	Gbp9 (includes others)	guanylate-binding protein 9	Cytoplasm	enzyme
7.579	0.043	0.0261	0.268	ENSMUSG00000034773.17		HROB	homologous recombination factor with OB-fold	Other	other
20.77	0.047	0.026	0.268	ENSMUSG00000032584.13		MST1R	macrophage stimulating 1 receptor	Plasma Membrane	kinase	crizotinib, glesatinib, crizotinib/gefitinib, crizotinib/vemurafenib, narnatumab
468.741	0.18	0.0261	0.268	ENSMUSG00000030123.16		PLXND1	plexin D1	Plasma Membrane	transmembrane receptor
537.791	0.198	0.0261	0.268	ENSMUSG00000031536.7		POLB	DNA polymerase beta	Nucleus	enzyme	lamivudine/stavudine, entecavir, 5-azacytidine/cytarabine/decitabine, cladribine/cytarabine/filgrastim/idarubicin/plerixafor, cytarabine/fludarabine phosphate, cytarabine/daunorubicin/fludarabine phosphate, cytarabine/imatinib/methotrexate, cytarabine/idarubicin, cytarabine/IFNA2B, cladribine/cytarabine/filgrastim/idarubicin, cytarabine/doxorubicin/filgrastim/omacetaxine mepesuccinate, cytarabine…
2633.59	-0.155	0.026	0.268	ENSMUSG00000068284.15		USF3	upstream transcription factor family member 3	Nucleus	transcription regulator
49.356	-0.085	0.0261	0.269	ENSMUSG00000114190.2		4930556H04Rik	RIKEN cDNA 4930556H04 gene	Other	other
7.787	-0.037	0.0261	0.269	ENSMUSG00000090564.10		A430057M04Rik	RIKEN cDNA A430057M04 gene	Other	other
8.508	-0.018	0.0263	0.269	ENSMUSG00000034730.19		ADGRB1	adhesion G protein-coupled receptor B1	Plasma Membrane	G-protein coupled receptor
722.156	0.184	0.0262	0.269	ENSMUSG00000029859.7		EPHA1	EPH receptor A1	Plasma Membrane	kinase
8451.35	-0.179	0.0263	0.269	ENSMUSG00000035325.17		SEC31A	SEC31 homolog A, COPII coat complex component	Cytoplasm	other
2980.48	-0.178	0.0262	0.269	ENSMUSG00000030516.15		TJP1	tight junction protein 1	Plasma Membrane	other
1539.84	-0.181	0.0265	0.27	ENSMUSG00000025199.17		CHUK	component of inhibitor of nuclear factor kappa B kinase complex	Cytoplasm	kinase	IKK inhibitor XII, bardoxolone methyl
12.356	0.031	0.0263	0.27	ENSMUSG00000040856.18		DLK1	delta like non-canonical Notch ligand 1	Extracellular Space	other
949.612	0.195	0.0263	0.27	ENSMUSG00000020929.15		EFTUD2	elongation factor Tu GTP binding domain containing 2	Nucleus	enzyme
13.102	-0.047	0.0265	0.27	ENSMUSG00000108446.2		Gm44997		Other	other
1914.26	-0.184	0.0266	0.27	ENSMUSG00000033365.15		IPO13	importin 13	Nucleus	transporter
45.008	0.061	0.0264	0.27	ENSMUSG00000043932.6		Klri2	killer cell lectin-like receptor family I member 2	Plasma Membrane	other
166.424	0.099	0.0264	0.27	ENSMUSG00000026458.14		PPFIA4	PTPRF interacting protein alpha 4	Plasma Membrane	phosphatase
83.845	0.09	0.0264	0.27	ENSMUSG00000006586.16		RUNX1T1	RUNX1 partner transcriptional co-repressor 1	Nucleus	transcription regulator
1442.18	-0.158	0.0265	0.27	ENSMUSG00000046985.12		TAPT1	transmembrane anterior posterior transformation 1	Plasma Membrane	G-protein coupled receptor
636.938	0.199	0.0265	0.27	ENSMUSG00000071359.14		TBPL1	TATA-box binding protein like 1	Nucleus	transcription regulator
2624.16	-0.127	0.0264	0.27	ENSMUSG00000032612.15		USP4	ubiquitin specific peptidase 4	Nucleus	peptidase
8.128	0.025	0.0265	0.27	ENSMUSG00000050830.18		VWC2	von Willebrand factor C domain containing 2	Extracellular Space	other
49.47	0.106	0.0265	0.27	ENSMUSG00000026167.15		WNT10A	Wnt family member 10A	Extracellular Space	other
301.602	-0.159	0.0264	0.27	ENSMUSG00000042851.18		ZC3H6	zinc finger CCCH-type containing 6	Nucleus	transcription regulator
227.089	-0.18	0.0267	0.271	ENSMUSG00000106166.2		Gm43484		Other	other
10412.3	0.194	0.0267	0.271	ENSMUSG00000033174.18		MGLL	monoglyceride lipase	Plasma Membrane	enzyme	elcubragistat
1935.78	-0.15	0.0267	0.271	ENSMUSG00000062604.12		SRPK2	SRSF protein kinase 2	Nucleus	kinase
921.117	0.19	0.0268	0.272	ENSMUSG00000046562.6		UNC119B	unc-119 lipid binding chaperone B	Cytoplasm	other
75.022	0.142	0.027	0.273	ENSMUSG00000086350.3		B230369F24Rik		Other	other
845.201	-0.196	0.027	0.273	ENSMUSG00000011158.9		BRF1	BRF1 RNA polymerase III transcription initiation factor subunit	Nucleus	transcription regulator
36.656	0.055	0.027	0.273	ENSMUSG00000034652.13		CD300A	CD300a molecule	Plasma Membrane	transmembrane receptor
35.261	0.056	0.027	0.273	ENSMUSG00000063611.6		Gm10134	predicted gene 10134	Other	other
41.992	-0.027	0.027	0.273	ENSMUSG00000080440.3		Gm25848		Other	other
2097.08	-0.166	0.027	0.273	ENSMUSG00000038369.15		NCOA6	nuclear receptor coactivator 6	Nucleus	transcription regulator
6.708	0.024	0.027	0.273	ENSMUSG00000059379.4		Or9g8	olfactory receptor family 9 subfamily G member 8	Plasma Membrane	G-protein coupled receptor
581.539	0.166	0.027	0.273	ENSMUSG00000029128.13		RAB28	RAB28, member RAS oncogene family	Plasma Membrane	enzyme
416.323	0.063	0.027	0.273	ENSMUSG00000064387.3		Snora73a	small nucleolar RNA, H/ACA box 73a	Other	other
63.506	0.104	0.0271	0.273	ENSMUSG00000042333.17		TNFRSF14	TNF receptor superfamily member 14	Plasma Membrane	transmembrane receptor
3116.74	-0.185	0.0273	0.274	ENSMUSG00000022132.16		CLDN10	claudin 10	Plasma Membrane	other
166.303	0.183	0.0273	0.274	ENSMUSG00000054894.7		DMAC2L	distal membrane arm assembly component 2 like	Cytoplasm	transporter
18.227	0.042	0.0272	0.274	ENSMUSG00000073492.3		Gm10521	predicted gene 10521	Other	other
44.371	-0.076	0.0273	0.274	ENSMUSG00000086111.3		Gm15326		Other	other
201.22	-0.192	0.0271	0.274	ENSMUSG00000104118.2		Gm37298		Other	other
1943.77	-0.166	0.0273	0.274	ENSMUSG00000040354.15		MARS1	methionyl-tRNA synthetase 1	Cytoplasm	enzyme
1224.3	0.165	0.0273	0.274	ENSMUSG00000029030.15		TPRG1L	tumor protein p63 regulated 1 like	Cytoplasm	other
1226.56	0.141	0.0272	0.274	ENSMUSG00000004798.15		ULK2	unc-51 like autophagy activating kinase 2	Cytoplasm	kinase	DCC-3116, SBI-0206965
51.982	-0.05	0.0274	0.275	ENSMUSG00000030302.18		ATP2B2	ATPase plasma membrane Ca2+ transporting 2	Plasma Membrane	transporter
362.624	0.193	0.0275	0.275	ENSMUSG00000045176.4		BORCS6	BLOC-1 related complex subunit 6	Cytoplasm	other
1294.56	-0.195	0.0274	0.275	ENSMUSG00000041607.18		MBP	myelin basic protein	Extracellular Space	other
12.849	-0.054	0.0275	0.275	ENSMUSG00000040536.16		NECAB1	N-terminal EF-hand calcium binding protein 1	Cytoplasm	other
21.908	-0.045	0.0275	0.275	ENSMUSG00000030376.9		SLC8A2	solute carrier family 8 member A2	Plasma Membrane	transporter
4150.96	-0.16	0.0274	0.275	ENSMUSG00000021870.18		SLMAP	sarcolemma associated protein	Plasma Membrane	other
44.074	0.056	0.0276	0.276	ENSMUSG00000013584.6		ALDH1A2	aldehyde dehydrogenase 1 family member A2	Cytoplasm	enzyme
2936.29	-0.172	0.0276	0.276	ENSMUSG00000002748.8		BAZ1B	bromodomain adjacent to zinc finger domain 1B	Nucleus	transcription regulator
817.647	-0.193	0.0276	0.276	ENSMUSG00000005949.10		CTNS	cystinosin, lysosomal cystine transporter	Cytoplasm	transporter
2378.93	-0.175	0.0276	0.276	ENSMUSG00000046434.17		HNRNPA1	heterogeneous nuclear ribonucleoprotein A1	Nucleus	other
82.421	0.158	0.0277	0.276	ENSMUSG00000040429.7	D	Mterf1a/Mterf1b	mitochondrial transcription termination factor 1a	Cytoplasm	other
1495.57	-0.173	0.0277	0.276	ENSMUSG00000040430.19		PITPNC1	phosphatidylinositol transfer protein cytoplasmic 1	Cytoplasm	transporter
417.895	-0.197	0.0276	0.276	ENSMUSG00000032289.16		THSD4	thrombospondin type 1 domain containing 4	Cytoplasm	other
86.603	0.091	0.0278	0.277	ENSMUSG00000079442.13		ST6GALNAC4	ST6 N-acetylgalactosaminide alpha-2,6-sialyltransferase 4	Cytoplasm	enzyme
10.277	0.042	0.028	0.278	ENSMUSG00000087475.5		4933406I18Rik	RIKEN cDNA 4933406I18 gene	Other	other
360.474	-0.186	0.0281	0.278	ENSMUSG00000113673.2		AC127281.1		Other	other
156.125	0.193	0.028	0.278	ENSMUSG00000060708.5		BLOC1S4	biogenesis of lysosomal organelles complex 1 subunit 4	Cytoplasm	other
223.157	-0.193	0.028	0.278	ENSMUSG00000035640.20		CBARP	CACN subunit beta associated regulatory protein	Plasma Membrane	other
218.535	-0.181	0.028	0.278	ENSMUSG00000022661.15		CD200	CD200 molecule	Plasma Membrane	other	samalizumab
746.51	-0.156	0.0279	0.278	ENSMUSG00000022718.13		DGCR8	DGCR8 microprocessor complex subunit	Nucleus	enzyme
86.106	0.098	0.0281	0.278	ENSMUSG00000028024.15		ENPEP	glutamyl aminopeptidase	Plasma Membrane	peptidase
226.429	0.153	0.0279	0.278	ENSMUSG00000038607.13		GNG10	G protein subunit gamma 10	Plasma Membrane	enzyme
66.492	-0.09	0.028	0.278	ENSMUSG00000031379.14		PIR	pirin	Nucleus	transcription regulator
140.069	0.138	0.0279	0.278	ENSMUSG00000054580.15		PLA2R1	phospholipase A2 receptor 1	Plasma Membrane	transmembrane receptor
412.391	0.142	0.0279	0.278	ENSMUSG00000097451.12		Rian	RNA imprinted and accumulated in nucleus	Nucleus	other
28.513	-0.092	0.0281	0.278	ENSMUSG00000038602.8		SLC35F1	solute carrier family 35 member F1	Other	other
556.416	0.134	0.028	0.278	ENSMUSG00000024238.16		ZEB1	zinc finger E-box binding homeobox 1	Nucleus	transcription regulator
1011.03	0.198	0.0282	0.279	ENSMUSG00000074063.11		OSGIN1	oxidative stress induced growth inhibitor 1	Other	growth factor
188.541	-0.126	0.0287	0.281	ENSMUSG00000110289.2		4930412F12Rik	RIKEN cDNA 4930412F12 gene	Other	other
9.591	-0.029	0.0285	0.281	ENSMUSG00000063953.4		Amd2	S-adenosylmethionine decarboxylase 2	Other	enzyme
743.251	-0.17	0.0286	0.281	ENSMUSG00000033792.13		ATP7A	ATPase copper transporting alpha	Plasma Membrane	transporter
194.172	0.1	0.0287	0.281	ENSMUSG00000024691.14		FAM111A	FAM111 trypsin like peptidase A	Nucleus	other
121.426	-0.102	0.0284	0.281	ENSMUSG00000025738.9		FBXL16	F-box and leucine rich repeat protein 16	Cytoplasm	other
165.162	-0.136	0.0286	0.281	ENSMUSG00000034258.5		FLVCR2	FLVCR choline and putative heme transporter 2	Plasma Membrane	transporter
6.286	0.039	0.0285	0.281	ENSMUSG00000120697.1		Gm36496		Other	other
70.686	-0.112	0.0285	0.281	ENSMUSG00000106427.2		Gm42820		Other	other
41.428	0.064	0.0285	0.281	ENSMUSG00000066677.13	D	Ifi204 (includes others)	interferon activated gene 204	Nucleus	transcription regulator
43.878	0.058	0.0284	0.281	ENSMUSG00000049929.8		LPAR4	lysophosphatidic acid receptor 4	Plasma Membrane	transmembrane receptor
1105.95	0.156	0.0285	0.281	ENSMUSG00000027223.16		MAPK8IP1	mitogen-activated protein kinase 8 interacting protein 1	Cytoplasm	other
4595.84	-0.193	0.0286	0.281	ENSMUSG00000018830.11		MYH11	myosin heavy chain 11	Cytoplasm	other
815.437	0.196	0.0285	0.281	ENSMUSG00000074305.10		PEAK1	pseudopodium enriched atypical kinase 1	Plasma Membrane	kinase
13.198	0.05	0.0286	0.281	ENSMUSG00000079563.11		PGLYRP2	peptidoglycan recognition protein 2	Extracellular Space	enzyme
14.495	-0.052	0.0285	0.281	ENSMUSG00000111833.2		RP24-89C4.4		Other	other
26.679	0.061	0.0285	0.281	ENSMUSG00000026109.15		TMEFF2	transmembrane protein with EGF like and two follistatin like domains 2	Cytoplasm	other
13.759	-0.056	0.0287	0.282	ENSMUSG00000039488.16		CNTN5	contactin 5	Plasma Membrane	other
26.71	-0.046	0.0288	0.282	ENSMUSG00000103642.2		Gm37769		Other	other
449.873	-0.189	0.0288	0.282	ENSMUSG00000041731.14		PGM5	phosphoglucomutase 5	Cytoplasm	enzyme
835.508	0.154	0.0289	0.282	ENSMUSG00000038876.13		RNF146	ring finger protein 146	Cytoplasm	enzyme
813.166	-0.173	0.0289	0.282	ENSMUSG00000022199.13		SLC22A17	solute carrier family 22 member 17	Plasma Membrane	transporter
408.525	0.195	0.0289	0.282	ENSMUSG00000104876.2		Trdc	T cell receptor delta, constant region	Plasma Membrane	other
1355.18	-0.166	0.0289	0.282	ENSMUSG00000027272.6		UBR1	ubiquitin protein ligase E3 component n-recognin 1	Cytoplasm	enzyme
357.637	0.184	0.0288	0.282	ENSMUSG00000059475.14		Zfp426	zinc finger protein 426	Other	other
23.381	0.035	0.0291	0.283	ENSMUSG00000067235.15	D	HLA-A	major histocompatibility complex, class I, A	Plasma Membrane	other	tebentafusp
156.981	0.112	0.0291	0.283	ENSMUSG00000045932.13		IFIT2	interferon induced protein with tetratricopeptide repeats 2	Cytoplasm	other
464.357	0.191	0.0291	0.283	ENSMUSG00000034854.9		MFSD12	major facilitator superfamily domain containing 12	Cytoplasm	transporter
615.311	0.181	0.0291	0.283	ENSMUSG00000034403.17		PJA1	praja ring finger ubiquitin ligase 1	Cytoplasm	enzyme
761.246	0.193	0.0292	0.284	ENSMUSG00000025950.17		IDH1	isocitrate dehydrogenase (NADP(+)) 1	Cytoplasm	enzyme	olutasidenib, IDH305, ivosidenib, DS-1001, vorasidenib, HMPL-306, BAY1436032, KY100001, IDH1 inhibitor, LY3410738
2955.78	-0.2	0.0292	0.284	ENSMUSG00000037795.15		N4BP2	NEDD4 binding protein 2	Cytoplasm	enzyme
94.518	0.062	0.0294	0.285	ENSMUSG00000021483.9		CDK20	cyclin dependent kinase 20	Nucleus	kinase
182.835	0.09	0.0293	0.285	ENSMUSG00000032024.11		CLMP	CXADR like membrane protein	Plasma Membrane	other
1041.88	-0.183	0.0293	0.285	ENSMUSG00000060188.8		CXCL17	C-X-C motif chemokine ligand 17	Extracellular Space	cytokine
1550.69	0.189	0.0293	0.285	ENSMUSG00000032562.14		GNAI2	G protein subunit alpha i2	Plasma Membrane	enzyme
111.855	-0.097	0.0294	0.285	ENSMUSG00000053835.18		H2-T24	histocompatibility 2, T region locus 24	Plasma Membrane	other
50.116	-0.096	0.0294	0.285	ENSMUSG00000031910.15		HAS3	hyaluronan synthase 3	Plasma Membrane	enzyme
382.948	0.182	0.0296	0.286	ENSMUSG00000030878.12		CDR2	cerebellar degeneration related protein 2	Cytoplasm	other
1390.23	0.157	0.0295	0.286	ENSMUSG00000062980.16		CPED1	cadherin like and PC-esterase domain containing 1	Cytoplasm	other
210.421	0.124	0.0295	0.286	ENSMUSG00000043099.6		HIC1	HIC ZBTB transcriptional repressor 1	Nucleus	transcription regulator
54.395	-0.125	0.0296	0.286	ENSMUSG00000087221.4		Oxct1as	3-oxoacid CoA transferase 1 antisense RNA	Other	other
1114.14	-0.181	0.0295	0.286	ENSMUSG00000061032.10		RRP1	ribosomal RNA processing 1	Nucleus	other
6.178	-0.039	0.0295	0.286	ENSMUSG00000027456.9		SDCBP2	syndecan binding protein 2	Cytoplasm	other
611.102	0.19	0.0297	0.287	ENSMUSG00000039578.18		CCSER1	coiled-coil serine rich protein 1	Other	other
10.541	-0.031	0.0297	0.287	ENSMUSG00000118391.2		Gm19519		Other	other
1012.04	-0.182	0.0297	0.287	ENSMUSG00000032405.11		PIAS1	protein inhibitor of activated STAT 1	Nucleus	transcription regulator
1035.21	-0.167	0.0298	0.287	ENSMUSG00000056952.14		TATDN2	TatD DNase domain containing 2	Nucleus	other
59.208	-0.089	0.0299	0.288	ENSMUSG00000102389.2		D630023O14Rik	RIKEN cDNA D630023O14 gene	Other	other
56.022	0.082	0.0299	0.288	ENSMUSG00000024696.10		LPXN	leupaxin	Cytoplasm	transcription regulator
876.785	0.176	0.0299	0.288	ENSMUSG00000002763.17		PEX6	peroxisomal biogenesis factor 6	Cytoplasm	enzyme
497.781	-0.188	0.0299	0.288	ENSMUSG00000041360.9		PUM3	pumilio RNA binding family member 3	Nucleus	other
282.001	-0.184	0.03	0.288	ENSMUSG00000005951.14		SHPK	sedoheptulokinase	Cytoplasm	kinase
30.619	-0.083	0.0301	0.289	ENSMUSG00000042087.6		4933440N22Rik	RIKEN cDNA 4933440N22 gene	Other	other
81.601	-0.107	0.0301	0.289	ENSMUSG00000104273.2		A530064N14Rik	RIKEN cDNA A530064N14 gene	Other	other
227.515	0.131	0.0301	0.289	ENSMUSG00000035948.14		ACSS3	acyl-CoA synthetase short chain family member 3	Cytoplasm	enzyme
12.76	-0.036	0.0301	0.289	ENSMUSG00000021098.16		C14orf39	chromosome 14 open reading frame 39	Extracellular Space	other
47.63	0.103	0.0301	0.289	ENSMUSG00000039264.10	D	Gimap3/Gimap5	GTPase, IMAP family member 5	Cytoplasm	other
75.637	-0.077	0.0302	0.289	ENSMUSG00000105556.2		Gm43080		Other	other
39.242	-0.069	0.0301	0.289	ENSMUSG00000104951.2		Gm43413		Other	other
20.066	0.066	0.0302	0.289	ENSMUSG00000051998.15		LAX1	lymphocyte transmembrane adaptor 1	Cytoplasm	other
271.653	0.191	0.0301	0.289	ENSMUSG00000034192.6		LSM3	LSM3 homolog, U6 small nuclear RNA and mRNA degradation associated	Nucleus	other
4138.1	-0.186	0.03	0.289	ENSMUSG00000021000.18		MIA2	MIA SH3 domain ER export factor 2	Cytoplasm	transmembrane receptor
643.668	-0.175	0.0302	0.289	ENSMUSG00000057541.15		PUS7	pseudouridine synthase 7	Nucleus	enzyme
4138.69	-0.177	0.0304	0.29	ENSMUSG00000054277.9		ARFGAP3	ADP ribosylation factor GTPase activating protein 3	Cytoplasm	transporter
8.646	0.051	0.0304	0.29	ENSMUSG00000073705.11		CENPS	centromere protein S	Nucleus	other
932.466	0.188	0.0304	0.29	ENSMUSG00000018001.19		CYTH3	cytohesin 3	Cytoplasm	other
65.213	-0.152	0.0303	0.29	ENSMUSG00000120006.1		ENSMUSG00000120006		Other	other
21.022	-0.027	0.0304	0.29	ENSMUSG00000035864.15		SYT1	synaptotagmin 1	Cytoplasm	transporter
3203.95	0.085	0.0304	0.29	ENSMUSG00000024807.19		SYVN1	synoviolin 1	Cytoplasm	transporter
8122.27	-0.19	0.0305	0.291	ENSMUSG00000045411.17		2410002F23Rik	RIKEN cDNA 2410002F23 gene	Other	other
43.184	0.076	0.0306	0.291	ENSMUSG00000038152.6		5033430I15Rik	RIKEN cDNA 5033430I15 gene	Other	other
14.537	-0.043	0.0305	0.291	ENSMUSG00000051728.8		C21orf140	chromosome 21 open reading frame 140	Other	other
473.424	0.189	0.0306	0.291	ENSMUSG00000005483.11		DNAJB1	DnaJ heat shock protein family (Hsp40) member B1	Nucleus	transcription regulator
3643.02	-0.183	0.0305	0.291	ENSMUSG00000026961.7		LRRC26	leucine rich repeat containing 26	Plasma Membrane	ion channel
48.451	0.09	0.0306	0.291	ENSMUSG00000031099.17		SMARCA1	SWI/SNF related, matrix associated, actin dependent regulator of chromatin, subfamily a, member 1	Nucleus	transcription regulator
8.566	-0.029	0.0308	0.292	ENSMUSG00000016349.11		EEF1A2	eukaryotic translation elongation factor 1 alpha 2	Cytoplasm	translation regulator
7.196	0.044	0.0307	0.292	ENSMUSG00000100199.2		Gm20324	predicted gene, 20324	Other	other
9.718	0.032	0.0308	0.292	ENSMUSG00000070369.14		ITGAD	integrin subunit alpha D	Plasma Membrane	other
368.667	0.165	0.0307	0.292	ENSMUSG00000006058.11		SNF8	SNF8 subunit of ESCRT-II	Cytoplasm	enzyme
64.441	-0.058	0.0308	0.292	ENSMUSG00000001604.15		TCEA3	transcription elongation factor A3	Nucleus	transcription regulator
16.707	0.063	0.0309	0.293	ENSMUSG00000030365.12	D	Clec2d (includes others)	C-type lectin domain family 2, member d	Plasma Membrane	transmembrane receptor
223.12	0.186	0.0309	0.293	ENSMUSG00000029366.11		DCK	deoxycytidine kinase	Nucleus	kinase	fludarabine phosphate/rituximab, cytarabine/filgrastim/fludarabine phosphate/imatinib, cladribine, dexamethasone/fludarabine phosphate/mitoxantrone/rituximab, cytarabine/fludarabine phosphate, cytarabine/filgrastim/fludarabine phosphate, cytarabine/filgrastim/fludarabine phosphate/idarubicin/imatinib, cladribine/cytarabine/daunorubicin, chlorambucil/cladribine, cytarabine/daunorubicin/fludarabine…
50.463	-0.056	0.031	0.293	ENSMUSG00000085189.3		Gm11963		Other	other
154.456	0.115	0.0309	0.293	ENSMUSG00000018334.19		KSR1	kinase suppressor of ras 1	Cytoplasm	kinase
37.292	0.06	0.031	0.293	ENSMUSG00000054293.11		P2ry10b	purinergic receptor P2Y, G-protein coupled 10B	Plasma Membrane	G-protein coupled receptor
1235.78	0.176	0.0311	0.294	ENSMUSG00000011096.18		AKT1S1	AKT1 substrate 1	Cytoplasm	other
31.446	0.059	0.0313	0.295	ENSMUSG00000052087.15		RGS14	regulator of G protein signaling 14	Cytoplasm	enzyme
960.839	0.17	0.0315	0.296	ENSMUSG00000004562.17		ARHGEF40	Rho guanine nucleotide exchange factor 40	Cytoplasm	other
1504.09	-0.181	0.0315	0.296	ENSMUSG00000022843.18		CLCN2	chloride voltage-gated channel 2	Plasma Membrane	ion channel	lubiprostone
4686.16	-0.179	0.0315	0.296	ENSMUSG00000036550.17		CNOT1	CCR4-NOT transcription complex subunit 1	Cytoplasm	enzyme
6.122	0.024	0.0314	0.296	ENSMUSG00000042874.3		D930007J09Rik		Other	other
38.731	-0.024	0.0314	0.296	ENSMUSG00000034785.16		DIO1	iodothyronine deiodinase 1	Cytoplasm	enzyme	propylthiouracil
341.806	0.158	0.0313	0.296	ENSMUSG00000057098.15		EBF1	EBF transcription factor 1	Nucleus	transcription regulator
29.276	0.063	0.0315	0.296	ENSMUSG00000103009.3		Gm56350		Other	other
24.193	0.046	0.0315	0.296	ENSMUSG00000048534.8		JAML	junction adhesion molecule like	Plasma Membrane	other
500.578	-0.184	0.0314	0.296	ENSMUSG00000042834.16		NREP	neuronal regeneration related protein	Cytoplasm	other
523.115	0.127	0.0314	0.296	ENSMUSG00000020573.18		PIK3CG	phosphatidylinositol-4,5-bisphosphate 3-kinase catalytic subunit gamma	Cytoplasm	kinase	ZX-101A, GNE-490, ZX-4081, AS614006, bimiralisib, NVS-PI3-4, GNE-493, PKI-402, dactolisib, as-604850, PI-103, as605240, tenalisib, PIK-93, pilaralisib, CAY10505, PX-866, SF 1126, pictilisib, CLR457, AZD8154, PI-540, PI3Kg inhibitor, buparlisib, PI-620, duvelisib
13.115	-0.037	0.0314	0.296	ENSMUSG00000008658.18		RBFOX1	RNA binding fox-1 homolog 1	Cytoplasm	other
813.287	-0.183	0.0315	0.296	ENSMUSG00000024457.18		TRIM26	tripartite motif containing 26	Cytoplasm	enzyme
41.671	-0.067	0.0314	0.296	ENSMUSG00000069581.13		TSPEAR	thrombospondin type laminin G domain and EAR repeats	Extracellular Space	other
19.246	0.035	0.0317	0.297	ENSMUSG00000035385.6		CCL2	C-C motif chemokine ligand 2	Extracellular Space	cytokine	CNTO 888, mimosine
20.625	0.032	0.0318	0.297	ENSMUSG00000078964.3	D	Ces1b/Ces1c	carboxylesterase 1C	Cytoplasm	enzyme
192.03	-0.097	0.0318	0.297	ENSMUSG00000020340.17		CYFIP2	cytoplasmic FMR1 interacting protein 2	Cytoplasm	other
9.205	-0.039	0.0318	0.297	ENSMUSG00000088990.3		Gm22767		Other	other
96.219	-0.087	0.0316	0.297	ENSMUSG00000106676.2		Gm42895		Other	other
147.681	0.163	0.0316	0.297	ENSMUSG00000096740.9		LBHD1	LBH domain containing 1	Other	other
703.383	0.175	0.0317	0.297	ENSMUSG00000029060.18		MIB2	MIB E3 ubiquitin protein ligase 2	Nucleus	transcription regulator
2427.91	0.17	0.0318	0.297	ENSMUSG00000024431.16		NR3C1	nuclear receptor subfamily 3 group C member 1	Nucleus	ligand-dependent nuclear receptor	dexamethasone/netupitant/palonosetron, bevacizumab/docetaxel/prednisone/thalidomide/zoledronic acid, beclomethasone, prednisone/thalidomide, methylprednisolone, aprepitant/dexamethasone/palonosetron, methylprednisolone/mycophenolate mofetil, vamorolone, alclometasone, carfilzomib/dexamethasone/rituximab, miconazole, cimetidine/dexamethasone/diphenhydramine, prednisone/tacrolimus, ciclesonide, exi…
40.858	-0.075	0.0317	0.297	ENSMUSG00000029130.13		RNF32	ring finger protein 32	Cytoplasm	other
81.779	0.06	0.0316	0.297	ENSMUSG00000032020.16		UBASH3B	ubiquitin associated and SH3 domain containing B	Other	enzyme
275.21	-0.186	0.0317	0.297	ENSMUSG00000002617.15		Zfp40	zinc finger protein 40	Other	other
164.802	-0.157	0.0321	0.298	ENSMUSG00000117294.2		AC154912.3		Other	other
95.749	0.147	0.0319	0.298	ENSMUSG00000022947.9		CBR3	carbonyl reductase 3	Cytoplasm	enzyme
119.621	0.028	0.032	0.298	ENSMUSG00000030747.6		DGAT2	diacylglycerol O-acyltransferase 2	Cytoplasm	enzyme
34.23	-0.059	0.032	0.298	ENSMUSG00000086782.4		E130102H24Rik	RIKEN cDNA E130102H24 gene	Other	other
31.337	-0.045	0.0319	0.298	ENSMUSG00000103825.2		Gm38178		Other	other
1529.58	-0.184	0.032	0.298	ENSMUSG00000031647.11		MFAP3L	microfibril associated protein 3 like	Nucleus	other
42.788	0.057	0.0322	0.299	ENSMUSG00000034855.14		Cxcl10	C-X-C motif chemokine ligand 10	Extracellular Space	cytokine
6.372	0.027	0.0322	0.299	ENSMUSG00000108478.2		Gm19514		Other	other
25.582	-0.068	0.0321	0.299	ENSMUSG00000001985.10		GRIK3	glutamate ionotropic receptor kainate type subunit 3	Plasma Membrane	ion channel
141.555	0.127	0.0322	0.299	ENSMUSG00000001240.14		RAMP2	receptor activity modifying protein 2	Plasma Membrane	G-protein coupled receptor	pramlintide
109.929	-0.035	0.0321	0.299	ENSMUSG00000057719.12		SH3RF2	SH3 domain containing ring finger 2	Extracellular Space	enzyme
400.471	0.172	0.0324	0.3	ENSMUSG00000037960.12		CARD19	caspase recruitment domain family member 19	Cytoplasm	other
683.839	0.167	0.0323	0.3	ENSMUSG00000038055.13		DEXI	Dexi homolog	Other	other
479.313	-0.186	0.0323	0.3	ENSMUSG00000046743.7		FAT4	FAT atypical cadherin 4	Cytoplasm	other
3568.84	-0.185	0.0324	0.3	ENSMUSG00000038708.11		GOLGA4	golgin A4	Cytoplasm	other
552.52	0.174	0.0324	0.3	ENSMUSG00000028793.16		RNF19B	ring finger protein 19B	Cytoplasm	enzyme
117.649	-0.164	0.0325	0.301	ENSMUSG00000047428.15		DLK2	delta like non-canonical Notch ligand 2	Extracellular Space	other
206.332	-0.104	0.0325	0.301	ENSMUSG00000028020.17		GLRB	glycine receptor beta	Plasma Membrane	ion channel
82.61	-0.137	0.0327	0.301	ENSMUSG00000087413.3		Gm11266	predicted gene 11266	Other	other
47.174	-0.113	0.0327	0.301	ENSMUSG00000085207.3		Gm11767		Other	other
122.765	-0.159	0.0326	0.301	ENSMUSG00000097385.2		Gm26814		Other	other
42.975	-0.102	0.0325	0.301	ENSMUSG00000103422.2		Gm37536		Other	other
89.534	-0.104	0.0327	0.301	ENSMUSG00000105846.2		Gm43258		Other	other
8.249	0.033	0.0326	0.301	ENSMUSG00000029372.8		Ppbp	pro-platelet basic protein	Extracellular Space	cytokine
1605.9	0.172	0.0325	0.301	ENSMUSG00000026970.17		RBMS1	RNA binding motif single stranded interacting protein 1	Nucleus	other
677.513	-0.16	0.0328	0.302	ENSMUSG00000042429.10		ADORA1	adenosine A1 receptor	Plasma Membrane	G-protein coupled receptor	aspirin/butalbital/caffeine, acetaminophen/caffeine/dihydrocodeine, aspirin/caffeine/dihydrocodeine, clofarabine, acetaminophen/aspirin/caffeine, acetaminophen/butalbital/caffeine/codeine, caffeine/ethanol, caffeine/dextromethorphan/losartan/midazolam/omeprazole, theobromine, acetaminophen/butalbital/caffeine, aminophylline, aspirin/butalbital/caffeine/codeine, theophylline/tretinoin/valproic aci…
2886.4	-0.176	0.0331	0.302	ENSMUSG00000022636.14		ALCAM	activated leukocyte cell adhesion molecule	Plasma Membrane	other	praluzatamab ravtansine
89.826	-0.154	0.0328	0.302	ENSMUSG00000025656.18		ARHGEF9	Cdc42 guanine nucleotide exchange factor 9	Cytoplasm	other
57.3	0.071	0.0331	0.302	ENSMUSG00000045165.7		C16orf54	chromosome 16 open reading frame 54	Extracellular Space	other
858.299	0.183	0.0331	0.302	ENSMUSG00000030970.17		CTBP2	C-terminal binding protein 2	Nucleus	transcription regulator
41.178	-0.05	0.0328	0.302	ENSMUSG00000005547.15	D	CYP2A6	cytochrome P450 family 2 subfamily A member 6	Cytoplasm	enzyme
154.496	0.093	0.0328	0.302	ENSMUSG00000022122.16		EDNRB	endothelin receptor type B	Plasma Membrane	G-protein coupled receptor	bosentan, ENB003, sitaxsentan, aprocitentan, macitentan, atrasentan, DEDN6526A
77.642	0.053	0.0331	0.302	ENSMUSG00000038843.19		GCNT1	glucosaminyl (N-acetyl) transferase 1	Cytoplasm	enzyme
1246.68	-0.183	0.033	0.302	ENSMUSG00000034154.16		INO80	INO80 complex ATPase subunit	Nucleus	enzyme
1137.25	0.18	0.0331	0.302	ENSMUSG00000041515.11		IRF8	interferon regulatory factor 8	Nucleus	transcription regulator
7641.65	-0.154	0.033	0.302	ENSMUSG00000021754.18		MAP3K1	mitogen-activated protein kinase kinase kinase 1	Cytoplasm	kinase	IKK-beta activation modulator 1, E 6201, SM1-71
89.755	-0.114	0.0332	0.302	ENSMUSG00000089661.10		MIA	MIA SH3 domain containing	Extracellular Space	other
98.205	-0.129	0.0331	0.302	ENSMUSG00000044231.4		NHLRC1	NHL repeat containing E3 ubiquitin protein ligase 1	Cytoplasm	enzyme
87.579	0.106	0.033	0.302	ENSMUSG00000045392.9		Or5m3b	olfactory receptor family 5 subfamily M member 3B	Plasma Membrane	G-protein coupled receptor
74.782	-0.101	0.0329	0.302	ENSMUSG00000001120.16		PCBP3	poly(rC) binding protein 3	Nucleus	transcription regulator
2362.95	0.178	0.0331	0.302	ENSMUSG00000021699.18		PDE4D	phosphodiesterase 4D	Cytoplasm	enzyme	dyphylline, dipyridamole, caffeine/ergotamine, caffeine, pentoxifylline, arofylline, tetomilast, zatolmilast, tolbutamide, anagrelide, CGH2466, apremilast, theophylline, milrinone, cilomilast, ketotifen, roflumilast, L-826,141, L 869298
149.13	0.137	0.033	0.302	ENSMUSG00000024538.9		PPIC	peptidylprolyl isomerase C	Cytoplasm	enzyme
37.639	0.054	0.0332	0.302	ENSMUSG00000008318.11		RELT	RELT TNF receptor	Plasma Membrane	transmembrane receptor
103.955	0.105	0.033	0.302	ENSMUSG00000024206.16		RFX2	regulatory factor X2	Nucleus	transcription regulator
1180.47	-0.179	0.0332	0.302	ENSMUSG00000023927.16		SATB1	SATB homeobox 1	Nucleus	transcription regulator
421.52	0.175	0.0332	0.302	ENSMUSG00000018387.13		SHROOM1	shroom family member 1	Other	other
213.743	-0.157	0.0329	0.302	ENSMUSG00000009588.10		St6galnac1	ST6 (alpha-N-acetyl-neuraminyl-2,3-beta-galactosyl-1,3)-N-acetylgalactosaminide alpha-2,6-sialyltransferase 1	Cytoplasm	enzyme
3997.95	-0.178	0.0329	0.302	ENSMUSG00000020577.18		TSPAN13	tetraspanin 13	Plasma Membrane	other
[truncated: 54,066 more rows]

## Sheet: pathways
Ingenuity Canonical Pathways	-log(B-H p-value)	Qvalue	Ratio	z-score	Molecules
Circadian Rhythm Signaling	1.98	0.0104713	0.0333	NaN	BMAL1,CIART,DBP,GRIN1,HLF,NFIL3,PER2,PER3,PRKG2
Cerebral Malformation Signaling Pathway	1.98	0.0104713	0.0513	2.449	ADAMTS5,CDKN1A,KLF2,KLF4,SNAI1,THBD
Pathogen Induced Cytokine Storm Signaling Pathway	1.98	0.0104713	0.0262	3.162	C3,CCL22,Ccl6,Ccl8,Ccl9,COL5A3,IL1R2,NLRP3,PF4,TLR5
Transcriptional regulation of white adipocyte differentiation	1.86	0.0138038	0.0595	2.236	ADIPOQ,ANGPTL4,EGR2,KLF4,PLIN1
Circadian Clock	1.5	0.0316228	0.069	0	BMAL1,NFIL3,NPAS2,PER2
O-linked glycosylation	1.49	0.0323594	0.0442	1.342	ADAMTS16,ADAMTS4,ADAMTS5,MUC20,SPON2
BMAL1:CLOCK,NPAS2 activates circadian gene expression	1.49	0.0323594	0.111	NaN	BMAL1,DBP,NPAS2
Regulation of CDH11 Expression and Function	1.42	0.0380189	0.1	NaN	ADAM19,ANGPTL4,SNAI1
Response to elevated platelet cytosolic Ca2+	1.37	0.042658	0.0379	2.236	CFD,CLEC3B,F13A1,ITGA2B,PF4
VDR/RXR Activation	1.37	0.042658	0.0513	NaN	CDKN1A,IGFBP6,KLF4,THBD
Coagulation System	1.37	0.042658	0.0857	NaN	F13A1,PLAT,THBD
Granulocyte Adhesion and Diapedesis	1.37	0.042658	0.0294	NaN	CCL22,Ccl6,Ccl8,Ccl9,IL1R2,PF4
Degradation of the extracellular matrix	1.37	0.042658	0.0494	2	ADAMTS16,ADAMTS4,ADAMTS5,FBN2
Formation of Fibrin Clot (Clotting Cascade)	1.34	0.0457088	0.0769	NaN	F13A1,PF4,THBD
Serotonin Receptor Signaling	1.34	0.0457088	0.0191	1.667	ADIPOQ,ADRA2C,F13A1,ITGA2B,KCNJ3,PLIN1,PNPLA3,RHOJ,SNAI1
NAD biosynthesis II (from tryptophan)	1.3	0.0501187	0.182	NaN	KMO,QPRT
Intrinsic Prothrombin Activation Pathway	1.28	0.0524807	0.0698	NaN	COL5A3,F13A1,THBD
Elastic fibre formation	1.28	0.0524807	0.0682	NaN	EMILIN2,FBN2,LOXL1
Extracellular matrix organization	1.09	0.0812831	0.0374	1	ADAM19,COL5A3,ITGA2B,MATN4
Extrinsic Prothrombin Activation Pathway	1.06	0.0870964	0.125	NaN	F13A1,THBD
FOXO-mediated transcription of cell cycle genes	1.05	0.0891251	0.118	NaN	CDKN1A,KLF4
Folate Signaling Pathway	1.05	0.0891251	0.0526	NaN	CDKN1A,FOLR2,KLF4
Macrophage Alternative Activation Signaling Pathway	1	0.1	0.026	2.236	CCL22,IL1R2,KLF4,PF4,Retnla
Activin Inhibin Signaling Pathway	0.843	0.143549	0.0236	2.236	CDKN1A,FOSB,IL1R2,SNAI1,TLR5
Adipogenesis pathway	0.821	0.151008	0.029	1	BMAL1,EGR2,PER2,PLIN1
Agranulocyte Adhesion and Diapedesis	0.8	0.158489	0.0223	NaN	CCL22,Ccl6,Ccl8,Ccl9,PF4
Role of Chondrocytes in Rheumatoid Arthritis Signaling Pathway	0.8	0.158489	0.0278	2	ADAMTS4,ADAMTS5,IL1R2,NLRP3
Parkinson's Signaling Pathway	0.8	0.158489	0.019	0.447	Fcgr3,GRIN1,NLRP3,SEPTIN5,TLR5,TUBB6
Role of Pattern Recognition Receptors in Recognition of Bacteria and Viruses	0.746	0.179473	0.026	NaN	C3,NLRP3,OAS3,TLR5
Osteoarthritis Pathway	0.746	0.179473	0.021	2	ADAMTS4,ADAMTS5,ADIPOQ,IL1R2,ITGA2B
Class A/1 (Rhodopsin-like receptors)	0.746	0.179473	0.0181	1.633	ADRA2C,C3,CCL22,HCAR1,MC4R,PF4
Nicotinate metabolism	0.702	0.198609	0.0645	NaN	NNMT,QPRT
Surfactant metabolism	0.689	0.204644	0.0625	NaN	ADRA2C,SLC34A2
Hematoma Resolution Signaling Pathway	0.646	0.225944	0.0193	0.447	BMAL1,C3,GRIN1,MC4R,PLAT
Phagosome Formation	0.584	0.260615	0.0127	2.121	ADGRD1,ADRA2C,C3,Fcgr3,HCAR1,ITGA2B,MC4R,PNPLA3,TLR5
NGF-stimulated transcription	0.575	0.266073	0.0513	NaN	EGR2,FOSB
Complement System	0.575	0.266073	0.0513	NaN	C3,CFD
ISGylation Signaling Pathway	0.518	0.303389	0.0275	NaN	S100A4,TLR5,UBE2L6
Interleukin-4 and Interleukin-13 signaling	0.511	0.308319	0.027	NaN	CCL22,CDKN1A,F13A1
Assembly and cell surface presentation of NMDA receptors	0.511	0.308319	0.0455	NaN	GRIN1,TUBB6
Interleukin-10 signaling	0.505	0.312608	0.0444	NaN	CCL22,IL1R2
NAD Biosynthesis from 2-amino-3-carboxymuconate Semialdehyde	0.505	0.312608	0.2	NaN	QPRT
Tetrapyrrole Biosynthesis II	0.505	0.312608	0.2	NaN	ALAS2
Heme signaling	0.499	0.316957	0.0426	NaN	BMAL1,NPAS2
Regulation of lipid metabolism by PPARalpha	0.494	0.320627	0.0252	NaN	ANGPTL4,BMAL1,NPAS2
p38 MAPK Signaling	0.475	0.334965	0.0242	NaN	HSPB7,IL1R2,MAP4K1
UDP-N-acetyl-D-glucosamine Biosynthesis II	0.475	0.334965	0.167	NaN	GFPT2
Tryptophan Degradation to 2-amino-3-carboxymuconate Semialdehyde	0.475	0.334965	0.167	NaN	KMO
Role of Osteoclasts in Rheumatoid Arthritis Signaling Pathway	0.474	0.335738	0.0158	NaN	ADAM19,COL5A3,Fcgr3,IL1R2,RHOJ
Multiple Sclerosis Signaling Pathway	0.463	0.34435	0.0183	1	C3,GRIN1,NLRP3,TLR5
IL-6 Signaling	0.46	0.346737	0.0233	NaN	HSPB7,IL1R2,TNFAIP6
LXR/RXR Activation	0.46	0.346737	0.0231	NaN	C3,IL1R2,Lyz1/Lyz2
Epithelial-Mesenchymal Transition (EMT) during gastrulation	0.452	0.353183	0.143	NaN	SNAI1
IL-27 Signaling Pathway	0.45	0.354813	0.0224	NaN	IL1R2,NLRP3,TLR5
Atherosclerosis Signaling	0.45	0.354813	0.0221	NaN	COL5A3,Lyz1/Lyz2,PNPLA3
Signaling by PDGF	0.45	0.354813	0.0345	NaN	COL5A3,PLAT
RUNX1 regulates megakaryocyte differentiation and platelet function	0.45	0.354813	0.0345	NaN	ITGA2B,PF4
Neurovascular Coupling Signaling Pathway	0.45	0.354813	0.0172	0	GRIN1,KCNJ3,PNPLA3,PRKG2
Assembly of collagen fibrils and other multimeric structures	0.421	0.379315	0.0328	NaN	COL5A3,LOXL1
IL-12 Signaling and Production in Macrophages	0.421	0.379315	0.0165	NaN	C3,Fcgr3,Lyz1/Lyz2,NFIL3
Triacylglycerol Degradation	0.421	0.379315	0.0317	NaN	PNPLA3,TNFAIP6
OAS antiviral response	0.421	0.379315	0.111	NaN	OAS3
Heme Biosynthesis II	0.421	0.379315	0.111	NaN	ALAS2
Wound Healing Signaling Pathway	0.402	0.396278	0.0161	2	COL5A3,IL1R2,Mcpt4,PF4
Oxidative Ethanol Degradation III	0.402	0.396278	0.0303	NaN	Aldh1a7,CYP2E1
Glycogen Degradation II	0.402	0.396278	0.1	NaN	PYGL
Collagen biosynthesis and modifying enzymes	0.402	0.396278	0.0299	NaN	COL5A3,PCOLCE2
G alpha (i) signalling events	0.381	0.415911	0.0155	2	ADRA2C,C3,HCAR1,PF4
Glioma Invasiveness Signaling	0.371	0.425598	0.0282	NaN	RHOJ,TIMP4
Reversible hydration of carbon dioxide	0.351	0.445656	0.0833	NaN	CA3
Glycogen Degradation III	0.351	0.445656	0.0833	NaN	PYGL
Platelet Aggregation (Plug Formation)	0.349	0.447713	0.0769	NaN	ADRA2C
Dissolution of Fibrin Clot	0.349	0.447713	0.0769	NaN	PLAT
Mitochondrial calcium ion transport	0.349	0.447713	0.0769	NaN	MCUB
PKR-mediated signaling	0.349	0.447713	0.0256	NaN	TUBB6,UBE2L6
Maturity Onset Diabetes of Young (MODY) Signaling	0.349	0.447713	0.0256	NaN	ADIPOQ,APOL6
Axonal Guidance Signaling	0.349	0.447713	0.0116	NaN	ADAM19,ADAMTS16,ADAMTS4,ADAMTS5,ITGA2B,TUBB6
Signaling by MET	0.349	0.447713	0.0253	NaN	COL5A3,MUC20
TREM1 Signaling	0.349	0.447713	0.0253	NaN	NLRP3,TLR5
S100 Family Signaling Pathway	0.349	0.447713	0.0102	1.89	ADGRD1,ADRA2C,CDKN1A,Fcgr3,HCAR1,MC4R,PLAT,S100A4
Carnitine metabolism	0.349	0.447713	0.0714	NaN	THRSP
Tryptophan catabolism	0.349	0.447713	0.0714	NaN	KMO
Dopamine-DARPP32 Feedback in cAMP Signaling	0.334	0.463447	0.0169	NaN	GRIN1,KCNJ3,PRKG2
Integrin cell surface interactions	0.326	0.472063	0.0235	NaN	COL5A3,ITGA2B
Activation of NMDA receptors and postsynaptic events	0.326	0.472063	0.0235	NaN	GRIN1,TUBB6
Regulation of the Epithelial Mesenchymal Transition in Development Pathway	0.324	0.474242	0.0233	NaN	S100A4,SNAI1
Processing of SMDT1	0.324	0.474242	0.0625	NaN	MCUB
Mevalonate Pathway I	0.324	0.474242	0.0625	NaN	MVD
NAP1L1 Transcription Regulation Signaling Pathway	0.323	0.475335	0.0225	NaN	CDKN1A,TUBB6
Hepatitis B Chronic Liver Pathogenesis Signaling Pathway	0.323	0.475335	0.016	NaN	KLF4,NLRP3,SNAI1
Metabolism of folate and pterines	0.323	0.475335	0.0588	NaN	FOLR2
Metabolism of Angiotensinogen to Angiotensins	0.323	0.475335	0.0588	NaN	CPA3
Transcriptional regulation of pluripotent stem cells	0.323	0.475335	0.0588	NaN	KLF4
Actin Nucleation by ARP-WASP Complex	0.32	0.47863	0.022	NaN	ITGA2B,RHOJ
Hepatic Fibrosis / Hepatic Stellate Cell Activation	0.32	0.47863	0.0156	NaN	COL5A3,CYP2E1,IL1R2
Role of Hypercytokinemia/hyperchemokinemia in the Pathogenesis of Influenza	0.32	0.47863	0.0217	NaN	NLRP3,OAS3
PI3K/AKT Signaling	0.302	0.498884	0.015	NaN	CDKN1A,IL1R2,ITGA2B
Synthesis, secretion, and deacylation of Ghrelin	0.302	0.498884	0.05	NaN	KLF4
Class I peroxisomal membrane protein import	0.302	0.498884	0.05	NaN	ABCD2
Superpathway of Geranylgeranyldiphosphate Biosynthesis I (via Mevalonate)	0.302	0.498884	0.05	NaN	MVD
Natural Killer Cell Signaling	0.302	0.498884	0.0148	NaN	COL5A3,Fcgr3,KLRK1
Sheddase Signaling Pathway	0.302	0.498884	0.0147	NaN	CCN3,IGFBP6,KLRK1
Synaptic adhesion-like molecules	0.302	0.498884	0.0476	NaN	GRIN1
Pyroptosis Signaling Pathway	0.302	0.498884	0.0196	NaN	NLRP3,TLR5
Molecular Mechanisms of Cancer	0.302	0.498884	0.00929	1.414	ADGRD1,ADRA2C,CDKN1A,HCAR1,IL1R2,ITGA2B,MC4R,RHOJ
Integrin Signaling	0.302	0.498884	0.0143	NaN	ITGA2B,RHOJ,TSPAN4
Neuroinflammation Signaling Pathway	0.302	0.498884	0.0121	0	GRIN1,KCNJ3,NLRP3,TLR5
Cellular hexose transport	0.302	0.498884	0.0455	NaN	SLC2A9
Fatty Acid Î±-oxidation	0.302	0.498884	0.0455	NaN	Aldh1a7
IGF-1 Signaling	0.302	0.498884	0.019	NaN	CCN3,IGFBP6
Gap Junction Signaling	0.302	0.498884	0.0119	2	CCN3,IL1R2,PRKG2,TUBB6
Histamine Degradation	0.302	0.498884	0.0435	NaN	Aldh1a7
Integration of energy metabolism	0.302	0.498884	0.0185	NaN	ADIPOQ,ADRA2C
RAS processing	0.302	0.498884	0.0417	NaN	PRKG2
Tumoricidal Function of Hepatic Natural Killer Cells	0.302	0.498884	0.0417	NaN	LYVE1
Tryptophan Degradation III (Eukaryotic)	0.302	0.498884	0.0417	NaN	KMO
Putrescine Degradation III	0.302	0.498884	0.0417	NaN	Aldh1a7
Vitamin-C Transport	0.302	0.498884	0.0417	NaN	SLC23A1
Inflammasome pathway	0.302	0.498884	0.0417	NaN	NLRP3
Sphingolipid metabolism	0.302	0.498884	0.0182	NaN	ARSI,GLB1L2
Regulation of Actin-based Motility by Rho	0.302	0.498884	0.018	NaN	ITGA2B,RHOJ
MyD88 cascade initiated on plasma membrane	0.302	0.498884	0.04	NaN	TLR5
Metabolism of cofactors	0.302	0.498884	0.04	NaN	PRKG2
Glycogen metabolism	0.302	0.498884	0.04	NaN	PYGL
Neutrophil degranulation	0.302	0.498884	0.0105	2.236	C3,CFD,CLEC12A,PYGL,TNFAIP6
NAFLD Signaling Pathway	0.302	0.498884	0.0134	NaN	NLRP3,PNPLA3,TLR5
Metabolism of porphyrins	0.302	0.498884	0.0385	NaN	ALAS2
Estrogen-mediated S-phase Entry	0.302	0.498884	0.0385	NaN	CDKN1A
Bupropion Degradation	0.302	0.498884	0.0385	NaN	CYP2E1
Pregnenolone Biosynthesis	0.302	0.498884	0.0385	NaN	CYP2E1
Ethanol Degradation IV	0.302	0.498884	0.0385	NaN	Aldh1a7
Role of Osteoblasts, Osteoclasts and Chondrocytes in Rheumatoid Arthritis	0.302	0.498884	0.0131	NaN	ADAMTS4,ADAMTS5,IL1R2
Antioxidant Action of Vitamin C	0.302	0.498884	0.0171	NaN	PNPLA3,SLC23A1
Cholesterol biosynthesis	0.302	0.498884	0.037	NaN	MVD
Syndecan interactions	0.302	0.498884	0.037	NaN	COL5A3
Integrin signaling	0.302	0.498884	0.037	NaN	ITGA2B
Histidine Degradation VI	0.302	0.498884	0.037	NaN	CYP2E1
CDP-diacylglycerol Biosynthesis I	0.293	0.509331	0.0357	NaN	PNPLA3
Sertoli Cell-Germ Cell Junction Signaling Pathway (Enhanced)	0.293	0.509331	0.0127	NaN	FOSB,IL1R2,PRKG2
EGR2 and SOX10-mediated initiation of Schwann cell myelination	0.293	0.509331	0.0345	NaN	EGR2
Paracetamol ADME	0.293	0.509331	0.0345	NaN	CYP2E1
L1CAM interactions	0.293	0.509331	0.0161	NaN	ITGA2B,TUBB6
Regulation of Insulin-like Growth Factor (IGF) transport and uptake by IGFBPs	0.293	0.509331	0.0161	NaN	C3,IGFBP6
Tryptophan Degradation X (Mammalian, via Tryptamine)	0.293	0.509331	0.0333	NaN	Aldh1a7
Phosphatidylglycerol Biosynthesis II (Non-plastidic)	0.293	0.509331	0.0333	NaN	PNPLA3
Asparagine N-linked glycosylation	0.293	0.509331	0.016	NaN	GFPT2,MVD
Pancreatic Adenocarcinoma Signaling	0.293	0.509331	0.016	NaN	CDKN1A,CYP2E1
AMPK Signaling	0.293	0.509331	0.0123	NaN	ADIPOQ,ADRA2C,CDKN1A
Ubiquinol-10 Biosynthesis (Eukaryotic)	0.293	0.509331	0.0323	NaN	CYP2E1
Superpathway of Cholesterol Biosynthesis	0.293	0.509331	0.0323	NaN	MVD
Tuberculosis Active Signaling Pathway	0.293	0.509331	0.0122	NaN	C3,IL1R2,NLRP3
Glycosaminoglycan metabolism	0.293	0.509331	0.0156	NaN	GLB1L2,LYVE1
ROBO SLIT Signaling Pathway	0.293	0.509331	0.0156	NaN	CDKN1A,SNAI1
GP6 Signaling Pathway	0.293	0.509331	0.0156	NaN	COL5A3,ITGA2B
Toll-like Receptor Cascades	0.291	0.511682	0.0312	NaN	TLR5
RHO GTPases activate IQGAPs	0.291	0.511682	0.0312	NaN	TUBB6
HGF Signaling	0.285	0.5188	0.0153	NaN	CDKN1A,ITGA2B
Sialic acid metabolism	0.284	0.519996	0.0303	NaN	NPL
Methylglyoxal Degradation III	0.278	0.52723	0.0294	NaN	CYP2E1
Complement cascade	0.278	0.52723	0.0147	NaN	C3,CFD
Oxytocin in Spinal Neurons Signaling Pathway	0.278	0.52723	0.0286	NaN	PRKG2
Transcriptional Regulation by NPAS4	0.278	0.52723	0.0286	NaN	BMAL1
Ferroptosis Signaling Pathway	0.278	0.52723	0.0146	NaN	ANGPTL4,CDKN1A
CGAS-STING Signaling Pathway	0.278	0.52723	0.0145	NaN	CDKN1A,NLRP3
Reelin Signaling in Neurons	0.278	0.52723	0.0145	NaN	GRIN1,MAP4K1
Transcriptional regulation by the AP-2 (TFAP2) family of transcription factors	0.278	0.52723	0.0278	NaN	CDKN1A
Ethanol Degradation II	0.278	0.52723	0.0278	NaN	Aldh1a7
STAT3 Pathway	0.278	0.52723	0.0144	NaN	CDKN1A,IL1R2
White Adipose Tissue Browning Pathway	0.278	0.52723	0.0144	NaN	PLIN1,PRKG2
GABAergic Receptor Signaling Pathway (Enhanced)	0.276	0.529663	0.0143	NaN	GRIN1,KCNJ3
Signaling by Rho Family GTPases	0.268	0.539511	0.0112	NaN	ITGA2B,RHOJ,SEPTIN5
Triglyceride metabolism	0.268	0.539511	0.0263	NaN	PLIN1
Inhibition of Matrix Metalloproteases	0.268	0.539511	0.0263	NaN	TIMP4
Bone Mineralization Signaling Pathway	0.268	0.539511	0.0139	NaN	DBP,SLC34A2
C-type lectin receptors (CLRs)	0.268	0.539511	0.0138	NaN	CCL22,MUC20
Iron homeostasis signaling pathway	0.268	0.539511	0.0138	NaN	ALAS2,Hbb-bs/Hbb-bt
Noradrenaline and Adrenaline Degradation	0.268	0.539511	0.0256	NaN	Aldh1a7
Neutrophil Extracellular Trap Signaling Pathway	0.266	0.542001	0.00978	1	COL5A3,NLRP3,PF4,PNPLA3
Semaphorin Neuronal Repulsive Signaling Pathway	0.266	0.542001	0.0136	NaN	ITGA2B,PRKG2
Dopamine Degradation	0.266	0.542001	0.025	NaN	Aldh1a7
Acetone Degradation I (to Methylglyoxal)	0.264	0.544503	0.0244	NaN	CYP2E1
Endocannabinoid Neuronal Synapse Pathway	0.264	0.544503	0.0133	NaN	GRIN1,KCNJ3
Hepatic Fibrosis Signaling Pathway	0.264	0.544503	0.00962	NaN	IL1R2,ITGA2B,RHOJ,SNAI1
PTEN Signaling	0.264	0.544503	0.0132	NaN	CDKN1A,ITGA2B
Activation of gene expression by SREBF (SREBP)	0.264	0.544503	0.0238	NaN	MVD
Opioid Signaling Pathway	0.264	0.544503	0.0107	NaN	FOSB,GRIN1,KCNJ3
Eicosanoid Signaling	0.264	0.544503	0.0106	NaN	HSPB7,KLF4,PNPLA3
Signaling by SCF-KIT	0.264	0.544503	0.0233	NaN	SH2B2
DAP12 interactions	0.264	0.544503	0.0233	NaN	KLRK1
Smooth Muscle Contraction	0.264	0.544503	0.0233	NaN	TRIM72
IL-10 Signaling	0.264	0.544503	0.0129	NaN	CDKN1A,IL1R2
Netrin-1 signaling	0.264	0.544503	0.0227	NaN	DSCAML1
Collagen chain trimerization	0.264	0.544503	0.0227	NaN	COL5A3
Aggrephagy	0.264	0.544503	0.0227	NaN	TUBB6
Aspirin ADME	0.264	0.544503	0.0227	NaN	CYP2E1
Irritable Bowel Syndrome Signaling Pathway	0.26	0.549541	0.0104	NaN	IL1R2,RHOJ,TLR5
Carboxyterminal post-translational modifications of tubulin	0.26	0.549541	0.0222	NaN	TUBB6
HMGB1 Signaling	0.26	0.549541	0.0125	NaN	PLAT,RHOJ
RAR Activation	0.26	0.549541	0.00924	1	Aldh1a7,CDKN1A,KLF2,RHOJ
Signaling by Retinoic Acid	0.26	0.549541	0.0217	NaN	Aldh1a7
DNA damage-induced 14-3-3Ïƒ Signaling	0.26	0.549541	0.0217	NaN	CDKN1A
HEY1 Signaling Pathway	0.26	0.549541	0.0124	NaN	CDKN1A,ITGA2B
Estrogen Biosynthesis	0.26	0.549541	0.0213	NaN	CYP2E1
Necroptosis Signaling Pathway	0.26	0.549541	0.0123	NaN	NLRP3,PYGL
Transcriptional Regulatory Network in Embryonic Stem Cells	0.26	0.549541	0.0122	NaN	GRIN1,KLF4
G alpha (z) signalling events	0.26	0.549541	0.0208	NaN	ADRA2C
DNA Damage Bypass	0.26	0.549541	0.0208	NaN	UBE2L6
TP53 Regulates Transcription of Cell Cycle Genes	0.26	0.549541	0.0204	NaN	CDKN1A
Melanoma Signaling	0.26	0.549541	0.02	NaN	CDKN1A
nNOS Signaling in Neurons	0.26	0.549541	0.02	NaN	GRIN1
RHO GTPase cycle	0.26	0.549541	0.00889	1	ARHGAP20,ARHGAP33,FGD3,RHOJ
Gap junction trafficking and regulation	0.26	0.549541	0.0196	NaN	TUBB6
Transcriptional regulation by RUNX2	0.26	0.549541	0.0196	NaN	CDKN1A
NR1H2 and NR1H3-mediated signaling	0.26	0.549541	0.0196	NaN	PLIN1
Transcriptional regulation of granulopoiesis	0.26	0.549541	0.0196	NaN	CDKN1A
Transcriptional and post-translational regulation of MITF-M expression and activity	0.26	0.549541	0.0196	NaN	MC4R
Assembly of RNA Polymerase II Complex	0.26	0.549541	0.0196	NaN	TAF9
Cell Cycle: G2/M DNA Damage Checkpoint Regulation	0.26	0.549541	0.0196	NaN	CDKN1A
Germ Cell-Sertoli Cell Junction Signaling	0.26	0.549541	0.0117	NaN	RHOJ,TUBB6
Glioblastoma Multiforme Signaling	0.26	0.549541	0.0117	NaN	CDKN1A,RHOJ
Signaling by FGFR1	0.255	0.555904	0.0192	NaN	FLRT3
Ribonucleotide Reductase Signaling Pathway	0.255	0.555904	0.0115	NaN	CDKN1A,SNAI1
Breast Cancer Regulation by Stathmin1	0.255	0.555904	0.00825	0.447	ADGRD1,ADRA2C,HCAR1,MC4R,TUBB6
Retinol Biosynthesis	0.247	0.566239	0.0185	NaN	PNPLA3
CREB Signaling in Neurons	0.243	0.571479	0.00812	0.447	ADGRD1,ADRA2C,GRIN1,HCAR1,MC4R
CSDE1 Signaling Pathway	0.243	0.571479	0.0179	NaN	SNAI1
NLR signaling pathways	0.243	0.571479	0.0179	NaN	NLRP3
DNA Damage/Telomere Stress Induced Senescence	0.243	0.571479	0.0179	NaN	CDKN1A
E3 ubiquitin ligases ubiquitinate target proteins	0.243	0.571479	0.0179	NaN	RNF144A
HSP90 chaperone cycle for steroid hormone receptors in the presence of ligand	0.241	0.574116	0.0175	NaN	TUBB6
Neurexins and neuroligins	0.241	0.574116	0.0175	NaN	GRIN1
Aryl Hydrocarbon Receptor Signaling	0.241	0.574116	0.0109	NaN	CDKN1A,HSPB7
Cytoprotection by HMOX1	0.241	0.574116	0.0172	NaN	NLRP3
Role of CHK Proteins in Cell Cycle Checkpoint Control	0.241	0.574116	0.0172	NaN	CDKN1A
Triacylglycerol Biosynthesis	0.241	0.574116	0.0172	NaN	PNPLA3
Semaphorin Signaling in Neurons	0.237	0.579429	0.0169	NaN	RHOJ
GABA receptor activation	0.234	0.583445	0.0167	NaN	KCNJ3
GADD45 Signaling	0.234	0.583445	0.0167	NaN	CDKN1A
Gamma carboxylation, hypusinylation, hydroxylation, and arylsulfatase activation	0.23	0.588844	0.0164	NaN	ARSI
Production of Nitric Oxide and Reactive Oxygen Species in Macrophages	0.23	0.588844	0.0104	NaN	Lyz1/Lyz2,RHOJ
Kinesins	0.23	0.588844	0.0161	NaN	TUBB6
Role of Macrophages, Fibroblasts and Endothelial Cells in Rheumatoid Arthritis	0.23	0.588844	0.0089	NaN	ADAMTS4,IL1R2,TLR5
NOD1/2 Signaling Pathway	0.23	0.588844	0.0104	NaN	NLRP3,TLR5
NCAM signaling for neurite out-growth	0.23	0.588844	0.0159	NaN	COL5A3
Stearate Biosynthesis I (Animals)	0.23	0.588844	0.0159	NaN	CYP2E1
IL-33 Signaling Pathway	0.23	0.588844	0.0103	NaN	Mcpt4,Tpsb2
BBSome Signaling Pathway	0.23	0.588844	0.00811	1	ADGRD1,ADRA2C,HCAR1,MC4R
Collagen degradation	0.23	0.588844	0.0156	NaN	COL5A3
ILK Signaling	0.23	0.588844	0.0102	NaN	RHOJ,SNAI1
Synaptic Long Term Depression	0.23	0.588844	0.0101	NaN	PNPLA3,PRKG2
PPARÎ±/RXRÎ± Activation	0.23	0.588844	0.0101	NaN	ADIPOQ,IL1R2
SPINK1 Pancreatic Cancer Pathway	0.23	0.588844	0.0154	NaN	CPA3
Mitotic G2-G2/M phases	0.229	0.590201	0.01	NaN	CDKN1A,TUBB6
Human Embryonic Stem Cell Pluripotency	0.229	0.590201	0.01	NaN	KLF2,KLF4
Oxytocin in Brain Signaling Pathway	0.229	0.590201	0.00995	NaN	NLRP3,PNPLA3
Adrenomedullin signaling pathway	0.229	0.590201	0.0099	NaN	C3,PRKG2
Ephrin Receptor Signaling	0.229	0.590201	0.0099	NaN	GRIN1,ITGA2B
PXR/RXR Activation	0.229	0.590201	0.0149	NaN	Aldh1a7
Phospholipases	0.227	0.592925	0.0147	NaN	PNPLA3
Glutamate Receptor Signaling	0.227	0.592925	0.0147	NaN	GRIN1
Cell Cycle: G1/S Checkpoint Regulation	0.224	0.597035	0.0145	NaN	CDKN1A
Remodeling of Epithelial Adherens Junctions	0.215	0.609537	0.0141	NaN	TUBB6
Coronavirus Pathogenesis Pathway	0.215	0.609537	0.00948	NaN	NLRP3,OAS3
Translocation of SLC2A4 (GLUT4) to the plasma membrane	0.215	0.609537	0.0139	NaN	TUBB6
Signaling by FGFR2	0.215	0.609537	0.0137	NaN	FGFBP1
Lung Ionic Balance Signaling Pathway	0.215	0.609537	0.00766	1	ADGRD1,ADRA2C,HCAR1,MC4R
Cell surface interactions at the vascular wall	0.215	0.609537	0.00935	NaN	PF4,THBD
ISG15 antiviral mechanism	0.215	0.609537	0.0135	NaN	UBE2L6
Senescence-Associated Secretory Phenotype (SASP)	0.215	0.609537	0.0135	NaN	CDKN1A
Immunoregulatory interactions between a Lymphoid and a non-Lymphoid cell	0.215	0.609537	0.0093	NaN	C3,KLRK1
Cachexia Signaling Pathway	0.215	0.609537	0.00815	NaN	IL1R2,MC4R,PLIN1
Cellular Effects of Sildenafil (Viagra)	0.215	0.609537	0.0073	-0.447	ADGRD1,ADRA2C,HCAR1,MC4R,PRKG2
Nicotine Degradation III	0.214	0.610942	0.0133	NaN	CYP2E1
Plasma lipoprotein assembly, remodeling, and clearance	0.214	0.610942	0.0132	NaN	ANGPTL4
Interferon alpha/beta signaling	0.214	0.610942	0.0132	NaN	OAS3
RHOGDI Signaling	0.214	0.610942	0.00909	NaN	ITGA2B,RHOJ
ERK/MAPK Signaling	0.214	0.610942	0.00909	NaN	HSPB7,ITGA2B
Antiproliferative Role of Somatostatin Receptor 2	0.214	0.610942	0.013	NaN	CDKN1A
Toll-like Receptor Signaling	0.214	0.610942	0.013	NaN	TLR5
Nuclear Cytoskeleton Signaling Pathway	0.214	0.610942	0.00905	NaN	ITGA2B,TUBB6
Hypoxia Signaling in the Cardiovascular System	0.213	0.61235	0.0128	NaN	UBE2L6
Cardiac Hypertrophy Signaling (Enhanced)	0.213	0.61235	0.00745	NaN	ADRA2C,HSPB7,IL1R2,ITGA2B
Caveolar-mediated Endocytosis Signaling	0.213	0.61235	0.0127	NaN	ITGA2B
Role of MAPK Signaling in Inhibiting the Pathogenesis of Influenza	0.213	0.61235	0.0127	NaN	PNPLA3
G alpha (12/13) signalling events	0.212	0.613762	0.0125	NaN	FGD3
Role of BRCA1 in DNA Damage Response	0.212	0.613762	0.0125	NaN	CDKN1A
DDX58/IFIH1-mediated induction of interferon-alpha/beta	0.209	0.618016	0.0123	NaN	UBE2L6
Metabolism of water-soluble vitamins and cofactors	0.208	0.619441	0.0122	NaN	SLC23A1
BEX2 Signaling Pathway	0.208	0.619441	0.0122	NaN	CDKN1A
RNA polymerase II transcribes snRNA genes	0.207	0.620869	0.012	NaN	TAF9
JAK/STAT Signaling	0.207	0.620869	0.012	NaN	CDKN1A
PI Metabolism	0.207	0.620869	0.0119	NaN	TNFAIP8L2
Activation of anterior HOX genes in hindbrain during early embryogenesis	0.207	0.620869	0.0119	NaN	EGR2
Role of MAPK Signaling in the Pathogenesis of Influenza	0.207	0.620869	0.0119	NaN	PNPLA3
Melatonin Degradation I	0.207	0.620869	0.0118	NaN	CYP2E1
Nicotine Degradation II	0.207	0.620869	0.0118	NaN	CYP2E1
Platelet homeostasis	0.207	0.620869	0.0116	NaN	PRKG2
Cyclins and Cell Cycle Regulation	0.207	0.620869	0.0116	NaN	CDKN1A
BAG2 Signaling Pathway	0.207	0.620869	0.0116	NaN	CDKN1A
ABRA Signaling Pathway	0.203	0.626614	0.0114	NaN	FOSB
Amyloid fiber formation	0.203	0.626614	0.0114	NaN	UBE2L6
cAMP-mediated signaling	0.203	0.626614	0.0083	NaN	ADRA2C,MC4R
Regulation of Cellular Mechanics by Calpain Protease	0.203	0.626614	0.0112	NaN	ITGA2B
Actin Cytoskeleton Signaling	0.203	0.626614	0.00826	NaN	FGD3,ITGA2B
Orexin Signaling Pathway	0.203	0.626614	0.00826	NaN	ADIPOQ,KCNJ3
Tuberculosis Latent Signaling Pathway	0.203	0.626614	0.0111	NaN	PLIN1
Superpathway of Melatonin Degradation	0.203	0.626614	0.011	NaN	CYP2E1
Sertoli Cell-Sertoli Cell Junction Signaling	0.203	0.626614	0.0081	NaN	IL1R2,TUBB6
IL-4 Signaling	0.203	0.626614	0.00696	2	CCL22,COL5A3,NFIL3,Retnla
EPH-Ephrin signaling	0.203	0.626614	0.0108	NaN	GRIN1
Regulation of TP53 Activity through Phosphorylation	0.203	0.626614	0.0108	NaN	TAF9
Factors involved in megakaryocyte development and platelet production	0.203	0.626614	0.0108	NaN	SH2B2
Post-translational modification: synthesis of GPI-anchored proteins	0.203	0.626614	0.0108	NaN	FOLR2
Cyclophilin Signaling Pathway	0.203	0.626614	0.00803	NaN	KLF2,SNAI1
Heparan Sulfate Biosynthesis (Late Stages)	0.203	0.626614	0.0106	NaN	TNFAIP6
Apelin Adipocyte Signaling Pathway	0.203	0.626614	0.0106	NaN	PLIN1
Immunogenic Cell Death Signaling Pathway	0.203	0.626614	0.0105	NaN	NLRP3
MITF-M-dependent gene expression	0.203	0.626614	0.0105	NaN	CDKN1A
Serotonin Degradation	0.203	0.626614	0.0105	NaN	Aldh1a7
Transcriptional regulation by RUNX3	0.203	0.626614	0.0104	NaN	CDKN1A
Death Receptor Signaling	0.203	0.626614	0.0103	NaN	HSPB7
TGF-Î² Signaling	0.203	0.626614	0.0103	NaN	MAP4K1
p53 Signaling	0.203	0.626614	0.0102	NaN	CDKN1A
Interferon gamma signaling	0.203	0.626614	0.0102	NaN	OAS3
Crosstalk between Dendritic Cells and Natural Killer Cells	0.203	0.626614	0.0102	NaN	KLRK1
Sperm Motility	0.203	0.626614	0.00778	NaN	PNPLA3,PRKG2
Protein folding	0.203	0.626614	0.0101	NaN	TUBB6
Melanocyte Development and Pigmentation Signaling	0.203	0.626614	0.0101	NaN	SH2B2
S Phase	0.203	0.626614	0.01	NaN	CDKN1A
ATM Signaling	0.203	0.626614	0.01	NaN	CDKN1A
Cardiac Hypertrophy Signaling	0.203	0.626614	0.00766	NaN	ADRA2C,RHOJ
Neuropathic Pain Signaling in Dorsal Horn Neurons	0.203	0.626614	0.0099	NaN	GRIN1
Heparan Sulfate Biosynthesis	0.203	0.626614	0.0099	NaN	TNFAIP6
Sumoylation Pathway	0.203	0.626614	0.0099	NaN	RHOJ
RAF/MAP kinase cascade	0.203	0.626614	0.00763	NaN	GRIN1,ITGA2B
Cohesin Chromatin Regulation Pathway	0.202	0.628058	0.0076	NaN	DCHS2,PCDH17
COPI-mediated anterograde transport	0.202	0.628058	0.0098	NaN	TUBB6
Potassium Channels	0.202	0.628058	0.00971	NaN	KCNJ3
ABC-family proteins mediated transport	0.202	0.628058	0.00971	NaN	ABCD2
CDK5 Signaling	0.195	0.638263	0.00943	NaN	FOSB
Paxillin Signaling	0.195	0.638263	0.00943	NaN	ITGA2B
Colorectal Cancer Metastasis Signaling	0.195	0.638263	0.00738	NaN	RHOJ,TLR5
Post-translational protein phosphorylation	0.195	0.638263	0.00935	NaN	C3
Transport of inorganic cations/anions and amino acids/oligopeptides	0.195	0.638263	0.00926	NaN	SLC34A2
Telomerase Signaling	0.195	0.638263	0.00926	NaN	CDKN1A
PPAR Signaling	0.195	0.638263	0.00926	NaN	IL1R2
Phase II - Conjugation of compounds	0.194	0.639735	0.00917	NaN	NNMT
Î±-Adrenergic Signaling	0.19	0.645654	0.00901	NaN	PYGL
Protein Ubiquitination Pathway	0.19	0.645654	0.00717	NaN	HSPB7,UBE2L6
Chronic Myeloid Leukemia Signaling	0.188	0.648634	0.00712	NaN	CDKN1A,KLF4
Phase I - Functionalization of compounds	0.188	0.648634	0.00885	NaN	CYP2E1
Hedgehog 'off' state	0.187	0.65013	0.00877	NaN	TUBB6
Role of MAPK Signaling in Promoting the Pathogenesis of Influenza	0.187	0.65013	0.00877	NaN	PNPLA3
Oxytocin Signaling Pathway	0.186	0.651628	0.00702	NaN	HSPB7,PRKG2
Sleep NREM Signaling Pathway	0.186	0.651628	0.00862	NaN	PER2
Prostate Cancer Signaling	0.186	0.651628	0.00862	NaN	CDKN1A
Amyotrophic Lateral Sclerosis Signaling	0.186	0.651628	0.00855	NaN	GRIN1
Cholecystokinin/Gastrin-mediated Signaling	0.186	0.651628	0.00855	NaN	RHOJ
Neuregulin Signaling	0.186	0.651628	0.00847	NaN	ITGA2B
ESR-mediated signaling	0.186	0.651628	0.00847	NaN	FOSB
PAK Signaling	0.186	0.651628	0.00847	NaN	ITGA2B
Bladder Cancer Signaling	0.186	0.651628	0.0084	NaN	CDKN1A
Sphingosine-1-phosphate Signaling	0.186	0.651628	0.0084	NaN	RHOJ
Nitric Oxide Signaling in the Cardiovascular System	0.185	0.653131	0.00833	NaN	PRKG2
IL-13 Signaling Pathway	0.181	0.659174	0.00813	NaN	Retnla
RHOA Signaling	0.181	0.659174	0.00813	NaN	SEPTIN5
LPS/IL-1 Mediated Inhibition of RXR Function	0.181	0.659174	0.00671	NaN	CYP2E1,IL1R2
Synaptic Long Term Potentiation	0.18	0.660693	0.00806	NaN	GRIN1
Th1 Pathway	0.178	0.663743	0.008	NaN	NFIL3
GÎ±s Signaling	0.176	0.666807	0.00787	NaN	MC4R
Glycerophospholipid biosynthesis	0.176	0.666807	0.00781	NaN	PNPLA3
MHC class II antigen presentation	0.176	0.666807	0.00781	NaN	TUBB6
Glioma Signaling	0.176	0.666807	0.00781	NaN	CDKN1A
Interleukin-1 family signaling	0.175	0.668344	0.00775	NaN	IL1R2
G Beta Gamma Signaling	0.175	0.668344	0.00769	NaN	KCNJ3
Neuroprotective Role of THOP1 in Alzheimer's Disease	0.175	0.668344	0.00769	NaN	CFD
TR/RXR Activation	0.174	0.669885	0.00763	NaN	THRSP
Mitotic G1 phase and G1/S transition	0.174	0.669885	0.00758	NaN	CDKN1A
14-3-3-mediated Signaling	0.174	0.669885	0.00758	NaN	TUBB6
FAK Signaling	0.172	0.672977	0.00579	1.633	ADGRD1,ADRA2C,HCAR1,IL1R2,ITGA2B,MC4R
P2Y Purinergic Receptor Signaling Pathway	0.172	0.672977	0.00746	NaN	ITGA2B
RAC Signaling	0.167	0.680769	0.0073	NaN	ITGA2B
Role of PKR in Interferon Induction and Antiviral Response	0.167	0.680769	0.00725	NaN	NLRP3
Hereditary Breast Cancer Signaling	0.167	0.680769	0.00725	NaN	CDKN1A
RHO GTPases Activate Formins	0.165	0.683912	0.00714	NaN	TUBB6
Ephrin A Signaling	0.165	0.683912	0.00714	NaN	PRKG2
Pulmonary Fibrosis Idiopathic Signaling Pathway	0.165	0.683912	0.00613	NaN	COL5A3,SNAI1
Glutaminergic Receptor Signaling Pathway (Enhanced)	0.165	0.683912	0.00613	NaN	GRIN1,PNPLA3
DHCR24 Signaling Pathway	0.162	0.688652	0.00699	NaN	C3
PIP3 activates AKT signaling	0.162	0.688652	0.0069	NaN	CDKN1A
G alpha (s) signalling events	0.162	0.688652	0.0069	NaN	MC4R
Apelin Endothelial Signaling Pathway	0.162	0.688652	0.0069	NaN	KLF2
Selenoamino acid metabolism	0.161	0.69024	0.00685	NaN	NNMT
GÎ±i Signaling	0.161	0.69024	0.0068	NaN	ADRA2C
Endocannabinoid Cancer Inhibition Pathway	0.161	0.69024	0.0068	NaN	CDKN1A
RNA Polymerase II Transcription	0.158	0.695024	0.00667	NaN	TAF9
PTEN Regulation	0.158	0.695024	0.00667	NaN	SNAI1
NAD Signaling Pathway	0.157	0.696627	0.00662	NaN	BMAL1
KEAP1-NFE2L2 pathway	0.157	0.696627	0.00658	NaN	CDKN1A
Type II Diabetes Mellitus Signaling	0.157	0.696627	0.00658	NaN	ADIPOQ
p75 NTR receptor-mediated signalling	0.149	0.709578	0.00633	NaN	FGD3
Epithelial Adherens Junction Signaling	0.149	0.709578	0.00633	NaN	SNAI1
Microautophagy Signaling Pathway	0.148	0.711214	0.00629	NaN	COL5A3
Preeclampsia Signaling Pathway	0.146	0.714496	0.00621	NaN	ANGPTL4
HOTAIR Regulatory Pathway	0.141	0.72277	0.00606	NaN	CDKN1A
Coronavirus Replication Pathway	0.14	0.724436	0.00602	NaN	TUBB6
CXCR4 Signaling	0.138	0.72778	0.00595	NaN	RHOJ
GÎ±q Signaling	0.138	0.72778	0.00592	NaN	RHOJ
Aldosterone Signaling in Epithelial Cells	0.137	0.729458	0.00585	NaN	HSPB7
Phagosome Maturation	0.137	0.729458	0.00585	NaN	TUBB6
WNT/Î²-catenin Signaling	0.135	0.732825	0.00578	NaN	MAP4K1
Androgen Signaling	0.133	0.736207	0.00571	NaN	TAF9
Th1 and Th2 Activation Pathway	0.132	0.737904	0.00568	NaN	NFIL3
CLEAR Signaling Pathway	0	1	0.00351	NaN	TLR5
ID1 Signaling Pathway	0	1	0.00495	NaN	CDKN1A
CDX Gastrointestinal Cancer Signaling Pathway	0	1	0.00508	NaN	SNAI1
Glucocorticoid Receptor Signaling	0	1	0.005	NaN	CDKN1A,IL1R2,TAF9
Leukocyte Extravasation Signaling	0	1	0.00515	NaN	TIMP4
Chaperone Mediated Autophagy Signaling Pathway	0	1	0.00314	NaN	BMAL1,NLRP3
Myelination Signaling Pathway	0	1	0.00305	NaN	EGR2
Acetylcholine Receptor Signaling Pathway	0	1	0.00505	NaN	ADAM19
Adrenergic Receptor Signaling Pathway (Enhanced)	0	1	0.00505	NaN	ADRA2C
NRF2-mediated Oxidative Stress Response	0	1	0.0037	NaN	CYP2E1
Mitotic Metaphase and Anaphase	0	1	0.00424	NaN	TUBB6
Signaling by ROBO receptors	0	1	0.00407	NaN	FLRT3
Beta-catenin independent WNT signaling	0	1	0.00488	NaN	PRKG2
Cilium Assembly	0	1	0.0049	NaN	TUBB6
Deubiquitination	0	1	0.00377	NaN	NLRP3
Intra-Golgi and retrograde Golgi-to-ER traffic	0	1	0.0049	NaN	TUBB6
Mitotic Prometaphase	0	1	0.00488	NaN	TUBB6
Cell Cycle Checkpoints	0	1	0.00368	NaN	CDKN1A
Neddylation	0	1	0.00407	NaN	CDKN1A
Class I MHC mediated antigen processing and presentation	0	1	0.00262	NaN	UBE2L6
Ion channel transport	0	1	0.00546	NaN	ANO4
Acute Phase Response Signaling	0	1	0.00524	NaN	C3
Hepatic Cholestasis	0	1	0.00444	NaN	IL1R2
Autism Signaling Pathway	0	1	0.00324	NaN	GRIN1
Pancreatic Secretion Signaling Pathway	0	1	0.00412	NaN	CA3
Protein Sorting Signaling Pathway	0	1	0.00552	NaN	SNX20
FXR/RXR Activation	0	1	0.00513	NaN	NLRP3
Glycation Signaling Pathway	0	1	0.00444	NaN	CYP2E1
Chromatin organization	0	1	0.00392	NaN	TAF9
ID3 Signaling Pathway	0	1	0.0031	NaN	ADIPOQ,BMAL1,CDKN1A
Erythropoietin Signaling Pathway	0	1	0.00552	NaN	Hbb-bs/Hbb-bt
Clathrin-mediated Endocytosis Signaling	0	1	0.00478	NaN	Lyz1/Lyz2
IL-8 Signaling	0	1	0.00481	NaN	RHOJ
Role of NFAT in Regulation of the Immune Response	0	1	0.000955	NaN	Fcgr3
IL-17 Signaling	0	1	0.00529	NaN	CCL22
Dendritic Cell Maturation	0	1	0.00329	NaN	COL5A3,Fcgr3
HIF1Î± Signaling	0	1	0.00476	NaN	CDKN1A
Endothelin-1 Signaling	0	1	0.00515	NaN	PNPLA3
Docosahexaenoic Acid (DHA) Signaling	0	1	0.00398	NaN	PNPLA3
Thrombin Signaling	0	1	0.00448	NaN	RHOJ
mTOR Signaling	0	1	0.00467	NaN	RHOJ
Communication between Innate and Adaptive Immune Cells	0	1	0.00213	NaN	Ccl9,TLR5
Systemic Lupus Erythematosus Signaling	0	1	0.000936	NaN	Fcgr3
CDC42 Signaling	0	1	0.00346	NaN	FGD3,ITGA2B
Phospholipase C Signaling	0	1	0.00178	NaN	ITGA2B,RHOJ
HER-2 Signaling in Breast Cancer	0	1	0.00441	NaN	CDKN1A
Altered T Cell and B Cell Signaling in Rheumatoid Arthritis	0	1	0.00106	NaN	TLR5
Protein Kinase A Signaling	0	1	0.00253	NaN	PYGL
Regulation of eIF4 and p70S6K Signaling	0	1	0.00532	NaN	ITGA2B
PI3K Signaling in B Lymphocytes	0	1	0.00169	NaN	C3
Role of Tissue Factor in Cancer	0	1	0.00481	NaN	SNAI1
D-myo-inositol-5-phosphate Metabolism	0	1	0.0049	NaN	CA3
D-myo-inositol (1,4,5,6)-Tetrakisphosphate Biosynthesis	0	1	0.00529	NaN	CA3
Superpathway of Inositol Phosphate Compounds	0	1	0.00415	NaN	CA3
D-myo-inositol (3,4,5,6)-tetrakisphosphate Biosynthesis	0	1	0.00529	NaN	CA3
3-phosphoinositide Degradation	0	1	0.005	NaN	CA3
3-phosphoinositide Biosynthesis	0	1	0.00465	NaN	CA3
Regulation of the Epithelial-Mesenchymal Transition Pathway	0	1	0.00515	NaN	SNAI1
TEC Kinase Signaling	0	1	0.00346	NaN	ITGA2B,RHOJ
Estrogen Receptor Signaling	0	1	0.00487	NaN	CDKN1A,SNAI1
SAPK/JNK Signaling	0	1	0.00199	NaN	MAP4K1
NF-ÎºB Signaling	0	1	0.0035	NaN	IL1R2,TLR5
G-Protein Coupled Receptor Signaling	0	1	0.00561	1	ADGRD1,ADRA2C,HCAR1,MC4R
Sirtuin Signaling Pathway	0	1	0.00337	NaN	BMAL1
Synaptogenesis Signaling Pathway	0	1	0.00316	NaN	GRIN1
Systemic Lupus Erythematosus in T Cell Signaling Pathway	0	1	0.00155	NaN	RHOJ
Senescence Pathway	0	1	0.00332	NaN	CDKN1A
Regulation of the Epithelial Mesenchymal Transition by Growth Factors Pathway	0	1	0.00515	NaN	SNAI1
Calcium Signaling	0	1	0.00459	NaN	GRIN1

## Sheet: upstream regulators
Upstream Regulator	Expr Log Ratio	Molecule Type	Predicted Activation State	Activation z-score	Flags	p-value of overlap	B-H corrected p-value	Target Molecules in Dataset	Mechanistic Network
tetradecanoylphorbol acetate		chemical drug	Activated	3.265	bias	8.25e-15	3.41e-11	ADAMTS4,ANGPTL4,C3,Ccl6,CCN3,CDKN1A,CYP2E1,DBP,EGR2,FGFBP1,FOSB,GFPT2,IGFBP6,ITGA2B,KLF2,KLF4,LYVE1,Lyz1/Lyz2,MUC20,NFIL3,NLRP3,NOVA1,PER2,PF4,PLAT,PRKG2,Retnla,RHOJ,SLC23A1,SNAI1,TEF,THRSP,TIMP4,TLR5,TNFAIP6,TUBB6	93 (22)
dexamethasone		chemical drug		1.071		8.22e-14	1.7e-10	ADAMTS4,ADIPOQ,ADRA2C,ANGPTL4,ANO4,APOL6,BMAL1,C3,CCL22,CCN3,Cd163,CDKN1A,CFD,CYP2E1,EGR2,EMILIN2,FBN2,FGFBP1,FOSB,IGFBP6,IL1R2,KLF4,KLRK1,LYVE1,MATN4,MC4R,NFIL3,NLRP3,NNMT,OAS3,PER2,PER3,PF4,PLAT,PLIN1,PRKG2,PYGL,S100A4,Samsn1,SLC4A11,SNAI1,SNX20,SPON2,THBD,THRSP,TIMP4,TLR5,TNFAIP6	89 (24)
TNF	0.018	cytokine		1.57		1.54e-13	2.13e-10	ABCD2,ADAMTS4,ADAMTS5,ADGRD1,ADIPOQ,Aldh1a7,ANGPTL4,APOL6,ARSI,C3,CCL22,Ccl6,Ccl8,Ccl9,CCN3,CDKN1A,CFD,CPA3,CYP2E1,EGR2,FOSB,GFPT2,Ifi204 (includes others),IGFBP6,IL1R2,KLF2,KLF4,KMO,LOXL1,LYVE1,Lyz1/Lyz2,MSC,MUC20,NLRP3,NNMT,OAS3,PER2,PLAT,PLIN1,SNAI1,THBD,THRSP,TIMP4,TLR5,TNFAIP6,TRARG1	84 (21)
lipopolysaccharide		chemical drug	Activated	3.983	bias	1.18e-12	1.22e-09	ADAMTS4,ADAMTS5,ADIPOQ,ANGPTL4,APOL6,C3,CCL22,Ccl8,Ccl9,Cd163,Cd300ld (includes others),CDKN1A,CFD,COL5A3,CYP2E1,EGR2,FOSB,GFPT2,Ifi204 (includes others),IL1R2,KCNJ3,KLF2,KLF4,KLRK1,KMO,LYVE1,Lyz1/Lyz2,MSC,MUC20,MVD,NFIL3,NLRP3,NNMT,OAF,OAS3,PCOLCE2,PF4,PLAT,Retnla,S100A4,Samsn1,SH2B2,SNAI1,THBD,THRSP,TIMP4,TLR5,TNFAIP6,TNFAIP8L2,TSPAN4,TUBB6	90 (21)
L-triiodothyronine		chemical - endogenous mammalian		1.683		3.34e-10	2.77e-07	ABCD2,ADAMTS5,ADIPOQ,ALAS2,Ccl6,CDKN1A,DBP,EGR2,FOLR2,Gm3411 (includes others),HLF,IGFBP6,Lyz1/Lyz2,MC4R,MRAP,MVD,PNPLA3,PYGL,SH2B2,THRSP	62 (17)
IL1B	0.015	cytokine		1.98		8.32e-10	5.74e-07	ADAMTS4,ADAMTS5,ANGPTL4,APOL6,C3,CCL22,Ccl8,Ccl9,CDKN1A,CYP2E1,DBP,F13A1,FOSB,Ifi204 (includes others),IGFBP6,IL1R2,KLF2,KLF4,NFIL3,OAF,OAS3,PLAT,SLC2A9,SNAI1,THBD,THRSP,TIMP4,TNFAIP6,UBE2L6	92 (25)
IL4	0.003	cytokine	Activated	2.367	bias	1.21e-09	7.17e-07	ADAM19,ADAMTS4,APOL6,C3,CCL22,Ccl6,Cd163,CDKN1A,Ctla2a/Ctla2b,CYP2E1,EGR2,F13A1,Fcgr3,FOSB,GLIPR2,Ifi204 (includes others),IL1R2,KLF4,KLRK1,KMO,NFIL3,OAS3,Retnla,Samsn1,SLC23A1,SNX20,THBD,TNFAIP6,UBE2L6	69 (17)
IFNG	0.011	cytokine	Activated	3.294	bias	1.91e-09	9.86e-07	ADIPOQ,ANGPTL4,APOL6,C3,CCL22,Ccl6,Ccl8,Ccl9,Cd163,CDKN1A,CYP2E1,DBP,EGR2,Fcgr3,FOSB,GLIPR2,Ifi204 (includes others),KLF2,KLF4,KLRK1,KMO,NLRP3,OAS3,PCDH17,PF4,PRKG2,QPRT,Retnla,SNAI1,TIMP4,TLR5,TNFAIP6,UBE2L6	79 (18)
NCOA2	-0.195	transcription regulator	Activated	2.331	bias	2.55e-09	1.05e-06	ADIPOQ,ALAS2,C3,CCL22,CDKN1A,CFD,KLF4,Lyz1/Lyz2,OAS3,PLIN1,SNAI1,TMEM100	80 (23)
PCSK9	0.006	peptidase				2.69e-09	1.05e-06	C3,Ccl6,CDKN1A,Fcgr3,Ifi204 (includes others),IL1R2,Lyz1/Lyz2,NLRP3,PF4,PNPLA3,Retnla,Samsn1,SNAI1
IMMUNOGLOBULIN (complex)		complex		-0.858		2.78e-09	1.05e-06	ADAM19,ADAMTS5,ALAS2,C3,CCL22,Ccl9,CDKN1A,CFD,CLEC3B,CYP2E1,EGR2,F13A1,FOSB,GLIPR2,Gm3411 (includes others),GRIN1,Ifi204 (includes others),IL1R2,KLF2,KLF4,NFIL3,NLRP3,OAS3,PCOLCE2,Retnla,SNAI1,THBD,TIMP4,TNFAIP6,UBE2L6	72 (19)
prostaglandin E2		chemical - endogenous mammalian		1.209		5.02e-09	1.71e-06	ADAMTS4,ANGPTL4,CCL22,CDKN1A,CLEC12A,EGR2,FOSB,IL1R2,KLF4,KLRK1,NFIL3,Retnla,SNAI1,THBD,THRSP,TNFAIP6	82 (21)
RXRA	0.023	ligand-dependent nuclear receptor		0.751		5.37e-09	1.71e-06	ABCD2,C3,CCL22,Ccl6,Ccl8,Ccl9,CDKN1A,FLRT3,IGFBP6,Lyz1/Lyz2,MATN4,PLIN1,RHOJ,S100A4,THBD,THRSP	55 (16)
ARID1A	-0.081	transcription regulator		-0.752		1.18e-08	3.39e-06	Anxa8,C3,Ccl6,Ccl9,CDKN1A,F13A1,FBN2,FGFBP1,GFPT2,GLIPR2,KLF4,NNMT,PCOLCE2,PLAT,RNF144A,S100A4,SNAI1	56 (10)
TGFB1	0.075	growth factor	Activated	2.479		1.23e-08	3.39e-06	ADAM19,ADAMTS4,ADIPOQ,ANGPTL4,Anxa8,C3,Ccl8,CCN3,CDKN1A,CFD,COL5A3,DBP,EGR2,F13A1,FGFBP1,FOSB,GFPT2,IGFBP6,KCNJ3,KLF2,KLF4,KLRK1,LOXL1,LYVE1,MVD,NLRP3,NNMT,NPAS2,PCOLCE2,PLAT,S100A4,SNAI1,THBD,TNFAIP6,TNFAIP8L2,Tpsb2	86 (19)
HOXA10		transcription regulator	Inhibited	-2.53		1.31e-08	3.4e-06	ADIPOQ,ALAS2,CA3,CDKN1A,CFD,CYP2E1,DBP,EGR2,HLF,THBD,THRSP
AGT	-0.028	growth factor		1.045	bias	1.86e-08	4.53e-06	ADAMTS4,ADAMTS5,ADIPOQ,Aldh1a7,ANGPTL4,BMAL1,C3,CA3,Ccl9,CCN3,CDKN1A,CYP2E1,GLB1L2,GRIN1,HLF,Ifi204 (includes others),KLF4,LOXL1,NLRP3,NOVA1,PCDH17,PI16,SLC34A2,TEF,THBD	84 (20)
mifepristone		chemical drug		-1.616		2.02e-08	4.57e-06	ADIPOQ,C3,CDKN1A,CLEC3B,Ctla2a/Ctla2b,EGR2,KLF4,MAP4K1,NLRP3,NPL,PLAT,PRKG2,SNAI1,TNFAIP6	80 (21)
bleomycin		biologic drug	Activated	2.883	bias	2.1e-08	4.57e-06	C3,CCL22,Ccl8,Ccl9,Cd163,CDKN1A,CIART,KLF4,NLRP3,PLAT,Retnla,S100A4,SNAI1,TIMP4	70 (17)
FAM3C	-0.018	cytokine	Activated	2.646	bias	3.02e-08	5.95e-06	CCN3,GFPT2,NOVA1,PRKG2,RHOJ,THRSP,TIMP4
CCR2	0.852	G-protein coupled receptor		1.556	bias	3.02e-08	5.95e-06	ADIPOQ,CCL22,Ccl6,Ccl8,Ccl9,Cd163,DPT,F13A1,TIMP4	52 (7)
NFE2L2	0.046	transcription regulator		-0.886	bias	3.29e-08	6.19e-06	ALAS2,Anxa2r1/Anxa2r2,C3,CA3,CCL22,Ccl9,Cd209f,CDKN1A,CFD,Ctla2a/Ctla2b,F13A1,Hbb-bs/Hbb-bt,Ifi204 (includes others),IL1R2,Lyz1/Lyz2,NLRP3,Retnla,S100A4,SNAI1,THRSP	73 (18)
STAT3	-0.114	transcription regulator		1.69	bias	4.36e-08	7.76e-06	ADIPOQ,ALAS2,ANGPTL4,C3,Ccl8,CDKN1A,EGR2,FLRT3,GRIN1,Ifi204 (includes others),KLF2,KLF4,KLRK1,Lyz1/Lyz2,NFIL3,NLRP3,OAS3,PCOLCE2,Retnla,SNAI1,THBD	67 (21)
mir-21 (includes others)		microRNA		-0.272	bias	4.5e-08	7.76e-06	BMAL1,CDKN1A,DBP,EGR2,Fcgr3,Ifi204 (includes others),KLRK1,NLRP3,NPAS2,OAS3,PER2,PER3,PLAT,UBE2L6	73 (19)
IL10RA	0.074	transmembrane receptor		0.277		4.9e-08	8.11e-06	C3,CCL22,CCN3,CLEC12A,DPT,F13A1,FOLR2,Ifi204 (includes others),KLRK1,NPL,PF4,PYGL,Retnla	43 (7)
ELAVL1	0.058	other		1.224		5.49e-08	8.74e-06	Ccl8,CDKN1A,CFD,Fcgr3,Hbb-bs/Hbb-bt,Ifi204 (includes others),IL1R2,Lyz1/Lyz2,MVD,OAS3,PER2,PNPLA3,SNAI1,TAF9	45 (7)
rosiglitazone		chemical drug		1.469		7.65e-08	1.13e-05	ADIPOQ,ANGPTL4,APOL6,C3,Ccl8,CDKN1A,CFD,HCAR1,IGFBP6,KLF2,KLF4,OAS3,PLIN1,Retnla,SNAI1,SPON2	76 (22)
STAT1	0.016	transcription regulator		1.869	bias	7.67e-08	1.13e-05	ALAS2,APOL6,C3,Ccl8,CDKN1A,CYP2E1,GRIN1,Ifi204 (includes others),IL1R2,KLF4,KLRK1,OAS3,PCDH17,PF4,Retnla	71 (19)
PER2	-1.649	transcription regulator		-1.185		1.05e-07	1.5e-05	ALAS2,BMAL1,DBP,PER2,PER3,SNAI1	15 (7)
MEF2C	0.029	transcription regulator		0.943	bias	1.1e-07	1.52e-05	Ccl6,Ccl8,Ccl9,CDKN1A,EGR2,FOSB,HSPB7,KLF2,KLF4,S100A4	21 (4)
INSULIN (family)		group	Activated	2.312		1.38e-07	1.84e-05	ADIPOQ,ANGPTL4,BMAL1,CA3,CDKN1A,CFD,CYP2E1,EGR2,FOSB,GFPT2,KCNJ3,KLF4,NFIL3,NLRP3,PER2,PLAT,PLIN1,SNAI1,THRSP	75 (20)
U0126		chemical drug		-1.201	bias	1.44e-07	1.86e-05	ADAMTS4,ADIPOQ,ANGPTL4,C3,Ccl8,CDKN1A,CYP2E1,DBP,FOSB,GFPT2,IL1R2,ITGA2B,PER2,PLIN1,Retnla,SNAI1,THBD	82 (23)
PPARG	1.583	ligand-dependent nuclear receptor		1.952		1.49e-07	1.87e-05	ADIPOQ,ANGPTL4,C3,CCL22,CDKN1A,CFD,HCAR1,IGFBP6,KLF4,MVD,PF4,PLIN1,PRKG2,PYGL,Retnla,TIMP4	66 (21)
NC410		biologic drug	Inhibited	-2.813		1.66e-07	2.02e-05	Ccl6,Ccl8,CDKN1A,F13A1,FOLR2,IL1R2,KLF2,LYVE1
PHACTR1	-0.048	other		-1.633		1.93e-07	2.29e-05	ANGPTL4,CCN3,KLF2,KLF4,PI16,THBD
MSB0011359C		biologic drug	Inhibited	-2.63		2.53e-07	2.91e-05	Ccl6,Ccl8,CDKN1A,F13A1,FOLR2,KLF2,LYVE1
ADAM12	0.974	peptidase		-0.57		3.05e-07	3.41e-05	ADIPOQ,Ccl8,Ccl9,CFD,COL5A3,DPT,IGFBP6
IL13		cytokine	Activated	2.168	bias	4.2e-07	4.58e-05	ADAMTS4,C3,CCL22,Ccl6,Ccl8,EGR2,F13A1,Fcgr3,GRIN1,IL1R2,KLF4,NLRP3,Retnla,TIMP4,Tpsb2	74 (20)
CLOCK	0.197	transcription regulator		-1.408		4.4e-07	4.67e-05	ANGPTL4,DBP,NFIL3,NPAS2,OAS3,PER2,PER3,TEF,THBD,TIMP4,TSPAN4	13 (2)
STAT6	0.016	transcription regulator		1.086		5.76e-07	5.93e-05	ADAM19,CCL22,Ccl6,CDKN1A,EGR2,Fcgr3,Hbb-bs/Hbb-bt,Ifi204 (includes others),KMO,NFIL3,NPAS2,OAS3,Retnla,Samsn1,SNX20	65 (15)
troglitazone		chemical drug		1.585		5.87e-07	5.93e-05	ABCD2,ADIPOQ,Aldh1a7,ANGPTL4,C3,CDKN1A,CFD,Ifi204 (includes others),KLF4,NNMT,PLIN1,SNAI1,THRSP	79 (24)
ALPHA CATENIN (family)		group	Inhibited	-2.778	bias	6.61e-07	6.52e-05	ADAMTS4,ADAMTS5,CCN3,IGFBP6,Lyz1/Lyz2,RHOJ,SNAI1,TNFAIP6	35 (6)
beta-estradiol		chemical - endogenous mammalian		0.737		8.24e-07	7.89e-05	2010016I18Rik,5930430L01Rik,ADAMTS4,ADAMTS5,ADIPOQ,ADRA2C,C3,Ccl8,CCN3,CDKN1A,CFD,CYP2E1,DBP,DSCAML1,EGR2,Fcgr3,FGD3,FGFBP1,FLRT3,FOSB,GFPT2,GRIN1,IGFBP6,IL1R2,KLF2,KLF4,KLRK1,Lyz1/Lyz2,MEDAG,PLAT,PNPLA3,PYGL,Retnla,S100A4,SLC34A2,SNAI1,TEF,THBD,THRSP,TNFAIP6	84 (22)
PTEN	-0.02	phosphatase		0.107		8.39e-07	7.89e-05	ADIPOQ,C3,CA3,Ccl6,Ccl8,Ccl9,CDKN1A,CFD,COL5A3,EGR2,IGFBP6,LOXL1,MVD,NFIL3,PF4,PYGL,SH2B2,SLC4A11,SNAI1	72 (19)
ZNF281	-0.101	transcription regulator		-0.447		1.07e-06	9.88e-05	ADAM19,CCL22,Ccl6,Ccl8,Ccl9,SNAI1
CADM1	-0.083	other				1.46e-06	0.00013	CIART,DBP,MRAP,NFIL3,NPAS2,TEF
RXRB	0.045	ligand-dependent nuclear receptor		-0.447	bias	1.47e-06	0.00013	CCL22,Ccl8,FLRT3,IGFBP6,Lyz1/Lyz2,MATN4,RHOJ,S100A4,THRSP
DYSF	0.042	other				1.65e-06	0.000143	Ccl8,CFD,Ctla2a/Ctla2b,Ifi204 (includes others),Lyz1/Lyz2,PLIN1,S100A4
CSF1	-0.13	cytokine		1.601	bias	1.76e-06	0.000149	APOL6,Cd163,CDKN1A,EGR2,FOLR2,KLF2,LYVE1,MVD,OAS3,Retnla,TLR5,UBE2L6	73 (24)
PER1	-0.003	transcription regulator				1.87e-06	0.000155	ALAS2,BMAL1,DBP,PER2,PER3	15 (6)
LDL (complex)		complex		-0.039	bias	1.92e-06	0.000156	C3,CCL22,Ccl9,CDKN1A,FOSB,MSC,NLRP3,OAS3,PLAT,TMEM100,TNFAIP6,TNFAIP8L2	76 (17)
RUNX1	0.088	transcription regulator		0.124		1.97e-06	0.000157	ALAS2,CDKN1A,CPA3,EGR2,ITGA2B,KLF2,NFIL3,OAS3,PF4,Tpsb2,UBE2L6
USP22	-0.039	peptidase		-1.633		2.18e-06	0.00017	Ccl8,CDKN1A,CFD,Fcgr3,Lyz1/Lyz2,OAS3,PLIN1	32 (4)
BSCL2	0	other				2.35e-06	0.00018	ADIPOQ,CFD,CYP2E1,MRAP,PYGL,THRSP	25 (4)
LEF1	-0.008	transcription regulator		-1.508		2.45e-06	0.000184	ADIPOQ,ARHGAP20,Ccl6,CDKN1A,EMILIN2,FOSB,KCNJ3,Lyz1/Lyz2,NLRP3,PYGL,S100A4	15 (2)
GATA2	0.054	transcription regulator		0.956		2.53e-06	0.000186	ALAS2,CCN3,Cd300ld (includes others),CDKN1A,CPA3,F13A1,Gm3411 (includes others),ITGA2B,KLF2,KLF4,Mcpt4,NFIL3,Tpsb2
KRAS	0.012	enzyme		0.868		2.55e-06	0.000186	ADAMTS5,ANGPTL4,Anxa8,CDKN1A,EGR2,F13A1,FBN2,Fcgr3,FGFBP1,FOSB,Lyz1/Lyz2,MUC20,NLRP3,NNMT,PCOLCE2,PLAT,Retnla,S100A4,SLC34A2,SNAI1,THBD	61 (16)
NOTCH1	0.008	transcription regulator		0.805		2.61e-06	0.000186	ADAM19,Ccl9,CDKN1A,CFD,Fcgr3,FOSB,Ifi204 (includes others),ITGA2B,LYVE1,SLC4A11,SNAI1	76 (21)
TCF7	0.053	transcription regulator	Inhibited	-2.309		3.32e-06	0.000233	ARHGAP20,BMAL1,Ccl6,CDKN1A,EGR2,EMILIN2,FOSB,KCNJ3,Lyz1/Lyz2,MVD,PYGL,S100A4
GW501516		chemical drug				3.88e-06	0.000265	ADIPOQ,ANGPTL4,CDKN1A,CFD,Ctla2a/Ctla2b,IGFBP6,PLAT	68 (20)
progesterone		chemical - endogenous mammalian		-0.072		3.91e-06	0.000265	ADIPOQ,BMAL1,C3,CA3,CCL22,Ccl8,CDKN1A,CFD,CYP2E1,DBP,NFIL3,NPL,PER2,S100A4,THBD,THRSP	73 (20)
NR3C1	0.17	ligand-dependent nuclear receptor		1.669		4.5e-06	0.0003	ADIPOQ,ANGPTL4,CCL22,Cd163,CDKN1A,EGR2,GRIN1,KLF4,LYVE1,NFIL3,NLRP3,PLAT,PYGL,SNAI1,THBD,TIMP4,TLR5,TNFAIP6	90 (21)
CEBPA	0.521	transcription regulator	Activated	2.877		5.03e-06	0.000331	ADIPOQ,C3,Ccl9,CDKN1A,CFD,EGR2,KLF2,KLF4,NFIL3,PLIN1,THBD,TIMP4,TNFAIP6	57 (16)
SSTR2	-0.004	G-protein coupled receptor		-1.937	bias	5.53e-06	0.000356	APOL6,CCL22,KLF2,KLF4,NFIL3,NNMT,PYGL
STAT5A	0.039	transcription regulator				5.59e-06	0.000356	ADIPOQ,CDKN1A,Ctla2a/Ctla2b,EMILIN2,FGFBP1,FOSB,KLRK1,MUC20,QPRT,SLC34A2,TIMP4
isobutylmethylxanthine		chemical toxicant		1.673	bias	6.64e-06	0.000414	ADIPOQ,ANGPTL4,CCL22,CDKN1A,EGR2,KLF4,PLAT,PLIN1,SNAI1	79 (21)
ZFPM1	0.038	transcription regulator				6.87e-06	0.000414	ALAS2,CPA3,Ctla2a/Ctla2b,ITGA2B,Mcpt4,PF4	10 (2)
NKX2-3	-0.002	transcription regulator		-0.889		6.89e-06	0.000414	ANGPTL4,CDKN1A,FBN2,KLF2,KLF4,MEDAG,SHOX2,TMEM100,UBE2L6
PRCP	0.662	peptidase				6.9e-06	0.000414	KLF2,KLF4,THBD
10E,12Z-octadecadienoic acid		chemical - endogenous mammalian		-0.61		7.58e-06	0.000449	2010016I18Rik,ABCD2,ADIPOQ,CA3,CFD,CLEC12A,EGR2,PLIN1	40 (7)
CG (complex)		complex		1.732	bias	8.55e-06	0.000498	ADAMTS4,Aldh1a7,ANGPTL4,ARHGAP20,CDKN1A,DPT,IL1R2,KCNJ3,KLF4,MVD,PLAT,PRKG2,TIMP4,TNFAIP6	46 (7)
OGA	-0.036	enzyme		0.166		8.8e-06	0.000506	ADAM19,ADAMTS5,ADIPOQ,Ccl6,Ccl9,CDKN1A,EGR2,FGFBP1,PRKG2,PYGL,SLC2A9,TSPAN4
TGFBR1	-0.021	kinase		0.625		9.1e-06	0.000511	C3,Ccl8,CDKN1A,EGR2,KLF4,SNAI1,Tpsb2	72 (20)
ZMPSTE24	-0.059	peptidase	Inhibited	-2.183	bias	9.28e-06	0.000511	CCL22,Ccl6,Ccl8,CDKN1A,NLRP3	56 (7)
DIO3	0.002	enzyme		-1.238		9.39e-06	0.000511	ABCD2,ADAMTS16,ADAMTS5,KCNJ3,MC4R,PCSK4,PYGL,TEF
alitretinoin		chemical drug		1.393	bias	9.39e-06	0.000511	ADAMTS4,ADIPOQ,Ccl6,Ccl9,CDKN1A,FOLR2,PLIN1,SNAI1	74 (18)
BMAL1	2.852	transcription regulator		-0.829		9.85e-06	0.00053	BMAL1,DBP,HLF,NFIL3,PER2,PER3	15 (6)
IFN BETA (family)		group		1.318	bias	1.06e-05	0.000563	CCL22,Ccl8,CDKN1A,CPA3,CYP2E1,Ifi204 (includes others),KMO,OAS3,QPRT,TLR5	76 (18)
PRMT1	-0.101	enzyme		0.894	bias	1.3e-05	0.000683	ADIPOQ,CDKN1A,IGFBP6,ITGA2B,KLF4,LOXL1,SNAI1	67 (13)
TP73	0.023	transcription regulator		-0.777	bias	1.32e-05	0.000684	ADAM19,ALAS2,ANGPTL4,BMAL1,C3,CASS4,Ccl6,Ccl9,CDKN1A,DBP,Lyz1/Lyz2,SNAI1,TIMP4	60 (12)
calcitriol		chemical drug		1.444		1.45e-05	0.000742	ADAM19,APOL6,C3,Ccl8,CDKN1A,CFD,FBN2,FGFBP1,HSPB7,KLF4,LRRC17,PCOLCE2,RNF144A,SLC34A2,SPON2,THBD,TMEM100	68 (15)
PD98059		chemical - kinase inhibitor	Inhibited	-2.003	bias	1.56e-05	0.000789	ADIPOQ,C3,CCL22,CDKN1A,EGR2,FGFBP1,FOSB,GRIN1,ITGA2B,PLAT,S100A4,SNAI1,THBD,TNFAIP6	79 (22)
PPARG:Fatty Acid:RXRA:Mediator:Coactivator		complex				1.64e-05	0.000818	ADIPOQ,ANGPTL4,PLIN1
F3	0.063	transmembrane receptor	Inhibited	-2.8		1.71e-05	0.000843	CCL22,Ccl8,Ccl9,CLEC12A,CLEC3B,Lyz1/Lyz2,OAS3,UBE2L6
MAPK7	0.072	kinase	Activated	2.4	bias	1.78e-05	0.000868	CCN3,KLF2,KLF4,MVD,PLAT,THBD
LEP	0.029	growth factor		-0.476	bias	1.82e-05	0.00087	ADIPOQ,ANGPTL4,CA3,CDKN1A,CFD,CYP2E1,EGR2,IL1R2,NLRP3,PER2,PLAT,PLIN1,THRSP	80 (25)
FOSL1	0.002	transcription regulator		-0.478		1.83e-05	0.00087	Ccl6,Ccl8,EFHD1,EGR2,FOSB,SNAI1,THBD	18 (3)
IL6		cytokine		0.94	bias	1.89e-05	0.000886	ADAMTS4,ADAMTS5,C3,CDKN1A,CFD,CYP2E1,EGR2,F13A1,GRIN1,IGFBP6,Lyz1/Lyz2,PLAT,Retnla,SNAI1,TAF9,THRSP,TLR5	82 (17)
AHR	0.035	ligand-dependent nuclear receptor		-0.961		1.91e-05	0.000886	ADAM19,ADAMTS5,CCL22,CDKN1A,EGR2,EMILIN2,FBN2,IL1R2,KLF2,NLRP3,NNMT,PLAT,SNAI1,TLR5	73 (21)
INHBE		growth factor				2.12e-05	0.000974	ADIPOQ,CFD,HCAR1,PLIN1
PPIF	-0.028	enzyme		0.816		2.14e-05	0.000974	Ccl6,Ccl8,Ccl9,HCAR1,PF4,SPON2
HIF1A	-0.066	transcription regulator		1.817	bias	2.27e-05	0.00102	ADIPOQ,ANGPTL4,CCL22,CCN3,CDKN1A,GRIN1,Ifi204 (includes others),ITGA2B,KLRK1,LOXL1,NLRP3,PER2,PYGL,SNAI1	75 (25)
ARNTL/CLOCK (complex)		complex				2.33e-05	0.00103	DBP,HLF,PER2	13 (3)
CTNNB1	-0.066	transcription regulator	Activated	2.017	bias	2.34e-05	0.00103	ABCD2,ADIPOQ,ADRA2C,CA3,CCL22,Ccl9,CDKN1A,CFD,CYP2E1,F13A1,FGFBP1,GFPT2,Ifi204 (includes others),PLIN1,S100A4,SH2B2,SHOX2,SLC23A1,SNAI1	76 (24)
EGR1	0.064	transcription regulator	Activated	2.155	bias	2.96e-05	0.00129	Ccl6,Ccl8,Ccl9,CDKN1A,EGR2,Lyz1/Lyz2,PF4,SNAI1	80 (15)
APOE	0.057	transporter		-1.452	bias	3e-05	0.00129	ADAMTS5,ADIPOQ,ANGPTL4,CCL22,Cd209f,Cd209g,IGFBP6,KLF4,PLAT,PLIN1,THBD	77 (18)
bee venom		chemical - endogenous non-mammalian	Activated	2.229		3.03e-05	0.00129	FOSB,KLF2,KLF4,NFIL3,NLRP3,THBD
poly rI:rC-RNA		biologic drug	Activated	2.206	bias	3.26e-05	0.00138	APOL6,C3,CCL22,CDKN1A,Ifi204 (includes others),IGFBP6,KLF4,KLRK1,KMO,NFIL3,NLRP3,OAS3,Retnla,THBD,TLR5,TNFAIP6,TNFAIP8L2	71 (18)
epicatechin		chemical drug	Activated	2.449	bias	3.39e-05	0.00142	ADIPOQ,ANGPTL4,COL5A3,NNMT,PLIN1,QPRT
BMP6	0.042	growth factor	Activated	2	bias	3.58e-05	0.00147	ADAMTS5,CDKN1A,KLF4,PCOLCE2,SNAI1,TEF
niacinamide		chemical - endogenous mammalian		0		3.58e-05	0.00147	CDKN1A,KLF4,NNMT,RHOJ,SLC34A2,SNAI1	54 (13)
CYTOKINE (family)		group		1.664	bias	3.86e-05	0.00157	ADAMTS4,CCL22,CCN3,KLRK1,PLAT,S100A4,TNFAIP6	58 (7)
Cdkn2a	-0.002	other		1.91		4.3e-05	0.00173	C3,CCL22,Ccl6,Ccl8,Ccl9,CDKN1A,EGR2,IL1R2	35 (6)
amlexanox		chemical drug	Inhibited	-2.236	bias	4.45e-05	0.00177	ADGRD1,Cd163,CLEC3B,PF4,PI16
CREBBP	-0.034	transcription regulator		1.78	bias	4.55e-05	0.00179	CDKN1A,CORO2B,EGR2,FOSB,GRIN1,KLF2,KMO,NPAS2,OAS3,THRSP,TNFAIP8L2	49 (14)
NPC1	-0.06	transporter				4.91e-05	0.00192	BMAL1,Ccl8,KLF4,Lyz1/Lyz2,MVD,OAS3,PNPLA3
HAND2	0.01	transcription regulator				5.14e-05	0.00199	Ccl6,Ccl8,Ccl9,HSPB7,S100A4
PDGF-BB (complex)		complex	Activated	2.468	bias	5.25e-05	0.002	C3,CDKN1A,EGR2,FOSB,GFPT2,NFIL3,PLAT,SNAI1,TAF9,THBD	67 (16)
MECOM	-0.092	transcription regulator		-0.068	bias	5.26e-05	0.002	CA3,CDKN1A,HSPB7,ITGA2B
TWIST1	0.764	transcription regulator		1.883	bias	5.39e-05	0.00201	C3,CDKN1A,FBN2,KLF4,OAS3,Retnla,S100A4,SNAI1	52 (7)
CHUK	-0.181	kinase	Activated	2.203	bias	5.41e-05	0.00201	APOL6,C3,CCL22,Ccl9,CCN3,CDKN1A,Ifi204 (includes others),IGFBP6,MSC	78 (17)
NPAS2	3.402	transcription regulator				5.49e-05	0.00201	BMAL1,NPAS2,PER2
KCNE3	0.003	ion channel				5.52e-05	0.00201	FOSB,G530011O06Rik,KLF4,NFIL3,TNFAIP6
NR5A2	-0.016	ligand-dependent nuclear receptor		-1.919	bias	5.52e-05	0.00201	C3,CCL22,Ccl8,CDKN1A,CFD,FBN2,MRAP	44 (9)
calyculin A		chemical toxicant		1		5.89e-05	0.00212	CCL22,CDKN1A,COL5A3,S100A4
VCAN	0.06	other		-1.195		5.96e-05	0.00213	ANGPTL4,Anxa8,C3,CDKN1A,FNDC1,OAS3,THBD	24 (3)
IGG (complex)		complex		0.611		6.92e-05	0.00242	ADIPOQ,C3,CDKN1A,EGR2,Fcgr3,FGFBP1,FOLR2,FOSB,IL1R2,KLF2	74 (19)
CRY2	-0.569	enzyme				6.96e-05	0.00242	BMAL1,DBP,PER2	15 (6)
CRY1	-0.064	enzyme				6.96e-05	0.00242	BMAL1,DBP,PER2	15 (6)
ETV6	-0.024	transcription regulator		-1.342	bias	7.23e-05	0.00249	ALAS2,APOL6,Ccl9,OAS3,UBE2L6
IL33	0.175	cytokine		0.674	bias	7.29e-05	0.00249	CCL22,Ccl9,Ctla2a/Ctla2b,EGR2,KLF4,NFIL3,NLRP3,PLAT,Retnla,Tpsb2,TUBB6	62 (16)
SREBF1	-0.008	transcription regulator	Activated	2.578	bias	7.41e-05	0.00251	ABCD2,ADIPOQ,CDKN1A,CFD,IL1R2,MVD,NFIL3,PNPLA3,THRSP	56 (17)
NQO1	0.047	enzyme		1.432	bias	7.72e-05	0.00258	Ccl6,Ccl8,Ccl9,CDKN1A,SNAI1	75 (17)
METTL3	0.023	enzyme		-0.749	bias	7.79e-05	0.00258	CCL22,CDKN1A,KLF4,NLRP3,NNMT,OAS3,SLC4A11,SNAI1	68 (12)
IKZF1	0.043	transcription regulator		-0.726	bias	7.79e-05	0.00258	ADAM19,ALAS2,CDKN1A,Ifi204 (includes others),ITGA2B,KLF4,NLRP3,PYGL,TNFAIP8L2
GNB2	0.022	other				8.11e-05	0.00264	CDKN1A,FOSB,IL1R2,THBD
SELP	0.027	transmembrane receptor		0.577	bias	8.11e-05	0.00264	ADIPOQ,CDKN1A,IL1R2,THBD
FOXO1	0.079	transcription regulator	Activated	2.805	bias	8.21e-05	0.00265	ADIPOQ,ANGPTL4,CCN3,CDKN1A,DNM3OS,EFHD1,EGR2,FOSB,GFPT2,KLF2,MVD	78 (26)
FOXA2	-0.005	transcription regulator		-1.067		8.37e-05	0.00269	ANGPTL4,APOL6,C3,CA3,CCL22,Ccl8,CDKN1A,Lyz1/Lyz2,PYGL,Retnla,SNAI1	48 (11)
ITGB1	-0.025	transmembrane receptor		-1.72		8.61e-05	0.00274	ADAM19,ADAMTS5,CDKN1A,FBN2,KLF2,LOXL1,SNAI1	53 (9)
ACAT1	-0.091	enzyme				8.66e-05	0.00274	ADIPOQ,CFD,PLIN1
MED1	-0.028	transcription regulator		1.477	bias	8.76e-05	0.00275	ADIPOQ,CDKN1A,CFD,DCHS2,GFPT2,KLF2,KLF4,PLIN1	47 (12)
ROR (family)		group				0.000103	0.00317	BMAL1,NFIL3
GFRA2	0.521	transmembrane receptor				0.000103	0.00317	EGR2,FOSB
cantharidin		chemical drug		1		0.000103	0.00317	EGR2,FOSB,Ifi204 (includes others),KLF2,KLF4,MSC,PER2,PLAT,SHOX2,SNAI1,TEF	45 (7)
diethylstilbestrol		chemical drug		1.667	bias	0.000105	0.00319	ADGRD1,ADIPOQ,C3,CDKN1A,DPT,FGFBP1,IGFBP6,IL1R2,KLF4	67 (17)
CCL20	0.002	cytokine		1.964	bias	0.000109	0.00327	C3,Ccl8,Ccl9,NLRP3
PEBP1	0.052	other		0		0.000109	0.00327	ADIPOQ,Aldh1a7,CFD,SNAI1	56 (7)
ATP-gamma-S		chemical reagent				0.000112	0.00331	C3,CCL22,IL1R2,NLRP3,TLR5	78 (18)
nelfinavir		chemical drug		0.156	bias	0.000112	0.00331	ADIPOQ,KLF4,NFIL3,NNMT,PLIN1
BRD4	-0.063	kinase	Activated	2.608	bias	0.000115	0.00339	ADAM19,ALAS2,CDKN1A,GFPT2,KLF4,LOXL1,MAP4K1,PLAT,SPON2	13 (2)
HRH3	-0.003	G-protein coupled receptor				0.00012	0.00344	Aldh1a7,CFD,Hbb-bs/Hbb-bt,PCOLCE2
YTHDF2	-0.044	other		-1.96	bias	0.00012	0.00344	CDKN1A,KLF4,NLRP3,TIMP4
KDM6B	-0.025	enzyme				0.00012	0.00344	Ccl9,ITGA2B,MAP4K1,SNAI1
TREX1	0.025	enzyme	Inhibited	-2.19	bias	0.000122	0.00347	APOL6,Ccl6,CDKN1A,Ifi204 (includes others),NLRP3,OAS3,UBE2L6	38 (7)
MAPK1	-0.016	kinase		0.657		0.000124	0.00351	ANGPTL4,APOL6,CDKN1A,EGR2,FOSB,IGFBP6,ITGA2B,OAS3,SNAI1,UBE2L6	58 (15)
TBX5	0.013	transcription regulator				0.000126	0.00355	Ccl6,Ccl8,Ccl9,HSPB7,S100A4	21 (4)
IKBKB	-0.017	kinase		0.872	bias	0.000127	0.00355	C3,Ccl9,CDKN1A,Ifi204 (includes others),IGFBP6,NLRP3,PLIN1,S100A4,SNAI1	56 (13)
PDCD10	0.046	other				0.000128	0.00356	KLF2,KLF4,THBD
mocetinostat		chemical drug		0.987		0.000131	0.00359	ADAMTS5,KLF2,KLF4,NOVA1
NTRK3	-0.046	kinase				0.000131	0.00359	CDKN1A,EGR2,GRIN1,SNAI1	50 (11)
laduviglusib		chemical drug		1.4		0.000133	0.00361	EMILIN2,KLF2,KLF4,MVD,SNAI1	19 (5)
mir-182		microRNA		1.964		0.000133	0.00361	Ccl8,Cd163,KLF4,KLRK1,Retnla	44 (9)
docosahexaenoic acid		chemical drug		-0.896		0.000139	0.00371	ABCD2,ADIPOQ,CDKN1A,LOXL1,PLAT,PRKG2,Retnla	50 (12)
IL17A		cytokine		1.082	bias	0.000139	0.00371	C3,CCL22,Ccl8,EGR2,KLF2,NLRP3,PLAT,Retnla,SNAI1,THBD,TIMP4	80 (19)
TPH1	0.006	enzyme		1.342	bias	0.000141	0.00375	Ifi204 (includes others),IL1R2,KMO,MAP4K1,MUC20
ESR2	-0.026	ligand-dependent nuclear receptor		1.527		0.000147	0.00387	ADAMTS5,C3,CCN3,CDKN1A,COL5A3,FBN2,KCNJ3,KLF4,LOXL1,MRAP,MSC,PLAT,PYGL,SNAI1,THRSP	87 (23)
NCOR1	0.014	transcription regulator	Inhibited	-2	bias	0.000152	0.004	ADIPOQ,CDKN1A,Lyz1/Lyz2,OAS3,PLIN1,THRSP	54 (15)
CBS	-0.028	enzyme				0.000158	0.00411	ADRA2C,ITGA2B,MSC,PNPLA3,SNAI1
urethane		chemical toxicant				0.00017	0.00439	Ccl6,Ccl9,CDKN1A,CYP2E1	56 (7)
RGFP966		chemical reagent		-1.342		0.000176	0.00452	Anxa8,CLEC3B,FBN2,PCOLCE2,TMEM100
CTSK	0.046	peptidase				0.000181	0.00463	CDKN1A,NLRP3,SNAI1
semaxinib		chemical drug	Activated	2.236	bias	0.000186	0.00472	CCL22,EGR2,IL1R2,NLRP3,OAS3,TLR5	54 (9)
APP	0.02	other	Activated	2.082		0.00019	0.00479	ADAM19,ADAMTS4,BMAL1,C3,CDKN1A,Ctla2a/Ctla2b,DSCAML1,Fcgr3,FOSB,GRIN1,Ifi204 (includes others),NLRP3,PLAT,SHOX2,TAF9,TLR5,TUBB6	65 (18)
RORC	0.078	ligand-dependent nuclear receptor				0.000196	0.00492	ABCD2,BMAL1,CYP2E1,GFPT2,MSC,NLRP3,NNMT
AMBRA1	-0.063	other		-0.849	bias	0.0002	0.00495	CDKN1A,COL5A3,LOXL1,SNAI1	27 (4)
S100A4	1.077	other				0.0002	0.00495	Ccl9,CDKN1A,PF4,SNAI1	7 (2)
HASPIN	0.004	kinase				0.000205	0.005	CDKN1A,SNAI1
Hyaluronidase		biologic drug				0.000205	0.005	ADAMTS4,TNFAIP6
CREB1	0.013	transcription regulator		1.692		0.000205	0.005	ARHGAP33,CDKN1A,CIART,EGR2,FOSB,KLF4,MVD,NFIL3,PER2,PLAT,Retnla,SPHKAP	14 (2)
kawain		chemical - endogenous non-mammalian				0.000212	0.00511	ADIPOQ,CCN3,NLRP3
particulate matter		chemical reagent				0.000212	0.00511	KLF2,NLRP3,THBD
RXR/VDR/VITAMIN D3 (complex)		complex		1.982	bias	0.000216	0.00514	CDKN1A,IGFBP6,KLF4,THBD	33 (6)
OVOL2	-0.022	transcription regulator		-1.987	bias	0.000216	0.00514	ARHGAP20,CCL22,CDKN1A,RHOJ
PLX5622		chemical drug		0.493		0.000224	0.00531	CCL22,Ccl6,Ccl8,Ccl9,CDKN1A,Fcgr3,LOXL1,PF4
sirolimus		chemical drug		-1.335		0.000228	0.00536	ADAMTS16,C3,CDKN1A,CFD,CYP2E1,EGR2,KLF2,LOXL1,NFIL3,NLRP3,PLIN1,S100A4,SNAI1,THBD	86 (23)
quercetin		chemical drug		-0.113		0.00023	0.00538	C3,CDKN1A,CYP2E1,DNM3OS,FOSB,KLF4,NPAS2,PER2	55 (14)
MYOCD	-0.012	transcription regulator		-0.075	bias	0.000239	0.00554	CDKN1A,HSPB7,KCNJ3,S100A4,SNAI1
RARG	0.011	ligand-dependent nuclear receptor		0		0.000239	0.00554	EGR2,FOLR2,IGFBP6,KLF4,THBD	39 (9)
KLF6	0.29	transcription regulator		1.774	bias	0.000247	0.00569	ANGPTL4,CCL22,CDKN1A,EGR2,GFPT2,NLRP3,PLAT,Retnla	47 (7)
OSM	0.023	cytokine	Activated	2.474	bias	0.00025	0.00573	ADAMTS4,ADAMTS5,ANGPTL4,Ccl8,CDKN1A,FNDC1,FOSB,IGFBP6,IL1R2,MSC,PYGL,UBE2L6	35 (7)
SOX4	0.006	transcription regulator		1.294	bias	0.000256	0.00579	ADAMTS4,ADAMTS5,Ccl9,CCN3,Lyz1/Lyz2,PYGL,RNF144A
IL18	0.098	cytokine		0.872	bias	0.000256	0.00579	ADAM19,ADAMTS5,ADIPOQ,Cd163,Ctla2a/Ctla2b,KLRK1,NFIL3	46 (7)
TGFBR2	0.331	kinase		-0.055	bias	0.000259	0.00583	ADAMTS5,ANGPTL4,CDKN1A,EGR2,FGFBP1,IL1R2,KLRK1,NFIL3,SNAI1,THBD	72 (21)
TET1	-0.028	enzyme		0.152		0.000264	0.00591	Ccl6,Ccl9,EGR2,FOSB,KLF2
INTERFERON ALPHA (family)		group	Activated	2.286	bias	0.000278	0.00619	ADAM19,C3,CCL22,CDKN1A,CYP2E1,Ifi204 (includes others),LOXL1,NFIL3,OAS3,PLAT,TUBB6,UBE2L6	62 (13)
NELFA	0.046	other				0.000284	0.00629	CDKN1A,EGR2,FOSB
Am 580		chemical reagent		1.317		0.000291	0.00641	CYP2E1,FOLR2,PLAT,THBD
PF4	1.273	cytokine		1.452	bias	0.000305	0.00665	C3,CCL22,CDKN1A,KLF4,THBD	74 (22)
filgrastim		biologic drug		-0.664		0.000305	0.00665	EGR2,EMILIN2,IL1R2,KLRK1,NLRP3,OAS3,PF4,S100A4,SPON2,TLR5
F2	0.002	peptidase	Activated	2.176	bias	0.000307	0.00665	ADIPOQ,ANGPTL4,Ccl9,CDKN1A,FOSB,PLAT,RHOJ,THBD	79 (19)
NCOA1	-0.05	transcription regulator		1.964		0.000311	0.00671	ADIPOQ,C3,CDKN1A,DBP,Lyz1/Lyz2,THRSP	70 (19)
MALAT1	0.072	other		-0.655		0.000313	0.00671	ADIPOQ,CA3,CFD,SNAI1
EIF4G2	-0.023	translation regulator				0.000326	0.00691	CDKN1A,KLF4,PLAT
Ro41-5253		chemical reagent				0.000326	0.00691	CDKN1A,PLAT,THBD	36 (7)
STAT5B	0.085	transcription regulator		1.414		0.000328	0.00694	ABCD2,ALAS2,CDKN1A,Ms4a6c,NNMT,Retnla,SLC34A2,THRSP,UBE2L6
RORA	-0.133	ligand-dependent nuclear receptor		-0.927	bias	0.00033	0.00694	ABCD2,BMAL1,Ccl8,CDKN1A,CYP2E1,NNMT,SNAI1	36 (6)
lovastatin		chemical drug	Activated	2.19		0.000333	0.00697	ADIPOQ,CDKN1A,KLF2,KLF4,MVD,PLAT
Clec4a2	0.016	other	Activated	2		0.000335	0.00697	Cd209f,Cd209g,FOLR2,LYVE1
FAM120B	-0.027	other				0.000341	0.00702	ADIPOQ,PLIN1
NDST2	0.019	enzyme				0.000341	0.00702	CPA3,Mcpt4
ERBB2	-0.143	kinase	Activated	2.398	bias	0.000348	0.00713	ADAM19,ADAMTS16,ADAMTS5,ADRA2C,Aldh1a7,ANGPTL4,CDKN1A,CLEC3B,DPT,GFPT2,IGFBP6,KLF4,NNMT,PLAT,S100A4,SNAI1,THBD	66 (12)
IL11RA	0.081	transmembrane receptor	Activated	2	bias	0.000359	0.00721	Ccl6,Ccl8,CDKN1A,SNAI1	40 (7)
APH-1 (family)		group	Inhibited	-2		0.000359	0.00721	Ccl6,CDKN1A,Hbb-bs/Hbb-bt,Lyz1/Lyz2
BIRC5	-0.022	other				0.000359	0.00721	Ccl8,CDKN1A,DPT,Lyz1/Lyz2
ELF4	0.652	transcription regulator		1.121		0.000359	0.00721	CDKN1A,KLF2,KLF4,PF4	50 (7)
ZBTB16	0.003	transcription regulator		-0.388		0.000368	0.0073	CDKN1A,Ctla2a/Ctla2b,EGR2,F13A1,KLF2,KLRK1,PF4
L-glutamic acid		chemical - endogenous mammalian		1.664	bias	0.000369	0.0073	BMAL1,CDKN1A,CFD,FOSB,GRIN1,NFIL3	59 (14)
HOXA11-AS		other				0.00037	0.0073	CDKN1A,NLRP3,SNAI1	46 (8)
ACVR1C	4.96	kinase				0.00037	0.0073	CDKN1A,KLF4,SNAI1	61 (14)
GATA1	0	transcription regulator		1.838	bias	0.000377	0.00736	ALAS2,CDKN1A,CPA3,FOSB,ITGA2B,Lyz1/Lyz2,NFIL3,PF4
WNT3A	0	cytokine		1.129	bias	0.000377	0.00736	ADAMTS4,CCL22,CFD,EGR2,FNDC1,KLF4,LRRC17,PLIN1,PNPLA3	25 (3)
SPHK1	0.439	kinase		-0.192	bias	0.000384	0.00739	CCL22,CDKN1A,OAS3,SNAI1	76 (23)
RGS10	0.09	enzyme				0.000384	0.00739	Ccl8,IL1R2,PF4,Retnla	22 (4)
KAT2B	-0.063	enzyme				0.000384	0.00739	CDKN1A,FOSB,KLF2,THRSP	37 (9)
JUN	0.043	transcription regulator		-0.109	bias	0.000385	0.00739	C3,CA3,Ccl8,CCN3,CDKN1A,CFD,FOLR2,FOSB,Ifi204 (includes others),IGFBP6,MVD	76 (12)
CITED2	0.501	transcription regulator		-1.393	bias	0.000399	0.00761	ANGPTL4,C3,Ccl8,Ifi204 (includes others),KLRK1,OAS3,Retnla	52 (11)
1810019D21Rik	-0.043	other		0		0.00041	0.00775	APOL6,CDKN1A,SLC4A11,THBD
SIAH1	-0.029	enzyme				0.00041	0.00775	C3,Ccl6,Ccl9,CDKN1A
IFNAR (family)		group		1.411	bias	0.000418	0.00778	C3,CCL22,Ifi204 (includes others),NLRP3,UBE2L6	66 (14)
EIF2A	-0.055	translation regulator				0.000419	0.00778	ADIPOQ,EGR2,IGFBP6
PRAME		other				0.000419	0.00778	CDKN1A,S100A4,SNAI1
AGN194204		chemical drug		1.913	bias	0.000421	0.00778	ADAM19,ADIPOQ,ANGPTL4,CA3,Ccl9,CDKN1A,IL1R2	35 (5)
GNAQ	-0.132	enzyme				0.000421	0.00778	NFIL3,PLAT,PRKG2,PYGL,THBD,TNFAIP6
EIF4E	0.002	translation regulator		1	bias	0.000432	0.00794	ADAMTS16,Ccl9,CDKN1A,FNDC1,Ifi204 (includes others),Lyz1/Lyz2,SNAI1	34 (5)
JUNB	0.553	transcription regulator				0.000435	0.00797	C3,Ccl8,CFD,MVD,PLIN1,SNAI1	16 (3)
TEK	0.111	kinase		-1		0.000437	0.00797	C3,Ccl8,CDKN1A,UBE2L6	43 (10)
NFKBIA	0.116	transcription regulator		0.684		0.000439	0.00797	ADAMTS5,C3,Ccl9,CDKN1A,GRIN1,Ifi204 (includes others),IGFBP6,Lyz1/Lyz2,MSC,PLAT	87 (23)
SP1	-0.071	transcription regulator		1.353	bias	0.000446	0.00806	ABCD2,ALAS2,CCL22,CDKN1A,FGFBP1,FOLR2,GRIN1,KLF4,PCDH17,SNAI1,THBD,TIMP4	32 (6)
palmitic acid		chemical - endogenous mammalian		0.786		0.000463	0.00827	ADIPOQ,CDKN1A,CYP2E1,DNM3OS,FOLR2,KLF4,MVD,PNPLA3,SHOX2,SNAI1,THBD	60 (18)
MSTN	0	growth factor				0.000464	0.00827	ADAM19,ADAMTS4,ANGPTL4,ARSI,CDKN1A,SPON2
tamoxifen		chemical drug		1.669		0.000465	0.00827	C3,CDKN1A,CYP2E1,F13A1,NLRP3,NNMT,PNPLA3,SLC34A2,SNAI1	83 (25)
GNB1	0.082	enzyme				0.000466	0.00827	CDKN1A,FOSB,IL1R2,THBD
HRG	-0.003	other				0.000472	0.00833	CCL22,Ccl6,SNAI1
NCOR2	0.001	transcription regulator				0.000475	0.00833	ADIPOQ,C3,CDKN1A,KLF2,PLIN1	73 (21)
LCN2	0.023	transporter		-1.172		0.000475	0.00833	CCL22,Ccl6,Ccl8,NLRP3,Retnla	30 (3)
PRKAG3		kinase				0.000479	0.00836	ANGPTL4,Anxa8,KLF2,KLF4,THRSP,TMEM100
NEFL	-0.006	other				0.000509	0.00875	CCL22,Ccl6
RGS5	-0.015	enzyme				0.000509	0.00875	C3,Lyz1/Lyz2
CDH13	0.001	other				0.000509	0.00875	ADIPOQ,CDKN1A
FLLL-32		chemical reagent				0.000509	0.00875	CCL22,Ccl6
THRB	-0.018	ligand-dependent nuclear receptor	Activated	2.224		0.000512	0.00876	ABCD2,CCL22,CFD,Lyz1/Lyz2,MC4R,NLRP3,PLIN1,THRSP	50 (13)
N-COR (family)		group	Inhibited	-2.186	bias	0.000516	0.00879	ADIPOQ,BMAL1,Ccl8,CDKN1A,PLIN1	60 (16)
BMP7	-0.065	growth factor		0.18		0.00053	0.00899	ADIPOQ,CDKN1A,IGFBP6,KLF4,LOXL1,MC4R,S100A4
SPARC	0.052	other		-0.926		0.000542	0.00917	CFD,CIART,LYVE1,PER2,SLC34A2,SNAI1
ethanol		chemical - endogenous mammalian		1.313		0.000553	0.0093	ADIPOQ,CDKN1A,CYP2E1,FOSB,GRIN1,IL1R2,KLF4,PLAT,PLIN1,SNAI1,TNFAIP6	76 (21)
IL9		cytokine		1		0.000559	0.00937	ITGA2B,Mcpt4,Retnla,Tpsb2
IL3		cytokine		1.348	bias	0.00058	0.00969	ADAM19,Ccl6,CCN3,CDKN1A,EGR2,Fcgr3,Lyz1/Lyz2,NFIL3,Tpsb2	57 (12)
EIF4B	-0.077	translation regulator				0.000589	0.00976	Ccl6,Ccl8,IL1R2
NUMB	0.053	other				0.000589	0.00976	CDKN1A,Ifi204 (includes others),SNAI1	15 (3)
GNRH1	-0.002	other		1.961	bias	0.000593	0.00978	EGR2,FOSB,MEDAG,PLAT	51 (8)
HMOX2	0.038	enzyme		-1.477		0.000606	0.00996	ADIPOQ,CIART,Hbb-bs/Hbb-bt,Lyz1/Lyz2,PF4
IL10	0.002	cytokine		1.741		0.000628	0.0102	CCL22,Ccl6,Ccl8,Ccl9,Cd163,CDKN1A,IL1R2,KLRK1,PF4,TLR5	71 (16)
SREBF2	0.097	transcription regulator		1.387	bias	0.000631	0.0102	CDKN1A,MVD,NLRP3,OAS3,THRSP	39 (5)
fluticasone propionate		chemical drug		0.963		0.000631	0.0102	ANGPTL4,C3,CCL22,CLEC12A,IL1R2,PCOLCE2
BTRC	-0.036	enzyme				0.000654	0.0104	BMAL1,CDKN1A,SNAI1	50 (12)
MUC4	-0.013	other				0.000654	0.0104	CDKN1A,Lyz1/Lyz2,SNAI1	41 (10)
sevoflurane		chemical drug				0.000654	0.0104	GRIN1,NLRP3,PER2
cerulenin		chemical drug				0.000654	0.0104	CDKN1A,KLF4,SNAI1	61 (18)
nitroarginine		chemical reagent				0.000654	0.0104	Ccl9,NFIL3,PLAT
RAB7A	-0.011	enzyme		0		0.000665	0.0106	CDKN1A,IGFBP6,PCDH17,SNAI1	37 (9)
ETS1	0.225	transcription regulator		1.706	bias	0.000676	0.0107	CDKN1A,Fcgr3,ITGA2B,KLRK1,NFIL3,PF4,SNAI1	26 (4)
ACTIVIN (family)		group		1.195	bias	0.000692	0.0108	CCL22,CDKN1A,CLEC3B,Ctla2a/Ctla2b,HSPB7,PI16,TMEM100
vitamin E		chemical drug	Inhibited	-2	bias	0.000704	0.0108	Ccl9,CDKN1A,NFIL3,PLAT	71 (24)
PLK1	-0.006	kinase				0.000704	0.0108	CDKN1A,Ifi204 (includes others),SNAI1,TNFAIP6	68 (15)
S100A11	-0.02	other				0.00071	0.0108	ADAMTS4,CDKN1A
CCDC3	0.05	other				0.00071	0.0108	PLAT,THBD
ADH1B		enzyme				0.00071	0.0108	ADIPOQ,PLIN1
ADCYAP1R1	0.552	G-protein coupled receptor				0.00071	0.0108	EGR2,PER2	16 (4)
glyceraldehyde-BSA		chemical reagent				0.00071	0.0108	ADIPOQ,CDKN1A
methylglyoxal-BSA		chemical reagent				0.00071	0.0108	ADIPOQ,CDKN1A
tyrphostin AG825		chemical drug				0.00071	0.0108	CDKN1A,SNAI1	39 (10)
PFKFB3	0.044	enzyme				0.000724	0.0109	ADIPOQ,NLRP3,Retnla
carbohydrate		chemical - endogenous mammalian				0.000724	0.0109	PNPLA3,PYGL,THRSP
eicosapentaenoic acid		chemical drug		0.314		0.000735	0.0111	ADIPOQ,ANGPTL4,IL1R2,S100A4,THRSP	51 (10)
NRIP1	0.037	transcription regulator				0.000744	0.0112	CDKN1A,PYGL,THRSP,TNFAIP6	72 (19)
GROWTH HORMONE (family)		group		0.277	bias	0.000761	0.0114	ADIPOQ,ANGPTL4,C3,CA3,CYP2E1,IGFBP6,S100A4	54 (14)
EP300	-0.006	transcription regulator				0.000781	0.0116	ADIPOQ,Cd163,CDKN1A,CORO2B,EGR2,IGFBP6,KMO,NPAS2,OAS3,TNFAIP8L2	49 (12)
THRAP3	-0.249	transcription regulator				0.000798	0.0118	ADIPOQ,CA3,CFD
TG	-0.014	other				0.000798	0.0118	ABCD2,IL1R2,THRSP
IL2	-0.001	cytokine	Activated	2.105	bias	0.000799	0.0118	ADAM19,ARHGAP20,C3,CCL22,Ccl8,Ccl9,CDKN1A,FOSB,Gm3411 (includes others),Ifi204 (includes others),IL1R2,KLRK1,S100A4	69 (16)
GW9662		chemical reagent	Inhibited	-2.215	bias	0.000822	0.0121	ADIPOQ,ANGPTL4,CDKN1A,KLF4,TIMP4	60 (17)
GSDMD	0.037	transporter				0.000828	0.0121	C3,CDKN1A,Ifi204 (includes others),PRKG2
TEAD4	-0.026	transcription regulator		-0.208	bias	0.000852	0.0124	ADIPOQ,CDKN1A,LOXL1,PLIN1,SNAI1
dopamine		chemical - endogenous mammalian		0.64		0.000866	0.0126	ADRA2C,CCL22,FOSB,GRIN1,Ifi204 (includes others),KLF4	48 (8)
Wy 40905		chemical reagent		1.96		0.000873	0.0126	CDKN1A,EGR2,FOSB,KLF4	30 (7)
Scd1	0.759	enzyme		0		0.00089	0.0128	ADIPOQ,ANGPTL4,CYP2E1,KLF4,MVD,THRSP
PPARGC1A	-0.019	transcription regulator		-0.813		0.000894	0.0129	ADAMTS5,ADIPOQ,BMAL1,C3,CDKN1A,DPT,EMILIN2,IGFBP6,IL1R2,NLRP3	53 (12)
AMPK (complex)		complex		-0.08		0.000916	0.0131	ADIPOQ,CDKN1A,PLIN1,SNAI1,THRSP	67 (20)
APLN	-0.006	other		1	bias	0.000919	0.0131	ADIPOQ,ALAS2,ITGA2B,S100A4
WTAP	-0.035	other		0.225		0.000919	0.0131	ADAMTS4,ADAMTS5,CCL22,TIMP4
loganic acid		chemical - endogenous non-mammalian				0.000943	0.0131	ADIPOQ,PLIN1
cabazitaxel		chemical drug				0.000943	0.0131	CDKN1A,SNAI1
CCL18		cytokine				0.000943	0.0131	S100A4,SNAI1
SDC4	-0.021	other				0.000943	0.0131	KLF2,KLF4
ARPC1B	0.151	other				0.000943	0.0131	ADAMTS4,ADAMTS5
LINC01612		other				0.000943	0.0131	CDKN1A,SNAI1
NFKB (family)		group		1.458	bias	0.000949	0.0131	CDKN1A,NLRP3,PLAT,PLIN1,SNAI1	43 (6)
HFE	0.05	transmembrane receptor		-0.447		0.000949	0.0131	ADIPOQ,ANGPTL4,KMO,Lyz1/Lyz2,MVD
PLAGL1	-0.036	transcription regulator				0.000961	0.0132	ANGPTL4,CCL22,CDKN1A
pentylenetetrazol		chemical drug				0.000961	0.0132	EGR2,FOSB,S100A4	8 (2)
caffeine		chemical drug		0		0.000967	0.0133	CDKN1A,FOSB,KLRK1,SNAI1	66 (23)
staurosporine		chemical drug				0.000983	0.0134	Ccl6,CDKN1A,CYP2E1,Fcgr3,PLAT
genistein		chemical drug		0.598		0.00101	0.0137	ANGPTL4,C3,CDKN1A,CFD,MAP4K1,PCDH17,PLAT,SH2B2,SNAI1	58 (17)
prexasertib		chemical drug	Activated	2	bias	0.00102	0.0138	C3,CDKN1A,KLF4,SNAI1	56 (7)
GLIS2	0.322	transcription regulator				0.00105	0.0141	C3,CCL22,SNAI1
APEX1	0.038	enzyme				0.00105	0.0141	CDKN1A,EGR2,FOSB
EZH2	-0.004	transcription regulator		-0.755		0.00105	0.0141	BARX1,C3,CDKN1A,CLEC3B,KLF2,KLF4,NLRP3,PER2,S100A4,SNAI1	50 (11)
PRMT5	0.011	enzyme		1.223		0.00107	0.0143	ADIPOQ,CCL22,KLF4,SNAI1	50 (12)
melatonin		chemical - endogenous mammalian		-0.686		0.00107	0.0144	BMAL1,CDKN1A,NLRP3,PER2,PF4,PLAT	66 (16)
HRAS	0.055	enzyme		-0.146		0.00108	0.0144	ADRA2C,Anxa8,CDKN1A,FGFBP1,FOSB,LOXL1,LRRC17,Lyz1/Lyz2,OAF,PER2,S100A4,SNAI1	76 (19)
CBX5	-0.013	transcription regulator		-1	bias	0.00109	0.0145	CDKN1A,FGFBP1,MUC20,QPRT,TIMP4
SFTPA1		other	Inhibited	-2	bias	0.00112	0.0148	ANGPTL4,FOSB,GFPT2,KLF2	56 (7)
TNF (family)		group				0.00114	0.015	ADAMTS5,ADIPOQ,APOL6,IL1R2,OAS3,TNFAIP6,UBE2L6	24 (5)
PRLR	0.003	transmembrane receptor				0.00114	0.015	CDKN1A,CFD,SLC34A2	10 (2)
RARB	0.011	ligand-dependent nuclear receptor		1.633		0.00116	0.0151	CDKN1A,FOLR2,IGFBP6,KLF4,Lyz1/Lyz2,THBD	50 (15)
IRF2BP2	0.439	transcription regulator		-1.387	bias	0.00117	0.0151	ANO4,Ccl8,Ccl9,Ifi204 (includes others),Ms4a6c
TGFB3	-0.075	growth factor	Activated	2.183	bias	0.00117	0.0151	ADAM19,CCN3,CDKN1A,FOSB,SNAI1	45 (9)
SMAD3	0.163	transcription regulator	Activated	2.75	bias	0.00117	0.0151	ADAMTS5,C3,CDKN1A,FBN2,PCOLCE2,SNAI1,TIMP4,Tpsb2	51 (12)
cerivastatin		chemical drug		1.969		0.00118	0.0152	CDKN1A,KLF2,PLAT,THBD	67 (14)
HVCN1	0.052	ion channel				0.00121	0.0155	OAS3,PYGL
LRP2	0.002	transporter				0.00121	0.0155	CA3,NLRP3
19,20-epoxydocosapentaenoic acid		chemical - endogenous mammalian				0.00121	0.0155	S100A4,SNAI1
NEIL2	-0.004	enzyme				0.00123	0.0157	C3,CCL22,Ccl8,TLR5	56 (7)
RNF31	-0.009	enzyme	Inhibited	-2		0.00123	0.0157	Ccl6,Ccl8,Ccl9,IL1R2	70 (15)
ACVRL1	-0.006	kinase				0.00124	0.0158	CDKN1A,LYVE1,PLAT
miR-199a-5p (and other miRNAs w/seed CCAGUGU)		mature microRNA	Inhibited	-2	bias	0.00129	0.0164	C3,CDKN1A,KLF2,KLF4
IL1 (family)		group	Activated	2.412	bias	0.0013	0.0164	ADAMTS4,ADAMTS5,C3,CDKN1A,IL1R2,Lyz1/Lyz2,THBD,TNFAIP6	76 (20)
IRF2	-0.016	transcription regulator		0.555	bias	0.00133	0.0167	CDKN1A,KLF4,Retnla,TLR5,UBE2L6	49 (12)
NCSTN	-0.07	peptidase				0.00134	0.0169	Ccl9,Fcgr3,ITGA2B	15 (3)
SB-431542		chemical reagent		-0.928	bias	0.00135	0.0169	ADAMTS5,FOLR2,IL1R2,MVD,SNAI1,TNFAIP6	27 (3)
levothyroxine		chemical - endogenous mammalian				0.00135	0.0169	ADIPOQ,CDKN1A,IGFBP6,THRSP	58 (16)
MACROH2A1	0.06	other				0.00142	0.0175	CDKN1A,FGD3,SNAI1,THRSP
STIM1	-0.106	ion channel		-0.152	bias	0.00142	0.0175	CDKN1A,KLF2,KLF4,OAS3	56 (7)
PIWIL4	0.012	other	Activated	2.236	bias	0.00142	0.0175	ANGPTL4,C3,F13A1,ITGA2B,PYGL
TLR2	0.034	transmembrane receptor		0.294	bias	0.00142	0.0175	CDKN1A,GRIN1,ITGA2B,KLF2,Retnla,TNFAIP8L2	55 (11)
LHCGR	-0.002	G-protein coupled receptor				0.00145	0.0178	IL1R2,PRKG2,TNFAIP6
aprepitant		chemical drug				0.00145	0.0178	C3,FLRT3,SPON2
ARNT2	-0.011	transcription regulator		1.633	bias	0.00146	0.0178	ALAS2,ANGPTL4,Fcgr3,GRIN1,Ifi204 (includes others),MSC
molybdenum disulfide		chemical reagent		-0.447	bias	0.00146	0.0178	COL5A3,EFHD1,FNDC1,HSPB7,LRRC17
FASN	0.489	enzyme		1.154	bias	0.00148	0.0179	ADIPOQ,Aldh1a7,CFD,Retnla
(+)-MK-801		chemical drug		0.343		0.00148	0.0179	CDKN1A,FOSB,GRIN1,ITGA2B	47 (14)
HTT	-0.017	transcription regulator				0.00149	0.0179	ADAMTS4,ADAMTS5,BMAL1,CDKN1A,CORO2B,DBP,EGR2,GRIN1,Ifi204 (includes others),KLF4,NFIL3,PER2,THRSP	61 (17)
PARP (family)		group				0.0015	0.0179	CDKN1A,SNAI1	12 (3)
TRIM29	-0.06	transcription regulator				0.0015	0.0179	CDKN1A,SNAI1
FRS3	-0.019	other				0.0015	0.0179	Ccl6,Ccl9
PKD2	0.087	ion channel				0.0015	0.0179	CDKN1A,DNM3OS	14 (3)
TP53INP1	0.062	other				0.0015	0.0179	CDKN1A,SNAI1
IKBKG	-0.098	kinase		1.477	bias	0.00151	0.0179	C3,Ccl8,Ccl9,Ifi204 (includes others),IGFBP6	76 (17)
CEBPB	0.284	transcription regulator		0.913	bias	0.00153	0.0181	ADIPOQ,C3,Cd163,CDKN1A,CFD,CYP2E1,GLIPR2,LOXL1,PCOLCE2,TIMP4,TNFAIP6	57 (14)
diphtheria toxin		chemical - endogenous non-mammalian				0.00156	0.0184	ADAM19,CCL22,Cd163,IL1R2,NLRP3
IGFBP3	-0.093	other				0.00157	0.0184	ADIPOQ,CDKN1A,LYVE1	30 (7)
INS	0	other		0.744		0.00161	0.0188	ADIPOQ,CDKN1A,EGR2,FOSB,NNMT,SNAI1	72 (20)
MYB	0.012	transcription regulator		-0.156	bias	0.00161	0.0188	C3,CCL22,Grap,ITGA2B,KLF4,SNAI1	49 (7)
ADRB (family)		group		-1.387		0.00161	0.0188	ADAMTS4,ANGPTL4,CDKN1A,KLF4,MVD
heparin		chemical - endogenous mammalian		-0.415		0.00162	0.0188	PF4,PLAT,THBD,TNFAIP6
ELK1	-0.027	transcription regulator		1.969	bias	0.00162	0.0188	CDKN1A,EGR2,FOSB,SNAI1	62 (10)
dimethyl sulfoxide		chemical drug	Activated	2.213	bias	0.00166	0.019	ALAS2,CA3,CYP2E1,Ifi204 (includes others),UBE2L6
2-amino-5-phosphonovaleric acid		chemical - other		-1.342		0.00166	0.019	ADAM19,EGR2,FOSB,GRIN1,PER2
E. coli B4 lipopolysaccharide		chemical toxicant	Activated	2.449	bias	0.00168	0.019	ADAMTS5,F13A1,FOSB,Ifi204 (includes others),KMO,NLRP3,Samsn1
STAT6 DIMER (complex)		complex				0.00169	0.019	CCL22,KLF4,Retnla
DCAF1	0.017	kinase				0.00169	0.019	CCN3,CDKN1A,KLRK1
PGF	-0.013	growth factor				0.00169	0.019	ANGPTL4,DNM3OS,FOSB	14 (3)
FKBP5	-0.027	enzyme				0.00169	0.019	ADIPOQ,CDKN1A,TEF
PBX1	-0.034	transcription regulator				0.00169	0.019	CDKN1A,NFIL3,PF4
SFTPC	-0.001	other				0.00169	0.019	CDKN1A,S100A4,SLC34A2
fluvastatin		chemical drug				0.00169	0.019	CDKN1A,PLAT,THBD
mir-181 (includes others)		microRNA				0.00176	0.0197	CDKN1A,KLRK1,NOVA1,SNAI1
cenicriviroc		chemical drug		0.805		0.00176	0.0197	EGR2,Hbb-bs/Hbb-bt,Ifi204 (includes others),Samsn1
captopril		chemical drug		0.152		0.00176	0.0197	CYP2E1,Fcgr3,IGFBP6,SLC34A2
SIM1		transcription regulator		1.633	bias	0.00181	0.0198	ALAS2,ANGPTL4,Fcgr3,GRIN1,Ifi204 (includes others),MSC
IL5	0	cytokine	Activated	2.415	bias	0.00181	0.0198	CCL22,CDKN1A,EGR2,GLIPR2,IL1R2,NFIL3,S100A4	26 (4)
EGR2	1.481	transcription regulator		0.762		0.00181	0.0198	CDKN1A,EGR2,IL1R2,MVD,NFIL3,S100A4,SLC4A11	29 (5)
SAA (family)		group				0.00181	0.0198	NLRP3,PLIN1,Retnla
CFB	0.772	peptidase				0.00181	0.0198	ADIPOQ,C3,THBD	22 (3)
MEIS1	-0.383	transcription regulator				0.00181	0.0198	CDKN1A,HLF,PF4	4 (2)
diABZI STING agonist-3		chemical reagent				0.00183	0.0198	Ifi204 (includes others),NLRP3
APELA		other				0.00183	0.0198	KLF2,NLRP3
CpG ODN 1585		chemical reagent				0.00183	0.0198	OAS3,SPON2
HOXA-AS2		other				0.00183	0.0198	CDKN1A,KLF2	40 (6)
PMEPA1	0.065	other				0.00183	0.0198	CDKN1A,SNAI1	25 (4)
CAMK2G	-0.102	kinase				0.00183	0.0198	CDKN1A,Hbb-bs/Hbb-bt
DNAJC1	-0.015	other				0.00183	0.0198	CDKN1A,SNAI1
honokiol		chemical - endogenous non-mammalian				0.00184	0.0198	ADIPOQ,ANGPTL4,CDKN1A,SNAI1	63 (13)
STING1	0.073	ion channel	Activated	2.19	bias	0.00185	0.0199	CCL22,CDKN1A,Ifi204 (includes others),NLRP3,OAS3,PLAT	72 (14)
vancomycin		biologic drug		0.728		0.00185	0.0199	C3,Fcgr3,Gm3411 (includes others),Retnla,SLC34A2,TMEM100
PRDM1	-0.019	transcription regulator		-0.277		0.00192	0.0205	ANGPTL4,EGR2,MSC,NLRP3,OAS3,SNAI1,TNFAIP6	74 (13)
CNTF	-0.015	cytokine	Activated	2.449		0.00194	0.0206	Ccl6,EGR2,Ifi204 (includes others),KLF4,PF4,TAF9
GJA1	0.032	transporter				0.00194	0.0206	CCN3,CDKN1A,NLRP3	49 (7)
DACH1	0.014	transcription regulator				0.00194	0.0206	CDKN1A,KLF4,PLAT
bisphenol A		chemical - endogenous mammalian		1.091	bias	0.00198	0.021	ADIPOQ,C3,CDKN1A,CFD,COL5A3,NEK10	74 (23)
GLI1	-0.006	transcription regulator		1.749		0.00202	0.0213	CDKN1A,DBP,IGFBP6,IL1R2,KLF4,KLRK1,PCOLCE2,S100A4,SNAI1,TMEM100	42 (7)
TBX3	-0.038	transcription regulator	Activated	2.449	bias	0.00203	0.0214	ADAM19,ADAMTS5,KCNJ3,QPRT,SHOX2,SNAI1
forskolin		chemical toxicant		1.707	bias	0.00206	0.0216	ADAMTS16,ADAMTS4,ADIPOQ,Ccl9,CDKN1A,FOSB,IGFBP6,KLF4,NFIL3,PLAT,THRSP,TNFAIP6	77 (19)
pioglitazone		chemical drug	Activated	2.386		0.00208	0.0216	ADIPOQ,ANGPTL4,CDKN1A,CFD,KLF4,PLIN1	77 (22)
HSD11B1	0.048	enzyme				0.00208	0.0216	ADIPOQ,ANGPTL4,CPA3
SELPLG	0.051	other				0.00208	0.0216	CDKN1A,IL1R2,THBD	45 (7)
formaldehyde		chemical - endogenous mammalian				0.00208	0.0216	EGR2,FOSB,GRIN1
KDM1A	-0.007	enzyme		-1.185		0.00212	0.022	C3,Ccl6,CDKN1A,Ifi204 (includes others),KLF2,Lyz1/Lyz2,PRKG2,SNAI1	58 (12)
PKC (family)		group		0.364	bias	0.00212	0.022	CDKN1A,CYP2E1,DBP,EGR2,FGFBP1,PER2	77 (20)
CHROMR		other		0.447	bias	0.00216	0.0223	APOL6,CDKN1A,OAS3,THBD,TNFAIP6
geneticin		chemical toxicant				0.00219	0.0223	CDKN1A,PLAT
(R)-2-(4-chlorophenyl)-2-oxo-1-phenylethyl quinoline-2-carboxylate		chemical reagent				0.00219	0.0223	C3,NLRP3
MEDAG	1.053	other				0.00219	0.0223	PLIN1,SNAI1
ANXA5	0.287	transporter				0.00219	0.0223	CDKN1A,SNAI1	29 (7)
CLCA2	0	ion channel				0.00219	0.0223	CDKN1A,SNAI1
SERPINE2	0.305	other				0.00222	0.0224	CCL22,Ccl8,Ccl9
Sch-23390		chemical drug				0.00222	0.0224	EGR2,FOSB,GRIN1	33 (9)
ezetimibe		chemical drug				0.00222	0.0224	CYP2E1,MVD,NLRP3
FUS-DDIT3		fusion gene/product				0.00222	0.0224	IGFBP6,KLF2,NPAS2
pilocarpine		chemical drug				0.00222	0.0224	C3,FOSB,NLRP3	29 (7)
TAL1	0.009	transcription regulator				0.00232	0.0233	Aldh1a7,C3,CDKN1A,MVD,SLC4A11,Tpsb2
CSF3	0.001	cytokine	Activated	2.425		0.00237	0.0237	Cd300ld (includes others),EGR2,GRIN1,Lyz1/Lyz2,NFIL3,TLR5	51 (11)
ZNF106	-0.033	other				0.00237	0.0237	ALAS2,C3,Lyz1/Lyz2
CGS 21680		chemical reagent				0.00237	0.0237	CCL22,CDKN1A,GRIN1	61 (18)
cyclophosphamide		chemical drug				0.00242	0.0241	Cd163,CDKN1A,Fcgr3,IL1R2,SLC34A2	41 (7)
GFI1	0.024	transcription regulator				0.00248	0.0247	CDKN1A,EGR2,KLF2,Lyz1/Lyz2,PER3	52 (10)
ACVR1	-0.031	kinase				0.00253	0.0249	CCN3,CDKN1A,FNDC1
IRGM		enzyme	Inhibited	-2	bias	0.00253	0.0249	CCL22,OAS3,TNFAIP6,UBE2L6
FOXC2	0.017	transcription regulator		-0.221	bias	0.00253	0.0249	ADIPOQ,CFD,PLIN1,SNAI1	34 (7)
8,9-epoxyeicosatrienoic acid		chemical - endogenous mammalian				0.00258	0.0249	ADIPOQ,PLAT
KDM4D	-0.002	enzyme				0.00258	0.0249	CCL22,CDKN1A
CHRNA7		ion channel				0.00258	0.0249	CDKN1A,KLRK1
FOXD2-AS1		other				0.00258	0.0249	CDKN1A,SNAI1
miR-140-5p (and other miRNAs w/seed AGUGGUU)		mature microRNA				0.00258	0.0249	ADAMTS5,EGR2
NUMBL	0.062	other				0.00258	0.0249	CDKN1A,KLF4
KRIT1	-0.032	other				0.00258	0.0249	KLF2,KLF4
PTGER1	-0.029	G-protein coupled receptor				0.00258	0.0249	ANGPTL4,EGR2
PPP5C	0.048	phosphatase				0.00258	0.0249	CDKN1A,PLIN1
Ca2+		chemical - endogenous mammalian		-0.82	bias	0.00262	0.0251	CDKN1A,CPA3,DBP,KLF4,PER2,PER3,TEF	55 (14)
TCF7L1	0.011	transcription regulator		-1.964		0.00262	0.0251	KCNJ3,KLF2,KLF4,THBD
PPP3CA	0.047	phosphatase				0.00262	0.0251	C3,CDKN1A,S100A4,SNAI1	57 (11)
TGF BETA (family)		group		1.486		0.00267	0.0256	Aldh1a7,ANGPTL4,BMAL1,CDKN1A,EGR2,LOXL1,NPAS2,PLAT,SNAI1	81 (22)
beta-carotene		chemical - endogenous mammalian				0.00269	0.0256	Aldh1a7,APOL6,THBD
CCL2	0.035	cytokine		0.943	bias	0.00269	0.0256	ADIPOQ,Ccl9,CFD,FOLR2,KLF4
MAP2K1	-0.002	kinase		0.27	bias	0.0027	0.0256	CDKN1A,EGR2,GRIN1,ITGA2B,Retnla,THBD	66 (20)
H3-3A/3B		group				0.00272	0.0258	C3,GRIN1,KLF2,KLF4
HISTONE H4 (family)		group				0.00277	0.0262	ADIPOQ,ANGPTL4,CDKN1A,KLF2,OAS3	68 (19)
daidzein		chemical drug		1		0.00283	0.0266	ADIPOQ,FOSB,MAP4K1,SH2B2
AKT1	0.054	kinase		0.818	bias	0.00286	0.0269	Ccl6,Ccl8,Ccl9,CDKN1A,FOSB,SHOX2,SNAI1	72 (18)
TP63	-0.017	transcription regulator		-1.145		0.00295	0.0277	CCL22,CDKN1A,CORO2B,EGR2,FOSB,GLB1L2,IGFBP6,KLF4,S100A4,SNAI1,Tpsb2	58 (15)
PF-573228		chemical drug				0.00299	0.0277	LOXL1,SNAI1
USP28	-0.027	peptidase				0.00299	0.0277	CDKN1A,SNAI1	51 (8)
PRPF19	-0.009	enzyme				0.00299	0.0277	CDKN1A,PLIN1
PIAS3	-0.051	transcription regulator				0.00299	0.0277	SNAI1,Tpsb2
EEF1A1	0.019	translation regulator				0.00299	0.0277	S100A4,SNAI1
ethyl 2-{[(6,7-dimethyl-3-oxo-1,2,3,4-tetrahydro-2-quinoxalinyl)acetyl]amino}-4,5-dimethyl-3-thiophenecarboxylate		chemical reagent				0.00299	0.0277	CDKN1A,PLAT
simvastatin		chemical drug	Activated	2.401		0.00299	0.0277	ADIPOQ,CDKN1A,KLF2,KLF4,PLAT,THBD	60 (17)
ACKR2	0.031	G-protein coupled receptor				0.00303	0.0278	CCL22,Ifi204 (includes others),OAS3	48 (7)
KLF1	0.002	transcription regulator				0.00303	0.0278	ALAS2,CDKN1A,ITGA2B
PDPK1	0.013	kinase				0.00303	0.0278	CDKN1A,KLF2,SNAI1	62 (19)
PDGF (complex)		complex				0.00304	0.0278	CCN3,CDKN1A,FOSB,THBD	67 (16)
PTGS2	0.029	enzyme		1.459		0.00306	0.0279	Cd163,CDKN1A,CLEC12A,PF4,SNAI1,TNFAIP6	71 (17)
hydrogen peroxide		chemical - endogenous mammalian		1.447	bias	0.00308	0.0281	ADIPOQ,C3,Ccl9,CDKN1A,CFD,GFPT2,KLF2,KLF4,NFIL3,SNAI1,TSPAN4	76 (19)
HBB		enzyme				0.00315	0.0286	C3,CCL22,PF4,TLR5
EIF2AK2	-0.047	kinase	Activated	2	bias	0.00315	0.0286	CDKN1A,NNMT,OAS3,UBE2L6	36 (7)
corticosterone		chemical - endogenous mammalian		1.922		0.00315	0.0286	ANGPTL4,CDKN1A,DBP,PYGL,TIMP4	31 (6)
IL1A	-0.032	cytokine		1.123	bias	0.00317	0.0287	ADAMTS4,ADAMTS5,C3,CDKN1A,CYP2E1,FOSB,IL1R2	80 (21)
TIMP1	0.018	cytokine				0.00321	0.0289	ADIPOQ,CDKN1A,PLAT
FOS	2.254	transcription regulator		-1.131		0.00321	0.0289	C3,Ccl8,CFD,EGR2,FOLR2,FOSB,IGFBP6,NFIL3,PLAT,SNAI1	15 (2)
Gstp1 (includes others)	0.048	enzyme				0.00332	0.0298	CYP2E1,LYVE1,SLC23A1,TEF,THRSP
C4a/C4b	0.811	other				0.00344	0.0303	EGR2,FOSB
LRP4	0.056	other				0.00344	0.0303	ADAMTS4,ADAMTS5
TMPRSS6	0.002	peptidase				0.00344	0.0303	CDKN1A,SNAI1
CLCN5	0.088	ion channel				0.00344	0.0303	CA3,SLC34A2
CYP46A1	-0.057	enzyme				0.00344	0.0303	C3,GRIN1
POLDIP2	-0.062	other				0.00344	0.0303	GFPT2,KLF4
RALA	-0.01	enzyme				0.00344	0.0303	CDKN1A,SNAI1
NUP98-KDM5A		fusion gene/product				0.00344	0.0303	Ccl6,Lyz1/Lyz2
deguelin		chemical drug				0.00344	0.0303	CDKN1A,SNAI1	43 (9)
EFNA5	-0.098	kinase				0.00359	0.0315	ADAMTS4,PLAT,TNFAIP6
1,2-dimethylhydrazine		chemical toxicant				0.00359	0.0315	CPA3,PER3,TEF
SERPINE1	-0.023	other		0.686		0.00361	0.0316	CDKN1A,DBP,PI16,SPON2
thapsigargin		chemical toxicant		0.715	bias	0.00363	0.0317	ADIPOQ,CDKN1A,EGR2,KLF4,NFIL3,THRSP,TMEM100	56 (17)
DUSP1	0.782	phosphatase		1		0.00367	0.032	APOL6,FOSB,Ifi204 (includes others),PLAT,THBD	67 (11)
SB203580		chemical drug		-1.527	bias	0.0037	0.0322	ADAMTS4,ADIPOQ,C3,CCL22,CDKN1A,FOSB,PLAT,SNAI1,TNFAIP6	76 (20)
THPO	0.027	cytokine		1.966	bias	0.00374	0.0323	CCN3,ITGA2B,KLF4,PF4
lithium		chemical drug				0.00374	0.0323	Ccl8,CDKN1A,OAS3,PER2	62 (17)
ERK1/2 (family)		group		1.738	bias	0.00375	0.0323	ADIPOQ,C3,CCL22,CDKN1A,FOSB,MAP4K1,SNAI1	71 (20)
FTO	-0.065	enzyme		-1		0.00376	0.0323	C3,CDKN1A,RNF144A,S100A4,SNAI1
CD38	0.206	enzyme	Activated	2.213	bias	0.00376	0.0323	CCL22,GLIPR2,IL1R2,NFIL3,S100A4
rolipram		chemical drug				0.00378	0.0324	IL1R2,NLRP3,TLR5
ziritaxestat		chemical drug				0.00378	0.0324	ADAMTS5,APOL6,OAS3
PKD1	0.065	ion channel		-0.557		0.00381	0.0324	CDKN1A,DNM3OS,FOSB,MCUB,NNMT,SLC2A9	14 (2)
SPI1	0.024	transcription regulator	Activated	2.219	bias	0.00381	0.0324	CCL22,CDKN1A,EGR2,IL1R2,KLF4,Lyz1/Lyz2,Retnla	78 (20)
IFNB1		cytokine		0.447		0.00381	0.0324	APOL6,CDKN1A,Ctla2a/Ctla2b,CYP2E1,Ifi204 (includes others),KLRK1,NNMT	64 (14)
SATB1	-0.179	transcription regulator		1.342		0.00385	0.0326	CDKN1A,FOSB,IL1R2,KLF2,UBE2L6	48 (7)
NFKB2	0.051	transcription regulator		-0.391		0.00385	0.0326	Ccl8,Ccl9,CDKN1A,DPT,PER2	37 (6)
ShK-223		chemical reagent		-1	bias	0.00386	0.0326	Fcgr3,IL1R2,KLRK1,TMEM100
HAVCR1		other		-0.849		0.00386	0.0326	CCN3,EGR2,HLF,IL1R2
CCN6	-0.002	growth factor				0.00392	0.033	ADAMTS5,SNAI1
HNRNPD	-0.444	transcription regulator				0.00392	0.033	CDKN1A,KLF2
tretinoin		chemical drug		1.876		0.00395	0.033	ADAMTS4,ADAMTS5,ANGPTL4,C3,CCL22,CCN3,CDKN1A,FBN2,FOLR2,GRIN1,IGFBP6,ITGA2B,KLF4,MSC,MUC20,OAS3,PLAT,THBD,TLR5,TNFAIP6,UBE2L6	71 (18)
TSC22D3	0.521	transcription regulator				0.00399	0.033	ADIPOQ,CDKN1A,EGR2	53 (14)
ARG1	-0.026	enzyme				0.00399	0.033	CDKN1A,GFPT2,NNMT
PNPT1	-0.156	enzyme				0.00399	0.033	CDKN1A,Ifi204 (includes others),UBE2L6	6 (3)
dorsomorphin		chemical - kinase inhibitor		1.067		0.00399	0.033	NLRP3,PNPLA3,SNAI1,THBD	40 (7)
ruxolitinib		chemical drug	Inhibited	-2	bias	0.00399	0.033	Ccl8,CLEC12A,LOXL1,NLRP3
vidutolimod		chemical drug	Activated	2	bias	0.00399	0.033	GLIPR2,OAS3,TNFAIP6,UBE2L6
CUX1	0.006	transcription regulator				0.00399	0.033	Ccl8,Ccl9,CDKN1A,SNAI1	33 (5)
GATA3	0.079	transcription regulator		-1.131		0.00411	0.0339	Aldh1a7,ANGPTL4,CDKN1A,CPA3,KLF4,NFIL3	14 (2)
CSF (family)		group				0.00412	0.0339	C3,EMILIN2,IL1R2,TNFAIP6
CCN2	0.505	growth factor		-0.849	bias	0.00412	0.0339	ADAMTS4,ADAMTS5,CCN3,LOXL1
TCF3	0.111	transcription regulator		0.843		0.00419	0.0344	ADIPOQ,Aldh1a7,CDKN1A,Ifi204 (includes others),KLF2,KLF4,NFIL3,SNAI1	27 (4)
digoxin		chemical drug				0.0042	0.0344	ADAMTS4,ADAMTS5,ANGPTL4	58 (11)
pitavastatin		chemical drug				0.0042	0.0344	CHP2,MVD,SNAI1
NR1H4	0.023	ligand-dependent nuclear receptor		1.342		0.00427	0.0348	ADAMTS4,C3,DPT,KLF4,PNPLA3,THBD	23 (5)
RELA	0.083	transcription regulator	Activated	2.369	bias	0.00435	0.0354	ADAMTS4,ADAMTS5,C3,CCL22,CDKN1A,DNM3OS,FOSB,NNMT,SNAI1	78 (18)
MAPK (family)		group				0.0044	0.0356	CDKN1A,DBP,PER2,SNAI1	69 (21)
resveratrol		chemical drug		-0.002		0.0044	0.0356	ADIPOQ,Cd163,CDKN1A,CYP2E1,ITGA2B,PLIN1,TNFAIP6	61 (21)
leukotriene D4		chemical - endogenous mammalian				0.00442	0.0356	EGR2,KLF2,KLF4
MAPKAP1	0.06	other				0.00442	0.0356	Ifi204 (includes others),SNAI1
CAMK2D	0.029	kinase				0.00442	0.0356	ADAMTS5,Hbb-bs/Hbb-bt
HDAC8	-0.044	transcription regulator				0.00442	0.0356	CDKN1A,SNAI1	25 (4)
H89		chemical drug		0	bias	0.00444	0.0357	ADIPOQ,CDKN1A,EGR2,NFIL3,TNFAIP6	61 (17)
BDNF	0.001	growth factor		1.633	bias	0.00454	0.0363	CDKN1A,EGR2,FOSB,GRIN1,KLF4,MVD,PER2	47 (12)
laquinimod		chemical drug		1.982	bias	0.00454	0.0363	CCL22,Ctla2a/Ctla2b,IL1R2,THRSP
TLR4	0.021	transmembrane receptor		1.481	bias	0.00461	0.0366	C3,Ccl8,Cd163,Ifi204 (includes others),LYVE1,NLRP3,PLAT,TNFAIP8L2	85 (21)
fluocinolone acetonide		chemical drug				0.00465	0.0366	ANGPTL4,PER3,PF4
STAT3/STAT3 (complex)		complex				0.00465	0.0366	CDKN1A,PF4,Retnla	8 (2)
SRC (family)		group				0.00465	0.0366	KLF2,S100A4,SNAI1	45 (7)
PRDM16	0.009	transcription regulator				0.00465	0.0366	CCN3,CDKN1A,OAS3
FSHR		G-protein coupled receptor				0.00465	0.0366	ADIPOQ,MEDAG,PLAT
SRGN	0.043	other				0.00465	0.0366	Lyz1/Lyz2,Mcpt4,Tpsb2
zVAD-FMK		chemical - protease inhibitor				0.00465	0.0366	Cd163,CDKN1A,Retnla
VEGF (family)		group	Activated	2.975	bias	0.00467	0.0367	ANGPTL4,BMAL1,CPA3,Ctla2a/Ctla2b,EGR2,FOSB,LYVE1,NPL,THBD	14 (3)
SPRY2	-0.054	other		-1	bias	0.00468	0.0367	ANGPTL4,CDKN1A,MAP4K1,S100A4
TET2	-0.062	enzyme		-1.342		0.00468	0.0367	FOSB,Ifi204 (includes others),KLF2,NLRP3,RNF144A,SLC4A11
tacrolimus		chemical drug				0.00468	0.0367	ADAM19,FOSB,Gm3411 (includes others),IL1R2,KLRK1,TMEM100	33 (5)
1,1-diarylethylene-diammonium derivative		chemical reagent				0.00488	0.037	CDKN1A,OAS3,UBE2L6
methyl methanesulfonate		chemical toxicant				0.00488	0.037	CDKN1A,KLF4,SNAI1
glycerol		chemical - endogenous mammalian				0.00496	0.037	ADIPOQ,PLIN1
FNIP1	-0.045	other				0.00496	0.037	CCL22,Ccl8
NOP2	-0.014	enzyme				0.00496	0.037	ANGPTL4,CDKN1A
ZBTB33	-0.052	transcription regulator				0.00496	0.037	CDKN1A,S100A4
miR-10a-5p (and other miRNAs w/seed ACCCUGU)		mature microRNA				0.00496	0.037	KLF4,SNAI1
tipiracil		chemical drug				0.00496	0.037	APOL6,UBE2L6
GAB1	-0.209	other				0.00496	0.037	EGR2,Retnla	44 (7)
mevastatin		chemical drug				0.00496	0.037	CDKN1A,KLF4	7 (2)
5-N-ethylcarboxamido adenosine		chemical reagent		1.103		0.00498	0.037	EGR2,NFIL3,SNAI1,THBD
KLF4	1.174	transcription regulator	Activated	2.385	bias	0.00505	0.037	ADAMTS5,CCN3,CDKN1A,KLF4,PLAT,Retnla,THBD
CLEC11A	0.056	growth factor				0.00512	0.037	CPA3,EGR2,Mcpt4
UBR5	-0.124	enzyme				0.00512	0.037	Cd163,CDKN1A,OAS3	9 (2)
E. coli B5 lipopolysaccharide		chemical - endogenous non-mammalian	Activated	2.415	bias	0.00513	0.037	CCL22,Ccl6,Ccl9,CDKN1A,IL1R2,PF4	52 (9)
KITLG	0.005	growth factor				0.00513	0.037	CCL22,CDKN1A,ITGA2B,PF4,Samsn1,Tpsb2
NKX2-1		transcription regulator				0.0052	0.037	IGFBP6,Lyz1/Lyz2,MATN4,SLC34A2,SNAI1
RNASEH2B	-0.094	other	Inhibited	-2	bias	0.00529	0.037	APOL6,CDKN1A,NLRP3,OAS3
TBK1	-0.139	kinase				0.00529	0.037	CDKN1A,Ifi204 (includes others),OAS3,SNAI1	77 (19)
kainic acid		chemical toxicant		1.528	bias	0.00532	0.037	CIART,EGR2,FOSB,NFIL3,PLAT	22 (5)
32-134D		chemical reagent				0.00537	0.037	ADIPOQ,ANGPTL4,CCL22
bicuculline		chemical - endogenous non-mammalian				0.00537	0.037	EGR2,FOSB,KLF4	27 (8)
GATA4	0	transcription regulator				0.00551	0.037	Ccl6,Ccl8,Ccl9,HSPB7,IGFBP6,S100A4	31 (9)
POLR3G	0.016	enzyme				0.00552	0.037	S100A4,SNAI1
POGLUT3	0.049	enzyme				0.00552	0.037	FBN2,NLRP3
PTPRD	0.28	phosphatase				0.00552	0.037	Ccl6,CDKN1A
CNOT3	-0.009	other				0.00552	0.037	CDKN1A,KLF2
NRTN	0.014	growth factor				0.00552	0.037	EGR2,FOSB
acadesine		chemical drug				0.00552	0.037	CDKN1A,THRSP	31 (7)
NOS2	-0.003	enzyme		0.372		0.00556	0.037	ADIPOQ,Ccl9,CDKN1A,CFD,CYP2E1	76 (16)
4-hydroxytamoxifen		chemical drug		0.618	bias	0.00556	0.037	C3,CCN3,CDKN1A,FOSB,KLRK1	61 (16)
1-methyl-4-phenyl-1,2,3,6-tetrahydropyridine		chemical toxicant		0	bias	0.00561	0.037	FOSB,MVD,NLRP3,PER2
FKBP10	0.038	enzyme				0.00562	0.037	ADAMTS4,SNAI1,TNFAIP6
IRF6	0.002	transcription regulator				0.00562	0.037	ADAMTS5,KLF4,NLRP3
SB 216763		chemical drug				0.00562	0.037	FOSB,KLF4,SNAI1	63 (16)
mir-34 (includes others)		microRNA		0	bias	0.00577	0.037	BMAL1,ITGA2B,PER2,SNAI1	40 (7)
Bay 11-7082		chemical - kinase inhibitor		-1.969	bias	0.00577	0.037	NLRP3,S100A4,Samsn1,SNAI1	57 (11)
pyridoxine		chemical - endogenous mammalian				0.00588	0.037	C3,NLRP3,TLR5
C18:2 fatty acid		chemical reagent				0.00589	0.037	PNPLA3
beta-escin		chemical drug				0.00589	0.037	CDKN1A
LDC1267		chemical drug				0.00589	0.037	SNAI1
S. pneumoniae glucosyl-diacylglycerol		chemical - endogenous non-mammalian				0.00589	0.037	NLRP3
mitotam		chemical drug				0.00589	0.037	CDKN1A
PGAM (family)		group				0.00589	0.037	CDKN1A
mortaparibplus		chemical reagent				0.00589	0.037	CDKN1A
NFKB1, NFKB2:RELA		complex				0.00589	0.037	NLRP3
SREBP1A,2:MVD gene		complex				0.00589	0.037	MVD
2SUMO1:NR3C1:Glucocorticoid ligand dimer		complex				0.00589	0.037	PER2
BMAL1:CLOCK,NPAS2:PER2 gene		complex				0.00589	0.037	PER2
BMAL1:CLOCK,NPAS2:DBP gene		complex				0.00589	0.037	DBP
RORA:EP300:NPAS2 gene		complex				0.00589	0.037	NPAS2
RORA:Coactivator:ARNTL gene		complex				0.00589	0.037	BMAL1
TFAP2A homodimer:CDKN1A gene		complex				0.00589	0.037	CDKN1A
TFAP2C homodimer:MYC:KDM5B:CDKN1A gene		complex				0.00589	0.037	CDKN1A
RUNX3:ZFHX3		complex				0.00589	0.037	CDKN1A
RUNX3:SMAD3:SMAD3:SMAD4:CDKN1A gene		complex				0.00589	0.037	CDKN1A
NFIL3:BHLHE41:PER2 gene		complex				0.00589	0.037	PER2
(RUNX2:CBFB,RUNX2:CBFB,RUNX2:HDAC6):CDKN1A gene		complex				0.00589	0.037	CDKN1A
PLIN1 gene:NR1H2,3:RXR:NR1H2,3 ligand		complex				0.00589	0.037	PLIN1
EGR2 gene:POU3F1:POU3F2:SOX10		complex				0.00589	0.037	EGR2
FOXO1,FOXO3,FOXO4:CDKN1A gene		complex				0.00589	0.037	CDKN1A
FOXO3,(FOXO1,FOXO4):SMAD2/3:SMAD4:CDKN1A gene		complex				0.00589	0.037	CDKN1A
FOXO1,FOXO3:KLF4 gene		complex				0.00589	0.037	KLF4
EOMES:TBXT:SNAI1 gene		complex				0.00589	0.037	SNAI1
1,1,1-trichloroethane		chemical toxicant				0.00589	0.037	CYP2E1
RUNX1:CBFB:SIN3A,(SIN3B):PRMT6:HDAC1:ITGA2B gene:H3K4me2-Nucleosome		complex				0.00589	0.037	ITGA2B
H3K4me2-Nucleosome:ITGA2B gene:RUNX1,MeR206,MeR210-RUNX1:CBFB:PRMT1:GATA1:ZFPM1:Core MLL complex:EP300:KAT2B		complex				0.00589	0.037	ITGA2B
NR1D1:heme:Corepressors:ARNTL gene		complex				0.00589	0.037	BMAL1
NR1D1:heme:Corepressors:NPAS2 gene		complex				0.00589	0.037	NPAS2
4-phenylbutyrate dendrimer		chemical reagent				0.00589	0.037	ABCD2
UBE2E1		enzyme				0.00589	0.037	CDKN1A
LINC01348		other				0.00589	0.037	SNAI1
HCG11		other				0.00589	0.037	CDKN1A
LINC00475		other				0.00589	0.037	CDKN1A
UROS	-0.012	enzyme				0.00589	0.037	ALAS2
ARMC10	-0.017	other				0.00589	0.037	CDKN1A
FKBPL	-0.011	other				0.00589	0.037	CDKN1A
ZBTB7C	-0.006	transcription regulator				0.00589	0.037	CDKN1A
RAET1G		other				0.00589	0.037	KLRK1
ZBTB8A	-0.014	transcription regulator				0.00589	0.037	CDKN1A
USP41P		other				0.00589	0.037	SNAI1
SRR	0.073	enzyme				0.00589	0.037	GRIN1
TTC22	0.08	other				0.00589	0.037	SNAI1
7-bromoindirubin-3'-oxime		chemical - kinase inhibitor				0.00589	0.037	CDKN1A
inolitazone		chemical drug				0.00589	0.037	CDKN1A
azeliragon		chemical drug				0.00589	0.037	SNAI1
CABLES1	0.035	other				0.00589	0.037	CDKN1A
ACVR2B	-0.035	kinase				0.00589	0.037	CDKN1A
MARK1	-0.097	kinase				0.00589	0.037	SNAI1
RAET1E		other				0.00589	0.037	KLRK1
CFI	-0.01	peptidase				0.00589	0.037	C3
miR-523-3p (miRNAs w/seed AACGCGC)		mature microRNA				0.00589	0.037	CDKN1A
SF3B3	-0.12	other				0.00589	0.037	SNAI1
ZBTB5	0.061	transcription regulator				0.00589	0.037	CDKN1A
DHX8	0.016	enzyme				0.00589	0.037	CDKN1A
MIR570HG		other				0.00589	0.037	NLRP3
CUBN	-0.032	transmembrane receptor				0.00589	0.037	NLRP3
FBXW8	0.031	enzyme				0.00589	0.037	MAP4K1
AKT1/2 (family)		group				0.00589	0.037	SNAI1
DNASE1L3	0.025	enzyme				0.00589	0.037	CDKN1A
KCNJ9	-0.02	ion channel				0.00589	0.037	KCNJ3
CSL-HIF1A-MAML1-NICD		complex				0.00589	0.037	SNAI1
MICA		other				0.00589	0.037	KLRK1
SGCE	-0.061	other				0.00589	0.037	FGFBP1
XPO7	-0.055	transporter				0.00589	0.037	CDKN1A
ING3	0.028	transcription regulator				0.00589	0.037	CDKN1A
CFD	5.469	peptidase				0.00589	0.037	C3
CLIC3	0.004	ion channel				0.00589	0.037	CDKN1A
JADE1	-0.009	transcription regulator				0.00589	0.037	CDKN1A
BLOC1S1	0.03	other				0.00589	0.037	SNAI1
MATN3	0	other				0.00589	0.037	MATN4
CUL9	-0.103	enzyme				0.00589	0.037	CDKN1A
HCST	-0.001	transmembrane receptor				0.00589	0.037	KLRK1
Cyp2j9	-0.111	enzyme				0.00589	0.037	ADIPOQ
TDP-665759		chemical reagent				0.00589	0.037	CDKN1A
Gm41741		other				0.00589	0.037	FBN2
JNK inhibitor IX		chemical drug				0.00589	0.037	CDKN1A
ketone body		chemical - endogenous mammalian				0.00589	0.037	CYP2E1
proadifen		chemical reagent				0.00589	0.037	PLAT
nafoxidine		chemical drug				0.00589	0.037	C3
diisopropanolnitrosamine		chemical toxicant				0.00589	0.037	CDKN1A
NSC 126405		chemical reagent				0.00589	0.037	CDKN1A
piperonal		chemical toxicant				0.00589	0.037	ADIPOQ
indeglitazar		chemical drug				0.00589	0.037	ADIPOQ
anti-miR-32 inhibitor		chemical reagent				0.00589	0.037	KLF4
MLXIPL/MLX (complex)		complex				0.00589	0.037	THRSP
polyphosphate 65		chemical reagent				0.00589	0.037	NLRP3
camphene		chemical - endogenous non-mammalian				0.00589	0.037	ADIPOQ
cytisine		chemical drug				0.00589	0.037	FOSB
cur61414		chemical reagent				0.00589	0.037	ADAMTS5
2-deoxyglucose		chemical drug		-0.849		0.00594	0.0373	C3,CDKN1A,S100A4,TNFAIP6	47 (7)
AGPAT2	0.074	enzyme				0.00611	0.0378	ADIPOQ,PLIN1
T 0070907		chemical reagent				0.00611	0.0378	ADIPOQ,CDKN1A	29 (9)
SELENOS	-0.103	other				0.00611	0.0378	ADIPOQ,CFD
PDCD4	-0.029	other				0.00611	0.0378	MAP4K1,SNAI1
HNRNPAB	0.009	enzyme				0.00611	0.0378	S100A4,SNAI1
chitin		chemical - endogenous non-mammalian				0.00611	0.0378	CCL22,Retnla
salmonella minnesota R595 lipopolysaccharides		chemical - endogenous non-mammalian	Activated	2	bias	0.00611	0.0378	CCL22,Ccl6,Ccl8,FOSB	56 (7)
CDK19	-0.065	kinase	Inhibited	-2	bias	0.00611	0.0378	CDKN1A,KLF2,KLF4,MVD	22 (6)
KMT2A	-0.048	enzyme				0.00611	0.0378	ABCD2,CDKN1A,MAP4K1,SNAI1
MAPT	-0.098	other				0.00612	0.0378	C3,Ccl6,CDKN1A,DSCAML1,EGR2,GRIN1,Ifi204 (includes others),Lyz1/Lyz2,SEPTIN5,TUBB6	70 (21)
CEBPE	0	transcription regulator				0.00615	0.0379	Ccl9,Lyz1/Lyz2,Retnla
N-ethyl-N-nitrosourea		chemical toxicant				0.00615	0.0379	CDKN1A,CYP2E1,PF4
bexarotene		chemical drug		1.412	bias	0.00619	0.0381	CFD,IGFBP6,PER2,PLAT,Retnla	49 (13)
CLDN7	-0.026	other		-1.091		0.00629	0.0386	C3,NNMT,SNAI1,UBE2L6	33 (6)
ETV5	0.031	transcription regulator		1.067		0.00629	0.0386	CDKN1A,Lyz1/Lyz2,Retnla,SLC34A2	33 (7)
RARA	0.247	ligand-dependent nuclear receptor		0		0.00639	0.0392	CDKN1A,EGR2,FOLR2,IGFBP6,KLF4,MUC20,THBD	45 (12)
RBM47	-0.047	other				0.00642	0.0392	CDKN1A,PF4,SNAI1
SIAH2	0.112	transcription regulator				0.00642	0.0392	C3,Ccl6,Ccl9
TLR3	-0.136	transmembrane receptor		1.452	bias	0.00643	0.0392	ADAMTS4,C3,Ifi204 (includes others),IL1R2,KLRK1,TNFAIP8L2	48 (10)
NFKB (complex)		complex		1.976	bias	0.00644	0.0392	ADRA2C,C3,CCL22,CDKN1A,DBP,GFPT2,GRIN1,Retnla,SNAI1,TNFAIP6	74 (19)
IRF8	0.18	transcription regulator		1.131		0.00659	0.0401	Ccl9,CDKN1A,EGR2,KLF4,OAS3	74 (16)
KLF5	-0.057	transcription regulator		0.439		0.00665	0.0402	CDKN1A,EGR2,FGFBP1,HLF
NEUROG1	-0.001	transcription regulator				0.0067	0.0402	C3,GFPT2,S100A4
14,15-epoxyeicosatrienoic acid		chemical - endogenous mammalian				0.00673	0.0402	ADIPOQ,PLAT
necrostatin-1		chemical reagent				0.00673	0.0402	Cd163,Retnla
TYRO3	-0.086	kinase				0.00673	0.0402	EGR2,Fcgr3
SP100	-0.076	transcription regulator				0.00673	0.0402	CDKN1A,SNAI1	7 (2)
HAS2	0.089	enzyme				0.00673	0.0402	LYVE1,TNFAIP6
COL1A2	0.628	other				0.00673	0.0402	CDKN1A,LOXL1
Usp17la (includes others)		peptidase				0.00673	0.0402	KLF4,SNAI1
BCKDHA	-0.028	enzyme				0.00673	0.0402	F13A1,PLIN1
NUP98-NSD1		fusion gene/product				0.00673	0.0402	Ccl6,Lyz1/Lyz2
MDL 73811		chemical reagent				0.00673	0.0402	C3,CDKN1A
4-phenylbutyric acid		chemical - endogenous mammalian		0.119		0.00684	0.0408	ABCD2,CDKN1A,MC4R,NLRP3
mir-223		microRNA		0.447		0.00687	0.0409	CDKN1A,EGR2,Ifi204 (includes others),MCUB,NLRP3,TLR5	41 (7)
clodronic acid		chemical drug				0.00729	0.0433	NLRP3,Retnla,S100A4
CREB (family)		group	Activated	2	bias	0.00736	0.0433	ADIPOQ,CDKN1A,FOSB,Ifi204 (includes others),KLF4,PER2,PLAT
SREBP (family)		group				0.00737	0.0433	ABCD2,CDKN1A
PARPBP	-0.013	other				0.00737	0.0433	CYP2E1,SPON2
PADI4	0.001	enzyme				0.00737	0.0433	CDKN1A,NLRP3
WLS	-0.07	other				0.00737	0.0433	CCL22,Ccl6
USP11	0.022	peptidase				0.00737	0.0433	CDKN1A,SNAI1	47 (7)
PTPN3	-0.062	phosphatase				0.00737	0.0433	ANGPTL4,CDKN1A	29 (7)
PD 169316		chemical drug				0.00737	0.0433	CDKN1A,SNAI1	22 (5)
miR-17-5p (and other miRNAs w/seed AAAGUGC)		mature microRNA		-1.948	bias	0.00741	0.0434	ADAMTS5,CDKN1A,EGR2,NLRP3	67 (15)
C3	1.362	peptidase				0.00741	0.0434	C3,Ccl9,KLF4,THBD	68 (14)
GW3965		chemical reagent		-0.152		0.00741	0.0434	MVD,PLIN1,PRKG2,THRSP
TTC39A-AS1	-0.492	other				0.00759	0.0444	Ifi204 (includes others),OAS3,UBE2L6	6 (3)
dihydrotestosterone		chemical - endogenous mammalian	Activated	2.068	bias	0.00777	0.0454	ADIPOQ,CA3,CDKN1A,COL5A3,Lyz1/Lyz2,NLRP3,PER2,Retnla,SLC2A9,SNAI1	62 (18)
CEBPD	0.666	transcription regulator				0.00781	0.0456	C3,CDKN1A,CYP2E1,TNFAIP6	35 (8)
HOTAIR		other				0.0079	0.0458	CDKN1A,NLRP3,SNAI1	57 (10)
HES1	-0.02	transcription regulator				0.0079	0.0458	ADAMTS5,CDKN1A,CFD
telmisartan		chemical drug				0.0079	0.0458	ADIPOQ,Cd163,PLIN1	52 (12)
N-methyl-D-aspartate		chemical drug				0.0079	0.0458	BMAL1,C3,GRIN1	44 (10)
ZEB1	0.134	transcription regulator				0.00802	0.046	Cd163,DNM3OS,FOSB,SNAI1
SIRT1	-0.058	transcription regulator		1.45		0.00804	0.046	ADAMTS5,ADIPOQ,BMAL1,CDKN1A,DBP,KLF2,PNPLA3,THBD	63 (17)
CMKLR1	0.131	G-protein coupled receptor				0.00804	0.046	ADIPOQ,PLIN1
PXDN	0.004	enzyme				0.00804	0.046	CDKN1A,NFIL3
KIF3A	-0.016	enzyme				0.00804	0.046	CDKN1A,MVD
EREG	0.008	growth factor				0.00804	0.046	SNAI1,TNFAIP6
DDX17	-0.031	enzyme				0.00804	0.046	CDKN1A,S100A4
NR1D2	-0.751	ligand-dependent nuclear receptor				0.00804	0.046	BMAL1,NFIL3	2 (2)
KIF4A	0	other				0.00804	0.046	CDKN1A,SNAI1
ACTN4	-0.016	transcription regulator				0.00804	0.046	ANGPTL4,SNAI1
SRF	0.043	transcription regulator		0.692	bias	0.00809	0.0462	ARHGAP20,CDKN1A,CPA3,EGR2,FOSB,ITGA2B,TUBB6	15 (3)
IFNAR1	0.035	transmembrane receptor		1.96	bias	0.00822	0.0467	Ccl9,Ifi204 (includes others),OAS3,PLAT,UBE2L6	65 (14)
SN-011		chemical reagent				0.00822	0.0467	CDKN1A,OAS3,UBE2L6
PTK2	-0.035	kinase				0.00822	0.0467	CDKN1A,PCOLCE2,SNAI1	69 (20)
TXNIP	0.062	other				0.00822	0.0467	CDKN1A,NLRP3,THRSP	39 (7)
vorinostat		chemical drug		-0.015		0.00831	0.0471	ABCD2,BMAL1,CDKN1A,KLF4,Lyz1/Lyz2,MVD,PNPLA3
estrogen		chemical drug		1.926	bias	0.00834	0.0472	CDKN1A,IGFBP6,MVD,NFIL3,PLAT,TSPAN4	23 (5)
PGR	-0.121	ligand-dependent nuclear receptor		0.38		0.00842	0.0476	ADAM19,CDKN1A,COL5A3,FLRT3,KLF4,LOXL1,OAS3,PRKG2
SLC15A4	0.038	transporter	Activated	2	bias	0.00844	0.0476	Ifi204 (includes others),LOXL1,TNFAIP6,TUBB6
HMOX1	0.2	enzyme		1.067		0.00844	0.0476	ADIPOQ,CDKN1A,CYP2E1,THBD	56 (7)
GLI2	0.033	transcription regulator				0.00866	0.0485	CCL22,CDKN1A,IL1R2,SNAI1
NFIC	-0.042	transcription regulator		0	bias	0.00866	0.0485	CDKN1A,EFHD1,HLF,THBD
ADCY (family)		group				0.00874	0.0485	CDKN1A,ITGA2B
LOXL2		enzyme				0.00874	0.0485	KLF4,SNAI1
APLNR	0.009	G-protein coupled receptor				0.00874	0.0485	NLRP3,SNAI1	32 (5)
CD1 (family)		group				0.00874	0.0485	EGR2,PLIN1
LGR5	0	transmembrane receptor				0.00874	0.0485	CYP2E1,SNAI1
mir-33 (includes others)		microRNA				0.00874	0.0485	ADIPOQ,CFD
PTAFR	0.996	G-protein coupled receptor				0.00874	0.0485	NLRP3,SNAI1
ANGPTL4	2.767	other				0.00874	0.0485	ANGPTL4,NLRP3
ST8SIA1	0.002	enzyme				0.00874	0.0485	C3,CDKN1A	47 (7)
VDR	-0.053	transcription regulator		0.371		0.00874	0.0485	ADIPOQ,CDKN1A,RNF144A,SLC34A2,THBD,TMEM100	77 (17)
ELOVL3	0.002	enzyme				0.00888	0.0492	Ifi204 (includes others),Lyz1/Lyz2,MVD
GW 4064		chemical toxicant				0.00888	0.0492	ADIPOQ,NLRP3,THRSP	37 (7)
LY294002		chemical drug	Inhibited	-2.37	bias	0.00899	0.0497	CDKN1A,CYP2E1,EGR2,FOSB,IL1R2,ITGA2B,LOXL1,SNAI1,THBD	66 (20)
IL1RN	0.023	cytokine		0.152	bias	0.0091	0.0503	C3,CDKN1A,CYP2E1,OAS3	75 (22)
GNA14	-0.426	enzyme				0.00922	0.0509	NFIL3,PLAT,TNFAIP6
KLF11	0.051	transcription regulator				0.00933	0.0514	APOL6,PLAT,SNAI1,TIMP4
IRF3	-0.033	transcription regulator	Activated	2.2	bias	0.00939	0.0515	CDKN1A,Ifi204 (includes others),KLRK1,OAS3,UBE2L6	63 (14)
NFATC2	0.079	transcription regulator				0.00939	0.0515	CCL22,CDKN1A,EGR2,PLAT,SNAI1	80 (21)
11,12-epoxyeicosatrienoic acid		chemical - endogenous mammalian				0.00946	0.0515	ADIPOQ,PLAT
TGFB1I1	-0.016	transcription regulator				0.00946	0.0515	CDKN1A,KLF4
GADD45A	-0.022	other				0.00946	0.0515	CDKN1A,FOSB	15 (3)
MSX1	0.476	transcription regulator				0.00946	0.0515	CDKN1A,EGR2
ECM1	0.065	transporter				0.00946	0.0515	S100A4,SNAI1
arecoline		chemical drug				0.00946	0.0515	S100A4,SNAI1
SHC1	0.054	other				0.00957	0.052	CDKN1A,KLF2,THBD
PLAU	0.096	peptidase				0.00957	0.052	OAS3,Retnla,SNAI1	39 (7)
PPARA	-0.238	ligand-dependent nuclear receptor		1.634		0.00966	0.0524	ABCD2,ADIPOQ,ANGPTL4,C3,CDKN1A,IGFBP6,MVD,PLIN1,TLR5	68 (18)
3-methyladenine		chemical toxicant				0.00993	0.0536	ADAMTS5,ADIPOQ,SNAI1	49 (12)
G PROTEIN ALPHA I (family)		group				0.00993	0.0536	Fcgr3,KLF4,TUBB6
GDNF	0.001	growth factor				0.00993	0.0536	EGR2,FOSB,GRIN1	17 (4)
dalfampridine		chemical drug				0.00993	0.0536	EGR2,FOSB,KLF4
valproic acid		chemical drug		0.73		0.01	0.0539	ABCD2,CDKN1A,MVD,PLAT,PNPLA3,RNF144A,S100A4,THRSP
RUNX2	-0.149	transcription regulator		-0.106	bias	0.01	0.054	ADAMTS5,CDKN1A,SNAI1,Tpsb2
RELB	0.704	transcription regulator				0.01	0.054	CCL22,Ccl9,CDKN1A,Ifi204 (includes others)
NTRK1	-0.001	kinase		-1.353		0.0102	0.0544	ADAMTS5,C3,CDKN1A,FOSB,HSPB7,PLAT
BAHCC1	0.01	other				0.0102	0.0544	CDKN1A,SHOX2
PNO1	0.049	other				0.0102	0.0544	CDKN1A,SNAI1
MIR31HG		other				0.0102	0.0544	CDKN1A,IGFBP6
DEK	-0.019	transcription regulator				0.0102	0.0544	CDKN1A,NLRP3
telaglenastat		chemical drug				0.0102	0.0544	CCL22,Retnla
immethridine		chemical reagent				0.0102	0.0544	C3,Ifi204 (includes others)
Sb202190		chemical drug		-1.715	bias	0.0103	0.0544	ANGPTL4,Ccl9,CDKN1A,SNAI1
SQSTM1	0.048	transcription regulator				0.0103	0.0544	NNMT,PLAT,SNAI1
MEF2D	-0.085	transcription regulator				0.0103	0.0544	EGR2,FOSB,KLF2
cycloheximide		chemical reagent		0.525		0.0104	0.0544	CDKN1A,FOSB,IGFBP6,IL1R2,PLAT,THBD,TNFAIP6
GATA6	0.077	transcription regulator		-1.091		0.0107	0.0544	Cd163,CDKN1A,KLF2,LYVE1,THRSP
E. coli lipopolysaccharide		chemical - endogenous non-mammalian				0.0107	0.0544	CCL22,IL1R2,MVD
SMAD (complex)		complex				0.011	0.0544	ANGPTL4,CDKN1A
IGF2BP2	1.217	translation regulator				0.011	0.0544	CDKN1A,NLRP3
MTA2	0.027	transcription regulator				0.011	0.0544	CDKN1A,CPA3
HDAC7	0.099	transcription regulator				0.011	0.0544	CDKN1A,SNAI1
LTF	0.024	other				0.011	0.0544	CDKN1A,PLIN1
BMPR1B	-0.008	kinase				0.011	0.0544	CDKN1A,CFD
GW7647		chemical drug				0.011	0.0544	IGFBP6,SLC23A1
diethylmaleate		chemical toxicant				0.011	0.0544	C3,CDKN1A
WR 1065		chemical drug				0.011	0.0544	CDKN1A,S100A4
ETS2	-0.018	transcription regulator				0.011	0.0544	CDKN1A,ITGA2B,Lyz1/Lyz2
advanced glycation end-products		chemical - endogenous mammalian				0.011	0.0544	CDKN1A,KLF2,NLRP3
INHBA	-0.01	growth factor		0.446	bias	0.0111	0.0544	CDKN1A,F13A1,FOLR2,KLF4,Tpsb2
wortmannin		chemical drug		-0.714	bias	0.0111	0.0544	CDKN1A,CYP2E1,GRIN1,Samsn1,SNAI1
IGF1	0.583	growth factor		1.712	bias	0.0111	0.0544	ADIPOQ,Ccl8,CDKN1A,EGR2,FOSB,GRIN1,IGFBP6,NNMT,THRSP
IRS1	-0.104	enzyme		-0.218		0.0113	0.0544	ADIPOQ,HSPB7,KLF4,SNAI1
SOX9	-0.345	transcription regulator		-0.391	bias	0.0113	0.0544	CDKN1A,FGFBP1,KLF4,S100A4
GSK3B	-0.022	kinase		-0.191		0.0113	0.0544	CDKN1A,GFPT2,KLF4,SNAI1
BCR (complex)		complex		1.177	bias	0.0114	0.0544	CDKN1A,EGR2,FOSB,IL1R2,KLF4,Samsn1
ETV6-RUNX1		fusion gene/product	Inhibited	-2.213	bias	0.0114	0.0544	Ccl8,Ifi204 (includes others),RNF144A,S100A4,TNFAIP8L2,UBE2L6
curcumin		chemical drug		-0.553		0.0116	0.0544	ADAMTS4,ADAMTS5,ADIPOQ,CDKN1A,CYP2E1,FOSB,SNAI1
deferoxamine		chemical drug	Activated	2.219	bias	0.0116	0.0544	ANGPTL4,CDKN1A,F13A1,NFIL3,PLAT
NPM (family)		group				0.0117	0.0544	CDKN1A
DOPAMINE D1 RECEPTOR (family)		group				0.0117	0.0544	FOSB
TRE-TTC2-1/2 (family)		group				0.0117	0.0544	CDKN1A
DIXDC1	-0.151	other				0.0117	0.0544	SNAI1
chartreusin		chemical reagent				0.0117	0.0544	CDKN1A
CRY/PERIOD (complex)		complex				0.0117	0.0544	BMAL1
NMI801		chemical reagent				0.0117	0.0544	CDKN1A
JSL-1		chemical reagent				0.0117	0.0544	SNAI1
omethoate		chemical toxicant				0.0117	0.0544	CDKN1A
N-omega-propyl-L-arginine		chemical reagent				0.0117	0.0544	NLRP3
CMA1	1.374	peptidase				0.0117	0.0544	CPA3
MAGEA2		other				0.0117	0.0544	CDKN1A
MX1	0.009	enzyme				0.0117	0.0544	FOSB
pinitol		chemical drug				0.0117	0.0544	CYP2E1
MRAP2	0	other				0.0117	0.0544	MRAP
USP42	-0.073	peptidase				0.0117	0.0544	CDKN1A
METTL5	0.061	enzyme				0.0117	0.0544	THRSP
LINC01128		other				0.0117	0.0544	NLRP3
gitoxigenin		chemical - endogenous non-mammalian				0.0117	0.0544	CDKN1A
FBXO3	-0.14	enzyme				0.0117	0.0544	NLRP3
NSA2	0.007	other				0.0117	0.0544	CDKN1A
FBXL12	-0.012	other				0.0117	0.0544	CDKN1A
ZSCAN1		transcription regulator				0.0117	0.0544	ADAMTS4
HERC6	0.013	enzyme				0.0117	0.0544	NLRP3
COMMD3	-0.036	other				0.0117	0.0544	PF4
MYADM	0.013	other				0.0117	0.0544	CDKN1A
CXXC1	-0.069	transcription regulator				0.0117	0.0544	CDKN1A
ATG3	-0.046	enzyme				0.0117	0.0544	NNMT
ZBTB49	-0.038	transcription regulator				0.0117	0.0544	CDKN1A
RNF126	0.104	enzyme				0.0117	0.0544	CDKN1A
WDR13	0.019	other				0.0117	0.0544	CDKN1A
DIPK1C	-0.001	other				0.0117	0.0544	NLRP3
IMPORTIN ALPHA (family)		group				0.0117	0.0544	CDKN1A
USP40	-0.061	peptidase				0.0117	0.0544	KLF4
ACER3	0.055	enzyme				0.0117	0.0544	CDKN1A
PFK (family)		group				0.0117	0.0544	CDKN1A
RYR3	-0.056	ion channel				0.0117	0.0544	ADIPOQ
PPIB	-0.033	enzyme				0.0117	0.0544	CDKN1A
CDT1	-0.022	other				0.0117	0.0544	CDKN1A
RAC3	0.043	enzyme				0.0117	0.0544	SNAI1
RAB11B-AS1		other				0.0117	0.0544	ANGPTL4
ELAC2	0.018	enzyme				0.0117	0.0544	CDKN1A
SALL2	0.033	transcription regulator				0.0117	0.0544	CDKN1A
MAGEA4		other				0.0117	0.0544	CDKN1A
POLDIP3	0.04	other				0.0117	0.0544	CDKN1A
PEX2	0.057	enzyme				0.0117	0.0544	CDKN1A
PF-4708671		chemical drug				0.0117	0.0544	CCL22
DPYSL3	-0.034	enzyme				0.0117	0.0544	SNAI1
KCNJ6	-0.002	ion channel				0.0117	0.0544	KCNJ3
NEK4	0.023	kinase				0.0117	0.0544	CDKN1A
NAGLU	-0.013	enzyme				0.0117	0.0544	Lyz1/Lyz2
MRPL52	0.049	other				0.0117	0.0544	SNAI1
PGAM1	0.088	phosphatase				0.0117	0.0544	CDKN1A
ING5	-0.002	other				0.0117	0.0544	CDKN1A
RHOQ	-0.143	enzyme				0.0117	0.0544	SNAI1
PATZ1	-0.071	transcription regulator				0.0117	0.0544	Tpsb2
KHDRBS2	-0.002	other				0.0117	0.0544	CDKN1A
GALR2	0.001	G-protein coupled receptor				0.0117	0.0544	CDKN1A
PCBP4	-0.029	other				0.0117	0.0544	CDKN1A
CGGBP1	0.082	transcription regulator				0.0117	0.0544	CDKN1A
CRTAP	0.049	other				0.0117	0.0544	CDKN1A
MI-63		chemical reagent				0.0117	0.0544	CDKN1A
MATN1	0	other				0.0117	0.0544	MATN4
ZFYVE16	-0.067	other				0.0117	0.0544	CDKN1A
USP17L (family)		group				0.0117	0.0544	CDKN1A
fidarestat		chemical drug				0.0117	0.0544	NLRP3
securinine		chemical reagent				0.0117	0.0544	CDKN1A
spautin-1		chemical reagent				0.0117	0.0544	CDKN1A
hydroxyl radical		chemical toxicant				0.0117	0.0544	KLF4
polyethylene glycol		chemical drug				0.0117	0.0544	CDKN1A
telomestatin		chemical - endogenous non-mammalian				0.0117	0.0544	CDKN1A
aza-TdCyd		chemical drug				0.0117	0.0544	CDKN1A
bimatoprost		chemical drug				0.0117	0.0544	CDKN1A
1-o-hexadecyl-2-o-methyl-rac-glycerol		chemical - kinase inhibitor				0.0117	0.0544	CDKN1A
barium chloride		chemical toxicant				0.0117	0.0544	LOXL1
hdm-2 antagonistic peptide		chemical reagent				0.0117	0.0544	CDKN1A
SR1555		chemical reagent				0.0117	0.0544	NLRP3
rhamnetin		chemical toxicant				0.0117	0.0544	PLIN1
vinflunine		chemical drug				0.0117	0.0544	CDKN1A
N(omega)-hydroxyarginine		chemical - endogenous mammalian				0.0117	0.0544	CDKN1A
trilostane		chemical drug				0.0117	0.0544	PRKG2
D-glucose		chemical - endogenous mammalian		0.614		0.0117	0.0544	ADIPOQ,BMAL1,C3,CDKN1A,CYP2E1,EFHD1,NLRP3,PNPLA3,S100A4,SNAI1,THRSP
tunicamycin		chemical - endogenous non-mammalian	Activated	2.177	bias	0.0118	0.0544	CDKN1A,KLF4,MVD,NFIL3,S100A4,SEPTIN5
CCNC	0	enzyme				0.0118	0.0544	ADIPOQ,PLIN1
C1QTNF6	0.27	other				0.0118	0.0544	ADIPOQ,Ccl8
MAP2K2	0.085	kinase				0.0118	0.0544	CDKN1A,ITGA2B
TNFAIP6	1.22	other				0.0118	0.0544	SNAI1,TNFAIP6
TFPI2	0.05	other				0.0118	0.0544	ADAMTS4,S100A4
SIK1	0.007	kinase				0.0118	0.0544	SNAI1,THRSP
SCGB1A1		cytokine				0.0118	0.0544	C3,CDKN1A
desipramine		chemical drug				0.0118	0.0544	CDKN1A,FGFBP1
arotinoid acid		chemical toxicant				0.0118	0.0544	CDKN1A,FOLR2
linolenic acid		chemical - endogenous mammalian				0.0118	0.0544	ABCD2,THRSP
HIF1 (complex)		complex				0.0118	0.0545	ALAS2,CDKN1A,S100A4
THRA	0.171	ligand-dependent nuclear receptor		-0.391		0.0119	0.0545	ANGPTL4,CDKN1A,MC4R,NLRP3,THRSP
LEPR	-0.033	transmembrane receptor		0		0.0119	0.0545	ADIPOQ,ANGPTL4,CYP2E1,IL1R2,MC4R
glucocorticoid		chemical drug				0.0119	0.0548	CDKN1A,DBP,IL1R2,PER2,PER3,PLAT
RIGI	-0.032	enzyme		1.964	bias	0.0121	0.0555	CCL22,KLF4,OAS3,TLR5
estradiol benzoate		chemical drug				0.0122	0.0559	C3,GRIN1,PLAT
COP1	-0.028	enzyme				0.0122	0.0559	C3,CDKN1A,Ifi204 (includes others)
TRIM26	-0.183	enzyme				0.0122	0.0559	Ccl6,Ccl8,Ccl9
SGK1	-0.301	kinase				0.0122	0.0559	CDKN1A,NLRP3,SLC34A2
HGF	0.004	growth factor	Activated	2.516	bias	0.0123	0.0561	ANGPTL4,BMAL1,CDKN1A,FOSB,LYVE1,SNAI1,THBD,TNFAIP6
FGF2	0.059	growth factor	Activated	2.714	bias	0.0124	0.0565	ADAMTS5,ANGPTL4,CCN3,CDKN1A,LYVE1,PLAT,S100A4,SNAI1
VEGFA	0.01	growth factor		0.537	bias	0.0124	0.0565	Ccl9,CDKN1A,FOSB,PLAT,PLIN1,THBD
PRDX1	0.014	enzyme				0.0126	0.0565	CDKN1A,NLRP3
SPRING1	-0.16	other				0.0126	0.0565	PNPLA3,THRSP
UBR2	-0.305	enzyme				0.0126	0.0565	FOSB,KLF2
SH3TC2	-0.008	other				0.0126	0.0565	EGR2,MVD
AGMAT	0.001	enzyme				0.0126	0.0565	GFPT2,NNMT
HLTF	-0.063	transcription regulator				0.0126	0.0565	Ctla2a/Ctla2b,KLRK1
NCL	-0.135	other				0.0126	0.0565	CDKN1A,KLF2
miR-205-5p (and other miRNAs w/seed CCUUCAU)		mature microRNA				0.0126	0.0565	MVD,PNPLA3
CHADL	0	other				0.0126	0.0565	CDKN1A,KLF2
ASXL2	-0.031	other				0.0126	0.0565	CFD,PLIN1
NMU		other				0.0126	0.0565	FOSB,IL1R2
tauroursodeoxycholic acid		chemical - endogenous mammalian				0.0126	0.0565	ADIPOQ,NLRP3
26S PROTEASOME (complex)		complex		-0.756	bias	0.0126	0.0565	CDKN1A,GRIN1,Retnla,SNAI1
TCF12	-0.025	transcription regulator				0.0126	0.0565	CDKN1A,CLEC12A,KLF2,MVD
RETNLB		other				0.0126	0.0565	Ccl8,Ccl9,Retnla
ZEB2	0.051	transcription regulator				0.0126	0.0565	CDKN1A,Retnla,SNAI1
FABP5	-0.017	transporter				0.0126	0.0565	ADAM19,EGR2,FOSB
cuprizone		chemical toxicant		1.067		0.0129	0.0577	CCN3,CIART,Fcgr3,NLRP3
NF-Y (complex)		complex				0.0131	0.058	COL5A3,SHOX2,THRSP
IFN ALPHA/BETA (family)		group				0.0131	0.058	Ifi204 (includes others),ITGA2B,TLR5
TGFA	-0.078	growth factor				0.0131	0.058	CDKN1A,PLAT,TLR5
GUCY1B1	0.058	enzyme				0.0131	0.058	COL5A3,KLF2,Lyz1/Lyz2
EGF	0.019	growth factor	Activated	3.091	bias	0.0131	0.058	ANGPTL4,CDKN1A,EGR2,FOSB,GFPT2,IL1R2,NLRP3,PLAT,S100A4,SNAI1
CX3CL1	-0.032	cytokine				0.0132	0.0585	Ctla2a/Ctla2b,Ifi204 (includes others),Lyz1/Lyz2,SPON2
morphine		chemical drug		1.886		0.0132	0.0585	CDKN1A,FOSB,GRIN1,PLAT
(6)-gingerol		chemical - endogenous non-mammalian				0.0135	0.0592	ADIPOQ,CDKN1A
COL1A1	0.393	other				0.0135	0.0592	CDKN1A,SNAI1
IDR-1002		chemical reagent				0.0135	0.0592	Ccl6,NLRP3
chrysotile asbestos		chemical toxicant				0.0135	0.0592	Ccl6,Ccl9
piperine		chemical drug				0.0135	0.0592	ADAMTS4,ADAMTS5
enterotoxin B		biologic drug				0.0135	0.0592	ALAS2,CCL22,Ccl9
JUND	0.534	transcription regulator				0.0135	0.0592	C3,Ccl8,CFD
TBX2	-0.011	transcription regulator				0.0135	0.0592	CDKN1A,DBP,NFIL3
epinephrine		chemical - endogenous mammalian				0.0135	0.0592	CDKN1A,PLIN1,TLR5
NR1H (family)		group				0.0138	0.0604	ABCD2,C3,NLRP3,PLIN1
CGAS	0.328	enzyme				0.0139	0.0609	CDKN1A,Ifi204 (includes others),OAS3
MEF2A	-0.012	transcription regulator				0.0139	0.0609	ARHGAP20,KLF2,THBD
17-alpha-ethinylestradiol		chemical drug		1.982		0.0141	0.0614	C3,CDKN1A,Ifi204 (includes others),SLC34A2
MLXIPL	0.034	transcription regulator				0.0141	0.0614	PLIN1,PNPLA3,PYGL,THRSP
HDAC4	-0.063	transcription regulator				0.0141	0.0614	ANGPTL4,CDKN1A,EGR2,KLF2
TO-901317		chemical reagent				0.0143	0.0619	ALAS2,C3,Ccl9,PNPLA3,THRSP
atorvastatin		chemical drug		1.264		0.0143	0.0619	ADIPOQ,FOSB,MVD,NLRP3,PLAT
dimethyl n-oxalyl-glycine		chemical reagent	Activated	2.219	bias	0.0143	0.0619	ANGPTL4,CCN3,NFIL3,PYGL,SH2B2
MSI2	-0.132	other				0.0143	0.0619	CDKN1A,SNAI1
FAT1	-0.017	other				0.0143	0.0619	KLF4,SNAI1
AURKA	0.001	kinase				0.0143	0.0619	CDKN1A,SNAI1
RMRP	0.883	other				0.0143	0.0619	CDKN1A,KLF4
PIK3C3	-0.004	kinase				0.0143	0.0619	ADIPOQ,PLIN1
Rhox5		transcription regulator				0.0143	0.0619	ADIPOQ,CA3
STK26	-0.265	kinase				0.0143	0.0619	FGFBP1,SNAI1
methylprednisolone		chemical drug		1.091		0.0145	0.0624	BMAL1,CDKN1A,Fcgr3,KMO,LYVE1,PER2,PLAT,SLC4A11,TLR5
ERG	-0.038	transcription regulator	Activated	2.384	bias	0.0147	0.0632	ARHGAP20,FOSB,Ifi204 (includes others),NFIL3,PLAT,RHOJ,SNAI1
PPP2CA	-0.016	phosphatase				0.0147	0.0632	CDKN1A,Ctla2a/Ctla2b,Ifi204 (includes others),NOVA1
FOXP1	-0.289	transcription regulator				0.0148	0.0637	CDKN1A,EGR2,SPHKAP
benzo(a)pyrene		chemical toxicant				0.0152	0.0644	ADAMTS16,ALAS2,CDKN1A,IGFBP6,KLF2
resolvin E1		chemical - endogenous mammalian				0.0152	0.0644	ADIPOQ,CDKN1A
SCH 58261		chemical reagent				0.0152	0.0644	Ctla2a/Ctla2b,EGR2
ALPHA 1 ANTITRYPSIN (family)		group				0.0152	0.0644	ADAMTS5,TNFAIP8L2
FC GAMMA RECEPTOR (family)		group				0.0152	0.0644	CCL22,CDKN1A
PCLAF	0.003	other				0.0152	0.0644	CDKN1A,KLF4
DSG3	0.005	other				0.0152	0.0644	ANGPTL4,PLAT
MYOG		transcription regulator				0.0152	0.0644	CDKN1A,Ifi204 (includes others)
SPHK2	0.046	kinase				0.0152	0.0644	CDKN1A,KLF2
RACK1	0.01	enzyme				0.0152	0.0644	CDKN1A,Ctla2a/Ctla2b
L-carnitine		chemical - endogenous mammalian				0.0152	0.0644	CDKN1A,SNAI1
spermidine		chemical - endogenous mammalian				0.0152	0.0644	CDKN1A,NLRP3
lycopene		chemical drug				0.0152	0.0644	CDKN1A,KLF2
IGE (complex)		complex	Activated	2.433	bias	0.0152	0.0644	C3,CCL22,Ccl9,CDKN1A,EGR2,TUBB6
NFKB1	0.036	transcription regulator		1.951	bias	0.0152	0.0644	ADAMTS4,C3,CCL22,CDKN1A,FOSB,Retnla
LGALS1	0.636	other				0.0153	0.0644	ADAMTS4,CDKN1A,SNAI1
TFE3	0.11	transcription regulator				0.0153	0.0644	EGR2,KLF2,THRSP
silibinin		chemical drug				0.0153	0.0644	CDKN1A,KLF4,SNAI1
IL12 (family)		group		0.343	bias	0.0153	0.0645	ADAM19,EGR2,KLRK1,NFIL3
CAV1	0.036	transmembrane receptor				0.0153	0.0645	ADAMTS4,CDKN1A,SNAI1,TMEM100
SMAD4	-0.041	transcription regulator		1.525		0.0154	0.0646	ANGPTL4,CCL22,Ccl8,Ccl9,CDKN1A,SNAI1,TNFAIP6
CTCF	-0.145	transcription regulator				0.0156	0.0648	ADRA2C,Ccl9,CDKN1A,Lyz1/Lyz2
IFNL1		cytokine				0.0157	0.0648	APOL6,OAS3,UBE2L6
TCL1A		transcription regulator				0.0157	0.0648	Cd300ld (includes others),CPA3,IL1R2
EGLN (family)		group		-1.982	bias	0.0159	0.0648	KLF2,PYGL,SH2B2,TNFAIP6
RHOJ	1.206	enzyme				0.0161	0.0648	ADIPOQ,PLAT
ETV7		transcription regulator				0.0161	0.0648	APOL6,UBE2L6
CNOT7	-0.001	transcription regulator				0.0161	0.0648	OAS3,UBE2L6
DDB1	-0.042	other				0.0161	0.0648	CDKN1A,EGR2
ellagic acid		chemical - endogenous non-mammalian				0.0161	0.0648	CDKN1A,CYP2E1
HDAC5	0.066	transcription regulator				0.0162	0.0648	CDKN1A,EGR2,KLF2
CBFB	0.065	transcription regulator				0.0162	0.0648	ITGA2B,TNFAIP8L2,Tpsb2
DSCAML1	-1.694	other				0.0162	0.0648	ARHGAP33,KLF4,PCDH17
3,4,5,3',4'-pentachlorobiphenyl		chemical toxicant				0.0162	0.0648	ADIPOQ,CA3,GRIN1
curdlan		chemical - endogenous non-mammalian				0.0162	0.0648	Ccl6,Ccl8,Ccl9
NCF1	0.04	enzyme				0.0171	0.0648	CDKN1A,THBD
INHBB	0.039	growth factor				0.0171	0.0648	Ctla2a/Ctla2b,SNAI1
VE-821		chemical reagent				0.0171	0.0648	CDKN1A,KLF4
EXT1	0.017	enzyme				0.0171	0.0648	PLIN1,SNAI1
cicaprost		chemical drug				0.0171	0.0648	ADAMTS5,THBD
resiquimod		chemical drug				0.0175	0.0648	C3,CCL22,Ccl9,MUC20,NLRP3,OAS3,PLAT
GY1-22		chemical reagent				0.0176	0.0648	CDKN1A
sulprostone		chemical drug				0.0176	0.0648	THRSP
[(R)-6-(4-(4-benzyl-7-chloronaphthalen-1-yl)-2-methylpiperazin-1-yl)] nicotine nitrile		chemical reagent				0.0176	0.0648	CDKN1A
L-ornithine		chemical - endogenous mammalian				0.0176	0.0648	CDKN1A
OSTEOCALCIN (family)		group				0.0176	0.0648	ADIPOQ
extremely high molecular weight hyaluronic acid		chemical reagent				0.0176	0.0648	CDKN1A
LRRC59	0.042	other				0.0176	0.0648	SNAI1
H. carbonum toxin		biologic drug				0.0176	0.0648	CDKN1A
nanoliposome C6-ceramide		chemical reagent				0.0176	0.0648	KLF2
(diaminocyclohexane)(diacetato)(dichloro)platinum		chemical reagent				0.0176	0.0648	CDKN1A
WDR82	-0.04	other				0.0176	0.0648	CDKN1A
TFIIH (complex)		complex				0.0176	0.0648	CDKN1A
4-vinylcyclohexene		chemical reagent				0.0176	0.0648	CYP2E1
MLN8054		chemical drug				0.0176	0.0648	CDKN1A
Angelica gigas Nakai extract		chemical drug				0.0176	0.0648	SNAI1
rhus verniciflua stokes water extract		chemical drug				0.0176	0.0648	SNAI1
morus alba L. extract		chemical drug				0.0176	0.0648	SNAI1
gliquidone		chemical drug				0.0176	0.0648	ADIPOQ
N4BP2L2		transcription regulator				0.0176	0.0648	CDKN1A
CELA2A		peptidase				0.0176	0.0648	CDKN1A
OR51E1		other				0.0176	0.0648	CDKN1A
RPL37	0.016	other				0.0176	0.0648	CDKN1A
Cd209a	0.923	other				0.0176	0.0648	C3
3,4',5-trimethoxystilbene		chemical reagent				0.0176	0.0648	CDKN1A
natriuretic peptide derivative		biologic drug				0.0176	0.0648	ADIPOQ
RBM28	-0.079	other				0.0176	0.0648	CDKN1A
CISD1	0.026	enzyme				0.0176	0.0648	ADIPOQ
ZNF346	-0.07	other				0.0176	0.0648	CDKN1A
RHOBTB2	-0.061	enzyme				0.0176	0.0648	CDKN1A
RFFL	0.028	enzyme				0.0176	0.0648	CDKN1A
TTC5	-0.077	other				0.0176	0.0648	CDKN1A
PELI3	-0.014	enzyme				0.0176	0.0648	NLRP3
PTPMT1	0.072	phosphatase				0.0176	0.0648	CDKN1A
CLPX	0.093	enzyme				0.0176	0.0648	ALAS2
DENND5B	-0.032	other				0.0176	0.0648	PNPLA3
SEMA6C	0.015	other				0.0176	0.0648	CDKN1A
ALX1		transcription regulator				0.0176	0.0648	SNAI1
CTBP1-DT		other				0.0176	0.0648	CDKN1A
RNF43	-0.073	enzyme				0.0176	0.0648	CYP2E1
MIR503HG		other				0.0176	0.0648	ADIPOQ
EXOC3L1	0.037	other				0.0176	0.0648	CDKN1A
RADIL	0.054	other				0.0176	0.0648	SNAI1
OLA1	-0.019	enzyme				0.0176	0.0648	CDKN1A
ZDHHC12	0.042	enzyme				0.0176	0.0648	NLRP3
Snord118	0.005	other				0.0176	0.0648	C3
TRIP13	-0.004	transcription regulator				0.0176	0.0648	SNAI1
AHSA1	0.027	other				0.0176	0.0648	MC4R
defibrotide		biologic drug				0.0176	0.0648	PLAT
botulinum toxin type A		biologic drug				0.0176	0.0648	S100A4
RAB25	0.008	enzyme				0.0176	0.0648	SNAI1
YEATS4	0.156	transcription regulator				0.0176	0.0648	CDKN1A
RNF144B	-0.165	enzyme				0.0176	0.0648	CDKN1A
SEMA4C	-0.266	other				0.0176	0.0648	SNAI1
TERF1	-0.046	enzyme				0.0176	0.0648	CDKN1A
JUN-DT		other				0.0176	0.0648	SNAI1
ELL	0.039	transcription regulator				0.0176	0.0648	CDKN1A
ITGA8	-0.108	other				0.0176	0.0648	LOXL1
HPGD	0.238	enzyme				0.0176	0.0648	CDKN1A
mir-673		microRNA				0.0176	0.0648	EGR2
ARHGAP1	0.056	other				0.0176	0.0648	CDKN1A
MARK4	0.051	kinase				0.0176	0.0648	SNAI1
TRERNA1		other				0.0176	0.0648	SNAI1
HOXB-AS1		other				0.0176	0.0648	CDKN1A
TSPYL2	0.07	other				0.0176	0.0648	CDKN1A
GRIA1	-0.002	ion channel				0.0176	0.0648	GRIN1
SRCAP	-0.208	transcription regulator				0.0176	0.0648	CDKN1A
EID2	0.022	other				0.0176	0.0648	CDKN1A
CCT5	-0.025	other				0.0176	0.0648	CDKN1A
SYF2	0.013	other				0.0176	0.0648	CDKN1A
RGS3	-0.022	enzyme				0.0176	0.0648	SNAI1
DDX24	-0.012	enzyme				0.0176	0.0648	CDKN1A
PDZD2	-0.042	other				0.0176	0.0648	CDKN1A
CMAHP		other				0.0176	0.0648	SNAI1
TRERF1	0.067	transcription regulator				0.0176	0.0648	CDKN1A
ZFY		transcription regulator				0.0176	0.0648	CCL22
BMAL2	-0.036	transcription regulator				0.0176	0.0648	THBD
SPAG9	0.033	other				0.0176	0.0648	CDKN1A
ANXA9	-0.011	transmembrane receptor				0.0176	0.0648	SNAI1
AP2A2	0.236	transporter				0.0176	0.0648	CDKN1A
RASSF7	0.017	other				0.0176	0.0648	CDKN1A
cycloastragenol		chemical - endogenous non-mammalian				0.0176	0.0648	CDKN1A
BAIAP2	0.041	kinase				0.0176	0.0648	GRIN1
HES6	0.005	transcription regulator				0.0176	0.0648	CDKN1A
PRDX3	-0.011	enzyme				0.0176	0.0648	ADIPOQ
SCLY	-0.039	enzyme				0.0176	0.0648	GRIN1
BUB3	0.033	other				0.0176	0.0648	CDKN1A
8-butyl-10-[(3-methoxy-5-pyrrol-2-ylidenepyrrol-2-ylidene)methyl]-11-azabicyclo[7.2.1]dodeca-1(12),9-diene		chemical reagent				0.0176	0.0648	CDKN1A
CRISP3		other				0.0176	0.0648	SNAI1
SCML2	0.003	transcription regulator				0.0176	0.0648	CDKN1A
COPS2	-0.007	other				0.0176	0.0648	CDKN1A
EXOC7	0.014	transporter				0.0176	0.0648	SNAI1
(+)-R-3-(4-chlorophenyl)-3-(1-hydroxymethylcyclopropylmethoxy)-2-(4-nitrobenzyl)-2,3-dihydroisoindol-1-one		chemical reagent				0.0176	0.0648	CDKN1A
UIMC1	-0.253	other				0.0176	0.0648	CDKN1A
DUOX2	0.022	enzyme				0.0176	0.0648	CDKN1A
PFK-158		chemical drug				0.0176	0.0648	NLRP3
gildeuretinol acetate		chemical drug				0.0176	0.0648	C3
parmodulin 2		chemical reagent				0.0176	0.0648	CDKN1A
beta2 adrenergic receptor agonist		chemical drug				0.0176	0.0648	CDKN1A
aumolertinib		chemical drug				0.0176	0.0648	SNAI1
O-(chloroacetylcarbamoyl)fumagillol		chemical drug				0.0176	0.0648	CDKN1A
chloroform		chemical toxicant				0.0176	0.0648	CYP2E1
pyridine		chemical - endogenous mammalian				0.0176	0.0648	CYP2E1
dephostatin		chemical reagent				0.0176	0.0648	CDKN1A
GSK-3beta inhibitor II		chemical drug				0.0176	0.0648	CDKN1A
3',4'-dihydroxyacetophenone		chemical - endogenous non-mammalian				0.0176	0.0648	ADIPOQ
oxodiperoxo(pyridine-2-carboxylate)vanadate(V)		chemical reagent				0.0176	0.0648	CDKN1A
NSC 644221		chemical reagent				0.0176	0.0648	CDKN1A
10-decarbamoylmitomycin C		chemical toxicant				0.0176	0.0648	CDKN1A
idronoxil		chemical drug				0.0176	0.0648	CDKN1A
anti-ebv-miR-BART7-3p inhibitor		chemical reagent				0.0176	0.0648	SNAI1
SYUIQ-5		chemical reagent				0.0176	0.0648	CDKN1A
MK-1642		chemical reagent				0.0176	0.0648	PLIN1
G141		chemical reagent				0.0176	0.0648	ADAMTS5
HTH-01-015		chemical drug				0.0176	0.0648	CDKN1A
SR2211		chemical reagent				0.0176	0.0648	NLRP3
isoalloxazine		chemical reagent				0.0176	0.0648	KLF4
vindoline		chemical - endogenous non-mammalian				0.0176	0.0648	ADIPOQ
TEI-9647		chemical reagent				0.0176	0.0648	CDKN1A
fingolimod		chemical drug				0.0177	0.0652	ADIPOQ,CDKN1A,FOSB
PML	-0.128	transcription regulator				0.018	0.0661	ADIPOQ,CDKN1A,OAS3,SNAI1
dextran sulfate		chemical drug		1.987	bias	0.018	0.0661	C3,Ccl8,CDKN1A,CYP2E1,NLRP3,SPON2
miR-223-3p (miRNAs w/seed GUCAGUU)		mature microRNA				0.0181	0.0661	CDKN1A,NLRP3
HOXC8		transcription regulator				0.0181	0.0661	ADAM19,IL1R2
S1PR1	0.2	G-protein coupled receptor				0.0181	0.0661	CDKN1A,NLRP3
methylnitronitrosoguanidine		chemical toxicant				0.0181	0.0661	CDKN1A,PLAT
puerarin		chemical drug				0.0181	0.0661	Cd163,NLRP3
pemetrexed		chemical drug				0.0181	0.0661	CDKN1A,SNAI1
IL25		cytokine				0.0182	0.0664	ADIPOQ,FOSB,IL1R2
diclofenac		chemical drug				0.0182	0.0664	CDKN1A,KLF4,TMEM100
trinitrobenzenesulfonic acid		chemical reagent				0.0182	0.0664	Ccl9,IL1R2,PF4
SOX11	-0.012	transcription regulator		1.231	bias	0.0187	0.0681	ADAMTS4,ADAMTS5,GRIN1,Hbb-bs/Hbb-bt
BMP10	0	growth factor				0.0187	0.0681	ANGPTL4,EGR2,Fcgr3
GH1	0	growth factor				0.019	0.0689	CA3,GRIN1,SNAI1,TAF9
EBF1	0.158	transcription regulator				0.019	0.0689	ADIPOQ,CCL22,Ccl9,NFIL3
FCGR2A		other				0.019	0.0689	CCL22,OAS3
GDF15	0.025	growth factor				0.019	0.0689	CDKN1A,SNAI1
USP14	-0.072	peptidase				0.019	0.0689	CYP2E1,SNAI1
HK2	-0.096	kinase				0.019	0.0689	CDKN1A,SNAI1
GLIS1	0.013	transcription regulator				0.019	0.0689	FBN2,LOXL1
CFI-402257		chemical drug				0.019	0.0689	IGFBP6,PLAT
mercuric chloride		chemical toxicant				0.019	0.0689	CDKN1A,CYP2E1
levodopa		chemical - endogenous mammalian		1.131		0.0192	0.0693	ADRA2C,CIART,CORO2B,DBP,EGR2,FOSB,GRIN1,PER2,PRKG2
IFT88	-0.042	other				0.0192	0.0693	ADIPOQ,MVD,TAF9
okadaic acid		chemical toxicant				0.0192	0.0693	FOSB,KLF4,THRSP
nocodazole		chemical reagent				0.0192	0.0693	CDKN1A,MAP4K1,PF4
hydrocortisone		chemical - endogenous mammalian		1.052		0.0194	0.0698	CFD,IGFBP6,MRAP,PLAT
IHH	0.001	enzyme				0.0197	0.071	Cd163,PF4,SHOX2
CD44	-0.236	other		1	bias	0.02	0.0718	CDKN1A,IL1R2,KLF4,PLAT,SNAI1
COL12A1	0.509	other				0.0201	0.0718	S100A4,SPON2
RIPK3	0.033	kinase				0.0201	0.0718	CDKN1A,NLRP3
FOSB	4.028	transcription regulator				0.0201	0.0718	FOLR2,FOSB
4-(2-aminoethyl)benzenesulfonylfluoride		chemical - protease inhibitor				0.0201	0.0718	CDKN1A,FBN2
SU6656		chemical toxicant				0.0201	0.0718	GFPT2,NFIL3
SNAI1	1.262	transcription regulator		-0.865		0.0201	0.072	ADIPOQ,CDKN1A,SNAI1,THBD
IGF2	0.023	growth factor				0.0205	0.0733	CDKN1A,CORO2B,EGR2,IGFBP6
RBPJ	0.16	transcription regulator		1.732		0.0206	0.0735	Ccl8,CDKN1A,EMILIN2,MVD,SNAI1
METTL1	-0.012	enzyme				0.0211	0.0748	QPRT,SNAI1
siponimod		chemical drug				0.0211	0.0748	CIART,Fcgr3
COL5A1	0.089	other				0.0211	0.0748	LOXL1,PF4
ING1	0.288	transcription regulator				0.0211	0.0748	ANGPTL4,CDKN1A
histone deacetylase inhibitor		chemical drug				0.0211	0.0748	CDKN1A,CPA3
green tea polyphenol		chemical drug				0.0211	0.0748	ADIPOQ,CDKN1A
ethylene glycol tetraacetic acid		chemical reagent				0.0211	0.0748	GRIN1,THRSP
EML4-ALK		fusion gene/product				0.0214	0.0756	CDKN1A,NNMT,THBD
YY1	0.041	transcription regulator		-1.709		0.0216	0.0756	CDKN1A,EGR2,IGFBP6,IL1R2,KLF2,KLF4
IL4R	0.153	transmembrane receptor				0.0219	0.0756	CCL22,EGR2,TIMP4
9,10-dimethyl-1,2-benzanthracene		chemical toxicant				0.0219	0.0756	CDKN1A,S100A4,SNAI1
S100A9	0.002	other				0.0221	0.0756	ADAMTS4,ADAMTS5,C3,Fcgr3
CDX2		transcription regulator		0.156		0.0221	0.0756	CDKN1A,KLF4,NLRP3,SNAI1
STAT3 inhibitor VI		chemical reagent				0.0221	0.0756	KLRK1,SNAI1
mir-135 (includes others)		microRNA				0.0221	0.0756	Ccl8,KLF4
HAVCR2	0.032	other				0.0221	0.0756	CDKN1A,NLRP3
ZBTB7A	0.046	transcription regulator				0.0221	0.0756	CDKN1A,SNAI1
TNFSF9	0.011	cytokine				0.0221	0.0756	EGR2,Retnla
hymecromone		chemical drug				0.0221	0.0756	ADAMTS4,TNFAIP6
MKNK1	-0.073	kinase				0.0225	0.0756	ANGPTL4,DNM3OS,FOSB,Ifi204 (includes others)
IL11	0.01	cytokine				0.0225	0.0756	ADIPOQ,CDKN1A,SNAI1
NFYB	0.017	transcription regulator				0.0227	0.0756	ABCD2,COL5A3,S100A4,SHOX2,SNAI1
oleic acid		chemical - endogenous mammalian		1.165		0.0227	0.0756	ANGPTL4,CYP2E1,PLIN1,PNPLA3,THRSP
EHF	-0.039	transcription regulator				0.0231	0.0756	ANGPTL4,PLAT,THBD
TCF4	-0.063	transcription regulator		0.447		0.0232	0.0756	ANGPTL4,CDKN1A,DPT,Ifi204 (includes others),S100A4,SLC4A11
miR-7a-5p (and other miRNAs w/seed GGAAGAC)		mature microRNA				0.0232	0.0756	KLF4,SNAI1
L-alanine		chemical - endogenous mammalian				0.0234	0.0756	CDKN1A
Ro 25-6760		chemical toxicant				0.0234	0.0756	CDKN1A
inecalcitol		chemical drug				0.0234	0.0756	CDKN1A
AH-7614		chemical reagent				0.0234	0.0756	TIMP4
beryllium sulfate		chemical toxicant				0.0234	0.0756	CDKN1A
ethylbenzene		chemical toxicant				0.0234	0.0756	CYP2E1
SMAD3/SMAD4 (complex)		complex				0.0234	0.0756	CDKN1A
varlitinib		chemical drug				0.0234	0.0756	NLRP3
imeglimin		chemical drug				0.0234	0.0756	SNAI1
Gbp5	0.029	enzyme				0.0234	0.0756	NLRP3
CSH1		other				0.0234	0.0756	CYP2E1
TMT1A		enzyme				0.0234	0.0756	CDKN1A
SPAG6	0.013	other				0.0234	0.0756	CDKN1A
NCOR/SMRT (complex)		complex				0.0234	0.0756	THRSP
PAXX	0.078	other				0.0234	0.0756	CDKN1A
CINP	-0.024	other				0.0234	0.0756	CDKN1A
SF1670		chemical reagent				0.0234	0.0756	SNAI1
BRD3	-0.074	kinase				0.0234	0.0756	ALAS2
DNAJB4	0.045	other				0.0234	0.0756	CDKN1A
BAIAP2L1	-0.018	other				0.0234	0.0756	SNAI1
STEAP1	-0.014	enzyme				0.0234	0.0756	CDKN1A
Snhg5	-0.006	other				0.0234	0.0756	KLF4
MORC2	-0.077	enzyme				0.0234	0.0756	CDKN1A
SLC13A5	-0.002	transporter				0.0234	0.0756	CDKN1A
ITPRID2	-0.093	other				0.0234	0.0756	ADIPOQ
NUDT22	-0.039	enzyme				0.0234	0.0756	CDKN1A
SNRPA1	-0.05	other				0.0234	0.0756	CDKN1A
RHOV	-0.026	enzyme				0.0234	0.0756	SNAI1
IMMP2L	-0.027	peptidase				0.0234	0.0756	CDKN1A
cathepsin L inhibitor		chemical drug				0.0234	0.0756	C3
MUCL1		other				0.0234	0.0756	CDKN1A
USP16	0.169	peptidase				0.0234	0.0756	NLRP3
K CHANNEL (complex)		complex				0.0234	0.0756	CDKN1A
tetrahydrocurcumin		chemical - endogenous mammalian				0.0234	0.0756	CDKN1A
P-TEFB (complex)		complex				0.0234	0.0756	CDKN1A
ZNF365	-0.023	other				0.0234	0.0756	CDKN1A
pertuzumab		biologic drug				0.0234	0.0756	CDKN1A
danusertib		chemical drug				0.0234	0.0756	CDKN1A
STX12	0.008	other				0.0234	0.0756	PF4
CSNK1D	-0.11	kinase				0.0234	0.0756	PER2
KCNJ5	0	ion channel				0.0234	0.0756	KCNJ3
U2AF2	-0.009	other				0.0234	0.0756	CDKN1A
18:2 lysophosphatidic acid		chemical - endogenous mammalian				0.0234	0.0756	ANGPTL4
GRPR	0.002	G-protein coupled receptor				0.0234	0.0756	CDKN1A
miR-191-5p (and other miRNAs w/seed AACGGAA)		mature microRNA				0.0234	0.0756	Ccl9
mir-340 (includes others)		microRNA				0.0234	0.0756	PLAT
miR-149-3p (and other miRNAs w/seed GGGAGGG)		mature microRNA				0.0234	0.0756	CDKN1A
TOPORS	-0.018	enzyme				0.0234	0.0756	CDKN1A
BHLH CLASS I (family)		group				0.0234	0.0756	CDKN1A
SYNM	-0.04	other				0.0234	0.0756	CDKN1A
HAS3	-0.096	enzyme				0.0234	0.0756	CDKN1A
TOP3A	-0.148	enzyme				0.0234	0.0756	CDKN1A
BOP1	-0.006	other				0.0234	0.0756	CDKN1A
AHNAK	0.144	other				0.0234	0.0756	CDKN1A
NASP	-0.024	other				0.0234	0.0756	CDKN1A
anatabine		chemical - endogenous non-mammalian				0.0234	0.0756	IL1R2
PER3	-2.026	other				0.0234	0.0756	DBP
KPNA1	0.012	transporter				0.0234	0.0756	SNAI1
TRU-TCA1-1		other				0.0234	0.0756	Retnla
TBC1D4	-0.14	other				0.0234	0.0756	ADIPOQ
ALDOA	0.005	enzyme				0.0234	0.0756	SNAI1
SCIN	0.04	other				0.0234	0.0756	ITGA2B
PAK3	-0.013	kinase				0.0234	0.0756	SNAI1
USP53	-0.04	enzyme				0.0234	0.0756	SNAI1
ZDHHC11B		other				0.0234	0.0756	SNAI1
BUB1B	-0.046	kinase				0.0234	0.0756	CDKN1A
NBN	-0.072	other				0.0234	0.0756	CDKN1A
NOC2L	-0.108	transcription regulator				0.0234	0.0756	CDKN1A
HS6ST2	0.032	enzyme				0.0234	0.0756	Tpsb2
acalabrutinib		chemical drug				0.0234	0.0756	NLRP3
azurin 50-77		biologic drug				0.0234	0.0756	CDKN1A
farnesyltransferase inhibitor		chemical drug				0.0234	0.0756	CDKN1A
eriocitrin		chemical - endogenous non-mammalian				0.0234	0.0756	SNAI1
p38 MAP kinase inhibitor		chemical drug				0.0234	0.0756	CDKN1A
benfur		chemical reagent				0.0234	0.0756	CDKN1A
irsogladine		chemical drug				0.0234	0.0756	FOSB
GSK3326595		chemical drug				0.0234	0.0756	SNAI1
acetoacetic acid		chemical - endogenous mammalian				0.0234	0.0756	CYP2E1
kynurenic acid		chemical - endogenous mammalian				0.0234	0.0756	CDKN1A
norfloxacin		chemical drug				0.0234	0.0756	CDKN1A
CV 6209		chemical reagent				0.0234	0.0756	NLRP3
tirapazamine		chemical drug				0.0234	0.0756	CDKN1A
LY117018		chemical drug				0.0234	0.0756	THBD
centrinone		chemical drug				0.0234	0.0756	CDKN1A
enrofloxacin		chemical drug				0.0234	0.0756	CDKN1A
Mir34b-c		group				0.0234	0.0756	SNAI1
atosibanum		biologic drug				0.0234	0.0756	CDKN1A
DUX4-IGH		fusion gene/product				0.0234	0.0756	CLEC12A
long chain fatty acid		chemical - endogenous mammalian				0.0234	0.0756	QPRT
medium chain fatty acid		chemical - endogenous mammalian				0.0234	0.0756	ADIPOQ
N(6)-carboxymethyl-L-lysine		chemical - endogenous mammalian				0.0234	0.0756	NLRP3
thymeleatoxin		chemical toxicant				0.0234	0.0756	CDKN1A
indomethacin		chemical drug				0.0234	0.0757	ADAMTS5,CDKN1A,Fcgr3,IL1R2,SLC34A2
E. coli serotype 0127B8 lipopolysaccharide		chemical - endogenous non-mammalian		1.982		0.0237	0.0765	ADIPOQ,Ccl8,EGR2,KLF2
hemin		chemical - endogenous mammalian				0.0237	0.0765	ADIPOQ,CDKN1A,THBD
SP600125		chemical drug		-1.65	bias	0.024	0.0775	ADAMTS4,CCL22,CDKN1A,FLRT3,FOSB,SNAI1
norepinephrine		chemical - endogenous mammalian		0.152	bias	0.0241	0.0778	BMAL1,Ccl9,SNAI1,THRSP
AREG		growth factor				0.0243	0.078	C3,CDKN1A,TNFAIP6
CFTR	-0.006	ion channel				0.0243	0.078	Ccl6,CPA3,Ifi204 (includes others)
STAT (family)		group				0.0243	0.078	CDKN1A,PLIN1
PPARA:RXRA Coactivator		complex				0.0243	0.078	ANGPTL4,NPAS2
DCLK1	0.102	kinase				0.0243	0.078	KLF4,SNAI1
ZBTB48	-0.02	transcription regulator				0.0243	0.078	FOSB,TMEM100
aristolochic acid I		chemical toxicant				0.0243	0.078	CDKN1A,Retnla
NRG1	-0.016	growth factor				0.0244	0.078	CDKN1A,EGR2,FOSB,PRKG2,SNAI1
bortezomib		chemical drug		0.659		0.0244	0.078	ALAS2,CCL22,Ccl9,CDKN1A,SNAI1
bucladesine		chemical toxicant		1.732	bias	0.0248	0.0795	CCL22,Ccl9,CDKN1A,EGR2,IGFBP6,THBD
olaparib		chemical drug				0.0249	0.0795	C3,CDKN1A,KLF2
miR-29b-3p (and other miRNAs w/seed AGCACCA)		mature microRNA				0.0249	0.0795	ANGPTL4,COL5A3,KLF4
MAPK3	0.146	kinase				0.0249	0.0795	CDKN1A,EGR2,FOSB
epigallocatechin-gallate		chemical drug		-0.81		0.0251	0.0801	CCL22,CDKN1A,FOSB,MCUB,NLRP3,SNAI1
metformin		chemical drug		-0.9		0.0252	0.0802	ADIPOQ,ANGPTL4,CDKN1A,Ifi204 (includes others),NLRP3,OAS3,SNAI1
IFNA2		cytokine		1.963	bias	0.0254	0.0807	APOL6,CDKN1A,OAS3,PLAT,UBE2L6
BRCA1	0.02	transcription regulator		1.161		0.0254	0.0807	Anxa8,CDKN1A,MATN4,SNAI1
CALCA	0	other				0.0254	0.0807	ADIPOQ,CCL22,Ctla2a/Ctla2b,NFIL3
8-bromoguanosine 3',5'-cyclic monophosphate		chemical reagent				0.0254	0.0807	CDKN1A,SNAI1
ASXL1	-0.105	transcription regulator				0.0254	0.0807	CFD,PLIN1
HSPA9	-0.124	other				0.0254	0.0807	CDKN1A,TIMP4
LG100268		chemical reagent				0.0254	0.0807	Ccl6,Ccl9
retinoid		chemical drug				0.0254	0.0807	CDKN1A,FOLR2
CD36	0.982	transmembrane receptor				0.0255	0.0807	ADAMTS4,ADIPOQ,IGFBP6
6-hydroxydopamine		chemical toxicant				0.0255	0.0807	C3,FOSB,NLRP3
MDM2	0.125	enzyme				0.0261	0.0824	CDKN1A,IGFBP6,SNAI1
ZFP36	0.058	transcription regulator				0.0261	0.0824	BARX1,CDKN1A,THBD
adavosertib		chemical drug				0.0261	0.0824	CCL22,OAS3,TLR5
3p-hpRNA		chemical reagent				0.0266	0.0837	APOL6,UBE2L6
PRKDC	-0.069	kinase				0.0266	0.0837	CDKN1A,EGR2
mitoxantrone		chemical drug				0.0266	0.0837	CDKN1A,Ifi204 (includes others)
daunorubicin		chemical drug				0.0266	0.0837	CDKN1A,FOSB
PPARD	0.006	ligand-dependent nuclear receptor		-1.912	bias	0.0267	0.0838	ANGPTL4,CDKN1A,IGFBP6,OAF,PER3,PLAT,TLR5
HMGA1	0.083	transcription regulator		0.943		0.0267	0.0838	APOL6,KLF2,MVD,SNAI1
FOXP3	0.003	transcription regulator				0.0267	0.0838	CDKN1A,Ctla2a/Ctla2b,KLF4,NFIL3
colistin		biologic drug				0.0274	0.0847	Gm3411 (includes others),Retnla,TMEM100
VIP	0.021	other				0.0274	0.0847	EGR2,KLRK1,Lyz1/Lyz2
POU4F1	-0.002	transcription regulator				0.0274	0.0847	CDKN1A,MSC,NOVA1
FOXO3	0.085	transcription regulator		0.821		0.0274	0.0847	Cd163,CDKN1A,EGR2,FOSB,KLF4,SNAI1
cigarette smoke		chemical toxicant	Activated	2.182	bias	0.0274	0.0847	C3,CDKN1A,KLF4,NLRP3,OAS3
N-acetyl-L-cysteine		chemical drug		-1.552	bias	0.0274	0.0847	C3,CDKN1A,NLRP3,SNAI1,THBD
SET	0.026	other				0.0277	0.0847	EGR2,FOSB
CASC2		other				0.0277	0.0847	EFHD1,TUBB6
CSF1R	0.615	kinase				0.0277	0.0847	Cd163,CDKN1A
UPF1	-0.076	enzyme				0.0277	0.0847	ANGPTL4,PYGL
BAG1	0.111	other				0.0277	0.0847	CDKN1A,SNAI1
pinometostat		chemical drug				0.0277	0.0847	CDKN1A,SNAI1
AS1842856		chemical reagent				0.0277	0.0847	CDKN1A,GFPT2
mevalonic acid		chemical - endogenous mammalian				0.0277	0.0847	KLF2,PLAT
RNA POLYMERASE II (complex)		complex				0.0278	0.0847	ADIPOQ,ANGPTL4,C3,Ccl9,CDKN1A
TNFSF11	0.004	cytokine	Activated	2	bias	0.0278	0.0847	Ccl8,Ccl9,CDKN1A,EGR2,NFIL3
GLIS3	-0.279	transcription regulator				0.028	0.0847	Ccl6,Ccl9,COL5A3
PTGER2	0.057	G-protein coupled receptor				0.028	0.0847	IL1R2,TIMP4,TNFAIP6
DRD2	-0.001	G-protein coupled receptor				0.028	0.0847	FOSB,IGFBP6,TUBB6
kanamycin A		chemical drug				0.028	0.0847	Gm3411 (includes others),Retnla,TMEM100
chloroquine		chemical drug				0.028	0.0847	ADAMTS5,NNMT,SNAI1
caffeic acid phenethyl ester		chemical drug				0.028	0.0847	ABCD2,CDKN1A,IGFBP6
DICER1	-0.077	enzyme		-0.421		0.0283	0.0847	ANGPTL4,CDKN1A,EGR2,Fcgr3,KLF4,KLRK1
IGF2BP3	0.01	translation regulator				0.0287	0.0847	CDKN1A,SLC4A11,SNAI1
lipoxin A4		chemical - endogenous mammalian				0.0289	0.0847	CDKN1A,NLRP3
COLLAGEN(S) (complex)		complex				0.0289	0.0847	C3,SNAI1
MEX3A	-0.029	other				0.0289	0.0847	ANGPTL4,Lyz1/Lyz2
DMP1	0	other				0.0289	0.0847	CORO2B,F13A1
mir-150 (includes others)		microRNA				0.0289	0.0847	Fcgr3,KLRK1
ATP2B2	-0.05	transporter				0.0289	0.0847	CDKN1A,LOXL1
MAZ	0.039	transcription regulator				0.0289	0.0847	CCL22,CDKN1A
plerixafor		chemical drug				0.0289	0.0847	CCL22,KLF4
ginsenoside Re		chemical drug				0.0291	0.0847	ADIPOQ
teniposide		chemical drug				0.0291	0.0847	CDKN1A
estradiol 17beta-cypionate		chemical drug				0.0291	0.0847	BMAL1
CF-02		chemical reagent				0.0291	0.0847	NLRP3
TPPP2		other				0.0291	0.0847	CDKN1A
MINDY2	0.005	transporter				0.0291	0.0847	SNAI1
STOCK2S 26016		chemical reagent				0.0291	0.0847	SNAI1
edratide		biologic drug				0.0291	0.0847	EGR2
ACTA2-AS1		other				0.0291	0.0847	CDKN1A
PLCD3	-0.024	enzyme				0.0291	0.0847	CDKN1A
DESI2	0.073	enzyme				0.0291	0.0847	CDKN1A
NUDT2	-0.005	phosphatase				0.0291	0.0847	Tpsb2
LINC00261		other				0.0291	0.0847	CDKN1A
MILIP		other				0.0291	0.0847	SNAI1
MTF2	-0.12	transcription regulator				0.0291	0.0847	KLF4
HINT2	0.016	enzyme				0.0291	0.0847	ADIPOQ
SGO1	-0.012	other				0.0291	0.0847	SNAI1
LHFPL7	0.002	other				0.0291	0.0847	SNAI1
PYHIN1		other				0.0291	0.0847	CDKN1A
GDF6	0.002	growth factor				0.0291	0.0847	CDKN1A
MPC1	0.048	transporter				0.0291	0.0847	SNAI1
MAF1	0.304	other				0.0291	0.0847	NNMT
PTPN23	-0.045	phosphatase				0.0291	0.0847	SNAI1
PLGRKT	-0.037	other				0.0291	0.0847	ADIPOQ
TMEM26	-0.014	other				0.0291	0.0847	SNAI1
CDCA2	0.036	other				0.0291	0.0847	CDKN1A
CSNK1E	-0.088	kinase				0.0291	0.0847	PER2
MCM10	-0.039	other				0.0291	0.0847	SNAI1
MED20	-0.065	transcription regulator				0.0291	0.0847	SNAI1
TYMS	-0.021	enzyme				0.0291	0.0847	CDKN1A
RNF34	-0.019	enzyme				0.0291	0.0847	CDKN1A
miR-508-3p (miRNAs w/seed GAUUGUA)		mature microRNA				0.0291	0.0847	SNAI1
miR-615-5p (and other miRNAs w/seed GGGGUCC)		mature microRNA				0.0291	0.0847	KLRK1
MIR4521		microRNA				0.0291	0.0847	SNAI1
PPP1R13B	-0.101	phosphatase				0.0291	0.0847	CDKN1A
CALCR	-0.001	G-protein coupled receptor				0.0291	0.0847	CDKN1A
ITIH2	0.017	other				0.0291	0.0847	TNFAIP6
triethylenephosphoramide		chemical drug				0.0291	0.0847	SNAI1
CFHR3		other				0.0291	0.0847	C3
FLOT1	-0.143	other				0.0291	0.0847	CDKN1A
Coffea arabica extract		chemical - endogenous non-mammalian				0.0291	0.0847	NLRP3
CCNI	0.011	other				0.0291	0.0847	CDKN1A
MYCT1	-0.025	other				0.0291	0.0847	PF4
OTULIN	-0.022	peptidase				0.0291	0.0847	TMEM100
USP13	0.003	peptidase				0.0291	0.0847	SNAI1
ELOA	0.019	transcription regulator				0.0291	0.0847	CDKN1A
GRIA2	-0.01	ion channel				0.0291	0.0847	GRIN1
PLK3	0.061	kinase				0.0291	0.0847	CDKN1A
GNL2	-0.069	enzyme				0.0291	0.0847	CDKN1A
N-lauroyl-L-phenylalanine		chemical reagent				0.0291	0.0847	KLF2
POLB	0.198	enzyme				0.0291	0.0847	NLRP3
TCP1	0.011	other				0.0291	0.0847	CDKN1A
RSU1	0.052	other				0.0291	0.0847	CDKN1A
HERC5		enzyme				0.0291	0.0847	NLRP3
MI-773		chemical drug				0.0291	0.0847	CDKN1A
PF-8380		chemical reagent				0.0291	0.0847	ADIPOQ
trans-piceid		chemical drug				0.0291	0.0847	NLRP3
cannabis		chemical drug				0.0291	0.0847	CDKN1A
pyrazole		chemical - endogenous non-mammalian				0.0291	0.0847	CYP2E1
silicon phthalocyanine		chemical drug				0.0291	0.0847	CDKN1A
dextroamphetamine		chemical drug				0.0291	0.0847	FOSB
benidipine		chemical drug				0.0291	0.0847	CDKN1A
vinyl carbamate		chemical toxicant				0.0291	0.0847	CDKN1A
plevitrexed		chemical drug				0.0291	0.0847	CDKN1A
ifenprodil		chemical drug				0.0291	0.0847	GRIN1
choriogonadotropin alfa		biologic drug				0.0291	0.0847	TNFAIP6
ethyl protocatechuate		chemical reagent				0.0291	0.0847	CDKN1A
phloretin		chemical - endogenous non-mammalian				0.0291	0.0847	ADIPOQ
vanadyl sulfate		chemical reagent				0.0291	0.0847	IL1R2
TH1834		chemical reagent				0.0291	0.0847	CDKN1A
DIM-C-pPhCO2Me		chemical reagent				0.0291	0.0847	SNAI1
FT671		chemical - protease inhibitor				0.0291	0.0847	CDKN1A
halofuginol		chemical reagent				0.0291	0.0847	C3
HDAC1	0.022	enzyme				0.0293	0.085	ABCD2,ADIPOQ,CDKN1A,FGFBP1,KLF2,SNAI1
HMG20A	-0.053	transcription regulator				0.0293	0.085	MVD,NNMT,SNAI1
mir-29 (includes others)		microRNA				0.0293	0.085	ANGPTL4,KLF4,SNAI1
INSIG1	0.021	other				0.0293	0.085	CCL22,Ccl8,MVD
POR	-0.106	enzyme				0.0294	0.0853	Aldh1a7,CPA3,HLF,MVD
black raspberry extract		chemical drug				0.03	0.0866	FGFBP1,PRKG2,TUBB6
GNA15	0.037	enzyme				0.03	0.0866	C3,PLAT,THBD
WNT (family)		group				0.0301	0.0866	ADAMTS5,SNAI1
ANGPT1	0.02	growth factor				0.0301	0.0866	ADAMTS4,ADAMTS5
PTX3	0.009	other				0.0301	0.0866	Ccl8,EGR2
TNC	0.019	other				0.0301	0.0866	ADAMTS4,CDKN1A
CDK8	0.003	kinase				0.0301	0.0866	KLF2,KLF4
ABL1	-0.16	kinase				0.0301	0.0866	C3,CDKN1A
RARRES2	0.763	transmembrane receptor				0.0301	0.0866	ADIPOQ,PLIN1
TUG1	-0.012	other				0.0301	0.0866	CDKN1A,KLF2
1-chloro-2,4-dinitrobenzene		chemical drug				0.0301	0.0866	IL1R2,NLRP3
S-adenosylmethionine		chemical - endogenous mammalian				0.0301	0.0866	ADIPOQ,CYP2E1
SOCS1	0.043	other		-0.903	bias	0.0304	0.0873	CDKN1A,Ifi204 (includes others),Retnla,SNAI1
WWTR1	0.134	transcription regulator		-1.067		0.0309	0.0886	ANGPTL4,Anxa8,CDKN1A,F13A1
PAX3	0.002	transcription regulator				0.0309	0.0886	CDKN1A,EGR2,LRRC17,NNMT
ERBB3	-0.03	kinase				0.0313	0.0895	ADAM19,CDKN1A,SNAI1
SMAD2/3/SMAD4 (complex)		complex				0.0313	0.0895	CDKN1A,SNAI1
mir-7 (includes others)		microRNA				0.0313	0.0895	KLF4,SNAI1
CYBB	0.076	enzyme				0.0313	0.0895	CDKN1A,NLRP3
MED13	-0.03	transcription regulator				0.0313	0.0895	PYGL,THRSP
letrozole		chemical drug				0.0313	0.0895	ADIPOQ,CDKN1A
l-asparaginase		biologic drug				0.032	0.0912	CDKN1A,MVD,THRSP
GLI3	0.128	transcription regulator				0.032	0.0912	FOSB,IL1R2,KLF2
LGALS3	0.057	other				0.032	0.0912	ADIPOQ,CDKN1A,Retnla
arsenite		chemical toxicant				0.032	0.0912	ADAMTS16,CDKN1A,KLF2
AR	0.054	ligand-dependent nuclear receptor		0.152		0.0323	0.0916	C3,CDKN1A,EGR2,FOSB,HSPB7,KCNJ3,PLAT,Retnla,SNAI1,TMEM100
FYN	0.532	kinase				0.0326	0.0916	EGR2,NLRP3
FGFR3	0.005	kinase				0.0326	0.0916	CDKN1A,SNAI1
IFNAR2	-0.007	transmembrane receptor				0.0326	0.0916	KLRK1,UBE2L6
ADRA1B	-0.008	G-protein coupled receptor				0.0326	0.0916	CDKN1A,EGR2
GBX2		transcription regulator				0.0326	0.0916	EGR2,KLF4
ESRRB	-0.002	transcription regulator				0.0326	0.0916	CDKN1A,LOXL1
dimethylnitrosamine		chemical toxicant				0.0326	0.0916	CDKN1A,CYP2E1
irbesartan		chemical drug				0.0326	0.0916	ADIPOQ,CDKN1A
NUP98-DDX10		fusion gene/product				0.0326	0.0916	Ccl6,Lyz1/Lyz2
IL15	-0.125	cytokine		1.121	bias	0.033	0.0916	CDKN1A,EGR2,KLF2,KLRK1,NFIL3,PYGL,UBE2L6
ZC3H12A	0.03	enzyme		1.109		0.0333	0.0916	ADAM19,ADIPOQ,IL1R2,Samsn1
GRN	-0.035	growth factor				0.0333	0.0916	ADAMTS5,C3,KLRK1,Lyz1/Lyz2
RXR (family)		group				0.0334	0.0916	ABCD2,ANGPTL4,CDKN1A
CAMP	0	other				0.0334	0.0916	IL1R2,NLRP3,SNAI1
PTPN11	-0.062	phosphatase				0.0334	0.0916	CDKN1A,Fcgr3,Ifi204 (includes others)
ADIPOQ	4.528	other		1.927		0.0335	0.0916	ADIPOQ,CDKN1A,CYP2E1,KLRK1,Retnla
CELA3B		peptidase				0.0338	0.0916	FGFBP1,NLRP3
LGR4	-0.076	transmembrane receptor				0.0338	0.0916	CYP2E1,SNAI1
NHERF1	0.028	transporter				0.0338	0.0916	S100A4,SLC34A2
NPR1	0.016	enzyme				0.0338	0.0916	NFIL3,OAS3
SP4	-0.06	transcription regulator				0.0338	0.0916	CDKN1A,GRIN1
2-bromoethylamine		chemical reagent				0.0338	0.0916	Fcgr3,SLC34A2
beta-elemene		chemical - endogenous non-mammalian				0.0338	0.0916	CDKN1A,SNAI1
hexamethylene bisacetamide		chemical reagent				0.0338	0.0916	ALAS2,CDKN1A
TYK2	0.082	kinase				0.0341	0.0916	APOL6,Ifi204 (includes others),OAS3
plicamycin		chemical drug				0.0341	0.0916	ADAMTS4,CDKN1A,CYP2E1
EPAS1	-0.006	transcription regulator				0.0348	0.0916	ADIPOQ,ANGPTL4,CDKN1A,ITGA2B,NFIL3
ganciclovir		chemical drug				0.0348	0.0916	CDKN1A
AZ505		chemical reagent				0.0348	0.0916	SNAI1
Rp-8-pCPT-cGMPS-triethylamine		chemical reagent				0.0348	0.0916	CDKN1A
ML364		chemical reagent				0.0348	0.0916	CDKN1A
OSU-2S		chemical reagent				0.0348	0.0916	CDKN1A
PIERCE1	0.006	other				0.0348	0.0916	CDKN1A
norethindrone acetate		chemical drug				0.0348	0.0916	PLAT
curcumol		chemical - endogenous non-mammalian				0.0348	0.0916	SNAI1
tozasertib		chemical drug				0.0348	0.0916	CDKN1A
H4c14	0.008	other				0.0348	0.0916	FOSB
PLSCR1		transporter				0.0348	0.0916	CDKN1A
SERPINA12	0.002	other				0.0348	0.0916	ADIPOQ
ADAM32		peptidase				0.0348	0.0916	KLF4
Loxl2	-0.005	enzyme				0.0348	0.0916	SNAI1
PPID	0.055	enzyme				0.0348	0.0916	SNAI1
MAGED1	0.074	transcription regulator				0.0348	0.0916	CDKN1A
ADIRF-AS1		other				0.0348	0.0916	ANGPTL4
LINC00842		other				0.0348	0.0916	SNAI1
GATA6-AS1		other				0.0348	0.0916	SNAI1
SLC38A10	0.024	other				0.0348	0.0916	Hbb-bs/Hbb-bt
MIR100HG	-0.354	other				0.0348	0.0916	SNAI1
CTSC	0.028	peptidase				0.0348	0.0916	Tpsb2
DNAJA4	0.117	other				0.0348	0.0916	SNAI1
WDR11-DT		other				0.0348	0.0916	ADAMTS5
SNHG15		other				0.0348	0.0916	KLF2
RASSF3	-0.112	other				0.0348	0.0916	CDKN1A
ZNF451	0.003	enzyme				0.0348	0.0916	CDKN1A
GATA (family)		group				0.0348	0.0916	ITGA2B
CCDC12	0.294	other				0.0348	0.0916	SNAI1
SLU7	0.008	enzyme				0.0348	0.0916	CDKN1A
taspoglutide		biologic drug				0.0348	0.0916	PLIN1
pamrevlumab		biologic drug				0.0348	0.0916	CCN3
TFPI	0.093	other				0.0348	0.0916	CDKN1A
MKI67	0.007	other				0.0348	0.0916	CDKN1A
FGF13	-0.014	growth factor				0.0348	0.0916	CDKN1A
MAGOH	0.026	other				0.0348	0.0916	CDKN1A
RALB	0.08	enzyme				0.0348	0.0916	CDKN1A
NEK10	-1.079	kinase				0.0348	0.0916	CDKN1A
MKRN1	0.125	enzyme				0.0348	0.0916	SNAI1
BCL2L12	0.022	other				0.0348	0.0916	CDKN1A
CUL4A	-0.253	enzyme				0.0348	0.0916	CDKN1A
mir-548 (includes others)		microRNA				0.0348	0.0916	CDKN1A
miR-140-3p (and other miRNAs w/seed ACCACAG)		mature microRNA				0.0348	0.0916	SNAI1
mir-942		microRNA				0.0348	0.0916	SNAI1
AMBN		growth factor				0.0348	0.0916	CDKN1A
MOV10L1	-0.001	enzyme				0.0348	0.0916	CDKN1A
ENT (family)		group				0.0348	0.0916	CDKN1A
RHOH	0.005	enzyme				0.0348	0.0916	CDKN1A
GRIN2B	-0.002	ion channel				0.0348	0.0916	GRIN1
LINC00853		other				0.0348	0.0916	KLF4
UBE4B	0.015	enzyme				0.0348	0.0916	CDKN1A
NRP2	0.005	kinase				0.0348	0.0916	S100A4
PSMC1	0.011	peptidase				0.0348	0.0916	KLF4
ICAM2	0.022	other				0.0348	0.0916	SNAI1
DYNLL1	0.096	other				0.0348	0.0916	CDKN1A
PRKAR2A	0.087	kinase				0.0348	0.0916	CDKN1A
TACC3	-0.096	other				0.0348	0.0916	CDKN1A
ECT2	-0.039	other				0.0348	0.0916	CDKN1A
SPOCK1	0.026	other				0.0348	0.0916	CDKN1A
MAL2	0.039	transporter				0.0348	0.0916	CDKN1A
RAP1A	0.233	enzyme				0.0348	0.0916	CDKN1A
RBBP8	-0.081	enzyme				0.0348	0.0916	CDKN1A
STK39	-0.236	kinase				0.0348	0.0916	SNAI1
RPS20	0.058	other				0.0348	0.0916	CDKN1A
tepotinib		chemical drug				0.0348	0.0916	SNAI1
CXXC4	-0.837	other				0.0348	0.0916	CDKN1A
HILPDA	-0.545	other				0.0348	0.0916	PLIN1
RRM2B	-0.115	enzyme				0.0348	0.0916	CDKN1A
quinoline-Val-Asp-CH2-OPh		chemical reagent				0.0348	0.0916	CDKN1A
beta-cryptoxanthin		chemical - endogenous non-mammalian				0.0348	0.0916	ADIPOQ
SB-505124		chemical drug				0.0348	0.0916	SNAI1
Congo Red		chemical toxicant				0.0348	0.0916	C3
6,7-dinitroquinoxaline-2,3-dione		chemical reagent				0.0348	0.0916	FOSB
XCT790		chemical reagent				0.0348	0.0916	CDKN1A
ferric nitrilotriacetate		chemical toxicant				0.0348	0.0916	KLF4
SK1-I		chemical reagent				0.0348	0.0916	OAS3
S-efavirenz		chemical drug				0.0348	0.0916	C3
halothane		chemical drug				0.0348	0.0916	KLRK1
gingerenone A		chemical - endogenous non-mammalian				0.0348	0.0916	CDKN1A
PK11007		chemical reagent				0.0348	0.0916	CDKN1A
malondialdehyde		chemical toxicant				0.0348	0.0916	CDKN1A
sevelamer		chemical drug				0.0348	0.0916	SLC34A2
ofloxacin		chemical drug				0.0348	0.0916	CDKN1A
tamsulosin		chemical drug				0.0348	0.0916	SNAI1
liproxstatin-1		chemical reagent				0.0348	0.0916	CDKN1A
SMAD1/5/9 (family)		group				0.0348	0.0916	CDKN1A
ZFA-fmk		chemical reagent				0.0348	0.0916	C3
geraniol		chemical - endogenous non-mammalian				0.0348	0.0916	CDKN1A
heroin		chemical drug				0.0348	0.0916	FOSB
lipid peroxide		chemical - endogenous mammalian				0.0348	0.0916	ANGPTL4
tigecycline		chemical drug				0.0348	0.0916	CDKN1A
L-asparagine		chemical - endogenous mammalian				0.0348	0.0916	CDKN1A
essential amino acids		chemical - endogenous mammalian				0.0348	0.0916	CDKN1A
T-5224		chemical reagent				0.0349	0.0916	ANGPTL4,ARHGAP20,MVD
bisindolylmaleimide I		chemical drug				0.0349	0.0916	CDKN1A,Samsn1,SNAI1
resatorvid		chemical drug				0.0351	0.0918	LYVE1,NLRP3
SKP2	0.002	other				0.0351	0.0918	CDKN1A,S100A4
CAMK4	0.023	kinase				0.0351	0.0918	CDKN1A,FOSB
miR-92a-3p (and other miRNAs w/seed AUUGCAC)		mature microRNA				0.0351	0.0918	CDKN1A,KLF4
NOS3	0.066	enzyme				0.0351	0.0918	ADIPOQ,SNAI1
AXL	0.294	kinase				0.0351	0.0918	Retnla,SNAI1
TWIST2	0.022	transcription regulator				0.0351	0.0918	CDKN1A,SNAI1
ARID4B	-0.041	transcription regulator				0.0351	0.0918	LRRC17,MEDAG
mirdametinib		chemical drug				0.0356	0.0929	KLF2,KLF4,Retnla
metronidazole		chemical drug				0.0356	0.0929	Gm3411 (includes others),Retnla,TMEM100
phytohemagglutinin		chemical drug	Activated	2	bias	0.0356	0.0929	ALAS2,FOLR2,IL1R2,KLF2,KLRK1
PSEN1	-0.006	peptidase				0.036	0.0937	C3,DBP,DSCAML1,GRIN1,PER3,TUBB6
IFN (family)		group				0.0363	0.0946	Ifi204 (includes others),OAS3,TLR5
8-chlorophenylthio-adenosine 3',5'-cyclic monophosphate		chemical reagent				0.0364	0.0946	CDKN1A,THRSP
CRNDE	-0.049	other				0.0364	0.0946	CDKN1A,SNAI1
TIMP3	-0.353	other				0.0364	0.0946	EGR2,KLF4
omeprazole		chemical drug				0.0364	0.0946	CDKN1A,NLRP3
TGFB2	-0.011	growth factor		1.953		0.0365	0.0947	ANGPTL4,Ctla2a/Ctla2b,EGR2,S100A4
dasatinib		chemical drug				0.0371	0.0962	ALAS2,CDKN1A,UBE2L6
ARID2	-0.071	transcription regulator				0.0377	0.0971	ADAM19,SNAI1
TFAP4	0.026	transcription regulator				0.0377	0.0971	CDKN1A,SNAI1
JARID2	-0.084	transcription regulator				0.0377	0.0971	CDKN1A,KLF4
NCOA5	-0.012	other				0.0377	0.0971	ANGPTL4,CDKN1A
TOB1	0.01	transcription regulator				0.0377	0.0971	CDKN1A,MATN4
MAP2K5	-0.134	kinase				0.0377	0.0971	KLF2,MVD
ADRA1A	-0.126	G-protein coupled receptor				0.0377	0.0971	EGR2,SNAI1
RAC2	0.011	enzyme				0.0377	0.0971	EGR2,Mcpt4
TERC	0.009	other				0.0377	0.0971	BMAL1,CDKN1A
rosuvastatin		chemical drug				0.0377	0.0971	CDKN1A,MVD
pristane		chemical toxicant				0.0377	0.0971	Ifi204 (includes others),OAS3
choline		chemical - endogenous mammalian				0.0377	0.0971	CDKN1A,CYP2E1
carrageenan		chemical drug				0.0377	0.0971	EGR2,FOSB
PRKN	-0.005	enzyme				0.0378	0.0973	CDKN1A,IGFBP6,NLRP3
MIR17HG	-0.048	other				0.0386	0.0974	CDKN1A,FBN2,KLF2
PEAR1	0.049	other				0.0391	0.0974	COL5A3,FBN2
empagliflozin		chemical drug				0.0391	0.0974	ADIPOQ,NPL
EPCAM	-0.074	other				0.0391	0.0974	CDKN1A,SNAI1
SMC1A	-0.106	enzyme				0.0391	0.0974	KLF4,SNAI1
ILK	-0.042	kinase				0.0391	0.0974	CDKN1A,SNAI1
parthenolide		chemical drug				0.0391	0.0974	ADAMTS5,CYP2E1
CD274	0.037	transmembrane receptor				0.0394	0.0974	CDKN1A,KLRK1,SNAI1
tributyltin		chemical reagent				0.0401	0.0974	ANGPTL4,CA3,Ccl9
mir-8 (includes others)		microRNA		-1.114	bias	0.0403	0.0974	CDKN1A,KLF4,PLAT,SNAI1
HDL (complex)		complex				0.0404	0.0974	ADIPOQ,KLF2
PAF1	-0.125	other				0.0404	0.0974	KLF4,OAS3
CD3 (family)		group				0.0404	0.0974	EGR2,KLF2
CCN5	0.006	growth factor				0.0404	0.0974	ADIPOQ,KLF4
DPP4	-0.248	peptidase				0.0404	0.0974	ADIPOQ,EGR2
POSTN	-0.069	other				0.0404	0.0974	ADAMTS4,LOXL1
MFAP5	0.055	other				0.0404	0.0974	CFD,SPON2
isoprenaline		chemical drug				0.0404	0.0974	G530011O06Rik,Hbb-bs/Hbb-bt
PF543		chemical drug				0.0404	0.0974	ADAMTS4,SNAI1
cordycepin		chemical drug				0.0404	0.0974	CHP2,NLRP3
triolein		chemical drug				0.0405	0.0974	THRSP
5,6-epoxyeicosatrienoic acid		chemical - endogenous mammalian				0.0405	0.0974	PLAT
erythritol		chemical - endogenous non-mammalian				0.0405	0.0974	CDKN1A
NFATC (family)		group				0.0405	0.0974	EGR2
CALCINEURIN B (family)		group				0.0405	0.0974	CDKN1A
CK1 (family)		group				0.0405	0.0974	ADIPOQ
NUCKS1	-0.02	transcription regulator				0.0405	0.0974	CDKN1A
Cd36		transmembrane receptor				0.0405	0.0974	NLRP3
SERPINA3		other				0.0405	0.0974	SNAI1
ST6GALNAC1		enzyme				0.0405	0.0974	SNAI1
Lair1	0.063	other				0.0405	0.0974	Cd163
APOBEC3B		enzyme				0.0405	0.0974	CDKN1A
CADPS	-0.02	other				0.0405	0.0974	SNAI1
MGC12916		other				0.0405	0.0974	SNAI1
VIPAS39	-0.035	other				0.0405	0.0974	PF4
POGLUT2	0.143	enzyme				0.0405	0.0974	FBN2
PRDM4	0.006	transcription regulator				0.0405	0.0974	CDKN1A
DLX6-AS1		other				0.0405	0.0974	CDKN1A
PMVK	0.016	kinase				0.0405	0.0974	CDKN1A
DYRK2	-0.009	kinase				0.0405	0.0974	SNAI1
SH3PXD2B	0.838	other				0.0405	0.0974	SNAI1
LINC01018		other				0.0405	0.0974	SNAI1
CEBPA-DT		other				0.0405	0.0974	SNAI1
CADM4	-0.363	other				0.0405	0.0974	GRIN1
AMER1	-0.302	other				0.0405	0.0974	CDKN1A
TEX11	-0.001	other				0.0405	0.0974	CDKN1A
ETV2	0	transcription regulator				0.0405	0.0974	RHOJ
SOX12	-0.045	transcription regulator				0.0405	0.0974	KLF4
GALNT4	-0.051	enzyme				0.0405	0.0974	SNAI1
SORCS3	0	transporter				0.0405	0.0974	SNAI1
ZNRF3	-0.094	enzyme				0.0405	0.0974	CYP2E1
PCM1	-0.062	other				0.0405	0.0974	CDKN1A
dolutegravir		chemical drug				0.0405	0.0974	NLRP3
JDP2	0.028	transcription regulator				0.0405	0.0974	DNM3OS
PPP2R2C	-0.07	phosphatase				0.0405	0.0974	SNAI1
UCP3	0.023	transporter				0.0405	0.0974	ADIPOQ
nomilin		chemical - endogenous non-mammalian				0.0405	0.0974	CDKN1A
NUDT16L1	0.041	other				0.0405	0.0974	CDKN1A
ULBP2		transmembrane receptor				0.0405	0.0974	KLRK1
RGS6	-0.182	enzyme				0.0405	0.0974	SNAI1
MC2R	0	G-protein coupled receptor				0.0405	0.0974	MRAP
MCRS1	0.053	other				0.0405	0.0974	CDKN1A
CCNA2	-0.023	other				0.0405	0.0974	CDKN1A
miR-590-3p (miRNAs w/seed AAUUUUA)		mature microRNA				0.0405	0.0974	SNAI1
miR-12202-3p (and other miRNAs w/seed CUUCUCU)		mature microRNA				0.0405	0.0974	SNAI1
miR-673-5p (and other miRNAs w/seed UCACAGC)		mature microRNA				0.0405	0.0974	EGR2
TPPP3	1.182	other				0.0405	0.0974	SNAI1
MAEL		transcription regulator				0.0405	0.0974	KLF4
tenofovir disoproxil		chemical drug				0.0405	0.0974	NLRP3
EIF5A	-0.011	translation regulator				0.0405	0.0974	CDKN1A
POLE2	0.031	enzyme				0.0405	0.0974	SNAI1
galunisertib		chemical drug				0.0405	0.0974	SNAI1
BANCR		other				0.0405	0.0974	CDKN1A
ERCC1	0.05	enzyme				0.0405	0.0974	CDKN1A
RAD51AP1	-0.023	other				0.0405	0.0974	KLF4
P2RY4	0.009	G-protein coupled receptor				0.0405	0.0974	TIMP4
SNAP23	0.026	transporter				0.0405	0.0974	ITGA2B
BRCA2	-0.056	transcription regulator				0.0405	0.0974	CDKN1A
IL17B	-0.09	cytokine				0.0405	0.0974	CDKN1A
TADA3	0.062	transcription regulator				0.0405	0.0974	CDKN1A
GNL1	0.035	other				0.0405	0.0974	CDKN1A
FOXE1	-0.002	transcription regulator				0.0405	0.0974	Mcpt4
ELP2	-0.01	other				0.0405	0.0974	NLRP3
PRMT2	0.063	enzyme				0.0405	0.0974	SNAI1
RAD9A	0.01	enzyme				0.0405	0.0974	CDKN1A
GAS1	0.495	other				0.0405	0.0974	CDKN1A
ISG20L2	-0.001	enzyme				0.0405	0.0974	KLRK1
ERBIN	-0.046	other				0.0405	0.0974	CDKN1A
CCR4	0.001	G-protein coupled receptor				0.0405	0.0974	CCL22
ITGB1BP1	0.556	other				0.0405	0.0974	CDKN1A
RAPGEF4	-0.98	other				0.0405	0.0974	CDKN1A
[truncated: 182 more rows]

## Sheet: causal networks
Master Regulator	Expr Log Ratio	Molecule Type	Participating regulators	Depth	Predicted Activation	Notes	Activation z-score	p-value of overlap	B-H corrected p-value	Network bias-corrected p-value	Target Molecules in Dataset	Causal network	Target-connected regulators
[truncated: 878 more rows]

[truncated: 5 more sheets: regulator effects, disease terms, toxicity terms, networks, analysis match]
