# Supplementary material for: Highlights of Tuft Cells in Mouse and Human Salivary Glands
Source: Cells. 2026 Mar 25;15(7):583. doi: 10.3390/cells15070583 (PMC13072126; doi:10.3390/cells15070583)
Supplement: Supplementary file 1 [file cells-15-00583-s001.zip › Table S4 .xlsx]

## Sheet: DEG, male
row.names	heatmap_order	baseMean	log2FoldChange	lfcSE	pvalue	padj	SYMBOL	GENENAME	GENETYPE	bin
ENSMUSG00000103722.2	1	105.948	-0.622359	0.259187	0.000663932	0.0318943				signif
ENSMUSG00000036591.17	2	4082.8	-0.418066	0.161379	0.000512366	0.0272813	Arhgap21	Rho GTPase activating protein 21	protein-coding	signif
ENSMUSG00000108322.4	3	74.5103	-1.13348	0.492507	0.000614086	0.0306037	5430431A17Rik	RIKEN cDNA 5430431A17 gene	ncRNA	down
ENSMUSG00000015087.15	4	1892.87	-0.458004	0.134009	3.96809e-05	0.00488236	Rabl6	RAB, member RAS oncogene family-like 6	protein-coding	signif
ENSMUSG00000055866.10	5	578.411	-1.64875	0.295674	1.0893e-09	8.89528e-07	Per2	period circadian clock 2	protein-coding	down
ENSMUSG00000091542.2	6	48.9484	-1.54519	0.464261	3.3473e-05	0.00432301				down
ENSMUSG00000086243.2	7	63.7862	-1.13387	0.371903	8.4201e-05	0.00794456				down
ENSMUSG00000105818.2	8	251.465	-1.00061	0.332903	9.78799e-05	0.00878026				down
ENSMUSG00000022389.16	9	4406.22	-1.55699	0.162508	4.66452e-23	1.69882e-19	Tef	thyrotroph embryonic factor	protein-coding	down
ENSMUSG00000028957.13	10	1630.93	-2.02639	0.193004	3.89053e-27	1.77116e-23	Per3	period circadian clock 3	protein-coding	down
ENSMUSG00000015134.16	11	592.658	-0.946041	0.162158	2.73397e-10	2.76587e-07	Aldh1a3	aldehyde dehydrogenase family 1, subfamily A3	protein-coding	signif
ENSMUSG00000110496.2	12	51.5659	-1.56463	0.371671	1.09408e-06	0.000322905				down
ENSMUSG00000020160.19	13	3636.43	-0.383283	0.105667	2.25358e-05	0.00318121	Meis1	Meis homeobox 1	protein-coding	signif
ENSMUSG00000068742.12	14	639.574	-0.568582	0.200059	0.000207969	0.0148514	Cry2	cryptochrome circadian regulator 2	protein-coding	signif
ENSMUSG00000106432.2	15	308.886	-0.661006	0.289735	0.000819587	0.0362867				signif
ENSMUSG00000106497.2	16	57.4376	-1.20543	0.557465	0.000870539	0.0375049				down
ENSMUSG00000042249.12	17	2520.01	-0.437581	0.179204	0.000798949	0.0357466	Grk3	G protein-coupled receptor kinase 3	protein-coding	signif
ENSMUSG00000116560.2	18	147.238	-1.21284	0.429883	0.00016559	0.0125913	Gm2808	predicted gene 2808	protein-coding	down
ENSMUSG00000106443.2	19	161.397	-0.8682	0.361272	0.000541146	0.0283169				signif
ENSMUSG00000091575.3	20	500.379	-1.43022	0.304115	1.09944e-07	4.76686e-05	2010016I18Rik	RIKEN cDNA 2010016I18 gene	ncRNA	down
ENSMUSG00000110758.2	21	106.1	-0.782466	0.367119	0.00104824	0.0414965				signif
ENSMUSG00000046230.12	22	2233.66	-0.614678	0.13773	4.49115e-07	0.00016036	Vps13a	vacuolar protein sorting 13A	protein-coding	signif
ENSMUSG00000106951.2	23	96.3242	-1.11224	0.301599	9.44215e-06	0.00162209	5930430L01Rik	RIKEN cDNA 5930430L01 gene	ncRNA	down
ENSMUSG00000002948.20	24	1255.71	-0.331985	0.113514	0.000296932	0.0186453	Map2k7	mitogen-activated protein kinase kinase 7	protein-coding	signif
ENSMUSG00000116868.2	25	21.6231	-0.0861104	0.168625	0.000207699	0.0148514				signif
ENSMUSG00000085873.3	26	432.884	-0.492047	0.215714	0.00101784	0.0410514	Ttc39aos1	Ttc39a opposite strand RNA 1	ncRNA	signif
ENSMUSG00000016128.15	27	1021.24	-0.317608	0.128469	0.00108106	0.0420825	Stard13	StAR related lipid transfer domain containing 13	protein-coding	signif
ENSMUSG00000053398.12	28	2064.38	-0.357057	0.145444	0.000980062	0.0401055	Phgdh	3-phosphoglycerate dehydrogenase	protein-coding	signif
ENSMUSG00000033386.11	29	596.181	-0.467601	0.182735	0.000557896	0.0289438	Frrs1	ferric-chelate reductase 1	protein-coding	signif
ENSMUSG00000078349.5	30	637.652	-0.431766	0.173216	0.000713221	0.033132	AW011738	expressed sequence AW011738	ncRNA	signif
ENSMUSG00000113856.3	31	470.151	-0.684558	0.281599	0.000560539	0.0289516	Gm10790	predicted gene 10790	ncRNA	signif
ENSMUSG00000102758.4	32	3155.37	-0.361892	0.158957	0.00137414	0.0496492	Naaladl2	N-acetylated alpha-linked acidic dipeptidase-like 2	protein-coding	signif
ENSMUSG00000042284.11	33	1999.82	-0.311281	0.109939	0.000433588	0.0241457	Itga1	integrin alpha 1	protein-coding	signif
ENSMUSG00000078619.11	34	1637.53	-0.295451	0.0772255	1.51308e-05	0.00231539	Smarcd2	SWI/SNF related, matrix associated, actin dependent regulator of chromatin, subfamily d, member 2	protein-coding	signif
ENSMUSG00000080902.2	35	29.3266	-1.56133	0.502	7.065e-05	0.00714742				down
ENSMUSG00000040594.20	36	130.468	-0.741096	0.29257	0.000425447	0.023765	Ranbp17	RAN binding protein 17	protein-coding	signif
ENSMUSG00000026447.18	37	3429	-0.353248	0.120844	0.000270579	0.0175347	Pik3c2b	phosphatidylinositol-4-phosphate 3-kinase catalytic subunit type 2 beta	protein-coding	signif
ENSMUSG00000038550.11	38	99.651	-2.38067	0.476129	1.40167e-08	8.80153e-06	Ciart	circadian associated repressor of transcription	protein-coding	down
ENSMUSG00000030862.14	39	205.76	-0.819916	0.377616	0.000900356	0.038129	Cpxm2	carboxypeptidase X, M14 family member 2	protein-coding	signif
ENSMUSG00000026608.14	40	741.848	-0.470224	0.145691	7.38798e-05	0.00727217	Kctd3	potassium channel tetramerisation domain containing 3	protein-coding	signif
ENSMUSG00000024424.16	41	317.19	-0.537276	0.187409	0.000210121	0.0148883	Ttc39c	tetratricopeptide repeat domain 39C	protein-coding	signif
ENSMUSG00000034858.18	42	1800.85	-0.237621	0.0846294	0.000742649	0.0338938	Atosa	atos homolog A	protein-coding	signif
ENSMUSG00000026110.16	43	19927.6	-0.506218	0.131902	1.0108e-05	0.00168868	Mgat4a	mannoside acetylglucosaminyltransferase 4, isoenzyme A	protein-coding	signif
ENSMUSG00000046994.10	44	748.082	-0.320183	0.102345	0.000170297	0.0127618	Mars2	methionine-tRNA synthetase 2 (mitochondrial)	protein-coding	signif
ENSMUSG00000020131.15	45	93.1453	-1.16327	0.341525	2.57693e-05	0.00350193	Pcsk4	proprotein convertase subtilisin/kexin type 4	protein-coding	down
ENSMUSG00000027678.19	46	3059.85	-0.224605	0.0818648	0.000986962	0.040297	Ncoa3	nuclear receptor coactivator 3	protein-coding	signif
ENSMUSG00000040669.15	47	800.783	-0.732641	0.214528	2.83222e-05	0.00376458	Phc1	polyhomeotic 1	protein-coding	signif
ENSMUSG00000033105.13	48	1188.47	-0.325503	0.121487	0.000610564	0.0306037	Lss	lanosterol synthase	protein-coding	signif
ENSMUSG00000057286.7	49	404.805	-0.774779	0.279102	0.000209193	0.0148805	St6galnac2	ST6 (alpha-N-acetyl-neuraminyl-2,3-beta-galactosyl-1,3)-N-acetylgalactosaminide alpha-2,6-sialyltransferase 2	protein-coding	signif
ENSMUSG00000000861.16	50	671.84	-0.354127	0.149335	0.00128055	0.0476867	Bcl11a	BCL11 transcription factor A	protein-coding	signif
ENSMUSG00000071856.11	51	1828.05	-0.434584	0.12741	4.09413e-05	0.00498327	Mcc	mutated in colorectal cancers	protein-coding	signif
ENSMUSG00000110755.3	52	392.197	-0.838138	0.273419	8.71295e-05	0.00809504	BC049987	cDNA sequence BC049987	ncRNA	signif
ENSMUSG00000022861.18	53	900.175	-0.617618	0.220338	0.000221752	0.0155312	Dgkg	diacylglycerol kinase, gamma	protein-coding	signif
ENSMUSG00000056602.14	54	7912.31	-0.511594	0.211313	0.000719087	0.0333195	Fry	FRY microtubule binding protein	protein-coding	signif
ENSMUSG00000039633.8	55	276.683	-0.672329	0.197802	3.12701e-05	0.00409465	Lonrf1	LON peptidase N-terminal domain and ring finger 1	protein-coding	signif
ENSMUSG00000020256.15	56	1488.38	-0.728729	0.192109	7.25426e-06	0.00141727	Aldh1l2	aldehyde dehydrogenase 1 family, member L2	protein-coding	signif
ENSMUSG00000103662.2	57	161.146	-0.753297	0.27676	0.00025519	0.0168982				signif
ENSMUSG00000041674.17	58	1097.19	-0.546795	0.19384	0.000231743	0.0157464	BC006965	cDNA sequence BC006965	ncRNA	signif
ENSMUSG00000095651.2	59	48.2325	-0.794371	0.397908	0.00138135	0.0496659				signif
ENSMUSG00000010601.15	60	507.715	-0.917447	0.295554	7.28653e-05	0.00721923	Apol7a	apolipoprotein L 7a	protein-coding	signif
ENSMUSG00000037172.15	61	847.109	-0.402923	0.162517	0.000769177	0.0347561	Dennd11	DENN domain containing 11	protein-coding	signif
ENSMUSG00000056492.7	62	941.243	-0.424267	0.190775	0.00138279	0.0496659	Adgrf5	adhesion G protein-coupled receptor F5	protein-coding	signif
ENSMUSG00000008575.18	63	12982.8	-0.322363	0.114017	0.000469066	0.0254217	Nfib	nuclear factor I/B	protein-coding	signif
ENSMUSG00000037031.11	64	2345.39	-0.440439	0.187402	0.00101087	0.0409065	Tspan15	tetraspanin 15	protein-coding	signif
ENSMUSG00000038665.16	65	537.198	-0.89046	0.198625	3.75582e-07	0.000141523	Dgki	diacylglycerol kinase, iota	protein-coding	signif
ENSMUSG00000063142.17	66	4779.59	-0.757131	0.158088	8.75623e-08	3.88905e-05	Kcnma1	potassium large conductance calcium-activated channel, subfamily M, alpha member 1	protein-coding	signif
ENSMUSG00000091756.3	67	65.6443	-1.038	0.366361	0.000166045	0.0125913	Gm3095	predicted gene 3095	protein-coding	down
ENSMUSG00000021775.12	68	5916.67	-0.750544	0.102254	1.05739e-14	2.40689e-11	Nr1d2	nuclear receptor subfamily 1, group D, member 2	protein-coding	signif
ENSMUSG00000085773.5	69	79.8523	-1.22354	0.323338	6.22231e-06	0.00127313				down
ENSMUSG00000030256.12	70	736.459	-0.654143	0.116404	1.08479e-09	8.89528e-07	Bhlhe41	basic helix-loop-helix family, member e41	protein-coding	signif
ENSMUSG00000037989.17	71	5847.96	-0.920104	0.174287	6.17907e-09	4.24823e-06	Wnk2	WNK lysine deficient protein kinase 2	protein-coding	signif
ENSMUSG00000042828.13	72	49.307	-1.0482	0.510213	0.00113588	0.0436378	Trim72	tripartite motif-containing 72	protein-coding	down
ENSMUSG00000025813.15	73	4544.89	-0.731519	0.159599	2.31671e-07	9.39065e-05	Homer2	homer scaffolding protein 2	protein-coding	signif
ENSMUSG00000006221.8	74	204.066	-1.10002	0.268418	1.77369e-06	0.000454914	Hspb7	heat shock protein family, member 7 (cardiovascular)	protein-coding	down
ENSMUSG00000028826.15	75	1667.1	-0.422469	0.132362	9.14908e-05	0.00833024	Maco1	macoilin 1	protein-coding	signif
ENSMUSG00000059857.17	76	112.558	-0.866116	0.219894	3.73511e-06	0.000800192	Ntng1	netrin G1	protein-coding	signif
ENSMUSG00000017485.12	77	3691.89	-0.382246	0.0915582	2.48133e-06	0.000586817	Top2b	topoisomerase (DNA) II beta	protein-coding	signif
ENSMUSG00000120936.1	78	501.204	-0.442767	0.15765	0.000291518	0.0184324				signif
ENSMUSG00000042567.21	79	76.9001	-1.07855	0.320717	3.148e-05	0.00409465	Nek10	NIMA (never in mitosis gene a)- related kinase 10	protein-coding	down
ENSMUSG00000026259.15	80	366.433	-0.744932	0.207093	1.47362e-05	0.00227412	Ngef	neuronal guanine nucleotide exchange factor	protein-coding	signif
ENSMUSG00000004347.18	81	1419.82	-0.618556	0.194405	7.1924e-05	0.00721923	Pde1c	phosphodiesterase 1C	protein-coding	signif
ENSMUSG00000031075.20	82	5692.55	-0.521413	0.175808	0.000155588	0.0122509	Ano1	anoctamin 1, calcium activated chloride channel	protein-coding	signif
ENSMUSG00000044365.17	83	495.461	-0.837271	0.235957	1.65066e-05	0.00250487	Cxxc4	CXXC finger 4	protein-coding	signif
ENSMUSG00000089712.4	84	77.3549	-1.11894	0.454255	0.000423052	0.023765	Gm15889	predicted gene 15889	ncRNA	down
ENSMUSG00000034245.11	85	1038.13	-0.577454	0.139271	1.86963e-06	0.000464001	Hdac11	histone deacetylase 11	protein-coding	signif
ENSMUSG00000015222.19	86	2526.05	-0.280283	0.10481	0.000784226	0.0352611	Map2	microtubule-associated protein 2	protein-coding	signif
ENSMUSG00000026424.9	87	268.292	-0.662875	0.287844	0.000782545	0.0352611	Gpr37l1	G protein-coupled receptor 37-like 1	protein-coding	signif
ENSMUSG00000038473.15	88	336.085	-0.569062	0.269644	0.00130684	0.0481732	Nos1ap	nitric oxide synthase 1 (neuronal) adaptor protein	protein-coding	signif
ENSMUSG00000061718.13	89	5775.99	-0.607683	0.188925	6.2363e-05	0.0066025	Ppp1r1b	protein phosphatase 1, regulatory inhibitor subunit 1B	protein-coding	signif
ENSMUSG00000026335.17	90	6040.66	-0.367682	0.120831	0.000177609	0.0130942	Pam	peptidylglycine alpha-amidating monooxygenase	protein-coding	signif
ENSMUSG00000054342.9	91	6379.88	-0.415556	0.147331	0.000301124	0.0187149	Kcnn4	potassium intermediate/small conductance calcium-activated channel, subfamily N, member 4	protein-coding	signif
ENSMUSG00000011034.7	92	1277.33	-0.446753	0.196073	0.00112246	0.0434895	Slc5a1	solute carrier family 5 (sodium/glucose cotransporter), member 1	protein-coding	signif
ENSMUSG00000074892.10	93	733.208	-0.545419	0.214782	0.000497415	0.026641	B3galt5	UDP-Gal:betaGlcNAc beta 1,3-galactosyltransferase, polypeptide 5	protein-coding	signif
ENSMUSG00000020581.12	94	262.349	-0.655969	0.30367	0.0010866	0.0421896	Agr2	anterior gradient 2	protein-coding	signif
ENSMUSG00000039179.14	95	307.309	-0.484548	0.218306	0.00121856	0.0459418	Tekt5	tektin 5	protein-coding	signif
ENSMUSG00000006800.15	96	1059.47	-0.33779	0.12037	0.000404263	0.0232963	Sulf2	sulfatase 2	protein-coding	signif
ENSMUSG00000032261.17	97	2796.56	-0.402318	0.141719	0.000285578	0.0183112	Sh3bgrl2	SH3 domain binding glutamic acid-rich protein like 2	protein-coding	signif
ENSMUSG00000019905.9	98	250.898	-0.698867	0.295365	0.000641382	0.0314042	Gprc6a	G protein-coupled receptor, family C, group 6, member A	protein-coding	signif
ENSMUSG00000008734.10	99	1800.49	-0.732883	0.177685	1.83453e-06	0.000463984	Gprc5b	G protein-coupled receptor, family C, group 5, member B	protein-coding	signif
ENSMUSG00000028885.9	100	552.653	-0.842077	0.159259	6.29886e-09	4.24823e-06	Smpdl3b	sphingomyelin phosphodiesterase, acid-like 3B	protein-coding	signif
ENSMUSG00000074796.11	101	832.624	-1.0698	0.158281	6.89135e-13	1.39435e-09	Slc4a11	solute carrier family 4, sodium bicarbonate transporter-like, member 11	protein-coding	down
ENSMUSG00000004151.18	102	7200.65	-0.603195	0.123353	5.73757e-08	2.679e-05	Etv1	ets variant 1	protein-coding	signif
ENSMUSG00000031938.16	103	1607.38	-0.640803	0.158846	2.86893e-06	0.000661306	4931406C07Rik	RIKEN cDNA 4931406C07 gene	protein-coding	signif
ENSMUSG00000021360.17	104	865.857	-0.56542	0.129978	7.82697e-07	0.000250051	Gcnt2	glucosaminyl (N-acetyl) transferase 2 (I blood group)	protein-coding	signif
ENSMUSG00000029254.17	105	543.673	-0.701881	0.241328	0.000154215	0.0122509	Stap1	signal transducing adaptor family member 1	protein-coding	signif
ENSMUSG00000002020.16	106	741.302	-0.565021	0.174009	5.73348e-05	0.00628956	Ltbp2	latent transforming growth factor beta binding protein 2	protein-coding	signif
ENSMUSG00000031292.15	107	1076.38	-0.444703	0.135806	6.42745e-05	0.00676554	Cdkl5	cyclin dependent kinase like 5	protein-coding	signif
ENSMUSG00000024095.17	108	2316.25	-0.248025	0.0947549	0.00117449	0.0446503	Hnrnpll	heterogeneous nuclear ribonucleoprotein L-like	protein-coding	signif
ENSMUSG00000036006.21	109	1230.22	-0.469257	0.150622	0.000109493	0.00949458	Ripor2	RHO family interacting cell polarization regulator 2	protein-coding	signif
ENSMUSG00000006445.4	110	519.923	-0.644537	0.154359	1.55706e-06	0.000423195	Epha2	Eph receptor A2	protein-coding	signif
ENSMUSG00000023032.13	111	28.056	-0.0673916	0.145579	5.32141e-05	0.00601881	Slc4a8	solute carrier family 4 (anion exchanger), member 8	protein-coding	signif
ENSMUSG00000035064.18	112	1747.58	-0.398286	0.138997	0.000284401	0.0183002	Eef2k	eukaryotic elongation factor-2 kinase	protein-coding	signif
ENSMUSG00000025140.16	113	2233.32	-0.42732	0.130404	6.76281e-05	0.0069972	Pycr1	pyrroline-5-carboxylate reductase 1	protein-coding	signif
ENSMUSG00000032087.12	114	20.4225	-1.69401	0.523499	4.5465e-05	0.00537609	Dscaml1	DS cell adhesion molecule like 1	protein-coding	down
ENSMUSG00000041762.17	115	15623.9	-0.521134	0.180635	0.000155751	0.0122509	Gpr155	G protein-coupled receptor 155	protein-coding	signif
ENSMUSG00000031700.12	116	2929.26	-0.311576	0.110226	0.000421472	0.0237616	Gpt2	glutamic pyruvate transaminase (alanine aminotransferase) 2	protein-coding	signif
ENSMUSG00000031596.16	117	618.329	-0.700943	0.248645	0.000199409	0.0144671	Slc7a2	solute carrier family 7 (cationic amino acid transporter, y+ system), member 2	protein-coding	signif
ENSMUSG00000022018.8	118	1835.57	-0.774766	0.381121	0.00126869	0.0475366	Rgcc	regulator of cell cycle	protein-coding	signif
ENSMUSG00000036825.13	119	2078.01	-0.400783	0.173473	0.00127257	0.0475842	Ssx2ip	SSX family member 2 interacting protein	protein-coding	signif
ENSMUSG00000053730.16	120	305.324	-0.470792	0.201064	0.000926426	0.0388743	Tmem39b	transmembrane protein 39b	protein-coding	signif
ENSMUSG00000067541.8	121	1734.3	-0.8796	0.432597	0.00106705	0.0417869	A630073D07Rik	RIKEN cDNA A630073D07 gene	protein-coding	signif
ENSMUSG00000028976.11	122	877.73	-0.59009	0.203389	0.000171077	0.0127677	Slc2a5	solute carrier family 2 (facilitated glucose transporter), member 5	protein-coding	signif
ENSMUSG00000009356.13	123	26024.5	-0.494272	0.203551	0.000632441	0.0311271	Lpo	lactoperoxidase	protein-coding	signif
ENSMUSG00000020889.12	124	2956.87	-0.681363	0.162277	1.32887e-06	0.000366648	Nr1d1	nuclear receptor subfamily 1, group D, member 1	protein-coding	signif
ENSMUSG00000059824.13	125	2333.46	-3.05005	0.159596	1.32717e-82	2.41677e-78	Dbp	D site albumin promoter binding protein	protein-coding	down
ENSMUSG00000036863.13	126	740.426	-0.499926	0.131669	8.90063e-06	0.00158902	Syde2	synapse defective 1, Rho GTPase, homolog 2 (C. elegans)	protein-coding	signif
ENSMUSG00000064368.1	127	5977.18	-0.728044	0.162081	3.80813e-07	0.000141523	ND6	NADH dehydrogenase subunit 6	protein-coding	signif
ENSMUSG00000037818.18	128	345.183	-0.550103	0.158521	2.94234e-05	0.00388261	Abhd18	abhydrolase domain containing 18	protein-coding	signif
ENSMUSG00000037826.6	129	1791.71	-0.634338	0.125274	2.25626e-08	1.28395e-05	Ppm1k	protein phosphatase 1K (PP2C domain containing)	protein-coding	signif
ENSMUSG00000032786.17	130	3295.45	-0.65515	0.110148	1.58018e-10	1.69266e-07	Alas1	aminolevulinic acid synthase 1	protein-coding	signif
ENSMUSG00000042502.11	131	620.795	-0.354907	0.0982994	2.57338e-05	0.00350193	Cd2bp2	CD2 cytoplasmic tail binding protein 2	protein-coding	signif
ENSMUSG00000047861.3	132	524.741	-0.694343	0.186756	9.3776e-06	0.00162209	Foxi1	forkhead box I1	protein-coding	signif
ENSMUSG00000045838.10	133	120.606	-0.602084	0.212654	0.000213668	0.015081	Ccdc9b	coiled-coil domain containing 9B	protein-coding	signif
ENSMUSG00000005672.13	134	1645.46	-0.679687	0.151731	3.9253e-07	0.00014296	Kit	KIT proto-oncogene receptor tyrosine kinase	protein-coding	signif
ENSMUSG00000029335.6	135	154.731	-0.937399	0.237442	3.44316e-06	0.000764634	Bmp3	bone morphogenetic protein 3	protein-coding	signif
ENSMUSG00000021303.15	136	334.132	-0.838671	0.231861	1.27219e-05	0.00199712	Gng4	guanine nucleotide binding protein (G protein), gamma 4	protein-coding	signif
ENSMUSG00000021998.17	137	7185.48	-0.363989	0.118634	0.000167011	0.0125913	Lcp1	lymphocyte cytosolic protein 1	protein-coding	signif
ENSMUSG00000048138.11	138	205.682	-1.22338	0.219242	1.12351e-09	8.89528e-07	Dmrt2	doublesex and mab-3 related transcription factor 2	protein-coding	down
ENSMUSG00000043421.9	139	159.346	-0.54498	0.2158	0.000522267	0.027487	Hilpda	hypoxia inducible lipid droplet associated	protein-coding	signif
ENSMUSG00000025511.16	140	342.863	-1.12118	0.178604	1.6741e-11	2.34503e-08	Tspan4	tetraspanin 4	protein-coding	down
ENSMUSG00000016995.18	141	34.7645	-1.44016	0.576477	0.00037939	0.0221432	Matn4	matrilin 4	protein-coding	down
ENSMUSG00000034825.15	142	253.184	-0.902317	0.323516	0.000183744	0.0134376	Nrip3	nuclear receptor interacting protein 3	protein-coding	signif
ENSMUSG00000074158.10	143	231.202	-0.535345	0.17579	0.000116157	0.00993064	Zfp976	zinc finger protein 976	protein-coding	signif
ENSMUSG00000018417.15	144	783.229	-0.312806	0.116824	0.000665559	0.0318943	Myo1b	myosin IB	protein-coding	signif
ENSMUSG00000023022.15	145	2220.65	-0.415316	0.106846	7.31595e-06	0.00141727	Lima1	LIM domain and actin binding 1	protein-coding	signif
ENSMUSG00000006435.17	146	154.815	-0.867571	0.232946	8.49475e-06	0.00154689	Neurl1a	neuralized E3 ubiquitin protein ligase 1A	protein-coding	signif
ENSMUSG00000024421.17	147	1003.34	-0.514557	0.13947	1.29393e-05	0.00201388	Lama3	laminin, alpha 3	protein-coding	signif
ENSMUSG00000023999.15	148	8.88636	-0.048871	0.129183	0.000926493	0.0388743	Kif6	kinesin family member 6	protein-coding	signif
ENSMUSG00000101188.2	149	20.6959	-0.0177258	0.115611	0.000368937	0.0217422				signif
ENSMUSG00000064367.1	150	19233.7	-0.675873	0.265951	0.000373708	0.0218817	ND5	NADH dehydrogenase subunit 5	protein-coding	signif
ENSMUSG00000022346.18	151	456.033	-0.45191	0.201499	0.00121833	0.0459418	Myc	myelocytomatosis oncogene	protein-coding	signif
ENSMUSG00000064345.1	152	11444.4	-0.715013	0.250698	0.000191187	0.0139261	ND2	NADH dehydrogenase subunit 2	protein-coding	signif
ENSMUSG00000100862.2	153	35371.9	-0.587222	0.257442	0.00087326	0.0375049	Atp6-ps	ATP synthase membrane subunit 6, pseudogene	pseudo	signif
ENSMUSG00000064363.1	154	30662.1	-0.635117	0.238224	0.000328848	0.0200278	ND4	NADH dehydrogenase subunit 4	protein-coding	signif
ENSMUSG00000065947.1	155	4313.34	-0.719453	0.256181	0.000178374	0.0130975	ND4L	NADH dehydrogenase subunit 4L	protein-coding	signif
ENSMUSG00000064356.1	156	2157.63	-0.859881	0.220158	4.11287e-06	0.000860866	ATP8	ATP synthase F0 subunit 8	protein-coding	signif
ENSMUSG00000057092.13	157	3114.2	-0.42021	0.186762	0.00136857	0.0495522	Fxyd3	FXYD domain-containing ion transport regulator 3	protein-coding	signif
ENSMUSG00000035951.3	158	400.941	-0.979304	0.330588	0.000111371	0.00961168	Ascl3	achaete-scute family bHLH transcription factor 3	protein-coding	signif
ENSMUSG00000026065.9	159	196.135	-0.810263	0.269662	0.000102533	0.00910796	Slc9a4	solute carrier family 9 (sodium/hydrogen exchanger), member 4	protein-coding	signif
ENSMUSG00000035638.15	160	29.0379	-1.06894	0.465508	0.000675438	0.0322159	Muc20	mucin 20	protein-coding	down
ENSMUSG00000024747.4	161	1061.53	-1.06907	0.167266	8.44877e-12	1.2821e-08	Aldh1a7	aldehyde dehydrogenase family 1, subfamily A7	protein-coding	down
ENSMUSG00000026473.17	162	12557.2	-0.397331	0.142696	0.000391886	0.0227995	Glul	glutamate-ammonia ligase	protein-coding	signif
ENSMUSG00000114994.2	163	12.7465	-2.26148	0.822071	0.000344192	0.0208925				down
ENSMUSG00000032010.16	164	1884.04	-0.69259	0.133175	1.78685e-08	1.08462e-05	Usp2	ubiquitin specific peptidase 2	protein-coding	signif
ENSMUSG00000048377.8	165	294.684	-0.807028	0.196557	1.88556e-06	0.000464001	Foxi2	forkhead box I2	protein-coding	signif
ENSMUSG00000024354.14	166	72.2358	-1.27531	0.342558	7.90111e-06	0.00146816	Slc23a1	solute carrier family 23 (nucleobase transporters), member 1	protein-coding	down
ENSMUSG00000005881.14	167	1292.46	-0.428154	0.150462	0.000250638	0.0167184	Ergic3	ERGIC and golgi 3	protein-coding	signif
ENSMUSG00000026694.20	168	477.256	-0.328346	0.132163	0.00102619	0.0411606	Mettl13	methyltransferase 13, eEF1A lysine and N-terminal methyltransferase	protein-coding	signif
ENSMUSG00000039601.17	169	262.785	-0.819794	0.273491	0.00010712	0.00937811	Rcan2	regulator of calcineurin 2	protein-coding	signif
ENSMUSG00000044156.15	170	526.593	-0.825379	0.252965	4.52172e-05	0.00537609	Hepacam2	HEPACAM family member 2	protein-coding	signif
ENSMUSG00000064294.13	171	731.489	-0.488757	0.169634	0.000207232	0.0148514	Aox3	aldehyde oxidase 3	protein-coding	signif
ENSMUSG00000040254.12	172	408.46	-0.472385	0.186581	0.000566212	0.0291263	Sema3d	sema domain, immunoglobulin domain (Ig), short basic domain, secreted, (semaphorin) 3D	protein-coding	signif
ENSMUSG00000040693.8	173	221.743	-0.593486	0.234895	0.000485117	0.026059	Slco4c1	solute carrier organic anion transporter family, member 4C1	protein-coding	signif
ENSMUSG00000033214.11	174	9.15294	-0.0286606	0.118936	0.000267986	0.0174717	Slitrk5	SLIT and NTRK-like family, member 5	protein-coding	signif
ENSMUSG00000014813.10	175	173.997	-0.955417	0.355423	0.000246517	0.0165046	Stc1	stanniocalcin 1	protein-coding	signif
ENSMUSG00000041757.18	176	2303.01	-0.439605	0.142461	0.000126511	0.0104243	Plekha6	pleckstrin homology domain containing, family A member 6	protein-coding	signif
ENSMUSG00000032528.6	177	414.892	-0.967833	0.235586	1.73322e-06	0.000450884	Vipr1	vasoactive intestinal peptide receptor 1	protein-coding	signif
ENSMUSG00000021313.18	178	26.6188	-0.0768273	0.156607	2.18408e-05	0.00313166	Ryr2	ryanodine receptor 2, cardiac	protein-coding	signif
ENSMUSG00000020263.15	179	4326.67	-0.518471	0.193381	0.000412635	0.0234084	Appl2	adaptor protein, phosphotyrosine interaction, PH domain and leucine zipper containing 2	protein-coding	signif
ENSMUSG00000035189.18	180	104.53	-1.2956	0.410363	5.6749e-05	0.00626302	Ano4	anoctamin 4	protein-coding	down
ENSMUSG00000090733.7	181	292.75	-0.036918	0.12269	7.17387e-06	0.00141727	Rps27	ribosomal protein S27	protein-coding	signif
ENSMUSG00000029245.17	182	878.426	-0.649503	0.247599	0.000348851	0.021035	Epha5	Eph receptor A5	protein-coding	signif
ENSMUSG00000044308.19	183	4874.13	-0.328059	0.104232	0.000147349	0.0117685	Ubr3	ubiquitin protein ligase E3 component n-recognin 3	protein-coding	signif
ENSMUSG00000061601.16	184	488.672	-0.784557	0.178205	5.25375e-07	0.000183982	Pclo	piccolo (presynaptic cytomatrix protein)	protein-coding	signif
ENSMUSG00000026824.12	185	161.661	-1.12242	0.486073	0.000598973	0.0302981	Kcnj3	potassium inwardly-rectifying channel, subfamily J, member 3	protein-coding	down
ENSMUSG00000100627.8	186	23.5832	-0.963675	0.488185	0.00129699	0.0480986	A830008E24Rik	RIKEN cDNA A830008E24 gene	ncRNA	signif
ENSMUSG00000028289.13	187	426.332	-0.527202	0.235166	0.00104807	0.0414965	Epha7	Eph receptor A7	protein-coding	signif
ENSMUSG00000032548.15	188	325.656	-0.514819	0.213202	0.000748306	0.0340666	Slco2a1	solute carrier organic anion transporter family, member 2a1	protein-coding	signif
ENSMUSG00000003949.17	189	346.607	-1.36778	0.273288	2.40114e-08	1.32499e-05	Hlf	hepatic leukemia factor	protein-coding	down
ENSMUSG00000032849.15	190	419.228	-0.566699	0.193375	0.000160757	0.0124041	Abcc4	ATP-binding cassette, sub-family C member 4	protein-coding	signif
ENSMUSG00000052572.20	191	111.96	-0.903997	0.386827	0.000612069	0.0306037	Dlg2	discs large MAGUK scaffold protein 2	protein-coding	signif
ENSMUSG00000051379.13	192	20.865	-1.19975	0.522736	0.000695594	0.0325624	Flrt3	fibronectin leucine rich transmembrane protein 3	protein-coding	down
ENSMUSG00000024215.16	193	1426.1	-0.559285	0.174233	6.90985e-05	0.007055	Spdef	SAM pointed domain containing ets transcription factor	protein-coding	signif
ENSMUSG00000068735.15	194	201.379	-0.736814	0.23083	6.09116e-05	0.00655427	Trp53i11	transformation related protein 53 inducible protein 11	protein-coding	signif
ENSMUSG00000037129.8	195	499.074	-0.632023	0.166361	7.43569e-06	0.00141835	Tmprss13	transmembrane protease, serine 13	protein-coding	signif
ENSMUSG00000097832.3	196	26.3815	-0.997023	0.474138	0.00107343	0.0419469				signif
ENSMUSG00000047259.4	197	50.668	-1.48402	0.353126	1.0994e-06	0.000322905	Mc4r	melanocortin 4 receptor	protein-coding	down
ENSMUSG00000006269.8	198	526.206	-0.973301	0.184042	5.95379e-09	4.24823e-06	Atp6v1b1	ATPase, H+ transporting, lysosomal V1 subunit B1	protein-coding	signif
ENSMUSG00000050332.8	199	806.788	-0.302208	0.11994	0.00108153	0.0420825	Amer1	APC membrane recruitment 1	protein-coding	signif
ENSMUSG00000025608.10	200	545.688	-0.611601	0.203976	0.000122909	0.0102668	Podxl	podocalyxin-like	protein-coding	signif
ENSMUSG00000035615.13	201	396.978	-0.700249	0.23783	0.000130729	0.0107233	Frmpd1	FERM and PDZ domain containing 1	protein-coding	signif
ENSMUSG00000026959.14	202	10.3416	-3.97629	1.03374	7.47728e-06	0.00141835	Grin1	glutamate receptor, ionotropic, NMDA1 (zeta 1)	protein-coding	down
ENSMUSG00000096370.9	203	213.649	-0.849811	0.263767	5.13425e-05	0.00588016	Gm21992	predicted gene 21992	protein-coding	signif
ENSMUSG00000035566.8	204	74.8144	-1.19396	0.344085	1.92454e-05	0.00284926	Pcdh17	protocadherin 17	protein-coding	down
ENSMUSG00000049044.17	205	82.1139	-0.980442	0.424744	0.000643875	0.0314042	Rapgef4	Rap guanine nucleotide exchange factor (GEF) 4	protein-coding	signif
ENSMUSG00000036882.8	206	48.358	-1.12012	0.421728	0.000266764	0.0174717	Arhgap33	Rho GTPase activating protein 33	protein-coding	down
ENSMUSG00000119011.1	207	188.87	-0.0301644	0.119414	0.00130218	0.0480986	Gm57565	predicted gene, 57565	snoRNA	signif
ENSMUSG00000119227.1	208	29.0194	-0.0185533	0.115793	0.000942115	0.0391688	Gm25099	predicted gene, 25099	snRNA	signif
ENSMUSG00000119286.1	209	97.1515	-0.0197457	0.116084	0.00105277	0.0415854	Rnu5g	RNA, U5G small nuclear	snRNA	signif
ENSMUSG00000047295.17	210	36543.2	-0.0112417	0.114395	0.000742228	0.0338938	Smgc	submandibular gland protein C	protein-coding	signif
ENSMUSG00000005089.16	211	117.651	-0.0466119	0.128153	7.29455e-05	0.00721923	Slc1a2	solute carrier family 1 (glial high affinity glutamate transporter), member 2	protein-coding	signif
ENSMUSG00000110195.3	212	129.013	-0.0322737	0.120558	8.10837e-07	0.000254575	Pde2a	phosphodiesterase 2A, cGMP-stimulated	protein-coding	signif
ENSMUSG00000043496.8	213	341.783	0.551455	0.223304	0.000623738	0.030949	Tril	TLR4 interactor with leucine-rich repeats	protein-coding	signif
ENSMUSG00000030865.5	214	110.784	1.25205	0.367903	2.54464e-05	0.00350193	Chp2	calcineurin-like EF hand protein 2	protein-coding	up
ENSMUSG00000036412.6	215	27.3153	1.47286	0.582779	0.00035675	0.0212301	Arsi	arylsulfatase i	protein-coding	up
ENSMUSG00000000552.11	216	190.179	0.698737	0.307372	0.00080932	0.0361219	Zfp385a	zinc finger protein 385A	protein-coding	signif
ENSMUSG00000074743.5	217	764.992	1.00046	0.232656	7.60712e-07	0.000247367	Thbd	thrombomodulin	protein-coding	up
ENSMUSG00000023046.7	218	144.351	1.21041	0.352697	2.31106e-05	0.00323726	Igfbp6	insulin-like growth factor binding protein 6	protein-coding	up
ENSMUSG00000026586.17	219	752.969	0.805838	0.220736	1.17906e-05	0.0019101	Prrx1	paired related homeobox 1	protein-coding	signif
ENSMUSG00000033825.12	220	19.7044	1.83791	0.676485	0.000223032	0.015561	Tpsb2	tryptase beta 2	protein-coding	up
ENSMUSG00000021047.8	221	67.4358	1.52375	0.353878	6.92644e-07	0.000233575	Nova1	NOVA alternative splicing regulator 1	protein-coding	up
ENSMUSG00000069662.6	222	3299.32	0.940202	0.255036	9.67494e-06	0.00164655	Marcks	myristoylated alanine rich protein kinase C substrate	protein-coding	signif
ENSMUSG00000027204.14	223	1781.78	0.92336	0.229446	2.58904e-06	0.00060444	Fbn1	fibrillin 1	protein-coding	signif
ENSMUSG00000046768.14	224	555.649	1.20638	0.232288	9.2408e-09	6.00982e-06	Rhoj	ras homolog family member J	protein-coding	up
ENSMUSG00000051323.17	225	472.766	0.71131	0.221328	5.84031e-05	0.00636839	Pcdh19	protocadherin 19	protein-coding	signif
ENSMUSG00000026073.14	226	15.8623	1.31889	0.68526	0.00137884	0.0496659	Il1r2	interleukin 1 receptor, type II	protein-coding	up
ENSMUSG00000026399.13	227	215.498	0.679152	0.268134	0.000442966	0.0244437	Cd55	CD55 molecule, decay accelerating factor for complement	protein-coding	signif
ENSMUSG00000009281.7	228	89.5497	0.763438	0.364314	0.00112954	0.0435674	Rarres2	retinoic acid receptor responder (tazarotene induced) 2	protein-coding	signif
ENSMUSG00000026315.14	229	159.155	0.758809	0.30394	0.000464305	0.0253143	Serpinb8	serine (or cysteine) peptidase inhibitor, clade B, member 8	protein-coding	signif
ENSMUSG00000045817.9	230	1634.91	0.431646	0.177165	0.000821896	0.0362867	Zfp36l2	zinc finger protein 36, C3H type-like 2	protein-coding	signif
ENSMUSG00000109336.3	231	1543.41	0.285994	0.109076	0.000948315	0.0392473	Samd4b	sterile alpha motif domain containing 4B	protein-coding	signif
ENSMUSG00000003032.9	232	315.328	1.17378	0.275716	9.04002e-07	0.000279015	Klf4	Kruppel-like transcription factor 4 (gut)	protein-coding	up
ENSMUSG00000030711.17	233	251.378	0.575663	0.16384	2.36388e-05	0.00328598	Sult1a1	sulfotransferase family 1A, phenol-preferring, member 1	protein-coding	signif
ENSMUSG00000039617.9	234	7.52599	8.35026	2.84912	2.00914e-08	1.18021e-05				up
ENSMUSG00000036526.9	235	32.6219	0.958258	0.399862	0.000561226	0.0289516	Card11	caspase recruitment domain family, member 11	protein-coding	signif
ENSMUSG00000056529.8	236	112.166	0.995673	0.374089	0.000268648	0.0174717	Ptafr	platelet-activating factor receptor	protein-coding	signif
ENSMUSG00000041729.16	237	86.8713	1.15715	0.307744	7.00788e-06	0.00141727	Coro2b	coronin, actin binding protein, 2B	protein-coding	up
ENSMUSG00000032334.11	238	481.163	1.02293	0.205873	3.29959e-08	1.71673e-05	Loxl1	lysyl oxidase-like 1	protein-coding	up
ENSMUSG00000043631.9	239	207.36	0.640276	0.254441	0.000476292	0.0256983	Ecm2	extracellular matrix protein 2, female organ and adipocyte specific	protein-coding	signif
ENSMUSG00000037946.12	240	190.259	1.02863	0.348408	0.000116794	0.00993841	Fgd3	FYVE, RhoGEF and PH domain containing 3	protein-coding	up
ENSMUSG00000004098.8	241	469.672	1.88354	0.21614	1.43063e-19	4.34196e-16	Col5a3	collagen, type V, alpha 3	protein-coding	up
ENSMUSG00000053199.14	242	175.105	1.83299	0.282255	3.85527e-12	6.38222e-09	Arhgap20	Rho GTPase activating protein 20	protein-coding	up
ENSMUSG00000085604.2	243	6.56161	2.51763	0.858864	0.000136537	0.0110015				up
ENSMUSG00000022894.7	244	616.861	1.73594	0.258692	9.13906e-13	1.66422e-09	Adamts5	ADAM metallopeptidase with thrombospondin type 1 motif 5	protein-coding	up
ENSMUSG00000069515.7	245	108.553	2.25325	0.472503	7.6891e-08	3.50046e-05	Lyz1	lysozyme 1	protein-coding	up
ENSMUSG00000009185.3	246	40.2455	1.86766	0.440205	9.39433e-07	0.000285118	Ccl8	C-C motif chemokine ligand 8	protein-coding	up
ENSMUSG00000001865.3	247	14.8881	2.34789	0.706216	4.10483e-05	0.00498327	Cpa3	carboxypeptidase A3, mast cell	protein-coding	up
ENSMUSG00000030787.5	248	119.536	1.51273	0.81935	0.00140559	0.0499917	Lyve1	lymphatic vessel endothelial hyaluronan receptor 1	protein-coding	up
ENSMUSG00000095609.4	249	39.4647	2.35407	0.571439	1.6545e-06	0.000436645	Anxa2r1	annexin A2 receptor 1	protein-coding	up
ENSMUSG00000029231.16	250	2151.7	0.843843	0.228198	9.9614e-06	0.0016796	Pdgfra	platelet derived growth factor receptor, alpha polypeptide	protein-coding	signif
ENSMUSG00000036395.16	251	17.9928	1.99724	0.705402	0.000162691	0.0124479	Glb1l2	galactosidase, beta 1-like 2	protein-coding	up
ENSMUSG00000022665.16	252	360.025	0.982349	0.264582	8.75604e-06	0.00157869	Ccdc80	coiled-coil domain containing 80	protein-coding	signif
ENSMUSG00000020363.7	253	377.445	1.04963	0.19858	6.06898e-09	4.24823e-06	Gfpt2	glutamine fructose-6-phosphate transaminase 2	protein-coding	up
ENSMUSG00000037362.9	254	44.9111	1.1842	0.55856	0.000947989	0.0392473	Ccn3	cellular communication network factor 3	protein-coding	up
ENSMUSG00000040711.9	255	1014.9	0.838184	0.225607	9.09821e-06	0.00159306	Sh3pxd2b	SH3 and PX domains 2B	protein-coding	signif
ENSMUSG00000031825.17	256	836.366	0.530701	0.226147	0.000830441	0.0364475	Crispld2	cysteine-rich secretory protein LCCL domain containing 2	protein-coding	signif
ENSMUSG00000104713.5	257	310.361	0.575128	0.248389	0.000837732	0.036583	Gbp6	guanylate binding protein 6	protein-coding	signif
ENSMUSG00000031740.9	258	690.849	0.769928	0.225389	2.82928e-05	0.00376458	Mmp2	matrix metallopeptidase 2	protein-coding	signif
ENSMUSG00000024014.9	259	322.766	0.504082	0.169948	0.000161536	0.0124117	Pim1	proviral integration site 1	protein-coding	signif
ENSMUSG00000079164.11	260	36.0437	1.10002	0.424683	0.000319477	0.0195881	Tlr5	toll-like receptor 5	protein-coding	up
ENSMUSG00000030149.16	261	96.1933	1.02457	0.337886	9.01244e-05	0.00824706	Klrk1	killer cell lectin-like receptor subfamily K, member 1	protein-coding	up
ENSMUSG00000006403.14	262	26.9955	2.60063	0.58489	3.65631e-07	0.000141523	Adamts4	ADAM metallopeptidase with thrombospondin type 1 motif 4	protein-coding	up
ENSMUSG00000029675.13	263	299.867	0.884692	0.405616	0.000888217	0.0378194	Eln	elastin	protein-coding	signif
ENSMUSG00000055148.8	264	198.781	1.36059	0.345207	3.27953e-06	0.000737286	Klf2	Kruppel-like transcription factor 2 (lung)	protein-coding	up
ENSMUSG00000031538.7	265	154.133	1.18609	0.237252	2.6835e-08	1.43725e-05	Plat	plasminogen activator, tissue	protein-coding	up
ENSMUSG00000023067.15	266	138.537	1.67305	0.399864	1.14638e-06	0.000331359	Cdkn1a	cyclin dependent kinase inhibitor 1A	protein-coding	up
ENSMUSG00000049538.15	267	12.4044	2.60847	0.815289	6.85642e-05	0.00705397	Adamts16	ADAM metallopeptidase with thrombospondin type 1 motif 16	protein-coding	up
ENSMUSG00000102692.2	268	166.714	1.29966	0.23205	1.00851e-09	8.89528e-07	Dchs2	dachsous cadherin related 2	protein-coding	up
ENSMUSG00000011256.17	269	293.785	1.40659	0.289106	5.01003e-08	2.40086e-05	Adam19	ADAM metallopeptidase domain 19	protein-coding	up
ENSMUSG00000039883.6	270	56.5428	1.09104	0.351325	7.23191e-05	0.00721923	Lrrc17	leucine rich repeat containing 17	protein-coding	up
ENSMUSG00000021950.16	271	16.47	2.15616	0.967098	0.000688802	0.0323786	Anxa8	annexin A8	protein-coding	up
ENSMUSG00000029334.15	272	26.4221	2.11406	1.14028	0.00120026	0.0454403	Prkg2	protein kinase, cGMP-dependent, type II	protein-coding	up
ENSMUSG00000041653.6	273	9.0588	4.63166	1.45774	0.000113207	0.0097241	Pnpla3	patatin-like phospholipase domain containing 3	protein-coding	up
ENSMUSG00000030546.15	274	92.6175	4.41668	1.64301	0.000133866	0.0108851	Plin1	perilipin 1	protein-coding	up
ENSMUSG00000110439.2	275	51.4756	0.00941593	0.114151	9.60774e-05	0.00870433	Mup22	major urinary protein 22	protein-coding	signif
ENSMUSG00000003545.4	276	46.9654	4.02767	1.04527	3.85586e-06	0.000816455	Fosb	FBJ osteosarcoma oncogene B	protein-coding	up
ENSMUSG00000049241.7	277	11.9053	2.37973	1.02939	0.000615072	0.0306037	Hcar1	hydrocarboxylic acid receptor 1	protein-coding	up
ENSMUSG00000071984.13	278	222.776	1.47083	0.585025	0.00034752	0.0210244	Fndc1	fibronectin type III domain containing 1	protein-coding	up
ENSMUSG00000025930.7	279	25.7152	1.23403	0.573417	0.000871907	0.0375049	Msc	musculin	protein-coding	up
ENSMUSG00000015850.12	280	185.2	0.763538	0.327794	0.000685616	0.0323786	Adamtsl4	ADAMTS-like 4	protein-coding	signif
ENSMUSG00000037071.4	281	8084.31	0.759002	0.233495	5.00503e-05	0.00576846	Scd1	stearoyl-Coenzyme A desaturase 1	protein-coding	signif
ENSMUSG00000016494.10	282	711.703	0.965759	0.264611	1.11523e-05	0.00182958	Cd34	CD34 antigen	protein-coding	signif
ENSMUSG00000045382.7	283	39.406	0.906294	0.452398	0.0013014	0.0480986	Cxcr4	C-X-C motif chemokine receptor 4	protein-coding	signif
ENSMUSG00000021388.15	284	179.116	0.698276	0.343168	0.00135775	0.0494494	Aspn	asporin	protein-coding	signif
ENSMUSG00000025784.6	285	323.506	1.00005	0.340512	0.000118433	0.010031	Clec3b	C-type lectin domain family 3, member b	protein-coding	up
ENSMUSG00000032014.7	286	167.891	1.01984	0.320183	5.50392e-05	0.0061332	Oaf	out at first homolog	protein-coding	up
ENSMUSG00000048373.9	287	47.4315	1.20418	0.443507	0.000224797	0.0156242	Fgfbp1	fibroblast growth factor binding protein 1	protein-coding	up
ENSMUSG00000026574.6	288	375.025	1.74006	0.283179	3.63525e-11	4.72842e-08	Dpt	dermatopontin	protein-coding	up
ENSMUSG00000044017.17	289	90.6274	1.64326	0.400248	1.62485e-06	0.000435124	Adgrd1	adhesion G protein-coupled receptor D1	protein-coding	up
ENSMUSG00000029338.14	290	493.858	0.784705	0.33607	0.000648435	0.0314042	Antxr2	anthrax toxin receptor 2	protein-coding	signif
ENSMUSG00000056481.8	291	244.613	0.720213	0.287069	0.000462597	0.025297	Cd248	CD248 antigen, endosialin	protein-coding	signif
ENSMUSG00000022043.20	292	326.94	0.648043	0.237653	0.000271948	0.0175609	Trim35	tripartite motif-containing 35	protein-coding	signif
ENSMUSG00000078190.8	293	111.912	1.04108	0.421686	0.000439037	0.0243746	Dnm3os	dynamin 3, opposite strand	ncRNA	up
ENSMUSG00000024011.18	294	517.433	1.38915	0.312692	3.80767e-07	0.000141523	Pi16	peptidase inhibitor 16	protein-coding	up
ENSMUSG00000069763.4	295	59.251	1.68639	0.582685	0.000125632	0.0103989	Tmem100	transmembrane protein 100	protein-coding	up
ENSMUSG00000025153.10	296	5770.96	0.488743	0.219433	0.00131886	0.0484204	Fasn	fatty acid synthase	protein-coding	signif
ENSMUSG00000091957.6	297	44.9933	0.00710308	0.1139	0.000229726	0.0157464	Rps2-ps10	ribosomal protein S2, pseudogene 10	pseudo	signif
ENSMUSG00000026697.11	298	22.2538	0.0779874	0.156418	0.000733183	0.0338007	Myoc	myocilin	protein-coding	signif
ENSMUSG00000057137.10	299	111.577	0.952638	0.374442	0.000359794	0.0213415	Tmem140	transmembrane protein 140	protein-coding	signif
ENSMUSG00000059498.14	300	193.373	1.04468	0.359458	0.000134697	0.0109014	Fcgr3	Fc receptor, IgG, low affinity III	protein-coding	up
ENSMUSG00000073902.6	301	236.074	0.580971	0.242728	0.000698678	0.0326229				signif
ENSMUSG00000034664.14	302	60.3723	1.2853	0.449725	0.000145165	0.0116452	Itga2b	integrin alpha 2b	protein-coding	up
ENSMUSG00000050721.10	303	320.318	0.783635	0.386885	0.00127881	0.0476867	Plekho2	pleckstrin homology domain containing, family O member 2	protein-coding	signif
ENSMUSG00000049103.15	304	540.36	0.852331	0.314255	0.000246526	0.0165046	Ccr2	C-C motif chemokine receptor 2	protein-coding	signif
ENSMUSG00000072214.9	305	104.792	1.00837	0.39494	0.00035553	0.0212269	Septin5	septin 5	protein-coding	up
ENSMUSG00000074570.15	306	29.2917	1.46801	0.782909	0.00139849	0.0499506	Cass4	Cas scaffolding protein family member 4	protein-coding	up
ENSMUSG00000117465.2	307	36.0505	2.78286	0.706167	3.20789e-06	0.000730196				up
ENSMUSG00000079168.5	308	42.2597	1.67861	0.549621	7.59394e-05	0.00737159	Cd209g	CD209g antigen	protein-coding	up
ENSMUSG00000038578.16	309	68.0327	1.80914	0.56958	4.96233e-05	0.00575567	Susd1	sushi domain containing 1	protein-coding	up
ENSMUSG00000041797.8	310	619.748	0.677803	0.321969	0.00118741	0.0450475	Abca9	ATP-binding cassette, sub-family A member 9	protein-coding	signif
ENSMUSG00000078122.6	311	104.119	0.943267	0.410444	0.000675808	0.0322159	Mir223hg	Mir223 host gene	ncRNA	signif
ENSMUSG00000002983.19	312	236.092	0.703643	0.300924	0.000701586	0.0326749	Relb	avian reticuloendotheliosis viral (v-rel) oncogene related B	protein-coding	signif
ENSMUSG00000024427.8	313	231.617	0.691495	0.313226	0.000941261	0.0391688	Spry4	sprouty RTK signaling antagonist 4	protein-coding	signif
ENSMUSG00000028849.18	314	633.147	0.479199	0.202291	0.000862917	0.0374881	Map7d1	MAP7 domain containing 1	protein-coding	signif
ENSMUSG00000019122.9	315	384.023	1.58245	0.592601	0.000230073	0.0157464	Ccl9	C-C motif chemokine ligand 9	protein-coding	up
ENSMUSG00000033576.13	316	8.67893	2.15199	0.982141	0.000842483	0.0367024	Apol6	apolipoprotein L 6	protein-coding	up
ENSMUSG00000008845.10	317	386.086	1.18121	0.512807	0.000610258	0.0306037	Cd163	CD163 antigen	protein-coding	up
ENSMUSG00000045868.13	318	678.874	0.709129	0.299124	0.000643025	0.0314042	Gvin1	GTPase, very large interferon inducible 1	protein-coding	signif
ENSMUSG00000114608.4	319	60.2104	1.45659	0.571225	0.000323132	0.0197457	Gm36161	predicted gene, 36161	ncRNA	up
ENSMUSG00000032661.10	320	80.6471	1.31075	0.49095	0.000243478	0.0164212	Oas3	2'-5' oligoadenylate synthetase 3	protein-coding	up
ENSMUSG00000058470.11	321	7.07734	2.60132	1.17086	0.000570832	0.029199	Gm8369	predicted gene 8369	protein-coding	up
ENSMUSG00000053475.6	322	46.0924	1.21969	0.504827	0.000476993	0.0256983	Tnfaip6	tumor necrosis factor alpha induced protein 6	protein-coding	up
ENSMUSG00000043263.14	323	106.468	1.06822	0.443458	0.000504633	0.0269483	Ifi209	interferon activated gene 209	protein-coding	up
ENSMUSG00000017929.14	324	130.706	0.868124	0.385072	0.000763238	0.0346397	B4galt5	UDP-Gal:betaGlcNAc beta 1,4-galactosyltransferase, polypeptide 5	protein-coding	signif
ENSMUSG00000040339.11	325	625.713	0.834995	0.270423	8.19615e-05	0.00777353	Eeig2	EEIG family member 2	protein-coding	signif
ENSMUSG00000039956.10	326	20.5313	1.88966	0.627522	8.86871e-05	0.00819793	Mrap	melanocortin 2 receptor accessory protein	protein-coding	up
ENSMUSG00000005397.9	327	2690.26	0.757006	0.233569	4.91855e-05	0.00574147	Nid1	nidogen 1	protein-coding	signif
ENSMUSG00000023885.10	328	153.175	0.85598	0.322752	0.000289923	0.0184324	Thbs2	thrombospondin 2	protein-coding	signif
ENSMUSG00000024663.21	329	330.079	0.738367	0.320932	0.000739826	0.0338938	Rab3il1	RAB3A interacting protein (rabin3)-like 1	protein-coding	signif
ENSMUSG00000028480.15	330	80.6893	1.72953	0.484837	1.23015e-05	0.00196268	Glipr2	GLI pathogenesis-related 2	protein-coding	up
ENSMUSG00000030921.18	331	290.958	0.917688	0.292451	6.75171e-05	0.0069972	Trim30a	tripartite motif-containing 30A	protein-coding	signif
ENSMUSG00000022150.17	332	962.239	0.912264	0.272335	3.42192e-05	0.00438825	Dab2	disabled 2, mitogen-responsive phosphoprotein	protein-coding	signif
ENSMUSG00000022032.15	333	609.526	0.788459	0.236373	3.71782e-05	0.00470149	Scara5	scavenger receptor class A, member 5	protein-coding	signif
ENSMUSG00000027078.15	334	139.371	1.05963	0.332695	5.52358e-05	0.0061332	Ube2l6	ubiquitin-conjugating enzyme E2L 6	protein-coding	up
ENSMUSG00000032271.14	335	27.8027	1.62578	0.767512	0.000865714	0.0374881	Nnmt	nicotinamide N-methyltransferase	protein-coding	up
ENSMUSG00000018819.11	336	359.365	0.939096	0.300315	6.9349e-05	0.007055	Lsp1	lymphocyte specific 1	protein-coding	signif
ENSMUSG00000024164.16	337	2289.04	1.36239	0.394751	1.94545e-05	0.00285698	C3	complement component 3	protein-coding	up
ENSMUSG00000018927.4	338	301.941	1.68868	0.55558	7.76978e-05	0.00744398	Ccl6	C-C motif chemokine ligand 6	protein-coding	up
ENSMUSG00000001473.8	339	155.264	1.23775	0.38518	4.83125e-05	0.00567594	Tubb6	tubulin, beta 6 class V	protein-coding	up
ENSMUSG00000052305.7	340	20.375	1.66691	0.706153	0.000520663	0.0274819	Hbb-b1	hemoglobin, beta adult major chain	protein-coding	up
ENSMUSG00000048285.10	341	1133.64	0.439805	0.178674	0.000764698	0.0346397	Frmd6	FERM domain containing 6	protein-coding	signif
ENSMUSG00000029659.17	342	336.071	1.05257	0.320403	3.94741e-05	0.00488236	Medag	mesenteric estrogen dependent adipogenesis	protein-coding	up
ENSMUSG00000029096.16	343	712.085	0.850188	0.249081	2.73692e-05	0.0036918	Htra3	HtrA serine peptidase 3	protein-coding	signif
ENSMUSG00000009418.18	344	863.128	0.984266	0.228367	7.42041e-07	0.000245683	Nav1	neuron navigator 1	protein-coding	signif
ENSMUSG00000031897.10	345	185.446	0.772958	0.260756	0.000122659	0.0102668	Psmb10	proteasome (prosome, macropain) subunit, beta type 10	protein-coding	signif
ENSMUSG00000051906.16	346	75.1283	1.10288	0.424165	0.000307938	0.0190086	Cd209f	CD209f antigen	protein-coding	up
ENSMUSG00000040950.14	347	187.628	0.7748	0.268099	0.00015608	0.0122509	Mgl2	macrophage galactose N-acetyl-galactosamine specific lectin 2	protein-coding	signif
ENSMUSG00000034641.3	348	51.4595	1.33499	0.643521	0.000973298	0.0399184	Cd300ld	CD300 molecule like family member d	protein-coding	up
ENSMUSG00000025270.14	349	124.122	1.49689	0.404581	8.48496e-06	0.00154689	Alas2	aminolevulinic acid synthase 2, erythroid	protein-coding	up
ENSMUSG00000013707.4	350	42.6303	1.16568	0.447457	0.000303367	0.0187902	Tnfaip8l2	tumor necrosis factor, alpha-induced protein 8-like 2	protein-coding	up
ENSMUSG00000027994.15	351	41.5331	1.20171	0.493913	0.000458992	0.0251754	Mcub	mitochondrial calcium uniporter dominant negative beta subunit	protein-coding	up
ENSMUSG00000079419.5	352	192.465	1.07851	0.45912	0.000568641	0.0291689	Ms4a6c	membrane-spanning 4-domains, subfamily A, member 6C	protein-coding	up
ENSMUSG00000039109.18	353	777.505	1.13244	0.509161	0.000730188	0.033748	F13a1	coagulation factor XIII, A1 subunit	protein-coding	up
ENSMUSG00000025479.10	354	73.7172	3.16331	1.85386	0.0011638	0.0445226	Cyp2e1	cytochrome P450, family 2, subfamily e, polypeptide 1	protein-coding	up
ENSMUSG00000002289.17	355	30.8582	2.76737	0.809263	1.98469e-05	0.00286835	Angptl4	angiopoietin-like 4	protein-coding	up
ENSMUSG00000061780.7	356	522.413	5.46917	1.46796	4.52835e-06	0.000937061	Cfd	complement factor D	protein-coding	up
ENSMUSG00000090231.11	357	191.805	0.771586	0.316315	0.000523798	0.0274881	Cfb	complement factor B	protein-coding	signif
ENSMUSG00000057335.12	358	500.399	0.916479	0.307345	0.000107882	0.00939966	Cep170	centrosomal protein 170	protein-coding	signif
ENSMUSG00000039997.17	359	596.154	0.762877	0.28699	0.00029932	0.0186722	Ifi203	interferon activated gene 203	protein-coding	signif
ENSMUSG00000019843.15	360	291.919	0.531761	0.242247	0.00117078	0.0446503	Fyn	Fyn proto-oncogene	protein-coding	signif
ENSMUSG00000020176.18	361	644.283	0.544567	0.239356	0.00095651	0.0394967	Grb10	growth factor receptor bound protein 10	protein-coding	signif
ENSMUSG00000037892.14	362	184.273	0.665783	0.306926	0.00104045	0.0413683	Pcdh18	protocadherin 18	protein-coding	signif
ENSMUSG00000068263.12	363	19.8512	1.45844	0.584018	0.000395223	0.0229204	Efcc1	EF hand and coiled-coil domain containing 1	protein-coding	up
ENSMUSG00000042404.17	364	308.047	0.583849	0.280527	0.00136874	0.0495522	Dennd4b	DENN domain containing 4B	protein-coding	signif
ENSMUSG00000044548.12	365	133.326	0.778137	0.310981	0.000442662	0.0244437	Dact1	dishevelled-binding antagonist of beta-catenin 1	protein-coding	signif
ENSMUSG00000024053.12	366	179.674	1.05477	0.375822	0.000175637	0.0130014	Emilin2	elastin microfibril interfacer 2	protein-coding	up
ENSMUSG00000035686.9	367	82.0696	2.36487	1.20992	0.000972384	0.0399184	Thrsp	thyroid hormone responsive	protein-coding	up
ENSMUSG00000032418.16	368	391.267	0.812226	0.304498	0.000299411	0.0186722	Me1	malic enzyme 1, NADP(+)-dependent, cytosolic	protein-coding	signif
ENSMUSG00000038147.15	369	165.254	0.828341	0.307951	0.000261114	0.0172278	Cd84	CD84 antigen	protein-coding	signif
ENSMUSG00000041959.15	370	442.679	0.655758	0.299211	0.00100838	0.0408965	S100a10	S100 calcium binding protein A10 (calpactin)	protein-coding	signif
ENSMUSG00000026389.17	371	282.384	0.792963	0.262426	0.000102154	0.00910796	Steap3	STEAP family member 3	protein-coding	signif
ENSMUSG00000091243.3	372	328.173	0.725462	0.250871	0.000158568	0.0123399	Vgll3	vestigial like family member 3	protein-coding	signif
ENSMUSG00000026042.17	373	844.693	0.547966	0.246035	0.00106136	0.041654	Col5a2	collagen, type V, alpha 2	protein-coding	signif
ENSMUSG00000026043.19	374	8779.14	0.853239	0.337459	0.000425094	0.023765	Col3a1	collagen, type III, alpha 1	protein-coding	signif
ENSMUSG00000001020.9	375	77.3576	1.07702	0.350094	7.80779e-05	0.00744398	S100a4	S100 calcium binding protein A4	protein-coding	up
ENSMUSG00000028926.16	376	407.01	0.589358	0.281258	0.00131638	0.0484204	Cdk14	cyclin dependent kinase 14	protein-coding	signif
ENSMUSG00000068220.7	377	354.434	0.635597	0.265781	0.000652456	0.0314983	Lgals1	lectin, galactose binding, soluble 1	protein-coding	signif
ENSMUSG00000061100.6	378	212.459	1.00281	0.381205	0.000287477	0.0183682	Retnla	resistin like alpha	protein-coding	up
ENSMUSG00000021069.18	379	66.4904	1.15967	0.61127	0.0014	0.0499506	Pygl	liver glycogen phosphorylase	protein-coding	up
ENSMUSG00000027559.6	380	733.098	4.44664	1.55197	8.46667e-05	0.00794732	Car3	carbonic anhydrase 3	protein-coding	up
ENSMUSG00000046275.3	381	27.6169	2.19792	1.0666	0.00087855	0.0375549	Trarg1	trafficking regulator of GLUT4 (SLC2A4) 1	protein-coding	up
ENSMUSG00000022878.6	382	82.3216	4.52844	1.55648	7.77594e-05	0.00744398	Adipoq	adiponectin, C1Q and collagen domain containing	protein-coding	up
ENSMUSG00000074771.11	383	16.165	3.76607	1.9159	0.000795813	0.035694	Ankef1	ankyrin repeat and EF-hand domain containing 1	protein-coding	up
ENSMUSG00000026879.15	384	12100.4	0.531645	0.209252	0.000513916	0.027284	Gsn	gelsolin	protein-coding	signif
ENSMUSG00000016756.18	385	180.647	0.895084	0.354409	0.000398827	0.023056	Cmah	cytidine monophospho-N-acetylneuraminic acid hydroxylase	protein-coding	signif
ENSMUSG00000029661.17	386	4859.44	0.628392	0.23427	0.000312703	0.0192376	Col1a2	collagen, type I, alpha 2	protein-coding	signif
ENSMUSG00000029373.8	387	75.9562	1.27318	0.363314	1.77102e-05	0.00266531	Pf4	platelet factor 4	protein-coding	up
ENSMUSG00000039706.12	388	139.629	0.821876	0.324983	0.000405594	0.0232993	Ldb2	LIM domain binding 2	protein-coding	signif
ENSMUSG00000021390.7	389	690.157	0.779147	0.240269	5.18066e-05	0.00589624	Ogn	osteoglycin	protein-coding	signif
ENSMUSG00000027955.17	390	882.638	0.821349	0.28032	0.000133897	0.0108851	Gask1b	golgi associated kinase 1B	protein-coding	signif
ENSMUSG00000032725.11	391	83.1236	1.2033	0.411741	0.000122374	0.0102668	Folr2	folate receptor beta	protein-coding	up
ENSMUSG00000026880.12	392	139.064	0.778673	0.363083	0.00101896	0.0410514	Stom	stomatin	protein-coding	signif
ENSMUSG00000055782.10	393	82.1338	1.44541	0.515346	0.00016048	0.0124041	Abcd2	ATP-binding cassette, sub-family D member 2	protein-coding	up
ENSMUSG00000054404.14	394	1274.81	0.549742	0.226985	0.000686822	0.0323786	Slfn5	schlafen 5	protein-coding	signif
ENSMUSG00000031779.4	395	35.244	1.05391	0.515896	0.00112871	0.0435674	Ccl22	C-C motif chemokine ligand 22	protein-coding	up
ENSMUSG00000028517.9	396	1841.24	0.452737	0.181658	0.00068989	0.0323786	Plpp3	phospholipid phosphatase 3	protein-coding	signif
ENSMUSG00000000753.16	397	894.034	0.593866	0.273677	0.00113165	0.0435674	Serpinf1	serine (or cysteine) peptidase inhibitor, clade F, member 1	protein-coding	signif
ENSMUSG00000090084.8	398	346.343	0.725227	0.260611	0.000217551	0.0152958	Srpx	sushi-repeat-containing protein	protein-coding	signif
ENSMUSG00000073489.7	399	278.738	0.927621	0.392293	0.000581101	0.0296411	Ifi204	interferon activated gene 204	protein-coding	signif
ENSMUSG00000019846.12	400	481.473	0.57654	0.277567	0.00138744	0.049735	Lama4	laminin, alpha 4	protein-coding	signif
ENSMUSG00000026536.10	401	181.563	1.02515	0.377423	0.000229783	0.0157464	Ifi211	interferon activated gene 211	protein-coding	up
ENSMUSG00000031431.14	402	1479.12	0.520978	0.221533	0.000832627	0.0364475	Tsc22d3	TSC22 domain family, member 3	protein-coding	signif
ENSMUSG00000029322.13	403	129.767	0.978327	0.443681	0.000822977	0.0362867	Plac8	placenta-specific 8	protein-coding	signif
ENSMUSG00000034957.11	404	984.61	0.520866	0.210659	0.000632457	0.0311271	Cebpa	CCAAT/enhancer binding protein alpha	protein-coding	signif
ENSMUSG00000023224.13	405	526.875	0.824239	0.225514	1.18529e-05	0.0019101	Serping1	serine (or cysteine) peptidase inhibitor, clade G, member 1	protein-coding	signif
ENSMUSG00000021876.16	406	1027.68	0.907873	0.274473	3.89093e-05	0.004853	Rnase4	ribonuclease, RNase A family 4	protein-coding	signif
ENSMUSG00000017493.13	407	2234.54	0.815672	0.224405	1.23948e-05	0.00196268	Igfbp4	insulin-like growth factor binding protein 4	protein-coding	signif
ENSMUSG00000020467.16	408	701.898	0.88009	0.298867	0.000125193	0.0103989	Efemp1	epidermal growth factor-containing fibulin-like extracellular matrix protein 1	protein-coding	signif
ENSMUSG00000069920.11	409	72.4745	0.828743	0.328358	0.000411317	0.0234065	B3gnt9	UDP-GlcNAc:betaGal beta-1,3-N-acetylglucosaminyltransferase 9	protein-coding	signif
ENSMUSG00000033420.13	410	780.868	0.381831	0.146125	0.00059462	0.0301616	Antxr1	anthrax toxin receptor 1	protein-coding	signif
ENSMUSG00000031662.9	411	45.1631	1.54053	0.551639	0.000167331	0.0125913	Snx20	sorting nexin 20	protein-coding	up
ENSMUSG00000020709.16	412	150.09	0.983261	0.243203	2.39213e-06	0.000580808	Adap2	ArfGAP with dual PH domains 2	protein-coding	signif
ENSMUSG00000032413.13	413	719.249	0.366505	0.129853	0.000367627	0.0217353	Rasa2	RAS p21 protein activator 2	protein-coding	signif
ENSMUSG00000053063.12	414	82.3904	1.47694	0.495096	9.73878e-05	0.00877937	Clec12a	C-type lectin domain family 12, member a	protein-coding	up
ENSMUSG00000039783.16	415	29.5603	1.4573	0.559757	0.000290652	0.0184324	Kmo	kynurenine 3-monooxygenase	protein-coding	up
ENSMUSG00000032374.15	416	117.794	0.585345	0.273726	0.00123612	0.0464118	Plod2	procollagen lysine, 2-oxoglutarate 5-dioxygenase 2	protein-coding	signif
ENSMUSG00000035329.8	417	787.832	0.324247	0.136656	0.00140169	0.0499506	Fbxo33	F-box protein 33	protein-coding	signif
ENSMUSG00000019997.12	418	760.095	0.505262	0.213261	0.000831279	0.0364475	Ccn2	cellular communication network factor 2	protein-coding	signif
ENSMUSG00000048701.14	419	3869.6	0.232305	0.0772434	0.00041876	0.023682	Ccdc6	coiled-coil domain containing 6	protein-coding	signif
ENSMUSG00000045725.6	420	193.373	0.450038	0.191592	0.000970147	0.0399184	Prr15	proline rich 15	protein-coding	signif
ENSMUSG00000035357.18	421	94.6832	0.82585	0.259804	6.10791e-05	0.00655427	Pdzrn3	PDZ domain containing RING finger 3	protein-coding	signif
ENSMUSG00000051495.9	422	4088.66	0.438832	0.108368	3.71093e-06	0.000800192	Irf2bp2	interferon regulatory factor 2 binding protein 2	protein-coding	signif
ENSMUSG00000027833.17	423	118.842	1.19046	0.275237	6.57951e-07	0.000226062	Shox2	SHOX homeobox 2	protein-coding	up
ENSMUSG00000028218.20	424	171.439	0.655873	0.249906	0.000354394	0.0212269	Cibar1	CBY1 interacting BAR domain containing 1	protein-coding	signif
ENSMUSG00000054720.13	425	206.105	0.661335	0.234374	0.000203178	0.014682	Lrrc8c	leucine rich repeat containing 8 family, member C	protein-coding	signif
ENSMUSG00000015305.7	426	2314.94	0.321078	0.11492	0.000467992	0.0254217	Sash1	SAM and SH3 domain containing 1	protein-coding	signif
ENSMUSG00000026674.10	427	1286.84	0.470195	0.204305	0.00102949	0.0411617	Ddr2	discoidin domain receptor family, member 2	protein-coding	signif
ENSMUSG00000070462.5	428	1118.01	0.379088	0.162933	0.00129402	0.0480902	Tlnrd1	talin rod domain containing 1	protein-coding	signif
ENSMUSG00000024856.11	429	631.688	0.456289	0.177829	0.000546539	0.0284356	Cdk2ap2	cyclin dependent kinase 2 associated protein 2	protein-coding	signif
ENSMUSG00000032508.9	430	445.905	0.408071	0.181089	0.00134284	0.0491028	Myd88	myeloid differentiation primary response gene 88	protein-coding	signif
ENSMUSG00000032126.17	431	634.579	0.316426	0.131743	0.00135195	0.0493366	Hmbs	hydroxymethylbilane synthase	protein-coding	signif
ENSMUSG00000054364.6	432	2270.96	0.814226	0.164158	3.76942e-08	1.9067e-05	Rhob	ras homolog family member B	protein-coding	signif
ENSMUSG00000022504.11	433	212.153	0.574447	0.274459	0.00136055	0.0494524	Ciita	class II transactivator	protein-coding	signif
ENSMUSG00000096054.4	434	502.348	0.510225	0.211867	0.000739381	0.0338938	Syne1	spectrin repeat containing, nuclear envelope 1	protein-coding	signif
ENSMUSG00000072844.7	435	46.524	2.16418	0.520408	1.31232e-06	0.000366648	G530011O06Rik	RIKEN cDNA G530011O06 gene	ncRNA	up
ENSMUSG00000004837.3	436	44.4642	1.22219	0.367939	3.4808e-05	0.00443255	Grap	GRB2-related adaptor protein	protein-coding	up
ENSMUSG00000026163.18	437	57.9163	2.72044	0.350097	4.15366e-16	1.08054e-12	Sphkap	SPHK1 interactor, AKAP domain containing	protein-coding	up
ENSMUSG00000002847.8	438	120.366	0.876102	0.348064	0.000409679	0.0233864	Pla1a	phospholipase A1 member A	protein-coding	signif
ENSMUSG00000042607.16	439	8.23836	0.0495479	0.129613	0.00105965	0.041654	Asb4	ankyrin repeat and SOCS box-containing 4	protein-coding	signif
ENSMUSG00000024598.10	440	36.514	2.67849	0.722864	7.57375e-06	0.00142183	Fbn2	fibrillin 2	protein-coding	up
ENSMUSG00000020009.14	441	747.243	0.46843	0.203234	0.00103247	0.0411617	Ifngr1	interferon gamma receptor 1	protein-coding	signif
ENSMUSG00000074874.11	442	22.3438	1.49612	0.764206	0.00115626	0.0443273	Ctla2b	cytotoxic T lymphocyte-associated protein 2 beta	protein-coding	up
ENSMUSG00000021381.5	443	98.8878	1.21165	0.323834	7.3014e-06	0.00141727	Barx1	BarH-like homeobox 1	protein-coding	up
ENSMUSG00000055538.8	444	836.574	0.59312	0.243761	0.000629568	0.0311271	Zcchc24	zinc finger, CCHC domain containing 24	protein-coding	signif
ENSMUSG00000072596.5	445	47.7735	0.929436	0.431264	0.000940006	0.0391688	Ear2	eosinophil-associated, ribonuclease A family, member 2	protein-coding	signif
ENSMUSG00000024247.15	446	158.641	0.816839	0.232534	1.97208e-05	0.00286835	Pkdcc	protein kinase domain containing, cytoplasmic	protein-coding	signif
ENSMUSG00000020642.14	447	184.362	1.4554	0.311052	1.22814e-07	5.20101e-05	Rnf144a	ring finger protein 144A	protein-coding	up
ENSMUSG00000052821.4	448	95.343	0.956985	0.417557	0.000689572	0.0323786	Cysltr1	cysteinyl leukotriene receptor 1	protein-coding	signif
ENSMUSG00000061068.8	449	31.0889	2.13354	0.619398	2.20327e-05	0.00313449	Mcpt4	mast cell protease 4	protein-coding	up
ENSMUSG00000118332.2	450	405.95	0.446105	0.175075	0.000591711	0.0300979	Fam220a	family with sequence similarity 220, member A	protein-coding	signif
ENSMUSG00000019916.15	451	300.05	0.614936	0.201214	0.000105532	0.0093288	P4ha1	procollagen-proline, 2-oxoglutarate 4-dioxygenase (proline 4-hydroxylase), alpha 1 polypeptide	protein-coding	signif
ENSMUSG00000037868.16	452	72.0719	1.48127	0.555288	0.00023958	0.0162184	Egr2	early growth response 2	protein-coding	up
ENSMUSG00000006517.6	453	84.5925	1.14769	0.45632	0.000373298	0.0218817	Mvd	mevalonate (diphospho) decarboxylase	protein-coding	up
ENSMUSG00000027408.8	454	150.114	0.572021	0.254356	0.00099854	0.040588	Cpxm1	carboxypeptidase X, M14 family member 1	protein-coding	signif
ENSMUSG00000042821.8	455	45.3559	1.26219	0.613285	0.00102539	0.0411606	Snai1	snail family zinc finger 1	protein-coding	up
ENSMUSG00000037447.17	456	362.337	0.59591	0.239564	0.000543722	0.0283701	Arid5a	AT-rich interaction domain 5A	protein-coding	signif
ENSMUSG00000024621.17	457	1479.57	0.61537	0.269633	0.000866694	0.0374881	Csf1r	colony stimulating factor 1 receptor	protein-coding	signif
ENSMUSG00000042684.9	458	17.3867	1.58879	0.812257	0.00122557	0.0461108	Npl	N-acetylneuraminate pyruvate lyase	protein-coding	up
ENSMUSG00000022876.19	459	29.8035	1.45027	0.552073	0.000251631	0.0167234	Samsn1	SAM domain, SH3 domain and nuclear localization signals, 1	protein-coding	up
ENSMUSG00000032625.15	460	165.565	0.877369	0.377986	0.00064749	0.0314042	Thsd7a	thrombospondin, type I, domain containing 7A	protein-coding	signif
ENSMUSG00000052293.15	461	55.3066	1.08806	0.505181	0.00087707	0.0375549	Taf9	TATA-box binding protein associated factor 9	protein-coding	up
ENSMUSG00000030317.9	462	6.81544	4.6245	1.29286	4.21052e-05	0.00507772	Timp4	tissue inhibitor of metalloproteinase 4	protein-coding	up
ENSMUSG00000032691.15	463	36.6732	1.06801	0.463015	0.000645291	0.0314042	Nlrp3	NLR family, pyrin domain containing 3	protein-coding	up
ENSMUSG00000074361.12	464	53.9748	0.890156	0.34514	0.000353908	0.0212269	C5ar2	complement component 5a receptor 2	protein-coding	signif
ENSMUSG00000017737.3	465	94.8294	0.976052	0.29935	4.51345e-05	0.00537609	Mmp9	matrix metallopeptidase 9	protein-coding	signif
ENSMUSG00000033416.16	466	843.903	0.467034	0.108545	1.19023e-06	0.000338659	Gucd1	guanylyl cyclase domain containing 1	protein-coding	signif
ENSMUSG00000062352.16	467	204.63	0.55612	0.241773	0.000888891	0.0378194	Itgb1bp1	integrin beta 1 binding protein 1	protein-coding	signif
ENSMUSG00000032744.5	468	163.131	0.584758	0.242184	0.000653837	0.0314983	Heyl	hairy/enhancer-of-split related with YRPW motif-like	protein-coding	signif
ENSMUSG00000054426.13	469	113.273	0.846424	0.387421	0.000896888	0.0380707	A930005H10Rik	RIKEN cDNA A930005H10 gene	ncRNA	signif
ENSMUSG00000044906.7	470	100.122	1.04039	0.397902	0.000293161	0.0184722	4930503L19Rik	RIKEN cDNA 4930503L19 gene	protein-coding	up
ENSMUSG00000035845.18	471	334.232	0.385314	0.157712	0.000925023	0.0388743	Alg12	ALG12 alpha-1,6-mannosyltransferase	protein-coding	signif
ENSMUSG00000056708.6	472	470.18	0.388708	0.151865	0.000684814	0.0323786	Ier5	immediate early response 5	protein-coding	signif
ENSMUSG00000002820.7	473	1183.05	0.273668	0.103612	0.000934632	0.0391256	Atg4d	autophagy related 4D, cysteine peptidase	protein-coding	signif
ENSMUSG00000020423.7	474	1291.1	0.571647	0.186158	0.000106276	0.00934919	Btg2	BTG anti-proliferation factor 2	protein-coding	signif
ENSMUSG00000005107.14	475	27.6643	1.2984	0.482644	0.000231282	0.0157464	Slc2a9	solute carrier family 2 (facilitated glucose transporter), member 9	protein-coding	up
ENSMUSG00000067279.4	476	1477.96	0.842976	0.142104	1.55855e-10	1.69266e-07	Ppp1r3c	protein phosphatase 1, regulatory subunit 3C	protein-coding	signif
ENSMUSG00000087179.10	477	30.2018	1.13959	0.497279	0.000615098	0.0306037	Gm14230	predicted gene 14230	ncRNA	up
ENSMUSG00000005057.14	478	25.8055	1.27686	0.5975	0.000822575	0.0362867	Sh2b2	SH2B adaptor protein 2	protein-coding	up
ENSMUSG00000037306.15	479	1996.13	0.362458	0.10713	6.22262e-05	0.0066025	Man1c1	mannosidase, alpha, class 1C, member 1	protein-coding	signif
ENSMUSG00000029188.15	480	159.784	1.03711	0.416723	0.000408453	0.0233864	Slc34a2	solute carrier family 34 (sodium phosphate), member 2	protein-coding	up
ENSMUSG00000015755.17	481	2799.38	0.34794	0.103096	6.11876e-05	0.00655427	Tab2	TGF-beta activated kinase 1/MAP3K7 binding protein 2	protein-coding	signif
ENSMUSG00000045318.7	482	35.711	1.14893	0.469901	0.000457604	0.0251751	Adra2c	adrenergic receptor, alpha 2c	protein-coding	up
ENSMUSG00000027276.8	483	909.274	0.311079	0.121058	0.000912957	0.0385729	Jag1	jagged 1	protein-coding	signif
ENSMUSG00000090958.3	484	111.891	0.957658	0.358933	0.000264674	0.0173997	Lrrc32	leucine rich repeat containing 32	protein-coding	signif
ENSMUSG00000071637.6	485	408.994	0.666083	0.179662	1.09174e-05	0.00180733	Cebpd	CCAAT/enhancer binding protein delta	protein-coding	signif
ENSMUSG00000027224.15	486	9.14429	0.0529034	0.132024	0.000989168	0.040297	Duoxa1	dual oxidase maturation factor 1	protein-coding	signif
ENSMUSG00000026255.16	487	60.6453	1.43098	0.450366	5.37006e-05	0.00603634	Efhd1	EF hand domain containing 1	protein-coding	up
ENSMUSG00000015354.9	488	49.6042	2.21897	0.568684	3.69828e-06	0.000800192	Pcolce2	procollagen C-endopeptidase enhancer 2	protein-coding	up
ENSMUSG00000095304.10	489	170.138	1.45335	0.362472	2.43449e-06	0.000583318	Plac9	placenta specific 9	protein-coding	up
ENSMUSG00000071076.9	490	4237.8	0.53406	0.170159	8.99074e-05	0.00824706	Jund	jun D proto-oncogene	protein-coding	signif
ENSMUSG00000056749.8	491	641.619	1.29481	0.213056	5.7876e-11	7.02614e-08	Nfil3	nuclear factor, interleukin 3, regulated	protein-coding	up
ENSMUSG00000055116.9	492	286.773	2.85163	0.199445	1.2198e-47	1.11063e-43	Bmal1	basic helix-loop-helix ARNT like 1	protein-coding	up
ENSMUSG00000037379.8	493	173.398	1.39224	0.240767	3.3513e-10	3.21195e-07	Spon2	spondin 2, extracellular matrix protein	protein-coding	up
ENSMUSG00000024959.15	494	293.842	0.525277	0.164365	7.5895e-05	0.00737159	Bad	BCL2-associated agonist of cell death	protein-coding	signif
ENSMUSG00000031343.14	495	49.2343	0.78509	0.378672	0.0011721	0.0446503	Gabra3	gamma-aminobutyric acid type A receptor subunit alpha 3	protein-coding	signif
ENSMUSG00000087249.3	496	75.766	0.756839	0.351817	0.001033	0.0411617	Gm16062	predicted gene 16062	ncRNA	signif
ENSMUSG00000047446.19	497	490.947	0.688676	0.222139	8.55321e-05	0.00798738	Arl4a	ADP-ribosylation factor-like 4A	protein-coding	signif
ENSMUSG00000038612.17	498	2687.35	0.364169	0.0985215	1.88367e-05	0.00281161	Mcl1	myeloid cell leukemia sequence 1	protein-coding	signif
ENSMUSG00000052957.9	499	913.37	0.495434	0.173862	0.000230186	0.0157464	Gas1	growth arrest specific 1	protein-coding	signif
ENSMUSG00000050549.9	500	545.466	0.507537	0.170805	0.000157873	0.0123385	Fam241a	family with sequence similarity 241, member A	protein-coding	signif
ENSMUSG00000115420.2	501	19469.4	0.882591	0.311739	0.000174966	0.0130014				signif
ENSMUSG00000093593.2	502	96.3765	0.714043	0.330706	0.00105877	0.041654				signif
ENSMUSG00000034917.9	503	1533.92	0.592704	0.119901	4.5859e-08	2.25701e-05	Tjp3	tight junction protein 3	protein-coding	signif
ENSMUSG00000028385.15	504	276.745	0.51069	0.159784	7.61043e-05	0.00737159	Snx30	sorting nexin family member 30	protein-coding	signif
ENSMUSG00000020390.13	505	2109.8	0.249124	0.0898868	0.000812128	0.0361586	Ube2b	ubiquitin-conjugating enzyme E2B	protein-coding	signif
ENSMUSG00000034361.11	506	79.3772	1.19121	0.381384	6.60623e-05	0.00691376	Cpne2	copine II	protein-coding	up
ENSMUSG00000030674.6	507	24.3633	1.6357	0.497929	3.86982e-05	0.004853	Qprt	quinolinate phosphoribosyltransferase	protein-coding	up
ENSMUSG00000026077.16	508	184.751	3.40182	0.270297	9.29497e-39	5.64205e-35	Npas2	neuronal PAS domain protein 2	protein-coding	up
ENSMUSG00000037337.12	509	55.1885	1.19088	0.322007	9.04405e-06	0.00159306	Map4k1	mitogen-activated protein kinase kinase kinase kinase 1	protein-coding	up
ENSMUSG00000063146.12	510	617.172	0.616364	0.133872	2.32059e-07	9.39065e-05	Clip2	CAP-GLY domain containing linker protein 2	protein-coding	signif
ENSMUSG00000045438.13	511	259.959	0.481343	0.1872	0.000515586	0.0272931	Cox19	cytochrome c oxidase assembly protein 19	protein-coding	signif
ENSMUSG00000028967.11	512	2014.33	0.277897	0.111272	0.00133114	0.0487726	Errfi1	ERBB receptor feedback inhibitor 1	protein-coding	signif

## Sheet: DEG - log2FC 1, male
row.names	heatmap_order	baseMean	log2FoldChange	lfcSE	pvalue	padj	SYMBOL	GENENAME	GENETYPE	bin
ENSMUSG00000039617.9	119	7.52599	8.35026	2.84912	2.00914e-08	1.18021e-05				up
ENSMUSG00000061780.7	79	522.413	5.46917	1.46796	4.52835e-06	0.000937061	Cfd	complement factor D	protein-coding	up
ENSMUSG00000041653.6	97	9.0588	4.63166	1.45774	0.000113207	0.0097241	Pnpla3	patatin-like phospholipase domain containing 3	protein-coding	up
ENSMUSG00000030317.9	131	6.81544	4.6245	1.29286	4.21052e-05	0.00507772	Timp4	tissue inhibitor of metalloproteinase 4	protein-coding	up
ENSMUSG00000022878.6	95	82.3216	4.52844	1.55648	7.77594e-05	0.00744398	Adipoq	adiponectin, C1Q and collagen domain containing	protein-coding	up
ENSMUSG00000027559.6	98	733.098	4.44664	1.55197	8.46667e-05	0.00794732	Car3	carbonic anhydrase 3	protein-coding	up
ENSMUSG00000030546.15	92	92.6175	4.41668	1.64301	0.000133866	0.0108851	Plin1	perilipin 1	protein-coding	up
ENSMUSG00000003545.4	93	46.9654	4.02767	1.04527	3.85586e-06	0.000816455	Fosb	FBJ osteosarcoma oncogene B	protein-coding	up
ENSMUSG00000074771.11	96	16.165	3.76607	1.9159	0.000795813	0.035694	Ankef1	ankyrin repeat and EF-hand domain containing 1	protein-coding	up
ENSMUSG00000026077.16	12	184.751	3.40182	0.270297	9.29497e-39	5.64205e-35	Npas2	neuronal PAS domain protein 2	protein-coding	up
ENSMUSG00000025479.10	77	73.7172	3.16331	1.85386	0.0011638	0.0445226	Cyp2e1	cytochrome P450, family 2, subfamily e, polypeptide 1	protein-coding	up
ENSMUSG00000055116.9	8	286.773	2.85163	0.199445	1.2198e-47	1.11063e-43	Bmal1	basic helix-loop-helix ARNT like 1	protein-coding	up
ENSMUSG00000117465.2	58	36.0505	2.78286	0.706167	3.20789e-06	0.000730196				up
ENSMUSG00000002289.17	78	30.8582	2.76737	0.809263	1.98469e-05	0.00286835	Angptl4	angiopoietin-like 4	protein-coding	up
ENSMUSG00000026163.18	52	57.9163	2.72044	0.350097	4.15366e-16	1.08054e-12	Sphkap	SPHK1 interactor, AKAP domain containing	protein-coding	up
ENSMUSG00000024598.10	63	36.514	2.67849	0.722864	7.57375e-06	0.00142183	Fbn2	fibrillin 2	protein-coding	up
ENSMUSG00000049538.15	113	12.4044	2.60847	0.815289	6.85642e-05	0.00705397	Adamts16	ADAM metallopeptidase with thrombospondin type 1 motif 16	protein-coding	up
ENSMUSG00000058470.11	84	7.07734	2.60132	1.17086	0.000570832	0.029199	Gm8369	predicted gene 8369	protein-coding	up
ENSMUSG00000006403.14	17	26.9955	2.60063	0.58489	3.65631e-07	0.000141523	Adamts4	ADAM metallopeptidase with thrombospondin type 1 motif 4	protein-coding	up
ENSMUSG00000085604.2	47	6.56161	2.51763	0.858864	0.000136537	0.0110015				up
ENSMUSG00000049241.7	91	11.9053	2.37973	1.02939	0.000615072	0.0306037	Hcar1	hydrocarboxylic acid receptor 1	protein-coding	up
ENSMUSG00000035686.9	101	82.0696	2.36487	1.20992	0.000972384	0.0399184	Thrsp	thyroid hormone responsive	protein-coding	up
ENSMUSG00000095609.4	27	39.4647	2.35407	0.571439	1.6545e-06	0.000436645	Anxa2r1	annexin A2 receptor 1	protein-coding	up
ENSMUSG00000001865.3	55	14.8881	2.34789	0.706216	4.10483e-05	0.00498327	Cpa3	carboxypeptidase A3, mast cell	protein-coding	up
ENSMUSG00000069515.7	49	108.553	2.25325	0.472503	7.6891e-08	3.50046e-05	Lyz1	lysozyme 1	protein-coding	up
ENSMUSG00000015354.9	115	49.6042	2.21897	0.568684	3.69828e-06	0.000800192	Pcolce2	procollagen C-endopeptidase enhancer 2	protein-coding	up
ENSMUSG00000046275.3	99	27.6169	2.19792	1.0666	0.00087855	0.0375549	Trarg1	trafficking regulator of GLUT4 (SLC2A4) 1	protein-coding	up
ENSMUSG00000072844.7	50	46.524	2.16418	0.520408	1.31232e-06	0.000366648	G530011O06Rik	RIKEN cDNA G530011O06 gene	ncRNA	up
ENSMUSG00000021950.16	89	16.47	2.15616	0.967098	0.000688802	0.0323786	Anxa8	annexin A8	protein-coding	up
ENSMUSG00000033576.13	43	8.67893	2.15199	0.982141	0.000842483	0.0367024	Apol6	apolipoprotein L 6	protein-coding	up
ENSMUSG00000061068.8	41	31.0889	2.13354	0.619398	2.20327e-05	0.00313449	Mcpt4	mast cell protease 4	protein-coding	up
ENSMUSG00000029334.15	90	26.4221	2.11406	1.14028	0.00120026	0.0454403	Prkg2	protein kinase, cGMP-dependent, type II	protein-coding	up
ENSMUSG00000036395.16	33	17.9928	1.99724	0.705402	0.000162691	0.0124479	Glb1l2	galactosidase, beta 1-like 2	protein-coding	up
ENSMUSG00000039956.10	73	20.5313	1.88966	0.627522	8.86871e-05	0.00819793	Mrap	melanocortin 2 receptor accessory protein	protein-coding	up
ENSMUSG00000004098.8	45	469.672	1.88354	0.21614	1.43063e-19	4.34196e-16	Col5a3	collagen, type V, alpha 3	protein-coding	up
ENSMUSG00000009185.3	54	40.2455	1.86766	0.440205	9.39433e-07	0.000285118	Ccl8	C-C motif chemokine ligand 8	protein-coding	up
ENSMUSG00000033825.12	19	19.7044	1.83791	0.676485	0.000223032	0.015561	Tpsb2	tryptase beta 2	protein-coding	up
ENSMUSG00000053199.14	46	175.105	1.83299	0.282255	3.85527e-12	6.38222e-09	Arhgap20	Rho GTPase activating protein 20	protein-coding	up
ENSMUSG00000038578.16	60	68.0327	1.80914	0.56958	4.96233e-05	0.00575567	Susd1	sushi domain containing 1	protein-coding	up
ENSMUSG00000026574.6	22	375.025	1.74006	0.283179	3.63525e-11	4.72842e-08	Dpt	dermatopontin	protein-coding	up
ENSMUSG00000022894.7	48	616.861	1.73594	0.258692	9.13906e-13	1.66422e-09	Adamts5	ADAM metallopeptidase with thrombospondin type 1 motif 5	protein-coding	up
ENSMUSG00000028480.15	72	80.6893	1.72953	0.484837	1.23015e-05	0.00196268	Glipr2	GLI pathogenesis-related 2	protein-coding	up
ENSMUSG00000018927.4	66	301.941	1.68868	0.55558	7.76978e-05	0.00744398	Ccl6	C-C motif chemokine ligand 6	protein-coding	up
ENSMUSG00000069763.4	117	59.251	1.68639	0.582685	0.000125632	0.0103989	Tmem100	transmembrane protein 100	protein-coding	up
ENSMUSG00000079168.5	59	42.2597	1.67861	0.549621	7.59394e-05	0.00737159	Cd209g	CD209g antigen	protein-coding	up
ENSMUSG00000023067.15	112	138.537	1.67305	0.399864	1.14638e-06	0.000331359	Cdkn1a	cyclin dependent kinase inhibitor 1A	protein-coding	up
ENSMUSG00000052305.7	68	20.375	1.66691	0.706153	0.000520663	0.0274819	Hbb-b1	hemoglobin, beta adult major chain	protein-coding	up
ENSMUSG00000044017.17	88	90.6274	1.64326	0.400248	1.62485e-06	0.000435124	Adgrd1	adhesion G protein-coupled receptor D1	protein-coding	up
ENSMUSG00000030674.6	14	24.3633	1.6357	0.497929	3.86982e-05	0.004853	Qprt	quinolinate phosphoribosyltransferase	protein-coding	up
ENSMUSG00000032271.14	70	27.8027	1.62578	0.767512	0.000865714	0.0374881	Nnmt	nicotinamide N-methyltransferase	protein-coding	up
ENSMUSG00000042684.9	128	17.3867	1.58879	0.812257	0.00122557	0.0461108	Npl	N-acetylneuraminate pyruvate lyase	protein-coding	up
ENSMUSG00000019122.9	42	384.023	1.58245	0.592601	0.000230073	0.0157464	Ccl9	C-C motif chemokine ligand 9	protein-coding	up
ENSMUSG00000031662.9	10	45.1631	1.54053	0.551639	0.000167331	0.0125913	Snx20	sorting nexin 20	protein-coding	up
ENSMUSG00000021047.8	18	67.4358	1.52375	0.353878	6.92644e-07	0.000233575	Nova1	NOVA alternative splicing regulator 1	protein-coding	up
ENSMUSG00000030787.5	56	119.536	1.51273	0.81935	0.00140559	0.0499917	Lyve1	lymphatic vessel endothelial hyaluronan receptor 1	protein-coding	up
ENSMUSG00000025270.14	30	124.122	1.49689	0.404581	8.48496e-06	0.00154689	Alas2	aminolevulinic acid synthase 2, erythroid	protein-coding	up
ENSMUSG00000074874.11	39	22.3438	1.49612	0.764206	0.00115626	0.0443273	Ctla2b	cytotoxic T lymphocyte-associated protein 2 beta	protein-coding	up
ENSMUSG00000037868.16	134	72.0719	1.48127	0.555288	0.00023958	0.0162184	Egr2	early growth response 2	protein-coding	up
ENSMUSG00000053063.12	44	82.3904	1.47694	0.495096	9.73878e-05	0.00877937	Clec12a	C-type lectin domain family 12, member a	protein-coding	up
ENSMUSG00000036412.6	23	27.3153	1.47286	0.582779	0.00035675	0.0212301	Arsi	arylsulfatase i	protein-coding	up
ENSMUSG00000071984.13	86	222.776	1.47083	0.585025	0.00034752	0.0210244	Fndc1	fibronectin type III domain containing 1	protein-coding	up
ENSMUSG00000074570.15	62	29.2917	1.46801	0.782909	0.00139849	0.0499506	Cass4	Cas scaffolding protein family member 4	protein-coding	up
ENSMUSG00000068263.12	94	19.8512	1.45844	0.584018	0.000395223	0.0229204	Efcc1	EF hand and coiled-coil domain containing 1	protein-coding	up
ENSMUSG00000039783.16	126	29.5603	1.4573	0.559757	0.000290652	0.0184324	Kmo	kynurenine 3-monooxygenase	protein-coding	up
ENSMUSG00000114608.4	76	60.2104	1.45659	0.571225	0.000323132	0.0197457	Gm36161	predicted gene, 36161	ncRNA	up
ENSMUSG00000020642.14	38	184.362	1.4554	0.311052	1.22814e-07	5.20101e-05	Rnf144a	ring finger protein 144A	protein-coding	up
ENSMUSG00000095304.10	6	170.138	1.45335	0.362472	2.43449e-06	0.000583318	Plac9	placenta specific 9	protein-coding	up
ENSMUSG00000022876.19	129	29.8035	1.45027	0.552073	0.000251631	0.0167234	Samsn1	SAM domain, SH3 domain and nuclear localization signals, 1	protein-coding	up
ENSMUSG00000055782.10	107	82.1338	1.44541	0.515346	0.00016048	0.0124041	Abcd2	ATP-binding cassette, sub-family D member 2	protein-coding	up
ENSMUSG00000026255.16	114	60.6453	1.43098	0.450366	5.37006e-05	0.00603634	Efhd1	EF hand domain containing 1	protein-coding	up
ENSMUSG00000011256.17	122	293.785	1.40659	0.289106	5.01003e-08	2.40086e-05	Adam19	ADAM metallopeptidase domain 19	protein-coding	up
ENSMUSG00000037379.8	9	173.398	1.39224	0.240767	3.3513e-10	3.21195e-07	Spon2	spondin 2, extracellular matrix protein	protein-coding	up
ENSMUSG00000024011.18	116	517.433	1.38915	0.312692	3.80767e-07	0.000141523	Pi16	peptidase inhibitor 16	protein-coding	up
ENSMUSG00000024164.16	71	2289.04	1.36239	0.394751	1.94545e-05	0.00285698	C3	complement component 3	protein-coding	up
ENSMUSG00000055148.8	110	198.781	1.36059	0.345207	3.27953e-06	0.000737286	Klf2	Kruppel-like transcription factor 2 (lung)	protein-coding	up
ENSMUSG00000034641.3	81	51.4595	1.33499	0.643521	0.000973298	0.0399184	Cd300ld	CD300 molecule like family member d	protein-coding	up
ENSMUSG00000026073.14	124	15.8623	1.31889	0.68526	0.00137884	0.0496659	Il1r2	interleukin 1 receptor, type II	protein-coding	up
ENSMUSG00000032661.10	83	80.6471	1.31075	0.49095	0.000243478	0.0164212	Oas3	2'-5' oligoadenylate synthetase 3	protein-coding	up
ENSMUSG00000102692.2	121	166.714	1.29966	0.23205	1.00851e-09	8.89528e-07	Dchs2	dachsous cadherin related 2	protein-coding	up
ENSMUSG00000005107.14	2	27.6643	1.2984	0.482644	0.000231282	0.0157464	Slc2a9	solute carrier family 2 (facilitated glucose transporter), member 9	protein-coding	up
ENSMUSG00000056749.8	7	641.619	1.29481	0.213056	5.7876e-11	7.02614e-08	Nfil3	nuclear factor, interleukin 3, regulated	protein-coding	up
ENSMUSG00000034664.14	26	60.3723	1.2853	0.449725	0.000145165	0.0116452	Itga2b	integrin alpha 2b	protein-coding	up
ENSMUSG00000005057.14	4	25.8055	1.27686	0.5975	0.000822575	0.0362867	Sh2b2	SH2B adaptor protein 2	protein-coding	up
ENSMUSG00000029373.8	74	75.9562	1.27318	0.363314	1.77102e-05	0.00266531	Pf4	platelet factor 4	protein-coding	up
ENSMUSG00000042821.8	132	45.3559	1.26219	0.613285	0.00102539	0.0411606	Snai1	snail family zinc finger 1	protein-coding	up
ENSMUSG00000030865.5	125	110.784	1.25205	0.367903	2.54464e-05	0.00350193	Chp2	calcineurin-like EF hand protein 2	protein-coding	up
ENSMUSG00000001473.8	67	155.264	1.23775	0.38518	4.83125e-05	0.00567594	Tubb6	tubulin, beta 6 class V	protein-coding	up
ENSMUSG00000025930.7	87	25.7152	1.23403	0.573417	0.000871907	0.0375049	Msc	musculin	protein-coding	up
ENSMUSG00000004837.3	51	44.4642	1.22219	0.367939	3.4808e-05	0.00443255	Grap	GRB2-related adaptor protein	protein-coding	up
ENSMUSG00000053475.6	85	46.0924	1.21969	0.504827	0.000476993	0.0256983	Tnfaip6	tumor necrosis factor alpha induced protein 6	protein-coding	up
ENSMUSG00000021381.5	40	98.8878	1.21165	0.323834	7.3014e-06	0.00141727	Barx1	BarH-like homeobox 1	protein-coding	up
ENSMUSG00000023046.7	21	144.351	1.21041	0.352697	2.31106e-05	0.00323726	Igfbp6	insulin-like growth factor binding protein 6	protein-coding	up
ENSMUSG00000046768.14	24	555.649	1.20638	0.232288	9.2408e-09	6.00982e-06	Rhoj	ras homolog family member J	protein-coding	up
ENSMUSG00000048373.9	118	47.4315	1.20418	0.443507	0.000224797	0.0156242	Fgfbp1	fibroblast growth factor binding protein 1	protein-coding	up
ENSMUSG00000032725.11	108	83.1236	1.2033	0.411741	0.000122374	0.0102668	Folr2	folate receptor beta	protein-coding	up
ENSMUSG00000027994.15	32	41.5331	1.20171	0.493913	0.000458992	0.0251754	Mcub	mitochondrial calcium uniporter dominant negative beta subunit	protein-coding	up
ENSMUSG00000034361.11	13	79.3772	1.19121	0.381384	6.60623e-05	0.00691376	Cpne2	copine II	protein-coding	up
ENSMUSG00000037337.12	11	55.1885	1.19088	0.322007	9.04405e-06	0.00159306	Map4k1	mitogen-activated protein kinase kinase kinase kinase 1	protein-coding	up
ENSMUSG00000027833.17	127	118.842	1.19046	0.275237	6.57951e-07	0.000226062	Shox2	SHOX homeobox 2	protein-coding	up
ENSMUSG00000031538.7	111	154.133	1.18609	0.237252	2.6835e-08	1.43725e-05	Plat	plasminogen activator, tissue	protein-coding	up
ENSMUSG00000037362.9	35	44.9111	1.1842	0.55856	0.000947989	0.0392473	Ccn3	cellular communication network factor 3	protein-coding	up
ENSMUSG00000008845.10	75	386.086	1.18121	0.512807	0.000610258	0.0306037	Cd163	CD163 antigen	protein-coding	up
ENSMUSG00000003032.9	120	315.328	1.17378	0.275716	9.04002e-07	0.000279015	Klf4	Kruppel-like transcription factor 4 (gut)	protein-coding	up
ENSMUSG00000013707.4	31	42.6303	1.16568	0.447457	0.000303367	0.0187902	Tnfaip8l2	tumor necrosis factor, alpha-induced protein 8-like 2	protein-coding	up
ENSMUSG00000021069.18	103	66.4904	1.15967	0.61127	0.0014	0.0499506	Pygl	liver glycogen phosphorylase	protein-coding	up
ENSMUSG00000041729.16	36	86.8713	1.15715	0.307744	7.00788e-06	0.00141727	Coro2b	coronin, actin binding protein, 2B	protein-coding	up
ENSMUSG00000045318.7	5	35.711	1.14893	0.469901	0.000457604	0.0251751	Adra2c	adrenergic receptor, alpha 2c	protein-coding	up
ENSMUSG00000006517.6	133	84.5925	1.14769	0.45632	0.000373298	0.0218817	Mvd	mevalonate (diphospho) decarboxylase	protein-coding	up
ENSMUSG00000087179.10	3	30.2018	1.13959	0.497279	0.000615098	0.0306037	Gm14230	predicted gene 14230	ncRNA	up
ENSMUSG00000039109.18	29	777.505	1.13244	0.509161	0.000730188	0.033748	F13a1	coagulation factor XIII, A1 subunit	protein-coding	up
ENSMUSG00000051906.16	80	75.1283	1.10288	0.424165	0.000307938	0.0190086	Cd209f	CD209f antigen	protein-coding	up
ENSMUSG00000079164.11	15	36.0437	1.10002	0.424683	0.000319477	0.0195881	Tlr5	toll-like receptor 5	protein-coding	up
ENSMUSG00000039883.6	123	56.5428	1.09104	0.351325	7.23191e-05	0.00721923	Lrrc17	leucine rich repeat containing 17	protein-coding	up
ENSMUSG00000052293.15	130	55.3066	1.08806	0.505181	0.00087707	0.0375549	Taf9	TATA-box binding protein associated factor 9	protein-coding	up
ENSMUSG00000079419.5	28	192.465	1.07851	0.45912	0.000568641	0.0291689	Ms4a6c	membrane-spanning 4-domains, subfamily A, member 6C	protein-coding	up
ENSMUSG00000001020.9	37	77.3576	1.07702	0.350094	7.80779e-05	0.00744398	S100a4	S100 calcium binding protein A4	protein-coding	up
ENSMUSG00000043263.14	64	106.468	1.06822	0.443458	0.000504633	0.0269483	Ifi209	interferon activated gene 209	protein-coding	up
ENSMUSG00000032691.15	135	36.6732	1.06801	0.463015	0.000645291	0.0314042	Nlrp3	NLR family, pyrin domain containing 3	protein-coding	up
ENSMUSG00000027078.15	82	139.371	1.05963	0.332695	5.52358e-05	0.0061332	Ube2l6	ubiquitin-conjugating enzyme E2L 6	protein-coding	up
ENSMUSG00000024053.12	100	179.674	1.05477	0.375822	0.000175637	0.0130014	Emilin2	elastin microfibril interfacer 2	protein-coding	up
ENSMUSG00000031779.4	109	35.244	1.05391	0.515896	0.00112871	0.0435674	Ccl22	C-C motif chemokine ligand 22	protein-coding	up
ENSMUSG00000029659.17	69	336.071	1.05257	0.320403	3.94741e-05	0.00488236	Medag	mesenteric estrogen dependent adipogenesis	protein-coding	up
ENSMUSG00000020363.7	34	377.445	1.04963	0.19858	6.06898e-09	4.24823e-06	Gfpt2	glutamine fructose-6-phosphate transaminase 2	protein-coding	up
ENSMUSG00000059498.14	25	193.373	1.04468	0.359458	0.000134697	0.0109014	Fcgr3	Fc receptor, IgG, low affinity III	protein-coding	up
ENSMUSG00000078190.8	104	111.912	1.04108	0.421686	0.000439037	0.0243746	Dnm3os	dynamin 3, opposite strand	ncRNA	up
ENSMUSG00000044906.7	136	100.122	1.04039	0.397902	0.000293161	0.0184722	4930503L19Rik	RIKEN cDNA 4930503L19 gene	protein-coding	up
ENSMUSG00000029188.15	1	159.784	1.03711	0.416723	0.000408453	0.0233864	Slc34a2	solute carrier family 34 (sodium phosphate), member 2	protein-coding	up
ENSMUSG00000037946.12	57	190.259	1.02863	0.348408	0.000116794	0.00993841	Fgd3	FYVE, RhoGEF and PH domain containing 3	protein-coding	up
ENSMUSG00000026536.10	65	181.563	1.02515	0.377423	0.000229783	0.0157464	Ifi211	interferon activated gene 211	protein-coding	up
ENSMUSG00000030149.16	16	96.1933	1.02457	0.337886	9.01244e-05	0.00824706	Klrk1	killer cell lectin-like receptor subfamily K, member 1	protein-coding	up
ENSMUSG00000032334.11	53	481.163	1.02293	0.205873	3.29959e-08	1.71673e-05	Loxl1	lysyl oxidase-like 1	protein-coding	up
ENSMUSG00000032014.7	106	167.891	1.01984	0.320183	5.50392e-05	0.0061332	Oaf	out at first homolog	protein-coding	up
ENSMUSG00000072214.9	61	104.792	1.00837	0.39494	0.00035553	0.0212269	Septin5	septin 5	protein-coding	up
ENSMUSG00000061100.6	102	212.459	1.00281	0.381205	0.000287477	0.0183682	Retnla	resistin like alpha	protein-coding	up
ENSMUSG00000074743.5	20	764.992	1.00046	0.232656	7.60712e-07	0.000247367	Thbd	thrombomodulin	protein-coding	up
ENSMUSG00000025784.6	105	323.506	1.00005	0.340512	0.000118433	0.010031	Clec3b	C-type lectin domain family 3, member b	protein-coding	up
ENSMUSG00000105818.2	148	251.465	-1.00061	0.332903	9.78799e-05	0.00878026				down
ENSMUSG00000091756.3	157	65.6443	-1.038	0.366361	0.000166045	0.0125913	Gm3095	predicted gene 3095	protein-coding	down
ENSMUSG00000042828.13	156	49.307	-1.0482	0.510213	0.00113588	0.0436378	Trim72	tripartite motif-containing 72	protein-coding	down
ENSMUSG00000035638.15	167	29.0379	-1.06894	0.465508	0.000675438	0.0322159	Muc20	mucin 20	protein-coding	down
ENSMUSG00000024747.4	168	1061.53	-1.06907	0.167266	8.44877e-12	1.2821e-08	Aldh1a7	aldehyde dehydrogenase family 1, subfamily A7	protein-coding	down
ENSMUSG00000074796.11	166	832.624	-1.0698	0.158281	6.89135e-13	1.39435e-09	Slc4a11	solute carrier family 4, sodium bicarbonate transporter-like, member 11	protein-coding	down
ENSMUSG00000042567.21	141	76.9001	-1.07855	0.320717	3.148e-05	0.00409465	Nek10	NIMA (never in mitosis gene a)- related kinase 10	protein-coding	down
ENSMUSG00000006221.8	143	204.066	-1.10002	0.268418	1.77369e-06	0.000454914	Hspb7	heat shock protein family, member 7 (cardiovascular)	protein-coding	down
ENSMUSG00000106951.2	154	96.3242	-1.11224	0.301599	9.44215e-06	0.00162209	5930430L01Rik	RIKEN cDNA 5930430L01 gene	ncRNA	down
ENSMUSG00000089712.4	144	77.3549	-1.11894	0.454255	0.000423052	0.023765	Gm15889	predicted gene 15889	ncRNA	down
ENSMUSG00000036882.8	175	48.358	-1.12012	0.421728	0.000266764	0.0174717	Arhgap33	Rho GTPase activating protein 33	protein-coding	down
ENSMUSG00000025511.16	172	342.863	-1.12118	0.178604	1.6741e-11	2.34503e-08	Tspan4	tetraspanin 4	protein-coding	down
ENSMUSG00000026824.12	142	161.661	-1.12242	0.486073	0.000598973	0.0302981	Kcnj3	potassium inwardly-rectifying channel, subfamily J, member 3	protein-coding	down
ENSMUSG00000108322.4	161	74.5103	-1.13348	0.492507	0.000614086	0.0306037	5430431A17Rik	RIKEN cDNA 5430431A17 gene	ncRNA	down
ENSMUSG00000086243.2	147	63.7862	-1.13387	0.371903	8.4201e-05	0.00794456				down
ENSMUSG00000020131.15	163	93.1453	-1.16327	0.341525	2.57693e-05	0.00350193	Pcsk4	proprotein convertase subtilisin/kexin type 4	protein-coding	down
ENSMUSG00000035566.8	174	74.8144	-1.19396	0.344085	1.92454e-05	0.00284926	Pcdh17	protocadherin 17	protein-coding	down
ENSMUSG00000051379.13	138	20.865	-1.19975	0.522736	0.000695594	0.0325624	Flrt3	fibronectin leucine rich transmembrane protein 3	protein-coding	down
ENSMUSG00000106497.2	160	57.4376	-1.20543	0.557465	0.000870539	0.0375049				down
ENSMUSG00000116560.2	158	147.238	-1.21284	0.429883	0.00016559	0.0125913	Gm2808	predicted gene 2808	protein-coding	down
ENSMUSG00000048138.11	170	205.682	-1.22338	0.219242	1.12351e-09	8.89528e-07	Dmrt2	doublesex and mab-3 related transcription factor 2	protein-coding	down
ENSMUSG00000085773.5	145	79.8523	-1.22354	0.323338	6.22231e-06	0.00127313				down
ENSMUSG00000024354.14	169	72.2358	-1.27531	0.342558	7.90111e-06	0.00146816	Slc23a1	solute carrier family 23 (nucleobase transporters), member 1	protein-coding	down
ENSMUSG00000035189.18	146	104.53	-1.2956	0.410363	5.6749e-05	0.00626302	Ano4	anoctamin 4	protein-coding	down
ENSMUSG00000003949.17	137	346.607	-1.36778	0.273288	2.40114e-08	1.32499e-05	Hlf	hepatic leukemia factor	protein-coding	down
ENSMUSG00000091575.3	159	500.379	-1.43022	0.304115	1.09944e-07	4.76686e-05	2010016I18Rik	RIKEN cDNA 2010016I18 gene	ncRNA	down
ENSMUSG00000016995.18	165	34.7645	-1.44016	0.576477	0.00037939	0.0221432	Matn4	matrilin 4	protein-coding	down
ENSMUSG00000047259.4	140	50.668	-1.48402	0.353126	1.0994e-06	0.000322905	Mc4r	melanocortin 4 receptor	protein-coding	down
ENSMUSG00000091542.2	152	48.9484	-1.54519	0.464261	3.3473e-05	0.00432301				down
ENSMUSG00000022389.16	150	4406.22	-1.55699	0.162508	4.66452e-23	1.69882e-19	Tef	thyrotroph embryonic factor	protein-coding	down
ENSMUSG00000080902.2	162	29.3266	-1.56133	0.502	7.065e-05	0.00714742				down
ENSMUSG00000110496.2	149	51.5659	-1.56463	0.371671	1.09408e-06	0.000322905				down
ENSMUSG00000055866.10	153	578.411	-1.64875	0.295674	1.0893e-09	8.89528e-07	Per2	period circadian clock 2	protein-coding	down
ENSMUSG00000032087.12	164	20.4225	-1.69401	0.523499	4.5465e-05	0.00537609	Dscaml1	DS cell adhesion molecule like 1	protein-coding	down
ENSMUSG00000028957.13	151	1630.93	-2.02639	0.193004	3.89053e-27	1.77116e-23	Per3	period circadian clock 3	protein-coding	down
ENSMUSG00000114994.2	171	12.7465	-2.26148	0.822071	0.000344192	0.0208925				down
ENSMUSG00000038550.11	155	99.651	-2.38067	0.476129	1.40167e-08	8.80153e-06	Ciart	circadian associated repressor of transcription	protein-coding	down
ENSMUSG00000059824.13	139	2333.46	-3.05005	0.159596	1.32717e-82	2.41677e-78	Dbp	D site albumin promoter binding protein	protein-coding	down
ENSMUSG00000026959.14	173	10.3416	-3.97629	1.03374	7.47728e-06	0.00141835	Grin1	glutamate receptor, ionotropic, NMDA1 (zeta 1)	protein-coding	down

## Sheet: DEG, female
row.names	heatmap_order	baseMean	log2FoldChange	lfcSE	pvalue	padj	SYMBOL	GENENAME	GENETYPE	bin
ENSMUSG00000073060.5	1629	151.177	10.745	2.57992	9.41611e-17	1.66989e-14				up
ENSMUSG00000105017.2	93	49.9954	8.93383	2.4873	5.21714e-12	2.50284e-10				up
ENSMUSG00000045842.11	2378	10.6498	7.36066	2.50877	9.95219e-08	1.44127e-06				up
ENSMUSG00000113836.3	3301	4.30444	6.19445	2.75802	4.30873e-05	0.000303858				up
ENSMUSG00000114853.2	2380	12.4281	5.93495	2.29624	2.98871e-06	2.88549e-05				up
ENSMUSG00000114004.2	2578	7.52773	5.92464	2.38311	8.76372e-06	7.44452e-05	Gm48552	predicted gene, 48552	protein-coding	up
ENSMUSG00000112061.2	2506	6.95825	5.90796	2.39872	1.08713e-05	8.99816e-05				up
ENSMUSG00000107253.2	1990	202.777	5.70422	1.15494	3.31933e-08	5.41199e-07				up
ENSMUSG00000092534.9	102	19.6064	5.64578	2.39962	3.18247e-05	0.000232778				up
ENSMUSG00000121378.1	889	46.979	5.38651	0.568327	1.38793e-21	6.67318e-19				up
ENSMUSG00000035262.6	2599	4.98604	5.38265	2.42089	6.43949e-05	0.000432955	Amh	anti-Mullerian hormone	protein-coding	up
ENSMUSG00000040287.10	2216	26.3063	5.25582	0.979103	9.16781e-09	1.77897e-07	Stac3	SH3 and cysteine rich domain 3	protein-coding	up
ENSMUSG00000020447.6	3132	5.17251	5.19833	2.5421	0.000214106	0.00123564	Npc1l1	NPC1 like intracellular cholesterol transporter 1	protein-coding	up
ENSMUSG00000121736.1	2499	4.37428	5.13912	2.48589	0.000174529	0.00103398				up
ENSMUSG00000083953.2	3110	7.56094	5.10637	2.3153	6.64617e-05	0.000444915				up
ENSMUSG00000084088.2	2493	5.34866	5.09986	2.37957	0.000102577	0.000650836				up
ENSMUSG00000111173.2	206	3.83949	4.88889	2.78118	0.000782606	0.00379312				up
ENSMUSG00000079031.2	3147	60.5616	4.75207	2.38549	0.000270918	0.00151933	Eif1ad2	eukaryotic translation initiation factor 1A domain containing 2	protein-coding	up
ENSMUSG00000025515.17	3130	26.7419	4.71853	1.9141	0.000349805	0.00189589	Muc2	mucin 2	protein-coding	up
ENSMUSG00000061531.9	116	3.67133	4.61746	2.52971	0.000552817	0.00280703	Tmem236	transmembrane protein 236	protein-coding	up
ENSMUSG00000028845.16	2379	5.08143	4.58767	2.36159	0.000294457	0.00163188	Tekt2	tektin 2	protein-coding	up
ENSMUSG00000078639.2	3222	10.8707	4.57837	1.12649	1.25648e-05	0.000102858	Gm12695	predicted gene 12695	protein-coding	up
ENSMUSG00000103222.2	3174	3.17429	4.55965	2.45423	0.000455205	0.00237092				up
ENSMUSG00000115923.2	2006	3.23717	4.51582	2.60999	0.000814577	0.00392521				up
ENSMUSG00000032128.16	3363	8.06271	4.47588	1.5475	0.00017894	0.00105703	Robo3	roundabout guidance receptor 3	protein-coding	up
ENSMUSG00000030834.8	2507	11.9817	4.38132	0.8938	1.59603e-07	2.17866e-06	Abcc6	ATP-binding cassette, sub-family C member 6	protein-coding	up
ENSMUSG00000106447.2	2524	19.9703	4.30914	0.917478	3.32928e-07	4.20013e-06				up
ENSMUSG00002075137.1	2497	4.28046	4.13901	2.41259	0.00079351	0.0038348				up
ENSMUSG00000081991.2	3082	3.38737	4.1025	2.72618	0.00165487	0.00716668				up
ENSMUSG00000082087.5	887	2.86535	4.02055	2.75925	0.00188381	0.00798241				up
ENSMUSG00000104745.2	885	5.46115	3.98835	1.42875	0.000297105	0.00164445				up
ENSMUSG00000026077.16	3303	184.751	3.96593	0.277733	1.9341e-47	8.36923e-44	Npas2	neuronal PAS domain protein 2	protein-coding	up
ENSMUSG00000053461.10	239	14.2077	3.95944	1.41711	0.000245313	0.00139343	Hhipl2	hedgehog interacting protein-like 2	protein-coding	up
ENSMUSG00000118653.2	3316	70.2661	3.95604	1.26379	6.2315e-05	0.000420539	Ube2srt	ubiquitin-conjugating enzyme E2S, retrotransposed	pseudo	up
ENSMUSG00000045349.16	1747	6.20927	3.94891	1.34686	0.000287206	0.00159948	Sh2d5	SH2 domain containing 5	protein-coding	up
ENSMUSG00000060508.17	886	21.1523	3.94834	0.63842	1.11499e-10	3.67742e-09	Nlrp9b	NLR family, pyrin domain containing 9B	protein-coding	up
ENSMUSG00000086228.4	3284	7.86396	3.88929	1.35936	0.000282149	0.00157497	Ubap1l	ubiquitin-associated protein 1-like	protein-coding	up
ENSMUSG00000120404.1	3279	2.7079	3.87279	2.53633	0.00152123	0.00665859				up
ENSMUSG00000087486.2	2030	2.38091	3.86037	3.06133	0.00305108	0.0120177				up
ENSMUSG00000095101.3	3122	3.89326	3.85763	2.69796	0.00198773	0.0083524	Gm13285	predicted gene 13285	protein-coding	up
ENSMUSG00000087632.2	3337	5.68286	3.75576	1.54603	0.000729425	0.00356089				up
ENSMUSG00000092540.2	2582	2.98276	3.74607	2.58346	0.00185846	0.00790066	Gm8738	CDGSH iron-sulfur domain-containing protein 1 pseudogene	pseudo	up
ENSMUSG00000081314.2	2219	6.09611	3.7233	1.26851	0.000409122	0.00216266	Gm14132	transcription termination factor, RNA polymerase I pseudogene	pseudo	up
ENSMUSG00000114278.3	379	6.68469	3.67779	1.18472	0.000268128	0.00150486				up
ENSMUSG00000111422.2	142	3.77583	3.63665	2.45599	0.00171421	0.00737641	1700027J07Rik	RIKEN cDNA 1700027J07 gene	ncRNA	up
ENSMUSG00000092563.2	400	2.23545	3.62332	2.70635	0.00247222	0.0100325	Gm3617	ribosomal protein L17 pseudogene	pseudo	up
ENSMUSG00000092470.2	2548	106.754	3.59417	0.44755	6.30002e-17	1.15515e-14				up
ENSMUSG00000085669.2	2039	7.35672	3.53749	1.20701	0.000504128	0.00258835				up
ENSMUSG00000100937.2	2962	5.29443	3.53281	1.51363	0.00095466	0.00448729	Nscme3l	NSE3 homolog, SMC5-SMC6 complex component like	protein-coding	up
ENSMUSG00000116868.2	2498	21.6231	3.52738	0.744312	1.44677e-07	1.99759e-06				up
ENSMUSG00000089975.3	2516	2.42951	3.52018	2.79274	0.0028939	0.0114843				up
ENSMUSG00000043468.5	1993	2.43886	3.50003	3.63401	0.00438486	0.0162924	Adam30	a disintegrin and metallopeptidase domain 30	protein-coding	up
ENSMUSG00000025401.10	3103	4.76049	3.42462	1.34862	0.00111369	0.00510178	Myo1a	myosin IA	protein-coding	up
ENSMUSG00000109489.2	1271	8.20399	3.41164	1.02616	0.000124255	0.000766359				up
ENSMUSG00000069583.3	1955	5.04524	3.38423	1.4556	0.00116393	0.00530053	Krtap12-1	keratin associated protein 12-1	protein-coding	up
ENSMUSG00000106030.2	1401	6.84681	3.3841	1.16096	0.000312457	0.00171525				up
ENSMUSG00000080767.2	3180	12.9046	3.38105	1.43087	0.00158574	0.00690602	Gm15595	2'-5' oligoadenylate synthetase 1E pseudogene	pseudo	up
ENSMUSG00000057132.17	1999	63.2117	3.37952	0.556291	3.10815e-11	1.20086e-09	Rpgrip1	retinitis pigmentosa GTPase regulator interacting protein 1	protein-coding	up
ENSMUSG00000044724.10	684	3.46844	3.37842	1.59053	0.00173018	0.00743478	Gpr152	G protein-coupled receptor 152	protein-coding	up
ENSMUSG00000121644.1	2024	4.41587	3.34329	3.22087	0.00423274	0.0158278	Rps26-ps1	ribosomal protein S26, pseudogene 1	pseudo	up
ENSMUSG00000055116.9	3276	286.773	3.34057	0.223725	1.43459e-51	7.7597e-48	Bmal1	basic helix-loop-helix ARNT like 1	protein-coding	up
ENSMUSG00000085977.2	70	10.3487	3.33781	1.00216	0.000101773	0.000646687				up
ENSMUSG00000098488.8	122	47.8331	3.32641	0.689992	3.70872e-08	5.93067e-07	Pla2g4b	phospholipase A2, group IVB (cytosolic)	protein-coding	up
ENSMUSG00000105890.2	144	6.01651	3.31521	1.30003	0.00128022	0.00575981				up
ENSMUSG00000020286.14	408	3.70717	3.29293	2.01822	0.00326083	0.0127028	1700093K21Rik	RIKEN cDNA 1700093K21 gene	protein-coding	up
ENSMUSG00000109179.3	1655	80.7988	3.23768	0.431611	5.22822e-15	5.71302e-13	Wdr97	WD repeat domain 97	protein-coding	up
ENSMUSG00000108322.4	698	74.5103	3.22899	0.50166	6.44781e-12	2.99367e-10	5430431A17Rik	RIKEN cDNA 5430431A17 gene	ncRNA	up
ENSMUSG00000042064.14	104	5.96803	3.22629	1.36081	0.00140439	0.00622139	Myo3b	myosin IIIB	protein-coding	up
ENSMUSG00000117747.2	1514	3.50655	3.19552	1.84845	0.00333856	0.0129566				up
ENSMUSG00000073647.5	1654	73.5382	3.17578	0.460418	4.97871e-13	3.25674e-11				up
ENSMUSG00000097713.2	918	5.21416	3.16162	1.23287	0.00133476	0.00595808	Gm7741	glyceraldehyde-3-phosphate dehydrogenase pseudogene	pseudo	up
ENSMUSG00000001943.9	1992	5.65297	3.14174	1.27053	0.00138285	0.00614023	Vsig2	V-set and immunoglobulin domain containing 2	protein-coding	up
ENSMUSG00000081564.2	2416	5.76431	3.13372	1.30725	0.00183437	0.0078173	Gm13717	predicted gene 13717	pseudo	up
ENSMUSG00000114474.2	1726	11.031	3.1278	0.871332	2.90862e-05	0.000215213	Gm34388	predicted gene, 34388	ncRNA	up
ENSMUSG00000029510.16	2583	47.545	3.12287	0.511922	5.84229e-11	2.09278e-09	Gpc2	glypican 2 cerebroglycan	protein-coding	up
ENSMUSG00000024131.9	2390	15.0603	3.11893	0.707239	9.68811e-07	1.06673e-05	Slc3a1	solute carrier family 3, member 1	protein-coding	up
ENSMUSG00000089736.3	1636	148.691	3.11063	0.675199	1.90521e-07	2.54138e-06	Tgfbr3l	transforming growth factor, beta receptor III-like	protein-coding	up
ENSMUSG00000051246.4	399	36.886	3.0952	0.603197	1.47145e-08	2.66413e-07	Msantd1	Myb/SANT-like DNA-binding domain containing 1	protein-coding	up
ENSMUSG00000079165.11	2243	81.1191	3.09289	0.840943	1.03098e-05	8.58262e-05	Sap25	sin3 associated polypeptide	protein-coding	up
ENSMUSG00000024136.15	1961	65.4197	3.08814	0.458168	1.428e-12	8.0669e-11	Dnase1l2	deoxyribonuclease 1-like 2	protein-coding	up
ENSMUSG00000109195.2	3047	9.13738	3.05225	0.915645	9.186e-05	0.000590283				up
ENSMUSG00000023391.9	3239	5.38491	3.02864	1.47532	0.00214035	0.00888159	Dlx2	distal-less homeobox 2	protein-coding	up
ENSMUSG00000074657.6	2031	427.384	2.98286	0.675449	4.59166e-07	5.55001e-06	Kif5a	kinesin family member 5A	protein-coding	up
ENSMUSG00000113357.2	1465	24.0176	2.97885	0.65752	4.97394e-07	5.95223e-06	Gm19195	NADH dehydrogenase (ubiquinone) 1 alpha subcomplex, assembly factor 4 pseudogene	pseudo	up
ENSMUSG00000117289.2	3046	4.18646	2.9779	1.5622	0.00256169	0.010352				up
ENSMUSG00000108037.3	2443	175.927	2.97741	0.438537	7.64152e-13	4.67039e-11				up
ENSMUSG00000045215.19	3178	5.54546	2.96416	1.23703	0.00213358	0.00885518	Asxl3	ASXL transcriptional regulator 3	protein-coding	up
ENSMUSG00000108403.2	1977	8.8407	2.95804	2.36037	0.00287524	0.011427				up
ENSMUSG00000094843.3	1882	6.42852	2.94134	1.08848	0.000497109	0.00255778				up
ENSMUSG00000120603.1	713	7.97243	2.92908	0.975421	0.000379024	0.00202934				up
ENSMUSG00000105852.5	1466	41.022	2.92292	0.540507	4.89981e-09	1.02925e-07				up
ENSMUSG00000045467.14	3201	16.0288	2.87859	0.77587	1.0182e-05	8.49916e-05	Ttll13	tubulin tyrosine ligase-like family, member 13	protein-coding	up
ENSMUSG00000034156.17	203	33.0962	2.87354	0.814893	1.74395e-05	0.000137608	Tspoap1	TSPO associated protein 1	protein-coding	up
ENSMUSG00000036587.14	3143	5.83627	2.83886	1.53521	0.00224821	0.00925464	Fut7	fucosyltransferase 7	protein-coding	up
ENSMUSG00000085078.2	113	6.3742	2.83744	1.18036	0.0020863	0.00869732	C030013C21Rik	RIKEN cDNA C030013C21 gene	ncRNA	up
ENSMUSG00000051956.5	586	91.872	2.82027	0.339435	1.10668e-17	2.21706e-15	Rnf133	ring finger protein 133	protein-coding	up
ENSMUSG00000053964.18	2486	170.404	2.81296	0.361484	4.75119e-16	6.80774e-14	Lgals4	lectin, galactose binding, soluble 4	protein-coding	up
ENSMUSG00000018554.14	1272	869.075	2.80684	0.463399	7.1688e-11	2.50168e-09	Ybx2	Y box protein 2	protein-coding	up
ENSMUSG00000089830.2	219	11.6082	2.80569	0.80049	3.67885e-05	0.0002633				up
ENSMUSG00000085733.2	3321	5.40449	2.79551	1.2483	0.00278411	0.0111097				up
ENSMUSG00000117962.2	2466	9.63027	2.79427	0.951822	0.00028147	0.00157159				up
ENSMUSG00000070891.3	692	13.4489	2.79406	0.716942	9.43058e-06	7.9393e-05				up
ENSMUSG00000099381.2	3242	15.6193	2.78145	0.766556	3.11874e-05	0.000228736	Gm18303	predicted gene, 18303	pseudo	up
ENSMUSG00000105302.2	1906	19.7671	2.77373	0.606367	3.59656e-07	4.49798e-06				up
ENSMUSG00000114854.2	2388	8.12011	2.77334	1.13482	0.000789434	0.00381936	Gm34354	predicted gene, 34354	ncRNA	up
ENSMUSG00000109378.2	2417	109.902	2.77321	0.71553	5.26679e-06	4.76988e-05				up
ENSMUSG00000110266.2	2749	34.4602	2.76956	0.508214	4.80963e-09	1.01325e-07	Gm32742	predicted gene, 32742	protein-coding	up
ENSMUSG00000087484.2	244	13.1418	2.76822	0.889903	8.18186e-05	0.000533201	2900089D17Rik	RIKEN cDNA 2900089D17 gene	ncRNA	up
ENSMUSG00000081370.2	2035	9.03832	2.76417	1.52823	0.0032747	0.0127499	Gm9105	peptidylprolyl isomerase (cyclophilin)-like 2 pseudogene	pseudo	up
ENSMUSG00000050195.9	2597	23.8318	2.75977	0.577585	1.26888e-07	1.77922e-06	Scd4	stearoyl-coenzyme A desaturase 4	protein-coding	up
ENSMUSG00000115846.2	147	10.5631	2.75817	0.992707	0.000622069	0.00311625				up
ENSMUSG00000117538.2	603	28.4069	2.75317	0.614047	5.56478e-07	6.57921e-06				up
ENSMUSG00000040140.16	1633	3.47412	2.72974	1.66043	0.00446135	0.0165199	Tdrd6	tudor domain containing 6	protein-coding	up
ENSMUSG00000106819.2	2571	9.28278	2.7296	0.879457	0.000157435	0.000946709				up
ENSMUSG00000118277.2	3179	5.67853	2.72699	1.14041	0.00164319	0.00712608				up
ENSMUSG00000086331.2	2418	19.5246	2.7262	0.727953	1.22994e-05	0.000100914				up
ENSMUSG00000026205.9	1958	11.9583	2.71514	0.741926	1.8074e-05	0.00014189	Slc23a3	solute carrier family 23 (nucleobase transporters), member 3	protein-coding	up
ENSMUSG00000091844.3	2606	116.811	2.70989	0.490093	2.02098e-09	4.74252e-08	Ccdc168	coiled-coil domain containing 168	protein-coding	up
ENSMUSG00000106948.2	2225	4.82492	2.7036	1.63275	0.00533299	0.0192468				up
ENSMUSG00000081884.2	3313	20.6039	2.68356	0.719091	1.53171e-05	0.000122514				up
ENSMUSG00000034771.16	1638	630.611	2.67941	0.226238	1.61281e-33	2.90789e-30	Tle2	transducin-like enhancer of split 2	protein-coding	up
ENSMUSG00000078552.11	705	12.1638	2.67931	0.849632	9.06124e-05	0.000582785	Dcdc2b	doublecortin domain containing 2b	protein-coding	up
ENSMUSG00000090369.4	3052	14.3986	2.67861	0.786406	5.17095e-05	0.000357326	4933411K16Rik	RIKEN cDNA 4933411K16 gene	protein-coding	up
ENSMUSG00000083104.2	2224	5.37575	2.67012	1.83542	0.00529998	0.0191372				up
ENSMUSG00000111092.2	47	5.72969	2.65208	1.35125	0.00422234	0.0157971				up
ENSMUSG00000097983.2	2444	31.1718	2.63391	0.529545	5.35464e-08	8.28112e-07				up
ENSMUSG00000083397.2	2222	16.5547	2.63341	0.671046	6.52793e-06	5.76724e-05				up
ENSMUSG00000110131.2	915	14.577	2.63072	0.996817	0.00073505	0.00358511	Gm18066	lysyl-tRNA synthetase pseudogene	pseudo	up
ENSMUSG00000080700.3	380	9.67997	2.62669	1.01363	0.000635385	0.00317048				up
ENSMUSG00000102786.2	3275	17.403	2.62375	0.686959	1.03694e-05	8.62558e-05				up
ENSMUSG00000034579.18	909	16.2076	2.6196	0.645634	4.86041e-06	4.43713e-05	Pla2g3	phospholipase A2, group III	protein-coding	up
ENSMUSG00000106484.2	1586	22.447	2.61495	0.613445	1.4755e-06	1.54446e-05	Gm17833	legumain pseudogene	pseudo	up
ENSMUSG00000080237.3	2467	17.3856	2.58875	0.651173	6.93309e-06	6.07305e-05				up
ENSMUSG00000082420.3	39	3.02091	2.58723	1.7587	0.00551947	0.0198141				up
ENSMUSG00000055409.15	82	13.3673	2.58137	0.763393	2.73138e-05	0.000203709	Nell1	NEL-like 1	protein-coding	up
ENSMUSG00000072770.10	2447	130.725	2.5811	0.337657	1.97342e-15	2.46804e-13	Acrbp	proacrosin binding protein	protein-coding	up
ENSMUSG00000087233.2	469	71.762	2.5659	0.415146	4.72231e-11	1.73467e-09				up
ENSMUSG00000052544.10	384	10.4816	2.56493	1.10038	0.000833405	0.00400523	St6galnac3	ST6 (alpha-N-acetyl-neuraminyl-2,3-beta-galactosyl-1,3)-N-acetylgalactosaminide alpha-2,6-sialyltransferase 3	protein-coding	up
ENSMUSG00000028348.8	2610	6.47141	2.56295	1.11311	0.00182013	0.00776648	Cavin4	caveolae associated 4	protein-coding	up
ENSMUSG00000035458.16	1899	16.9509	2.55191	0.698887	1.13943e-05	9.39155e-05	Tnni3	troponin I, cardiac 3	protein-coding	up
ENSMUSG00000084143.2	207	12.1671	2.54573	1.57581	0.00470727	0.0173032				up
ENSMUSG00000081480.2	1308	19.4408	2.54566	0.611347	2.68747e-06	2.62985e-05	Gm13608	BTG3 associated nuclear protein pseudogene	pseudo	up
ENSMUSG00000111551.2	1947	15.2874	2.54305	0.753306	5.25027e-05	0.000361652				up
ENSMUSG00000025537.13	1592	95.035	2.54153	0.420154	1.66062e-10	5.25282e-09	Phkg1	phosphorylase kinase gamma 1	protein-coding	up
ENSMUSG00000021259.6	2559	119.805	2.53876	0.438992	4.16763e-10	1.17105e-08	Cyp46a1	cytochrome P450, family 46, subfamily a, polypeptide 1	protein-coding	up
ENSMUSG00000102779.2	2414	4.75504	2.53796	1.4512	0.00562763	0.0201322				up
ENSMUSG00000105971.2	1277	6.72021	2.53326	1.20092	0.00258061	0.0104207				up
ENSMUSG00000110087.2	499	11.0387	2.52247	0.844473	0.000196647	0.00114712				up
ENSMUSG00000112149.2	1286	22.8008	2.50206	0.6743	1.394e-05	0.000112708				up
ENSMUSG00000063704.14	2284	7.25721	2.49708	1.24504	0.00169969	0.00732412	Mapk15	mitogen-activated protein kinase 15	protein-coding	up
ENSMUSG00000108955.2	602	18.7973	2.49577	0.742462	4.8336e-05	0.000336269				up
ENSMUSG00000086486.2	2411	30.5683	2.49223	0.476478	1.27997e-08	2.35867e-07				up
ENSMUSG00000103556.2	218	3.33256	2.4884	1.98885	0.00610445	0.0215353				up
ENSMUSG00000085451.4	1370	7.43885	2.47983	1.562	0.00523157	0.0189313	Gm40614	predicted gene, 40614	ncRNA	up
ENSMUSG00000100768.2	2341	16.457	2.47025	0.675097	2.07604e-05	0.000160648				up
ENSMUSG00000114220.2	1830	6.19935	2.46434	1.24636	0.00433424	0.016146				up
ENSMUSG00000023052.9	2228	35.0902	2.45018	0.538409	3.46303e-07	4.34859e-06	Npff	neuropeptide FF-amide peptide precursor	protein-coding	up
ENSMUSG00000106631.3	21	9.52353	2.43978	1.1014	0.00162158	0.00704225				up
ENSMUSG00000107411.2	397	41.035	2.43796	0.505251	9.7113e-08	1.40732e-06				up
ENSMUSG00000049676.15	95	24.7148	2.43735	0.562703	1.25501e-06	1.33893e-05	Catsperg1	cation channel sperm associated auxiliary subunit gamma 1	protein-coding	up
ENSMUSG00000097295.2	386	4.35191	2.43397	1.39924	0.00636982	0.0223222				up
ENSMUSG00000111673.2	385	8.07229	2.42822	1.03794	0.00101213	0.00471037				up
ENSMUSG00000081272.2	132	9.90759	2.42097	1.14941	0.00399192	0.0150679				up
ENSMUSG00000097773.2	1626	17.5693	2.41575	0.543913	7.56001e-07	8.57747e-06				up
ENSMUSG00000087669.2	2374	4.46258	2.41426	1.31141	0.00347531	0.0134439				up
ENSMUSG00000113216.3	2603	47.0613	2.41306	0.490093	4.75601e-08	7.42968e-07				up
ENSMUSG00000110840.2	3075	4.1002	2.41078	1.70145	0.00666704	0.0231612				up
ENSMUSG00000085116.2	464	16.3045	2.41056	0.628153	9.67491e-06	8.11343e-05	Gm2735	60S ribosomal protein L37 pseudogene	pseudo	up
ENSMUSG00000030699.17	2541	13.6415	2.40858	0.694669	3.85363e-05	0.000274177	Tbx6	T-box 6	protein-coding	up
ENSMUSG00000043085.15	2754	178.786	2.40167	0.301527	1.0722e-16	1.88285e-14	Tmem82	transmembrane protein 82	protein-coding	up
ENSMUSG00000115040.2	108	7.0438	2.39925	1.00066	0.00122516	0.00554009				up
ENSMUSG00000029075.7	1787	11.7401	2.39245	0.801706	0.000166634	0.00099484	Tnfrsf4	tumor necrosis factor receptor superfamily, member 4	protein-coding	up
ENSMUSG00000104159.2	2141	21.3057	2.39219	0.621947	7.7939e-06	6.70759e-05				up
ENSMUSG00000082383.3	2008	5.10539	2.3918	1.37428	0.00599048	0.021198				up
ENSMUSG00000091997.2	2470	39.16	2.38117	0.595613	4.32988e-06	4.01033e-05				up
ENSMUSG00000103089.2	1242	86.9325	2.38095	0.849552	0.000214798	0.00123864				up
ENSMUSG00000083936.2	3286	3.80027	2.38015	1.6948	0.0070605	0.0243095				up
ENSMUSG00000082120.2	765	6.82476	2.37586	1.11079	0.00252992	0.0102408				up
ENSMUSG00000112628.2	1661	2.64754	2.37261	2.39707	0.00803279	0.0270905				up
ENSMUSG00000105893.2	2561	55.4949	2.37085	0.422922	1.66891e-09	3.99461e-08	Wdr46-ps	Wdr46 retrotransposed pseudogene	pseudo	up
ENSMUSG00000097231.3	1517	9.52333	2.34669	0.780027	0.000205979	0.00119415				up
ENSMUSG00000085620.3	118	61.4623	2.3438	0.943826	0.0016503	0.00715119				up
ENSMUSG00000061331.6	2404	90.7439	2.34273	0.431393	3.91757e-09	8.46759e-08				up
ENSMUSG00000097967.2	2010	3.99049	2.33513	2.07184	0.00699195	0.0241042				up
ENSMUSG00000093465.2	1247	39.0197	2.32686	0.536235	1.1482e-06	1.23841e-05				up
ENSMUSG00000093880.4	1883	15.0369	2.32263	0.893009	0.000454482	0.0023683				up
ENSMUSG00000107109.2	589	67.7304	2.32163	0.403078	6.52646e-10	1.74761e-08				up
ENSMUSG00000113961.2	2391	12.8218	2.31977	0.642691	2.49995e-05	0.000188136				up
ENSMUSG00000114038.2	1805	6.41972	2.31357	1.10142	0.00287177	0.0114153				up
ENSMUSG00000024869.11	2214	91.0399	2.31115	0.411364	1.25013e-09	3.08413e-08				up
ENSMUSG00000099609.2	2508	34.7404	2.30948	0.478915	1.11805e-07	1.59041e-06				up
ENSMUSG00000029360.4	581	66.5721	2.30774	0.458409	3.35077e-08	5.44446e-07	Gm9754	predicted gene 9754	ncRNA	up
ENSMUSG00000115167.2	2474	812.047	2.30532	0.543629	1.19304e-06	1.28102e-05				up
ENSMUSG00000083899.3	3283	28.2103	2.30235	0.539813	1.58547e-06	1.6492e-05	Gm12346	heat shock protein 1, alpha pseudogene	pseudo	up
ENSMUSG00000099773.2	2258	7.66193	2.29654	1.10292	0.00201735	0.00844899				up
ENSMUSG00000104060.2	1911	14.6416	2.29498	0.71289	9.1971e-05	0.000590821				up
ENSMUSG00000116821.2	381	4.87174	2.29333	1.2486	0.00413556	0.0155261				up
ENSMUSG00000084240.2	1884	9.25485	2.29203	1.01685	0.00115912	0.00528085	Gm15383	olfactomedin-like 2A pseudogene	pseudo	up
ENSMUSG00000110540.2	710	22.3974	2.29169	0.581899	6.35717e-06	5.63703e-05				up
ENSMUSG00000084024.2	121	10.1421	2.28296	0.844564	0.000452823	0.00236079				up
ENSMUSG00000117886.2	78	6.35563	2.28189	1.35605	0.00664236	0.0230829	Gm2106	zinc finger protein 384 pseudogene	pseudo	up
ENSMUSG00000031340.9	1281	33.0622	2.27956	0.625282	1.05318e-05	8.75402e-05	Gabre	gamma-aminobutyric acid (GABA) A receptor, subunit epsilon	protein-coding	up
ENSMUSG00000108655.2	2528	65.2343	2.27575	0.45414	3.60234e-08	5.80345e-07				up
ENSMUSG00000030703.9	2299	18.8553	2.27472	0.803057	0.000195407	0.0011405	Gdpd3	glycerophosphodiester phosphodiesterase domain containing 3	protein-coding	up
ENSMUSG00000086390.9	2520	881.023	2.27358	0.212305	7.06031e-28	8.48649e-25	1810019D21Rik	RIKEN cDNA 1810019D21 gene	ncRNA	up
ENSMUSG00000103284.2	3248	17.7218	2.2735	0.613845	1.41519e-05	0.000114165				up
ENSMUSG00000075569.11	1411	10.7724	2.26959	1.26249	0.00374063	0.0142788	Pms2	PMS1 homolog2, mismatch repair system component	protein-coding	up
ENSMUSG00000106619.2	2405	9.2685	2.26732	0.870438	0.000597787	0.00300574	Gm9353	within bgcn homolog pseudogene	pseudo	up
ENSMUSG00000029442.20	27	195.444	2.2651	0.301067	3.01725e-15	3.58688e-13	Cfap251	cilia and flagella associated protein 251	protein-coding	up
ENSMUSG00000081745.2	1901	12.1413	2.26001	0.796029	0.000288242	0.00160443	Gm15549	ribosomal protein 10 pseudogene	pseudo	up
ENSMUSG00000097587.4	1852	12.4745	2.25913	1.0226	0.00172353	0.0074077	4930578M01Rik	RIKEN cDNA 4930578M01 gene	ncRNA	up
ENSMUSG00000083246.2	2553	28.7115	2.2576	0.459845	6.71654e-08	1.00986e-06	Gm11839	poly A binding protein, cytoplasmic 4 pseudogene	pseudo	up
ENSMUSG00000097998.2	392	11.8807	2.25422	1.02348	0.00139251	0.0061751				up
ENSMUSG00000042564.15	1510	51.8826	2.25398	0.456302	4.54202e-08	7.12056e-07	Fam227a	family with sequence similarity 227, member A	protein-coding	up
ENSMUSG00000043833.8	563	93.6951	2.24556	0.387396	4.93623e-10	1.36051e-08	2900005J15Rik	RIKEN cDNA 2900005J15 gene	ncRNA	up
ENSMUSG00000117819.2	2751	223.084	2.24229	0.338098	2.32854e-12	1.22879e-10				up
ENSMUSG00000072647.7	2585	84.7402	2.24218	0.316598	1.03751e-13	8.19928e-12	Adam1a	a disintegrin and metallopeptidase domain 1a	protein-coding	up
ENSMUSG00000104642.2	725	18.9062	2.24022	0.711941	0.000122862	0.000758846				up
ENSMUSG00000028125.15	2034	14.2512	2.23577	0.814325	0.000266468	0.0014967	Abca4	ATP-binding cassette, sub-family A member 4	protein-coding	up
ENSMUSG00000112550.2	2425	24.858	2.23354	0.506883	8.46833e-07	9.47367e-06	Gm6627	Ewing sarcoma breakpoint region 1 pseudogene	pseudo	up
ENSMUSG00000116560.2	2218	147.238	2.22377	0.381145	3.27735e-10	9.47978e-09	Gm2808	predicted gene 2808	protein-coding	up
ENSMUSG00000111341.2	50	10.4346	2.21577	0.825657	0.000479525	0.00247791				up
ENSMUSG00000043226.6	2555	9.69103	2.214	0.733695	0.000144916	0.000879739	Or5g9	olfactory receptor family 5 subfamily G member 9	protein-coding	up
ENSMUSG00000038884.15	1248	133.412	2.21264	0.437987	2.46932e-08	4.16417e-07	Shfl	shiftless antiviral inhibitor of ribosomal frameshifting	protein-coding	up
ENSMUSG00000083420.2	1176	181.592	2.21024	0.430265	2.02842e-08	3.5305e-07				up
ENSMUSG00000099804.2	3224	51.1903	2.21	0.455541	1.08782e-07	1.55865e-06				up
ENSMUSG00000091661.3	3137	14.1346	2.20832	1.03828	0.00156384	0.00682023				up
ENSMUSG00000113261.2	2568	179.099	2.20505	0.395386	1.62877e-09	3.90689e-08				up
ENSMUSG00000120660.1	3200	9.11308	2.19627	0.922015	0.000932071	0.00439161				up
ENSMUSG00000055602.18	2244	13.9381	2.19463	1.3302	0.00335065	0.0129965	Tcp10b	t-complex protein 10b	protein-coding	up
ENSMUSG00000121500.1	2557	631.66	2.19208	0.266992	1.5148e-17	2.95264e-15	Pisd-ps1	phosphatidylserine decarboxylase, pseudogene 1	pseudo	up
ENSMUSG00000089908.2	3094	4.17474	2.19161	1.33312	0.00779143	0.0264018				up
ENSMUSG00000036151.16	2576	25.0253	2.19124	0.539558	3.13323e-06	3.0156e-05	Tm6sf2	transmembrane 6 superfamily member 2	protein-coding	up
ENSMUSG00000105611.2	921	9.39289	2.18986	0.920262	0.00164947	0.00714902				up
ENSMUSG00000085227.3	2505	18.9767	2.18398	0.565516	7.84954e-06	6.74207e-05	6330418K02Rik	RIKEN cDNA 6330418K02 gene	ncRNA	up
ENSMUSG00000113776.2	583	54.0445	2.18032	0.446816	7.73679e-08	1.14968e-06				up
ENSMUSG00000081399.3	2212	17.9343	2.17866	0.661988	6.85704e-05	0.000456911	Gm14921	glyceraldehyde-3-phosphate dehydrogenase pseudogene	pseudo	up
ENSMUSG00000003411.11	1791	5.49185	2.17578	1.36362	0.00436448	0.0162334	Rab3b	RAB3B, member RAS oncogene family	protein-coding	up
ENSMUSG00000023979.15	375	10.7602	2.17569	0.737252	0.000227868	0.00130565	Guca1b	guanylate cyclase activator 1B	protein-coding	up
ENSMUSG00002075070.1	1533	38.5139	2.17447	0.504003	1.17383e-06	1.26353e-05				up
ENSMUSG00000115017.2	584	3.40552	2.17116	2.33761	0.00890279	0.0294707				up
ENSMUSG00000102018.9	1669	88.9867	2.16957	0.354485	8.0047e-11	2.76661e-09	Iqank1	IQ motif and ankyrin repeat containing 1	protein-coding	up
ENSMUSG00000072572.10	467	25.1054	2.16726	0.518018	2.42734e-06	2.40444e-05	Slc39a2	solute carrier family 39 (zinc transporter), member 2	protein-coding	up
ENSMUSG00000112226.2	1946	3.91842	2.16535	1.52996	0.00928564	0.0305677				up
ENSMUSG00000118064.2	42	143.486	2.16203	0.389446	2.04409e-09	4.78117e-08				up
ENSMUSG00000042814.9	2496	115.089	2.16114	0.327728	3.07214e-12	1.5603e-10	Mcts2	malignant T cell amplified sequence 2	protein-coding	up
ENSMUSG00000114622.2	880	26.4093	2.15493	0.496234	1.06949e-06	1.16338e-05	Gm18990	ATPase, H+ transporting, lysosomal V1 subunit A pseudogene	pseudo	up
ENSMUSG00000033987.18	245	12.7684	2.15163	1.03397	0.0011945	0.00542719	Dnah17	dynein, axonemal, heavy chain 17	protein-coding	up
ENSMUSG00000102440.2	545	138.486	2.14635	0.337313	1.59729e-11	6.64593e-10	Pcdhga9	protocadherin gamma subfamily A, 9	protein-coding	up
ENSMUSG00000023267.11	516	25.5528	2.14584	0.573824	1.07587e-05	8.91857e-05	Gabrr2	gamma-aminobutyric acid type A receptor subunit rho 2	protein-coding	up
ENSMUSG00000093865.8	1768	128.43	2.14287	0.789928	0.000901547	0.00426866	Lrit3	leucine-rich repeat, immunoglobulin-like and transmembrane domains 3	protein-coding	up
ENSMUSG00000114996.2	40	16.5102	2.14012	0.636037	6.84894e-05	0.000456511				up
ENSMUSG00000030587.6	3336	23.1312	2.1389	0.52991	3.43368e-06	3.27129e-05	2200002D01Rik	RIKEN cDNA 2200002D01 gene	protein-coding	up
ENSMUSG00000002578.19	1745	46.6864	2.13796	0.507251	1.11053e-06	1.20257e-05	Ikzf4	IKAROS family zinc finger 4	protein-coding	up
ENSMUSG00000113871.2	2236	21.1391	2.13748	0.622287	4.21459e-05	0.000297556				up
ENSMUSG00000096917.4	1925	32.3304	2.13615	0.62685	3.316e-05	0.000240997	2500002B13Rik	RIKEN cDNA 2500002B13 gene	ncRNA	up
ENSMUSG00000106153.2	3378	19.0442	2.13224	0.65936	7.85244e-05	0.000514211				up
ENSMUSG00000081771.2	2596	19.7591	2.13163	0.728847	0.000178957	0.00105703	Gm15381	tripartite motif-containing 59 pseudogene	pseudo	up
ENSMUSG00000029797.15	1278	43.9212	2.13002	0.525674	3.29641e-06	3.15441e-05	Sspo	SCO-spondin	protein-coding	up
ENSMUSG00000121871.1	2445	222.844	2.12331	0.295385	5.37094e-14	4.55709e-12	Slc2a4rg-ps	Slc2a4 regulator, pseudogene	pseudo	up
ENSMUSG00000059674.8	3217	23.5722	2.12166	0.498983	1.91407e-06	1.94884e-05	Cdh24	cadherin-like 24	protein-coding	up
ENSMUSG00000110982.2	2453	5.77406	2.11909	1.13028	0.00448995	0.0166088				up
ENSMUSG00000029720.10	920	731.857	2.11682	0.280651	3.21327e-15	3.77839e-13				up
ENSMUSG00000117957.2	1700	5.03479	2.11614	1.29492	0.00516442	0.0187322				up
ENSMUSG00000059022.16	2223	40.1306	2.11571	0.426473	4.47975e-08	7.03876e-07	Kcp	kielin/chordin-like protein	protein-coding	up
ENSMUSG00000102929.2	1360	13.8033	2.11571	1.03001	0.00223849	0.00921986				up
ENSMUSG00000059751.8	2427	31.4865	2.11438	0.476493	7.29139e-07	8.32488e-06	Rps3a3	ribosomal protein S3A3	pseudo	up
ENSMUSG00000112621.2	3173	12.8124	2.11077	0.735833	0.00029207	0.00162198				up
ENSMUSG00000107676.2	468	5.52571	2.10001	1.49166	0.00646647	0.0225951				up
ENSMUSG00000079722.3	560	40.1087	2.09714	0.505664	2.55695e-06	2.51579e-05	Ttll2	tubulin tyrosine ligase-like family, member 2	protein-coding	up
ENSMUSG00000060470.8	2303	43.0299	2.09594	0.632528	4.55445e-05	0.000319417	Adgrg3	adhesion G protein-coupled receptor G3	protein-coding	up
ENSMUSG00000035545.14	2403	5701.39	2.09455	0.404083	1.19197e-08	2.21939e-07	Leng8	leukocyte receptor cluster (LRC) member 8	protein-coding	up
ENSMUSG00000083465.2	2457	15.8254	2.09426	0.769512	0.000494274	0.00254622				up
ENSMUSG00000082515.2	1847	8.91488	2.09334	1.12905	0.00301799	0.0119069				up
ENSMUSG00000085172.2	2408	30.8123	2.09305	0.487457	1.41536e-06	1.48871e-05				up
ENSMUSG00000112642.2	905	12.615	2.08573	0.727557	0.000306	0.00168506	Gm17849	predicted gene, 17849	pseudo	up
ENSMUSG00000040860.17	2383	220.163	2.08487	0.264146	1.95224e-16	3.01704e-14	Crocc	ciliary rootlet coiled-coil, rootletin	protein-coding	up
ENSMUSG00000108388.2	2601	20.3645	2.08419	0.697029	0.000177215	0.00104875				up
ENSMUSG00000078179.2	3053	62.5359	2.0783	0.423459	7.13682e-08	1.06712e-06	Rnf148	ring finger protein 148	protein-coding	up
ENSMUSG00000112433.2	690	20.417	2.07729	0.593345	3.56035e-05	0.000255835				up
ENSMUSG00000104501.2	590	62.601	2.0766	0.376159	2.58076e-09	5.86527e-08				up
ENSMUSG00000093593.2	1295	96.3765	2.07472	0.300364	4.32726e-13	2.89859e-11				up
ENSMUSG00000118128.2	2732	222.649	2.0745	0.333844	3.87469e-11	1.45039e-09				up
ENSMUSG00000093629.2	378	34.0803	2.07222	0.532046	6.76e-06	5.9455e-05	Prox2os	prospero homeobox 2 opposite strand	ncRNA	up
ENSMUSG00000057378.16	1979	30.2188	2.07008	0.847857	0.000646555	0.00321214	Ryr3	ryanodine receptor 3	protein-coding	up
ENSMUSG00000034990.16	1606	16.7161	2.07004	0.666567	0.000112214	0.000702073	Otoa	otoancorin	protein-coding	up
ENSMUSG00000114709.2	1635	95.1403	2.06735	0.377209	3.40987e-09	7.55127e-08				up
ENSMUSG00000024186.16	2720	316.503	2.06597	0.307688	1.58856e-12	8.8355e-11	Rgs11	regulator of G-protein signaling 11	protein-coding	up
ENSMUSG00000114627.2	749	19.9055	2.06099	0.633733	8.09343e-05	0.000528234	B230220B15Rik	RIKEN cDNA B230220B15 gene	ncRNA	up
ENSMUSG00000108353.2	2464	5.37385	2.05916	1.17944	0.00574143	0.0204615				up
ENSMUSG00000106497.2	434	57.4376	2.05764	0.468738	7.551e-07	8.57747e-06				up
ENSMUSG00000048994.3	3185	16.2637	2.05603	0.78299	0.000598944	0.00301086	H2al3	H2A histone family member L3	protein-coding	up
ENSMUSG00000102652.2	2530	4.63431	2.04473	1.49374	0.00989148	0.0322356				up
ENSMUSG00000117877.2	2977	7.99477	2.04232	1.00781	0.00237995	0.00970277	Gm8184	calpastatin pseudogene	pseudo	up
ENSMUSG00000035459.19	3131	20.6504	2.03794	0.890844	0.000750855	0.00365067	Stab2	stabilin 2	protein-coding	up
ENSMUSG00000102844.2	1653	174.371	2.03492	0.256039	1.5229e-16	2.49616e-14				up
ENSMUSG00000085936.9	24	128.301	2.03357	0.407877	4.37143e-08	6.88859e-07	2610307P16Rik	RIKEN cDNA 2610307P16 gene	ncRNA	up
ENSMUSG00000091831.7	25	34.3905	2.03092	0.460668	8.2307e-07	9.24608e-06	Gm4707	ATP synthase, H+ transporting mitochondrial F1 complex, beta subunit pseudogene	pseudo	up
ENSMUSG00000105866.2	1515	8.276	2.02914	1.33507	0.00664077	0.0230811	Gm6745	ribosomal protein L11 pseudogene	pseudo	up
ENSMUSG00000099931.2	1309	29.9774	2.02736	0.670085	0.000156188	0.000940518				up
ENSMUSG00000058740.15	1294	1431.99	2.02646	0.490183	2.0497e-06	2.07521e-05	Kcnt1	potassium channel, subfamily T, member 1	protein-coding	up
ENSMUSG00000113745.2	2197	11.7781	2.02559	1.07614	0.00264713	0.0106436				up
ENSMUSG00000120331.1	2231	6.64465	2.02546	1.29673	0.00937779	0.0308168				up
ENSMUSG00000117147.2	845	45.5798	2.01575	0.560055	1.93845e-05	0.000150973	Gm11166	predicted gene 11166	ncRNA	up
ENSMUSG00000049690.16	382	64.6353	2.01519	0.526254	7.20096e-06	6.26798e-05	Nckap5	NCK-associated protein 5	protein-coding	up
ENSMUSG00000029206.14	3293	346.182	2.01392	0.29172	3.89199e-13	2.65145e-11	Nsun7	NOL1/NOP2/Sun domain family, member 7	protein-coding	up
ENSMUSG00000087381.10	2746	44.8171	2.00988	0.445469	5.32482e-07	6.32315e-06				up
ENSMUSG00000103951.2	85	8.77269	2.007	1.19144	0.00384076	0.0145915				up
ENSMUSG00000108440.2	876	25.5038	2.00561	0.741552	0.000468478	0.00242953	Klk1b19-ps	kallikrein 1-related peptidase b19, pseudogene	pseudo	up
ENSMUSG00000103403.2	681	16.1288	2.00554	0.631081	0.000110521	0.000693514				up
ENSMUSG00000022999.16	2550	337.014	2.00525	0.230495	2.37127e-19	6.75064e-17	Lmbr1l	limb region 1 like	protein-coding	up
ENSMUSG00000087055.2	1910	4.37752	2.00416	1.53653	0.0104254	0.0336362				up
ENSMUSG00000091363.2	1419	20.3657	2.0037	0.733039	0.000369298	0.00198365	Gm7701	PRP19/PSO4 pre-mRNA processing factor 19 homolog pseudogene	pseudo	up
ENSMUSG00000118086.2	585	106.036	2.00044	0.372843	5.56387e-09	1.14801e-07				up
ENSMUSG00000002625.11	2560	696.528	1.9993	0.259882	1.11038e-15	1.46928e-13	Akap8l	A kinase anchor protein 8-like	protein-coding	up
ENSMUSG00000021815.5	1305	29.0511	1.999	0.592531	4.96355e-05	0.000344535	Mss51	MSS51 mitochondrial translational activator	protein-coding	up
ENSMUSG00000112844.2	728	142.179	1.99823	0.378243	9.14843e-09	1.7768e-07				up
ENSMUSG00000051984.14	1662	106.976	1.99823	0.286945	2.59197e-13	1.83268e-11	Sec31b	SEC31 homolog B, COPII coat complex component	protein-coding	up
ENSMUSG00000084915.3	1475	8.20476	1.99631	1.38642	0.00447782	0.0165724				up
ENSMUSG00000061028.8	1617	599.553	1.99459	0.484414	2.26557e-06	2.26935e-05	Clasrp	CLK4-associating serine/arginine rich protein	protein-coding	up
ENSMUSG00000120856.1	2220	10.1	1.99224	0.976463	0.00218804	0.00905171				up
ENSMUSG00000089769.2	2558	39.6502	1.98904	0.457043	1.01168e-06	1.10661e-05	Gm16574	RAN GTPase activating protein 1 pseudogene	pseudo	up
ENSMUSG00000121697.1	2363	70.4904	1.98845	0.484568	2.62709e-06	2.57543e-05				up
ENSMUSG00000102459.2	3054	46.7148	1.98805	0.362125	3.5097e-09	7.74856e-08				up
ENSMUSG00000024163.19	2265	1570.98	1.98637	0.422267	1.57868e-07	2.15906e-06	Mapk8ip3	mitogen-activated protein kinase 8 interacting protein 3	protein-coding	up
ENSMUSG00000102953.2	896	19.3006	1.98273	0.705284	0.000293835	0.00163011				up
ENSMUSG00000081046.2	3258	13.035	1.98198	0.677128	0.000254082	0.00143721	Gm12846	ornithine decarboxylase, structural 1 pseudogene	pseudo	up
ENSMUSG00000079554.3	1423	71.0009	1.97953	0.458542	1.28224e-06	1.36435e-05	Aox2	aldehyde oxidase 2	protein-coding	up
ENSMUSG00000118206.2	2439	144.918	1.97553	0.267563	1.39146e-14	1.40026e-12				up
ENSMUSG00000097233.2	1394	7.0095	1.97424	1.00136	0.00270797	0.010854				up
ENSMUSG00000020598.17	2033	17.6066	1.96972	1.11004	0.00235036	0.00959661	Nrcam	neuronal cell adhesion molecule	protein-coding	up
ENSMUSG00000082154.2	870	6.01987	1.96776	1.724	0.00872546	0.0289813				up
ENSMUSG00000074006.4	44	50.5038	1.96674	0.426321	3.33715e-07	4.20761e-06	Omp	olfactory marker protein	protein-coding	up
ENSMUSG00000117974.3	2481	18.4852	1.96607	0.591817	7.18147e-05	0.000475934	Tuba-rs1	tubulin alpha, related sequence 1	pseudo	up
ENSMUSG00000096146.3	3302	9.08349	1.96519	0.825727	0.000894649	0.00425047	Kcnj11	potassium inwardly rectifying channel, subfamily J, member 11	protein-coding	up
ENSMUSG00000082186.3	2488	37.4712	1.96436	0.411424	1.36102e-07	1.89127e-06				up
ENSMUSG00000108256.2	893	30.9943	1.96179	0.496698	5.56898e-06	5.00376e-05				up
ENSMUSG00000097601.3	2412	38.7445	1.96091	0.482557	3.43261e-06	3.27129e-05				up
ENSMUSG00000043065.13	3268	374.133	1.95914	0.196781	1.67562e-24	1.34273e-21	Spice1	spindle and centriole associated protein 1	protein-coding	up
ENSMUSG00000005883.16	1412	4.13052	1.95631	1.38021	0.00738763	0.025251	Spo11	SPO11 initiator of meiotic double stranded breaks	protein-coding	up
ENSMUSG00000112129.2	769	45.3134	1.95484	0.490271	3.82677e-06	3.60296e-05	Pbld1	phenazine biosynthesis-like protein domain containing 1	protein-coding	up
ENSMUSG00000110738.2	1233	46.6887	1.94869	0.542827	2.52386e-05	0.000189671				up
ENSMUSG00000023952.14	2767	1276.13	1.94059	0.210602	2.3204e-21	9.84396e-19	Gtpbp2	GTP binding protein 2	protein-coding	up
ENSMUSG00000113610.2	2431	13.0613	1.93717	0.738697	0.000575754	0.00290916				up
ENSMUSG00000120880.1	2102	14.842	1.93054	0.769775	0.000676771	0.00334307				up
ENSMUSG00000039110.16	1928	33.6513	1.93027	0.62654	0.000114976	0.000715242	Mycbpap	MYCBP associated protein	protein-coding	up
ENSMUSG00000103053.2	3247	12.8974	1.92912	0.686883	0.000384742	0.00205538				up
ENSMUSG00000117557.2	461	6.83751	1.9281	1.06032	0.00378135	0.0144012				up
ENSMUSG00000102305.2	2631	32.098	1.92249	0.579734	5.99434e-05	0.000406563				up
ENSMUSG00000091313.2	2670	24.1088	1.92233	0.578846	6.49714e-05	0.000436153				up
ENSMUSG00000086665.3	1525	16.0061	1.92209	0.638838	0.000173984	0.00103199				up
ENSMUSG00000004187.12	697	320.383	1.92195	0.207426	1.84332e-21	8.13919e-19	Kifc2	kinesin family member C2	protein-coding	up
ENSMUSG00000120583.1	758	10.4363	1.92066	0.827365	0.00133186	0.00595006				up
ENSMUSG00000112223.2	2120	5.05717	1.92048	1.42138	0.00711981	0.0244631	Krtap10-10	keratin associated protein 10-10	protein-coding	up
ENSMUSG00000018168.9	3058	764.233	1.91928	0.212012	1.10589e-20	4.05543e-18	Ikzf3	IKAROS family zinc finger 3	protein-coding	up
ENSMUSG00000036196.17	605	37.1514	1.91377	0.612611	9.40369e-05	0.000603555	Slc26a8	solute carrier family 26, member 8	protein-coding	up
ENSMUSG00000111340.2	88	12.8652	1.91264	0.835913	0.00111879	0.00511867				up
ENSMUSG00000022948.17	2252	36.7538	1.91251	0.596064	7.11344e-05	0.000472106	Setd4	SET domain containing 4	protein-coding	up
ENSMUSG00000113119.2	2780	19.8626	1.91145	0.638828	0.000200912	0.00116884				up
ENSMUSG00000024871.12	2335	65.0067	1.90797	0.510688	1.08408e-05	8.97635e-05	Doc2g	double C2, gamma	protein-coding	up
ENSMUSG00000083856.2	745	21.5413	1.90624	0.634137	0.000173502	0.00102987				up
ENSMUSG00000093942.4	1589	20.6477	1.90523	0.561739	4.97184e-05	0.000344999	Or13a18	olfactory receptor family 13 subfamily A member 18	protein-coding	up
ENSMUSG00000073485.4	2581	69.0201	1.90374	0.448836	1.37476e-06	1.45449e-05				up
ENSMUSG00000056290.17	119	71.6396	1.90059	0.327269	4.08463e-10	1.14922e-08	Ms4a4b	membrane-spanning 4-domains, subfamily A, member 4B	protein-coding	up
ENSMUSG00000084998.2	433	20.8613	1.89931	0.597049	9.89237e-05	0.00063006				up
ENSMUSG00000078247.7	2397	595.022	1.89632	0.394304	9.99194e-08	1.44509e-06	Airn	antisense Igf2r RNA	ncRNA	up
ENSMUSG00000106547.2	2752	38.5104	1.89358	0.415114	4.25196e-07	5.20336e-06				up
ENSMUSG00000029275.19	3345	8.44461	1.89065	1.16125	0.00305482	0.0120302	Gfi1	growth factor independent 1 transcription repressor	protein-coding	up
ENSMUSG00000105710.2	761	8.18861	1.89035	1.04572	0.00370086	0.0141614				up
ENSMUSG00000110558.2	2773	134.361	1.88869	0.343534	2.96826e-09	6.66888e-08				up
ENSMUSG00000112009.2	2422	16.5733	1.88803	0.646509	0.000252597	0.00142993				up
ENSMUSG00000112731.2	2758	462.206	1.88705	0.283391	2.11097e-12	1.13602e-10				up
ENSMUSG00000104114.2	2446	156.024	1.88594	0.297457	1.83575e-11	7.55102e-10				up
ENSMUSG00000111063.3	1869	13.8024	1.88358	0.706091	0.00036157	0.0019494	Zfp660	zinc finger protein 660	protein-coding	up
ENSMUSG00000105382.2	693	17.3436	1.88332	0.557599	5.03695e-05	0.000349181				up
ENSMUSG00000107364.2	1953	37.8855	1.88081	0.497876	1.17283e-05	9.63747e-05				up
ENSMUSG00000121838.1	1528	29.9759	1.87792	0.526264	2.56711e-05	0.000192654				up
ENSMUSG00000115279.2	1950	402.751	1.87791	0.323812	4.90546e-10	1.35722e-08				up
ENSMUSG00000108365.2	2775	99.8286	1.87696	0.390758	1.16031e-07	1.64704e-06				up
ENSMUSG00000114118.2	709	23.7161	1.8768	0.623476	0.000169968	0.00101259				up
ENSMUSG00000085667.2	1571	72.8142	1.87585	0.430394	9.77145e-07	1.07426e-05	Gm12992	predicted gene 12992	ncRNA	up
ENSMUSG00000083100.2	503	10.4365	1.87396	0.993838	0.00293695	0.0116295				up
ENSMUSG00000102732.2	1559	61.6834	1.87068	0.402259	2.61815e-07	3.38187e-06				up
ENSMUSG00000037016.12	241	24.8504	1.8691	0.859423	0.00101509	0.00472209	Frem2	Fras1 related extracellular matrix protein 2	protein-coding	up
ENSMUSG00000107944.2	161	6.01879	1.86553	1.05796	0.00398043	0.0150271				up
ENSMUSG00000103123.2	1923	56.1672	1.86276	0.519145	2.23519e-05	0.000171067				up
ENSMUSG00000022847.16	890	24.8272	1.86225	0.5333	4.17616e-05	0.000295279	Thpo	thrombopoietin	protein-coding	up
ENSMUSG00000117123.2	3051	62.6204	1.86136	0.372109	5.02091e-08	7.79845e-07				up
ENSMUSG00000112349.2	1483	19.8846	1.85672	0.616947	0.000169425	0.00100983				up
ENSMUSG00000020926.17	1721	70.1881	1.85579	0.352305	8.19895e-09	1.62596e-07	Adam11	a disintegrin and metallopeptidase domain 11	protein-coding	up
ENSMUSG00000110290.2	734	15.8975	1.85481	0.717514	0.000641431	0.00319402				up
ENSMUSG00000121740.1	525	24.8365	1.85188	0.515932	2.27273e-05	0.000173205				up
ENSMUSG00000085862.3	1358	7.73761	1.84848	1.11849	0.00425689	0.0159071	Gm13483	predicted gene 13483	ncRNA	up
ENSMUSG00000090086.9	564	1274.52	1.84795	0.232965	1.64628e-16	2.63959e-14	AI480526	expressed sequence AI480526	ncRNA	up
ENSMUSG00000105408.2	1226	23.322	1.84764	0.555669	7.22128e-05	0.000478089				up
ENSMUSG00000002486.16	724	143.168	1.84378	0.362136	2.14395e-08	3.69907e-07	Tchp	trichoplein, keratin filament binding	protein-coding	up
ENSMUSG00000038630.9	3126	24.4325	1.83982	0.760718	0.00105445	0.00487513	Zkscan16	zinc finger with KRAB and SCAN domains 16	protein-coding	up
ENSMUSG00000026691.11	3153	17.0285	1.83877	0.907464	0.00208722	0.00869949	Fmo3	flavin containing monooxygenase 3	protein-coding	up
ENSMUSG00000074577.10	3085	60.9225	1.83789	0.428192	1.11648e-06	1.20841e-05	Ripor3	RIPOR family member 3	protein-coding	up
ENSMUSG00000032611.10	345	16.9912	1.83238	0.781453	0.0012151	0.00550459	1700102P08Rik	RIKEN cDNA 1700102P08 gene	protein-coding	up
ENSMUSG00000109428.2	1801	19.6041	1.8318	0.670732	0.000391641	0.00208656				up
ENSMUSG00000101122.2	1927	20.1153	1.82891	0.775881	0.000997222	0.00465198	Gm17971	ribosomal protein S2 pseudogene	pseudo	up
ENSMUSG00000112522.2	2344	22.5023	1.82883	0.603694	0.000159985	0.000959113				up
ENSMUSG00000120055.1	587	13.8932	1.82829	0.658782	0.000442722	0.00231426				up
ENSMUSG00000112229.2	2452	98.0423	1.82768	0.359756	2.83962e-08	4.7007e-07				up
ENSMUSG00000039713.18	2525	434.203	1.82536	0.221526	1.23968e-17	2.43834e-15	Plekhg5	pleckstrin homology domain containing, family G (with RhoGef domain) member 5	protein-coding	up
ENSMUSG00000073643.12	3295	298.317	1.82501	0.197472	1.82562e-21	8.13919e-19	Wdfy1	WD repeat and FYVE domain containing 1	protein-coding	up
ENSMUSG00000031443.8	2346	7.16649	1.82375	0.909969	0.00256359	0.0103578	F7	coagulation factor VII	protein-coding	up
ENSMUSG00000024406.17	2763	5.14867	1.82351	1.83023	0.0125639	0.0393448	Pou5f1	POU domain, class 5, transcription factor 1	protein-coding	up
ENSMUSG00000102960.2	2539	10.6386	1.82018	0.798225	0.00134488	0.00599461				up
ENSMUSG00000098318.9	1850	22.1007	1.81841	0.8271	0.00112704	0.00515316	Lockd	lncRNA downstream of Cdkn1b	ncRNA	up
ENSMUSG00000080885.2	163	39.5647	1.81505	0.670517	0.000375479	0.00201285	Rpl10-ps6	ribosomal protein L10, pseudogene 6	pseudo	up
ENSMUSG00000112788.2	2385	11.3238	1.8137	0.773272	0.00116094	0.00528803				up
ENSMUSG00000111564.2	2137	11.8317	1.80753	0.689063	0.000629544	0.00314714				up
ENSMUSG00000105549.2	2040	69.6707	1.80555	0.425352	1.51322e-06	1.5811e-05				up
ENSMUSG00000059323.15	1849	109.824	1.80158	0.456405	4.61835e-06	4.243e-05	Tonsl	tonsoku-like, DNA repair protein	protein-coding	up
ENSMUSG00000109314.2	702	132.128	1.7994	0.409527	8.08367e-07	9.09532e-06				up
ENSMUSG00000031478.17	1772	64.5612	1.79913	0.35356	2.42009e-08	4.09391e-07	Nek3	NIMA (never in mitosis gene a)-related expressed kinase 3	protein-coding	up
ENSMUSG00000105500.2	224	18.654	1.79491	0.658634	0.000405883	0.0021478				up
ENSMUSG00000109051.2	3210	16.0822	1.79402	0.634423	0.000356945	0.00192734				up
ENSMUSG00000076433.6	2569	48.2607	1.79261	0.428164	1.97127e-06	2.00098e-05	Cep295nl	CEP295 N-terminal like	protein-coding	up
ENSMUSG00000015597.18	2747	1112.94	1.79167	0.212122	2.29677e-18	5.28648e-16	Zfp318	zinc finger protein 318	protein-coding	up
ENSMUSG00000083505.2	212	4.53238	1.78846	2.31836	0.0128513	0.0401229				up
ENSMUSG00000055271.6	1804	15.9867	1.78824	0.604848	0.000220653	0.00126767				up
ENSMUSG00000094365.2	2026	17.6623	1.78636	0.850653	0.00160244	0.00696836				up
ENSMUSG00000107583.2	1792	9.99216	1.78429	0.818312	0.00167857	0.007249				up
ENSMUSG00000021313.18	3142	26.6188	1.78203	0.934536	0.00190204	0.00804391	Ryr2	ryanodine receptor 2, cardiac	protein-coding	up
ENSMUSG00000090236.4	2812	100.616	1.7801	0.398345	5.68923e-07	6.68252e-06	Car15	carbonic anhydrase 15	protein-coding	up
ENSMUSG00000024049.16	582	100.448	1.77925	0.441529	3.84414e-06	3.61522e-05	Myom1	myomesin 1	protein-coding	up
ENSMUSG00000035370.10	2813	106.656	1.77849	0.406702	8.93065e-07	9.94972e-06				up
ENSMUSG00000108737.2	1776	26.1592	1.77669	0.541136	7.18213e-05	0.000475934				up
ENSMUSG00000084087.2	3078	15.529	1.77435	0.625505	0.00030113	0.0016629				up
ENSMUSG00000101166.7	1855	53.3094	1.77348	0.776018	0.00184208	0.00784396				up
ENSMUSG00000021268.19	723	244.256	1.77295	0.774872	0.000989086	0.00462519	Meg3	maternally expressed 3	ncRNA	up
ENSMUSG00000116795.2	167	40.2104	1.77169	0.597296	0.000205276	0.00119071				up
ENSMUSG00000103948.2	2210	334.116	1.76883	0.347565	2.67522e-08	4.46269e-07	4930594C11Rik	G1 to S phase transition pseudogene	pseudo	up
ENSMUSG00000113152.2	374	104.514	1.76588	0.466678	1.03084e-05	8.58262e-05				up
ENSMUSG00000025432.12	928	24.2404	1.76495	0.626473	0.00030456	0.00167884	Avil	advillin	protein-coding	up
ENSMUSG00000043923.9	1637	235.832	1.76354	0.219118	6.66772e-17	1.21229e-14	Cenatac	centrosomal AT-AC splicing factor	protein-coding	up
ENSMUSG00000032496.8	270	11.8	1.76289	1.90188	0.00427423	0.0159609	Ltf	lactotransferrin	protein-coding	up
ENSMUSG00000042589.19	3145	13.756	1.76165	0.809822	0.0013019	0.00584277	Cux2	cut-like homeobox 2	protein-coding	up
ENSMUSG00000060212.14	3289	57.4046	1.76023	0.362467	8.64926e-08	1.26957e-06	Pcnx2	pecanex homolog 2	protein-coding	up
ENSMUSG00000121382.1	903	93.7008	1.75827	0.301571	4.54644e-10	1.27253e-08				up
ENSMUSG00000107966.2	1232	151.193	1.75788	0.458242	9.24535e-06	7.81682e-05				up
ENSMUSG00000032841.16	1788	702.453	1.75239	0.214423	2.30922e-17	4.34454e-15	Prr5l	proline rich 5 like	protein-coding	up
ENSMUSG00000111425.2	3297	9.45219	1.74971	0.785229	0.00180604	0.00771481	Gm47324	predicted gene, 47324	pseudo	up
ENSMUSG00000005373.14	73	93.6481	1.74701	0.321903	3.73269e-09	8.14118e-08	Mlxipl	MLX interacting protein-like	protein-coding	up
ENSMUSG00000071669.15	1614	445.53	1.74611	0.201979	4.53649e-19	1.22689e-16	Snx29	sorting nexin 29	protein-coding	up
ENSMUSG00000109863.2	1630	18.3285	1.7436	0.644616	0.00044841	0.00234117				up
ENSMUSG00000102577.2	1042	23.8247	1.741	0.605788	0.000291116	0.00161775				up
ENSMUSG00000113069.2	2471	5.75352	1.74084	1.16323	0.00649332	0.0226669				up
ENSMUSG00000121230.1	1896	5.84617	1.7392	1.24334	0.00900909	0.0297725				up
ENSMUSG00000033533.15	3221	508.638	1.73389	0.249098	2.8439e-13	2.00425e-11	Acsm1	acyl-CoA synthetase medium-chain family member 1	protein-coding	up
ENSMUSG00000116004.3	31	38.889	1.73343	0.473384	1.64353e-05	0.000130733				up
ENSMUSG00000097125.4	232	11.7233	1.72702	0.975946	0.00294655	0.0116633				up
ENSMUSG00000081733.2	1392	9.77263	1.72664	0.923171	0.00333774	0.0129558	Gm12852	ribosomal protein S4, X-linked pseudogene	pseudo	up
ENSMUSG00000097324.10	632	332.195	1.7257	0.353139	8.01083e-08	1.18552e-06				up
ENSMUSG00002076083.1	2607	445.647	1.72549	0.26428	4.74472e-12	2.30172e-10	Klhl17	kelch-like 17	protein-coding	up
ENSMUSG00000075590.5	2521	2997.08	1.72307	0.182455	2.97905e-22	1.61137e-19	Nrbp2	nuclear receptor binding protein 2	protein-coding	up
ENSMUSG00000098492.2	2357	30.5257	1.72286	0.431932	5.32446e-06	4.81263e-05	Gm19353	ribosomal protein L27A pseudogene	pseudo	up
ENSMUSG00000038011.16	1727	401.105	1.72156	0.641402	0.000364602	0.0019633	Dnah10	dynein, axonemal, heavy chain 10	protein-coding	up
ENSMUSG00000090103.2	2611	19.7499	1.72118	0.607742	0.000365078	0.00196537				up
ENSMUSG00000030806.7	2478	31.5094	1.72086	0.684609	0.000661343	0.00327508	Stx1b	syntaxin 1B	protein-coding	up
ENSMUSG00000031574.9	1265	32.851	1.71987	0.490592	3.41398e-05	0.000247122	Star	steroidogenic acute regulatory protein	protein-coding	up
ENSMUSG00000085828.2	760	37.3611	1.71974	0.493444	3.47289e-05	0.000250548	Gm15612	predicted gene 15612	ncRNA	up
ENSMUSG00000085972.2	2546	25.9985	1.71818	0.579929	0.000194027	0.00113483				up
ENSMUSG00000117679.2	1507	334.247	1.71744	0.298337	6.48141e-10	1.74166e-08	Apbb3	amyloid beta precursor protein binding family B member 3	protein-coding	up
ENSMUSG00000029605.18	2566	83.099	1.71593	0.38373	5.67234e-07	6.67044e-06	Oas1b	2'-5' oligoadenylate synthetase 1B	protein-coding	up
ENSMUSG00000091575.3	571	500.379	1.71543	0.29265	3.68506e-10	1.06165e-08	2010016I18Rik	RIKEN cDNA 2010016I18 gene	ncRNA	up
ENSMUSG00000074758.11	2147	5.57879	1.71369	2.10334	0.00585433	0.0207919	Gm5535	predicted gene 5535	ncRNA	up
ENSMUSG00000008200.16	727	1118.87	1.71119	0.25618	1.96593e-12	1.07141e-10	Fnbp4	formin binding protein 4	protein-coding	up
ENSMUSG00000029074.15	2756	348.835	1.71072	0.27506	4.04932e-11	1.50794e-09	Ttll10	tubulin tyrosine ligase-like family, member 10	protein-coding	up
ENSMUSG00000103081.4	706	104.247	1.71008	0.383777	6.54223e-07	7.5694e-06				up
ENSMUSG00000031098.19	3182	6.95944	1.70987	1.56863	0.0094726	0.0310576	Syt8	synaptotagmin VIII	protein-coding	up
ENSMUSG00000103183.2	1299	42.3992	1.70743	0.441583	9.43602e-06	7.94079e-05				up
ENSMUSG00000097464.2	1644	33.0363	1.70572	0.421444	4.11257e-06	3.83864e-05				up
ENSMUSG00000081805.2	363	24.315	1.7007	0.678328	0.000740312	0.00360832				up
ENSMUSG00000009145.7	704	68.8124	1.69856	0.371939	4.03175e-07	4.96194e-06	Dqx1	DEAQ RNA-dependent ATPase	protein-coding	up
ENSMUSG00000052563.14	3273	170.519	1.6984	0.257733	3.5288e-12	1.76326e-10	D930048N14Rik	RIKEN cDNA D930048N14 gene	ncRNA	up
ENSMUSG00000116921.2	1422	6.29149	1.69743	0.958605	0.00409135	0.0154011	Gm17879	fibrillarin pseudogene	pseudo	up
ENSMUSG00000025500.13	1943	69.3702	1.69629	0.38208	7.14797e-07	8.18654e-06	Lmntd2	lamin tail domain containing 2	protein-coding	up
ENSMUSG00000086288.2	2459	70.0611	1.69524	0.377446	5.9579e-07	6.96784e-06				up
ENSMUSG00000102461.2	1363	26.7291	1.69514	0.668963	0.000724449	0.00353979				up
ENSMUSG00000098678.2	220	10.5757	1.69506	0.751401	0.00139787	0.00619382	Mroh6	maestro heat-like repeat family member 6	protein-coding	up
ENSMUSG00000086693.3	2479	8.56131	1.69379	0.821011	0.00229497	0.00941664	A730081D07Rik	RIKEN cDNA A730081D07 gene	ncRNA	up
ENSMUSG00000104438.2	1169	18.8898	1.69273	0.682434	0.000788991	0.00381807				up
ENSMUSG00000049357.12	1503	28.2094	1.69209	0.51415	7.3237e-05	0.000482949	Brd8dc	BRD8 domain containing	protein-coding	up
ENSMUSG00000106720.2	730	26.7732	1.69181	0.618464	0.000423899	0.00222663				up
ENSMUSG00000106757.2	2345	69.2897	1.68937	0.494558	4.25021e-05	0.000299829				up
ENSMUSG00000113427.2	3371	12.2239	1.68869	0.677555	0.000865824	0.00413167				up
ENSMUSG00000091191.4	3041	81.2334	1.68866	0.550672	0.000114788	0.000714283				up
ENSMUSG00000040594.20	2001	130.468	1.68838	0.262065	8.72611e-12	3.8609e-10	Ranbp17	RAN binding protein 17	protein-coding	up
ENSMUSG00000040265.17	3154	56.5003	1.6874	0.443701	8.49872e-06	7.24647e-05	Dnm3	dynamin 3	protein-coding	up
ENSMUSG00000086992.8	449	171.769	1.6869	0.348305	9.5464e-08	1.38715e-06	Gm15941	predicted gene 15941	ncRNA	up
ENSMUSG00000108942.2	2410	91.9204	1.68633	0.326378	1.86699e-08	3.281e-07				up
ENSMUSG00000106110.2	2730	142.324	1.68441	0.393835	1.4152e-06	1.48871e-05				up
ENSMUSG00000085396.9	643	2089.14	1.68435	0.456874	1.46761e-05	0.000117954	Firre	functional intergenic repeating RNA element	ncRNA	up
ENSMUSG00000087639.2	1984	9.16954	1.68356	0.95239	0.00345665	0.0133765				up
ENSMUSG00000087327.2	3253	7.29395	1.68092	0.909716	0.00393904	0.0148999				up
ENSMUSG00000083012.10	243	19.4332	1.67312	0.906176	0.00232959	0.00953173	Fam220a	family with sequence similarity 220, member A	protein-coding	up
ENSMUSG00000101662.2	423	15.6906	1.67303	0.693397	0.0010064	0.00468773				up
ENSMUSG00000004565.16	2612	929.892	1.67132	0.219093	1.92287e-15	2.41879e-13	Pnpla6	patatin-like phospholipase domain containing 6	protein-coding	up
ENSMUSG00000116478.2	1366	13.1476	1.67073	0.848668	0.00258586	0.010436	Gm18890	phosphoribosyl pyrophosphate synthetase 1 pseudogene	pseudo	up
ENSMUSG00000038930.12	216	198.326	1.67039	0.315504	9.13972e-09	1.7768e-07	Rccd1	RCC1 domain containing 1	protein-coding	up
ENSMUSG00000112972.2	2278	25.8133	1.66762	0.527211	0.000115422	0.000717813				up
ENSMUSG00000105084.2	125	35.1311	1.66628	0.522174	0.000100663	0.000640195				up
ENSMUSG00000049515.13	2639	8.8702	1.66572	1.36412	0.0157593	0.047588	Espnl	espin-like	protein-coding	up
ENSMUSG00000112622.2	665	36.08	1.66526	0.456957	2.1069e-05	0.000162629				up
ENSMUSG00000112557.2	640	37.6887	1.66328	0.472283	3.25249e-05	0.000237338				up
ENSMUSG00000121050.1	699	46.8488	1.66326	0.32001	1.87359e-08	3.28768e-07				up
ENSMUSG00000114148.2	1460	20.6441	1.66198	0.55367	0.00019839	0.00115542				up
ENSMUSG00000046295.14	1845	18.227	1.66133	0.837007	0.00218348	0.00903631	Ankle1	ankyrin repeat and LEM domain containing 1	protein-coding	up
ENSMUSG00000104002.3	2406	15.6967	1.66012	0.682927	0.00103446	0.00480084				up
ENSMUSG00000081887.2	3256	10.1253	1.65991	0.768811	0.0019838	0.00833913	Gm12097	coiled-coil domain containing 47 pseudogene	pseudo	up
ENSMUSG00000081471.2	395	3.73373	1.65676	1.45638	0.0114056	0.036274				up
ENSMUSG00000073434.13	1903	290.772	1.65575	0.335915	6.22908e-08	9.45108e-07	Wdr90	WD repeat domain 90	protein-coding	up
ENSMUSG00000022809.5	2745	105.213	1.64991	0.423205	1.04591e-05	8.69693e-05	Nr1i2	nuclear receptor subfamily 1, group I, member 2	protein-coding	up
ENSMUSG00000109136.2	1599	3.11835	1.64706	1.73832	0.0152266	0.0461802				up
ENSMUSG00000085328.3	2796	175.361	1.64591	0.614792	0.00042051	0.00221044				up
ENSMUSG00000102607.2	1160	35.8291	1.64362	0.589445	0.000370365	0.0019879				up
ENSMUSG00000033852.17	2468	58.0719	1.64172	0.413021	5.43873e-06	4.89893e-05	Gm28042	predicted gene, 28042	ncRNA	up
ENSMUSG00000060600.16	1625	91.6703	1.64121	0.281833	4.91649e-10	1.35853e-08	Eno3	enolase 3, beta muscle	protein-coding	up
ENSMUSG00000121395.1	2227	543.728	1.63896	0.302515	4.82838e-09	1.01621e-07				up
ENSMUSG00000031398.14	2512	266.109	1.63879	0.210377	5.34164e-16	7.50466e-14	Plxna3	plexin A3	protein-coding	up
ENSMUSG00000105282.2	129	7.82151	1.63846	1.41926	0.00684377	0.0236839				up
ENSMUSG00000059851.16	2724	595.02	1.63592	0.205521	1.50926e-16	2.49616e-14	Kmt5c	lysine methyltransferase 5C	protein-coding	up
ENSMUSG00000062044.17	2179	25.6683	1.63361	0.843312	0.00174513	0.00749307	Lmtk3	lemur tyrosine kinase 3	protein-coding	up
ENSMUSG00000108441.2	124	26.3001	1.63309	0.529008	0.000180363	0.00106423				up
ENSMUSG00000121503.1	3083	35.2118	1.6308	0.45351	2.37481e-05	0.000179998	H2-K2	histocompatibility 2, K region locus 2	pseudo	up
ENSMUSG00000121178.1	1494	11.1141	1.62795	0.831044	0.00303877	0.0119779				up
ENSMUSG00000038022.12	2162	59.4503	1.6277	0.322938	3.48277e-08	5.63178e-07	Mindy4	MINDY lysine 48 deubiquitinase 4	protein-coding	up
ENSMUSG00000038569.14	1320	76.5229	1.62328	0.298881	4.89193e-09	1.02859e-07	Rad9b	RAD9 checkpoint clamp component B	protein-coding	up
ENSMUSG00000103495.2	3213	25.7575	1.62261	0.59513	0.000463808	0.00241109				up
ENSMUSG00000115543.2	1786	16.0146	1.62144	0.612814	0.000575034	0.00290688				up
ENSMUSG00000020807.16	89	189.911	1.62052	0.313663	2.04909e-08	3.55811e-07	4933427D14Rik	RIKEN cDNA 4933427D14 gene	protein-coding	up
ENSMUSG00000101959.2	1118	29.9584	1.62012	0.539179	0.000188349	0.00110437	Ldhal6b	lactate dehydrogenase A-like 6B	protein-coding	up
ENSMUSG00000086212.9	606	82.1499	1.61931	0.271761	2.4999e-10	7.48104e-09				up
ENSMUSG00000113386.2	51	44.1678	1.6187	0.483459	5.99736e-05	0.00040664				up
ENSMUSG00000037243.18	2735	462.697	1.61639	0.248936	7.42208e-12	3.38785e-10	Zfp692	zinc finger protein 692	protein-coding	up
ENSMUSG00000074340.10	48	44.8483	1.61539	0.527263	0.00013788	0.000841755	Ovgp1	oviductal glycoprotein 1	protein-coding	up
ENSMUSG00000117001.2	1573	56.3775	1.61338	0.446236	2.29e-05	0.000174398				up
ENSMUSG00000101268.7	1486	13.4951	1.61244	0.773838	0.00231227	0.00947864	2010310C07Rik	RIKEN cDNA 2010310C07 gene	ncRNA	up
ENSMUSG00000086549.2	2433	161.109	1.61082	0.268889	1.85332e-10	5.77786e-09	Gm13648	predicted gene 13648	ncRNA	up
ENSMUSG00000086916.3	3071	168.255	1.61043	0.385727	2.32071e-06	2.31387e-05				up
ENSMUSG00000097217.4	548	52.0697	1.60997	0.348463	3.36129e-07	4.23426e-06				up
ENSMUSG00000024409.9	2795	8.64671	1.60866	0.959165	0.00484709	0.0177448	Psors1c2	psoriasis susceptibility 1 candidate 2 (human)	protein-coding	up
ENSMUSG00000116719.2	1631	199.03	1.60681	0.292038	3.10769e-09	6.94607e-08	Gm29719	synaptotagmin-like 3 pseudogene	pseudo	up
ENSMUSG00000102565.2	1934	20.2754	1.60487	0.78833	0.00216073	0.0089544				up
ENSMUSG00000120803.1	2792	91.4321	1.60325	0.320541	5.25258e-08	8.14074e-07				up
ENSMUSG00000113924.2	2699	116.867	1.60223	0.840817	0.00245189	0.00996601				up
ENSMUSG00000063511.12	2764	3616.08	1.60147	0.209263	1.70788e-15	2.17363e-13	Snrnp70	small nuclear ribonucleoprotein 70 (U1)	protein-coding	up
ENSMUSG00000102571.2	3250	16.0953	1.60121	0.561694	0.000327674	0.00179074				up
ENSMUSG00000110187.2	2302	9.29918	1.60082	1.12815	0.00723888	0.024817				up
ENSMUSG00000051977.17	377	94.3131	1.59946	0.365619	8.99895e-07	1.00155e-05	Prdm9	PR domain containing 9	protein-coding	up
ENSMUSG00000006576.17	662	189.77	1.5968	0.722979	0.00131432	0.00589042	Slc4a3	solute carrier family 4 (anion exchanger), member 3	protein-coding	up
ENSMUSG00000107524.2	1813	17.4748	1.5923	0.596463	0.000543963	0.00277117				up
ENSMUSG00000102982.2	550	55.217	1.59168	0.342183	3.08989e-07	3.92791e-06				up
ENSMUSG00000098068.2	2205	7.24253	1.59039	0.941037	0.00487833	0.017844	Gm7909	high mobility group box 2 pseudogene	pseudo	up
ENSMUSG00000024426.18	2567	233.254	1.58931	0.305324	1.56452e-08	2.81145e-07	Atat1	alpha tubulin acetyltransferase 1	protein-coding	up
ENSMUSG00000099098.6	1784	8.18861	1.5883	1.07219	0.0061183	0.0215806				up
ENSMUSG00000017861.12	2662	50.4869	1.58827	0.521178	0.000153194	0.00092429	Mybl2	myeloblastosis oncogene-like 2	protein-coding	up
ENSMUSG00000113094.2	628	16.234	1.58676	0.69158	0.00153669	0.00671564				up
ENSMUSG00000055692.22	514	55.0785	1.58547	0.384901	2.78586e-06	2.7163e-05	Tmem191	transmembrane protein 191	protein-coding	up
ENSMUSG00000033707.10	1413	23.7239	1.58423	0.487778	8.47998e-05	0.000550143	Lrrc24	leucine rich repeat containing 24	protein-coding	up
ENSMUSG00000026414.15	2815	117.242	1.58311	0.46368	4.74707e-05	0.000330888	Tnnt2	troponin T2, cardiac	protein-coding	up
ENSMUSG00000028782.15	1038	85.4023	1.5823	0.581191	0.000378656	0.00202787	Adgrb2	adhesion G protein-coupled receptor B2	protein-coding	up
ENSMUSG00000026715.13	2049	35.9339	1.57707	0.560437	0.000270638	0.00151816	Serpinc1	serine (or cysteine) peptidase inhibitor, clade C (antithrombin), member 1	protein-coding	up
ENSMUSG00000111485.2	578	12.1471	1.57629	0.702073	0.00155499	0.00678849				up
ENSMUSG00000107448.2	123	3.99105	1.576	2.08324	0.0158798	0.0478917				up
ENSMUSG00000081476.2	2682	12.0626	1.57572	0.806822	0.00323643	0.0126214				up
ENSMUSG00000026609.16	1998	9.12742	1.57368	1.35671	0.00727804	0.0249118	Ush2a	usherin	protein-coding	up
ENSMUSG00000040415.16	2527	512.652	1.57274	0.197398	1.51558e-16	2.49616e-14	Dtx3	deltex 3, E3 ubiquitin ligase	protein-coding	up
ENSMUSG00000056724.16	1509	7595.01	1.57271	0.235859	1.65723e-12	9.1469e-11	Nbeal2	neurobeachin-like 2	protein-coding	up
ENSMUSG00000108460.2	722	34.5811	1.56969	0.489644	0.00010601	0.000669282				up
ENSMUSG00000104943.2	680	194.476	1.56932	0.287733	4.43182e-09	9.40989e-08				up
ENSMUSG00000114433.2	240	8.15339	1.56339	2.79887	0.00568825	0.0203087				up
ENSMUSG00000102660.2	2939	50.8552	1.56157	0.483623	9.45785e-05	0.000606671				up
ENSMUSG00000111656.2	1230	12.8335	1.56131	0.832247	0.00395804	0.0149557				up
ENSMUSG00000105514.2	1055	14.5856	1.56055	0.735917	0.00233862	0.00956129				up
ENSMUSG00000090674.2	498	19.1259	1.55664	0.70068	0.00153225	0.00670141				up
ENSMUSG00000102650.2	2669	44.1806	1.55625	0.489176	0.000109633	0.000688737				up
ENSMUSG00000084304.2	994	8.90567	1.55267	0.884529	0.00446035	0.016519				up
ENSMUSG00000120899.1	3290	4.51404	1.55191	1.31673	0.0108063	0.0346801				up
ENSMUSG00000089984.8	343	5.09889	1.54992	1.73487	0.0122645	0.0385521	Fbxo24	F-box protein 24	protein-coding	up
ENSMUSG00000039205.17	2591	1154.81	1.54977	0.212319	2.43424e-14	2.29988e-12	Ciz1	CDKN1A interacting zinc finger protein 1	protein-coding	up
ENSMUSG00000032308.10	2440	732.706	1.54859	0.200884	1.11371e-15	1.46928e-13	Ulk3	unc-51-like kinase 3	protein-coding	up
ENSMUSG00000090210.8	2544	75.5289	1.54836	0.425947	2.07855e-05	0.000160785	Itga10	integrin, alpha 10	protein-coding	up
ENSMUSG00000110400.2	1164	25.9843	1.54744	0.45476	5.86289e-05	0.000398647				up
ENSMUSG00000038593.19	1288	249.178	1.54558	0.253046	8.13207e-11	2.80168e-09	Tctn1	tectonic family member 1	protein-coding	up
ENSMUSG00000107225.2	715	65.1801	1.54498	0.460844	6.2433e-05	0.000421204				up
ENSMUSG00000092051.4	413	27.9732	1.54219	0.916777	0.00390187	0.0147977				up
ENSMUSG00000107195.2	3049	25.8675	1.54188	0.465421	7.95443e-05	0.000520417				up
ENSMUSG00000103472.2	2487	145.039	1.54111	0.226089	8.73711e-13	5.1933e-11	Pcdhga7	protocadherin gamma subfamily A, 7	protein-coding	up
ENSMUSG00000106993.2	1240	124.15	1.53869	0.362958	1.90152e-06	1.93788e-05				up
ENSMUSG00000080937.2	1020	10.7148	1.53703	0.846791	0.00419905	0.0157263				up
ENSMUSG00000042625.17	2393	972.402	1.5349	0.255099	1.56544e-10	4.99556e-09	Safb2	scaffold attachment factor B2	protein-coding	up
ENSMUSG00000115148.2	1313	23.7442	1.53313	0.504647	0.000186335	0.00109345				up
ENSMUSG00000013483.15	1683	16.2223	1.52862	0.753491	0.00220831	0.00911463	Card14	caspase recruitment domain family, member 14	protein-coding	up
ENSMUSG00000020169.5	1620	499.703	1.52749	0.247031	6.29459e-11	2.23629e-09	Best3	bestrophin 3	protein-coding	up
ENSMUSG00000055497.6	667	16.6217	1.52696	0.629436	0.00111525	0.00510676				up
ENSMUSG00000039137.19	1582	334.243	1.52534	0.22456	6.5365e-13	4.1352e-11	Whrn	whirlin	protein-coding	up
ENSMUSG00000066538.6	141	9.52893	1.52448	0.871741	0.00500107	0.0182406	Gm6254	heterogeneous nuclear ribonucleoprotein A3 pseudogene	pseudo	up
ENSMUSG00000039218.18	2750	20941.1	1.52423	0.245679	4.88169e-11	1.78413e-09	Srrm2	serine/arginine repetitive matrix 2	protein-coding	up
ENSMUSG00000024137.10	1627	362.543	1.52322	0.176398	5.67881e-19	1.51687e-16	E4f1	E4F transcription factor 1	protein-coding	up
ENSMUSG00000102856.2	2822	246.092	1.52275	0.391802	8.28582e-06	7.08025e-05				up
ENSMUSG00000084792.2	451	32.7218	1.52274	0.436234	4.10443e-05	0.000290587				up
ENSMUSG00000113603.2	1155	4.88415	1.52268	1.26158	0.0109626	0.0350599				up
ENSMUSG00000038916.8	3344	10.8562	1.52168	1.07781	0.00595566	0.021086	Mtcl3	MTCL family member 3	protein-coding	up
ENSMUSG00000063952.17	1647	1061.64	1.52142	0.148306	9.37158e-26	8.44848e-23	Brpf3	bromodomain and PHD finger containing, 3	protein-coding	up
ENSMUSG00000022758.15	1605	101.82	1.52125	0.287235	1.20625e-08	2.24214e-07	P2rx6	purinergic receptor P2X, ligand-gated ion channel, 6	protein-coding	up
ENSMUSG00000061578.10	2043	16.5421	1.5208	0.919076	0.00391504	0.0148372	Ksr2	kinase suppressor of ras 2	protein-coding	up
ENSMUSG00000052512.19	902	1580.32	1.52068	0.168282	1.52526e-20	5.40992e-18	Nav2	neuron navigator 2	protein-coding	up
ENSMUSG00000034739.18	156	7.93536	1.52027	1.83009	0.00682078	0.0236384	Mfrp	membrane frizzled-related protein	protein-coding	up
ENSMUSG00000028475.10	943	10.4572	1.51987	0.890715	0.00407551	0.0153513	Spaar	small regulatory polypeptide of amino acid response	protein-coding	up
ENSMUSG00000116305.3	652	548.214	1.51969	0.406389	1.39623e-05	0.000112846	Lncppara	long noncoding RNA near Ppara	ncRNA	up
ENSMUSG00000050357.10	1696	23.1759	1.51907	0.580522	0.000577971	0.00291763	Carmil2	capping protein regulator and myosin 1 linker 2	protein-coding	up
ENSMUSG00000078528.3	2877	66.1351	1.51863	0.477289	0.000109035	0.00068578	Gm17068	glyceraldehyde-3-phosphate dehydrogenase pseudogene	pseudo	up
ENSMUSG00000102145.2	2734	92.5982	1.51784	0.384161	6.3671e-06	5.64353e-05				up
ENSMUSG00000044505.6	364	31.943	1.51595	0.548002	0.000399988	0.00212476	Lingo4	leucine rich repeat and Ig domain containing 4	protein-coding	up
ENSMUSG00000120997.1	29	76.5146	1.51534	0.305164	6.20843e-08	9.4396e-07				up
ENSMUSG00000107835.2	1249	132.286	1.51524	0.385464	7.18937e-06	6.26204e-05				up
ENSMUSG00000105033.2	3073	11.0444	1.51284	0.772096	0.00331787	0.0128879				up
ENSMUSG00000049303.11	1750	13.4544	1.51132	1.15952	0.00527896	0.0190837	Syt12	synaptotagmin XII	protein-coding	up
ENSMUSG00000096929.9	2352	1267.63	1.51068	0.377108	4.84379e-06	4.42382e-05	A330023F24Rik	RIKEN cDNA A330023F24 gene	ncRNA	up
ENSMUSG00000117430.2	592	111.649	1.5094	0.418633	2.47764e-05	0.000186716				up
ENSMUSG00000084329.2	2273	32.941	1.50533	0.446703	6.32465e-05	0.000426027	Gm6733	signal recognition particle receptor ('docking protein') pseudogene	pseudo	up
ENSMUSG00000104632.2	1790	6.17181	1.5034	1.31734	0.010643	0.0342318				up
ENSMUSG00000097559.2	128	28.5963	1.50336	0.577785	0.000604192	0.00303396				up
ENSMUSG00000032968.5	1665	95.753	1.50333	0.369196	3.73695e-06	3.53069e-05	Inha	inhibin alpha	protein-coding	up
ENSMUSG00000017417.15	77	31.9438	1.50227	0.474403	0.00011166	0.000699444	Plxdc1	plexin domain containing 1	protein-coding	up
ENSMUSG00000024793.15	54	22.888	1.50126	0.569237	0.000577516	0.00291602	Tnfrsf25	tumor necrosis factor receptor superfamily, member 25	protein-coding	up
ENSMUSG00000110997.2	3005	15.3566	1.49975	0.662247	0.00159345	0.0069382				up
ENSMUSG00000105429.2	868	18.3205	1.49846	0.572079	0.000658889	0.00326517				up
ENSMUSG00000055194.4	2140	18.8473	1.49652	0.548394	0.000458541	0.00238715	Actbl2	actin, beta-like 2	protein-coding	up
ENSMUSG00000021495.11	2364	1651.59	1.49414	0.241187	5.30572e-11	1.92286e-09	Fam193b	family with sequence similarity 193, member B	protein-coding	up
ENSMUSG00000038085.14	2574	32.6688	1.49164	0.461786	9.54306e-05	0.000611231	Cnbd2	cyclic nucleotide binding domain containing 2	protein-coding	up
ENSMUSG00000108291.2	2400	24.3064	1.49145	0.485121	0.000176411	0.00104428				up
ENSMUSG00000108678.2	61	17.7684	1.49059	0.661831	0.00167277	0.00722685				up
ENSMUSG00000035189.18	1697	104.53	1.4905	0.369233	4.06211e-06	3.79809e-05	Ano4	anoctamin 4	protein-coding	up
ENSMUSG00000024299.18	1146	773.944	1.48824	0.279603	8.85921e-09	1.73307e-07	Adamts10	ADAM metallopeptidase with thrombospondin type 1 motif 10	protein-coding	up
ENSMUSG00000106516.2	2060	45.8953	1.48782	0.577836	0.00066933	0.00330933				up
ENSMUSG00000117104.2	3117	5.47933	1.48734	1.29153	0.0104803	0.033788				up
ENSMUSG00000104994.2	638	155.69	1.48645	0.369914	4.99324e-06	4.54496e-05				up
ENSMUSG00000004994.13	1243	161.901	1.48618	0.318223	2.56507e-07	3.31925e-06	Yju2b	YJU2 splicing factor homolog B	protein-coding	up
ENSMUSG00000036882.8	919	48.358	1.48613	0.40522	1.92341e-05	0.000149855	Arhgap33	Rho GTPase activating protein 33	protein-coding	up
ENSMUSG00000098202.3	644	21.391	1.48552	0.634763	0.00131733	0.00589706				up
ENSMUSG00000032087.12	1421	20.4225	1.48477	0.571881	0.000657949	0.00326201	Dscaml1	DS cell adhesion molecule like 1	protein-coding	up
ENSMUSG00000083909.2	3079	8.25689	1.48456	0.84457	0.00516263	0.0187288				up
ENSMUSG00000040740.8	1779	761.479	1.48389	0.224044	3.31924e-12	1.67737e-10	Slc25a34	solute carrier family 25, member 34	protein-coding	up
ENSMUSG00000104170.2	731	50.5906	1.48314	0.410638	2.64362e-05	0.000197709				up
ENSMUSG00000007035.16	528	21.441	1.48195	0.615206	0.000880229	0.0041927	Msh5	mutS homolog 5	protein-coding	up
ENSMUSG00000104200.2	432	6.55172	1.48128	1.02068	0.00791527	0.0267711				up
ENSMUSG00000029072.4	43	99.2639	1.47774	0.30939	1.63641e-07	2.22675e-06	Tas1r3	taste receptor, type 1, member 3	protein-coding	up
ENSMUSG00000092595.3	504	219.567	1.47362	1.17891	0.00555204	0.0199112				up
ENSMUSG00000072972.4	691	140.149	1.47072	0.256231	9.4453e-10	2.43284e-08	Adam4	a disintegrin and metallopeptidase domain 4	protein-coding	up
ENSMUSG00000104641.2	2372	145.494	1.46945	0.27232	6.51399e-09	1.32087e-07				up
ENSMUSG00000059602.15	2698	68.3308	1.4692	0.414645	3.00578e-05	0.000221352	Syn3	synapsin III	protein-coding	up
ENSMUSG00000104379.2	2101	21.9332	1.4671	0.608485	0.00104773	0.00485099				up
ENSMUSG00000108238.2	1301	327.622	1.46647	0.356392	3.29012e-06	3.14978e-05				up
ENSMUSG00000112496.3	2774	482.343	1.46425	0.250637	4.89495e-10	1.35605e-08				up
ENSMUSG00000056598.18	1957	16.5343	1.46364	0.578184	0.000781714	0.00379049	Drc3	dynein regulatory complex subunit 3	protein-coding	up
ENSMUSG00000041096.14	1266	342.327	1.46337	0.278714	9.66466e-09	1.85541e-07	Tspyl2	TSPY-like 2	protein-coding	up
ENSMUSG00000093559.2	1554	83.9009	1.4629	0.514934	0.0003273	0.00178915				up
ENSMUSG00000026274.12	2392	75.8058	1.46244	0.298148	8.16265e-08	1.20387e-06	Pask	PAS domain containing serine/threonine kinase	protein-coding	up
ENSMUSG00000070691.11	2484	81.4628	1.4617	0.390813	1.48198e-05	0.000118888	Runx3	runt related transcription factor 3	protein-coding	up
ENSMUSG00000036552.20	1632	376.308	1.46142	0.219111	2.45187e-12	1.28759e-10	Ermard	ER membrane associated RNA degradation	protein-coding	up
ENSMUSG00000105095.2	2517	28.608	1.45982	0.408283	3.08102e-05	0.000226353				up
ENSMUSG00000037379.8	3211	173.398	1.4594	0.282336	2.26873e-08	3.88034e-07	Spon2	spondin 2, extracellular matrix protein	protein-coding	up
ENSMUSG00000037336.15	741	52.5969	1.458	0.533838	0.000467466	0.00242544	Mfsd2b	MFSD2 lysolipid transporter B, sphingolipid	protein-coding	up
ENSMUSG00000104094.2	1794	95.6884	1.45558	0.385607	1.31935e-05	0.000107516				up
ENSMUSG00000016933.18	1902	1020.02	1.45507	0.225191	9.48318e-12	4.17029e-10	Plcg1	phospholipase C, gamma 1	protein-coding	up
ENSMUSG00000020882.19	1563	261.191	1.45231	0.203353	9.41125e-14	7.48609e-12	Cacnb1	calcium channel, voltage-dependent, beta 1 subunit	protein-coding	up
ENSMUSG00000003872.10	1905	22.4294	1.45151	0.599651	0.00105804	0.00488829	Lin7b	lin-7 homolog B, crumbs cell polarity complex component	protein-coding	up
ENSMUSG00000086670.2	369	8.27265	1.44859	1.18372	0.00840251	0.0280811				up
ENSMUSG00000071477.11	3277	553.535	1.44854	0.221067	5.32046e-12	2.54676e-10	Zfp777	zinc finger protein 777	protein-coding	up
ENSMUSG00000110170.2	3249	22.251	1.44612	0.59121	0.00120094	0.00545412				up
ENSMUSG00000106427.2	648	70.6858	1.44495	0.337386	1.76294e-06	1.81461e-05				up
ENSMUSG00000078651.9	2883	102.007	1.44332	0.408522	3.43245e-05	0.000248294	Aoc2	amine oxidase copper containing 2	protein-coding	up
ENSMUSG00000024948.16	1952	784.502	1.44007	0.241949	2.44255e-10	7.36032e-09	Map4k2	mitogen-activated protein kinase kinase kinase kinase 2	protein-coding	up
ENSMUSG00000029439.15	2748	1021.66	1.43427	0.201939	1.20191e-13	9.25427e-12	Sfswap	splicing factor SWAP	protein-coding	up
ENSMUSG00000115602.2	517	12.3318	1.43227	0.805316	0.00432417	0.0161182	Gm7908	protein tyrosine phosphatase-like (proline instead of catalytic arginine), member b pseudogene	pseudo	up
ENSMUSG00000047419.6	764	41.3543	1.4307	0.429145	6.80285e-05	0.000453859	Cmya5	cardiomyopathy associated 5	protein-coding	up
ENSMUSG00000110325.2	2395	33.9617	1.43065	0.479229	0.000230593	0.00131952				up
ENSMUSG00000081968.2	1615	5.30362	1.43064	1.6939	0.0121048	0.0381389	Rpl23a-ps2	ribosomal protein L23A, pseudogene 2	pseudo	up
ENSMUSG00000041354.17	2353	840.217	1.42943	0.243358	3.99112e-10	1.12878e-08	Rgl2	ral guanine nucleotide dissociation stimulator-like 2	protein-coding	up
ENSMUSG00000095403.9	2435	67.5202	1.42802	0.291833	1.02484e-07	1.47823e-06	Gm21092	cadherin 11 pseudogene	pseudo	up
ENSMUSG00000103320.2	593	76.0486	1.42645	0.304166	2.67618e-07	3.44619e-06				up
ENSMUSG00000102423.2	1170	63.7888	1.42619	0.368171	9.86486e-06	8.25352e-05				up
ENSMUSG00000108985.2	1609	41.7569	1.42579	0.394891	2.67235e-05	0.000199582				up
ENSMUSG00000099481.7	2765	314.892	1.42578	0.193071	1.56282e-14	1.55106e-12	Xndc1	Xrcc1 N-terminal domain containing 1	protein-coding	up
ENSMUSG00000074899.7	2613	26.3527	1.42518	0.666832	0.00226951	0.00932631	Sptbn5	spectrin beta, non-erythrocytic 5	protein-coding	up
ENSMUSG00000103046.2	995	19.6674	1.42516	0.629708	0.00168223	0.00725902				up
ENSMUSG00000041202.13	191	57.8874	1.42362	0.57235	0.000673971	0.00332999	Pla2g2d	phospholipase A2, group IID	protein-coding	up
ENSMUSG00000092274.5	2733	28043.6	1.42262	0.304795	2.73681e-07	3.51417e-06	Neat1	nuclear paraspeckle assembly transcript 1 (non-protein coding)	ncRNA	up
ENSMUSG00000022621.17	1650	106.756	1.42172	0.247609	8.91846e-10	2.30262e-08	Rabl2	RAB, member RAS oncogene family-like 2	protein-coding	up
ENSMUSG00000113690.2	2846	7.88883	1.42102	1.02126	0.00833333	0.0278973				up
ENSMUSG00000036091.9	1720	92.0176	1.42067	0.357818	5.88132e-06	5.25819e-05	Hyal3	hyaluronoglucosaminidase 3	protein-coding	up
ENSMUSG00000027284.17	2436	407.616	1.41839	0.204585	3.89163e-13	2.65145e-11	Cdan1	codanin 1	protein-coding	up
ENSMUSG00000111985.2	327	7.6407	1.41839	0.899789	0.00650422	0.0226903				up
ENSMUSG00000022211.10	320	119.768	1.41786	0.497943	0.000288051	0.00160378	Carmil3	capping protein regulator and myosin 1 linker 3	protein-coding	up
ENSMUSG00000037020.17	2648	53.5732	1.41747	0.522509	0.000410513	0.00216895	Wdr62	WD repeat domain 62	protein-coding	up
ENSMUSG00000110062.2	3135	9.73189	1.41726	1.18547	0.0120198	0.0379042	B430319F04Rik	RIKEN cDNA B430319F04 gene	unknown	up
ENSMUSG00000101365.2	393	81.6353	1.41493	0.369995	1.16738e-05	9.59991e-05				up
ENSMUSG00000109105.2	837	7.14077	1.41316	1.19689	0.0120465	0.0379773				up
ENSMUSG00000105471.3	941	4.0775	1.41286	1.95917	0.0132244	0.0410505				up
ENSMUSG00000052551.17	822	14.9487	1.41001	0.949957	0.00609989	0.0215262	Adarb2	adenosine deaminase, RNA-specific, B2	protein-coding	up
ENSMUSG00000121309.1	2650	28.3138	1.40808	0.632005	0.00170541	0.00734296				up
ENSMUSG00000086502.3	895	115.894	1.40747	0.27454	2.90319e-08	4.79125e-07	B130055M24Rik	RIKEN cDNA B130055M24 gene	ncRNA	up
ENSMUSG00000081730.2	418	14.2352	1.40577	0.693047	0.00284078	0.0113046				up
ENSMUSG00000079652.9	234	9.10478	1.40576	0.962193	0.00650027	0.0226874	Garin1a	golgi associated RAB2 interactor 1A	protein-coding	up
ENSMUSG00000110077.2	2305	23.2542	1.40433	0.563161	0.000955378	0.0044897				up
ENSMUSG00000061751.17	1908	241.44	1.4012	0.306202	4.28691e-07	5.23724e-06	Kalrn	kalirin, RhoGEF kinase	protein-coding	up
ENSMUSG00000025650.14	229	1367.4	1.40106	0.427685	8.76756e-05	0.000567269	Col7a1	collagen, type VII, alpha 1	protein-coding	up
ENSMUSG00000044037.16	1368	625.426	1.39988	0.406711	4.7497e-05	0.000330965	Als2cl	ALS2 C-terminal like	protein-coding	up
ENSMUSG00000117494.2	1648	18.1107	1.39915	0.64733	0.00200137	0.00839776				up
ENSMUSG00000107116.2	672	109.306	1.39793	0.335512	2.87374e-06	2.79444e-05				up
ENSMUSG00000093668.4	1065	35.9607	1.39744	0.603256	0.00140827	0.00623604	Pou5f2	POU domain class 5, transcription factor 2	protein-coding	up
ENSMUSG00000074646.12	80	41.4192	1.3972	0.400652	3.91768e-05	0.000278276	6430550D23Rik	RIKEN cDNA 6430550D23 gene	protein-coding	up
ENSMUSG00000090077.10	716	208.682	1.39601	0.235232	3.74625e-10	1.07214e-08	Lime1	Lck interacting transmembrane adaptor 1	protein-coding	up
ENSMUSG00000054662.9	1842	15.7806	1.39601	0.67923	0.00241627	0.00983834	Ano9	anoctamin 9	protein-coding	up
ENSMUSG00000121226.1	3035	12.2058	1.39474	0.910882	0.00776132	0.0263204				up
ENSMUSG00000055923.17	2398	361.346	1.39444	0.288717	1.25649e-07	1.76758e-06	Aasdh	aminoadipate-semialdehyde dehydrogenase	protein-coding	up
ENSMUSG00000023764.19	2563	411.523	1.39434	0.205901	1.28301e-12	7.38274e-11	Sfi1	Sfi1 homolog, spindle assembly associated (yeast)	protein-coding	up
ENSMUSG00000038895.17	570	142.84	1.39423	0.234982	3.04037e-10	8.91349e-09	Zfp653	zinc finger protein 653	protein-coding	up
ENSMUSG00000108476.2	2143	22.7318	1.39261	0.557562	0.000911516	0.00430696				up
ENSMUSG00000106057.2	2238	16.2142	1.39229	0.760338	0.00391875	0.0148487				up
ENSMUSG00000110167.2	1241	98.4646	1.39131	0.261507	1.15771e-08	2.16492e-07				up
ENSMUSG00000104388.2	2614	540.084	1.39071	0.542612	0.000697392	0.00343317				up
ENSMUSG00000113795.2	826	5.32511	1.39039	1.20495	0.0103977	0.0335767				up
ENSMUSG00000106714.2	414	71.8657	1.39038	0.357602	9.30882e-06	7.85207e-05				up
ENSMUSG00000053925.6	157	22.5184	1.38954	0.807496	0.00390888	0.0148165				up
ENSMUSG00000120219.1	1521	22.6449	1.38813	0.514366	0.000558469	0.00283354				up
ENSMUSG00000048445.7	823	109.921	1.38811	0.31122	6.0912e-07	7.10072e-06	Ccdc57	coiled-coil domain containing 57	protein-coding	up
ENSMUSG00000103672.2	2819	139.371	1.38803	0.338848	3.8448e-06	3.61522e-05				up
ENSMUSG00000035299.18	426	707.365	1.387	0.288993	1.47302e-07	2.02996e-06	Mid1	midline 1	protein-coding	up
ENSMUSG00000074623.5	22	135.264	1.38648	0.656375	0.00331641	0.0128845				up
ENSMUSG00000073437.12	703	67.3094	1.38435	0.328907	2.51364e-06	2.47881e-05	D330041H03Rik	RIKEN cDNA D330041H03 gene	ncRNA	up
ENSMUSG00000113102.2	146	8.74347	1.38363	1.00028	0.00835053	0.0279419				up
ENSMUSG00000067049.9	3216	148.869	1.38311	0.229861	1.97964e-10	6.11005e-09	Unc93a	unc-93 homolog A	protein-coding	up
ENSMUSG00000090516.2	1073	16.1991	1.38255	0.753599	0.0042529	0.0158949	Rps11-ps1	ribosomal protein S11, pseudogene 1	pseudo	up
ENSMUSG00000056718.3	1382	7.94761	1.38178	0.904874	0.0077719	0.026348	Gm13199	predicted gene 13199	ncRNA	up
ENSMUSG00000103560.2	3225	21.493	1.38154	0.454973	0.000204883	0.00118939				up
ENSMUSG00000047767.18	2738	195.882	1.38117	0.40215	4.74277e-05	0.000330695	Atg16l2	autophagy related 16 like 2	protein-coding	up
ENSMUSG00000121672.1	3361	6.39621	1.38027	1.44761	0.011525	0.0366073				up
ENSMUSG00000059003.13	3380	38.4693	1.37679	0.906691	0.00818446	0.0274754	Grin2a	glutamate receptor, ionotropic, NMDA2A (epsilon 1)	protein-coding	up
ENSMUSG00000032267.9	1939	300.192	1.37552	0.223229	6.5559e-11	2.3253e-09	Usp28	ubiquitin specific peptidase 28	protein-coding	up
ENSMUSG00000057133.15	1634	2622.16	1.37552	0.221228	4.85182e-11	1.77621e-09	Chd6	chromodomain helicase DNA binding protein 6	protein-coding	up
ENSMUSG00000026163.18	3061	57.9163	1.37543	0.392495	4.17133e-05	0.000295034	Sphkap	SPHK1 interactor, AKAP domain containing	protein-coding	up
ENSMUSG00000107937.2	742	12.3809	1.37517	0.84291	0.00605387	0.0213917				up
ENSMUSG00000105726.2	776	71.3191	1.37323	0.509383	0.000533883	0.0027256				up
ENSMUSG00000003123.16	2112	950.726	1.37301	0.211153	7.81061e-12	3.52063e-10	Lipe	lipase, hormone sensitive	protein-coding	up
ENSMUSG00000110446.2	1445	5.44109	1.37217	1.2693	0.0129225	0.0402926				up
ENSMUSG00000038685.19	2772	281.574	1.37212	0.252407	5.05061e-09	1.05989e-07	Rtel1	regulator of telomere elongation helicase 1	protein-coding	up
ENSMUSG00000030882.20	158	135.515	1.37192	0.716652	0.002696	0.01081	Dnhd1	dynein heavy chain domain 1	protein-coding	up
ENSMUSG00000033278.11	1497	1204	1.37132	0.221372	5.80394e-11	2.08249e-09	Ptprm	protein tyrosine phosphatase receptor type M	protein-coding	up
ENSMUSG00000112667.2	2622	39.4817	1.37128	0.462447	0.000249912	0.00141658				up
ENSMUSG00000030276.20	438	84.9367	1.37061	0.474539	0.000299677	0.00165729	Ttll3	tubulin tyrosine ligase-like family, member 3	protein-coding	up
ENSMUSG00000103561.2	1443	11.8464	1.3703	0.87657	0.00575125	0.0204897				up
ENSMUSG00000089952.2	2684	15.6874	1.36884	0.839294	0.00570803	0.0203626				up
ENSMUSG00000087153.9	2287	30.406	1.36845	0.529399	0.00075297	0.00365931	Gm6483	cadherin 11 pseudogene	pseudo	up
ENSMUSG00000021819.12	1508	2518.31	1.3684	0.180661	3.76017e-15	4.28184e-13	Zswim8	zinc finger SWIM-type containing 8	protein-coding	up
ENSMUSG00000060530.5	1823	40.2698	1.36826	0.580934	0.00131443	0.00589042	A930017M01Rik	Smg-5 homolog, nonsense mediated mRNA decay factor pseudogene	pseudo	up
ENSMUSG00000074824.4	938	17.4555	1.36654	0.684746	0.00310932	0.0122137	Rslcan18	regulator of sex-limitation candidate 18	protein-coding	up
ENSMUSG00000081487.2	1231	38.1087	1.36607	0.511013	0.000596344	0.00299919	Gm13689	N-glycanase 1 pseudogene	pseudo	up
ENSMUSG00000004626.15	906	1627.26	1.36601	0.186303	2.34338e-14	2.22374e-12	Stxbp2	syntaxin binding protein 2	protein-coding	up
ENSMUSG00000033253.19	2609	1445.46	1.36501	0.228729	2.41953e-10	7.30111e-09	Szt2	SZT2 subunit of KICSTOR complex	protein-coding	up
ENSMUSG00000038042.12	1318	273.97	1.36248	0.196028	3.82273e-13	2.62567e-11	Ptpdc1	protein tyrosine phosphatase domain containing 1	protein-coding	up
ENSMUSG00000120535.1	2209	53.1396	1.36051	0.518675	0.0006423	0.00319761				up
ENSMUSG00000024500.21	1502	44.3563	1.36035	0.556411	0.00102512	0.00476569	Ppp2r2b	protein phosphatase 2, regulatory subunit B, beta	protein-coding	up
ENSMUSG00000104339.2	641	215.669	1.35925	0.33399	4.4289e-06	4.08804e-05				up
ENSMUSG00000023079.15	1244	978.52	1.3591	0.164065	1.21517e-17	2.41206e-15	Gtf2ird1	general transcription factor II I repeat domain-containing 1	protein-coding	up
ENSMUSG00000054387.14	2365	2753.17	1.35869	0.225583	1.77307e-10	5.55972e-09	Mdm4	transformed mouse 3T3 cell double minute 4	protein-coding	up
ENSMUSG00000105340.6	367	118.157	1.35762	0.307322	9.44725e-07	1.04446e-05				up
ENSMUSG00000004098.8	3062	469.672	1.35677	0.217224	4.45576e-11	1.64513e-09	Col5a3	collagen, type V, alpha 3	protein-coding	up
ENSMUSG00000105453.2	2247	59.7812	1.35669	0.520563	0.000672379	0.00332289				up
ENSMUSG00000111212.2	656	138.081	1.35598	0.40266	6.61781e-05	0.00044321				up
ENSMUSG00000097850.3	84	47.6984	1.35511	0.333176	4.5086e-06	4.14745e-05				up
ENSMUSG00000037965.16	653	3119.45	1.35309	0.334499	4.7626e-06	4.35785e-05	Zc3h7a	zinc finger CCCH type containing 7 A	protein-coding	up
ENSMUSG00000106115.2	3055	20.5814	1.35283	0.539868	0.0010408	0.00482511				up
ENSMUSG00000027016.18	3198	167.21	1.35258	0.285708	1.99407e-07	2.64198e-06	Zfp385b	zinc finger protein 385B	protein-coding	up
ENSMUSG00000017405.15	574	162.747	1.35251	0.219366	7.33981e-11	2.55312e-09	Nek8	NIMA (never in mitosis gene a)-related expressed kinase 8	protein-coding	up
ENSMUSG00000120277.1	1220	8.31173	1.35226	0.884141	0.00709034	0.0243773	Gm2885	predicted gene 2885	ncRNA	up
ENSMUSG00000096751.4	1897	25.0423	1.35087	0.564895	0.001203	0.00546234				up
ENSMUSG00000110365.2	453	103.05	1.35017	0.336904	5.98189e-06	5.33928e-05	Gm38947	predicted gene, 38947	ncRNA	up
ENSMUSG00000022194.16	2450	1438.54	1.34919	0.189683	1.19857e-13	9.25427e-12	Pabpn1	poly(A) binding protein, nuclear 1	protein-coding	up
ENSMUSG00000006241.17	3329	30.46	1.34898	0.591464	0.00157287	0.00685686	Ccdc159	coiled-coil domain containing 159	protein-coding	up
ENSMUSG00000106676.2	1658	96.2186	1.34887	0.398016	6.15685e-05	0.000416168				up
ENSMUSG00000020728.18	2261	83.335	1.34787	0.372987	2.47366e-05	0.000186481	Cep112	centrosomal protein 112	protein-coding	up
ENSMUSG00000074219.4	120	63.4322	1.3466	0.48543	0.000415274	0.00218876	Gm10644	predicted gene 10644	ncRNA	up
ENSMUSG00000060166.7	230	490.57	1.34528	0.263077	2.92009e-08	4.81548e-07	Zdhhc8	zinc finger, DHHC domain containing 8	protein-coding	up
ENSMUSG00000072974.5	2437	101.946	1.34511	0.278296	1.4286e-07	1.97503e-06	Gm4787	predicted gene 4787	protein-coding	up
ENSMUSG00000113673.2	2367	360.474	1.34481	0.21694	6.11958e-11	2.17768e-09				up
ENSMUSG00000025735.14	202	34.7284	1.34391	0.671934	0.00263546	0.0106045	Rhbdl1	rhomboid like 1	protein-coding	up
ENSMUSG00000081208.2	2861	26.5975	1.34317	0.980608	0.00715195	0.024554				up
ENSMUSG00000042810.15	922	868.783	1.34289	0.246884	5.38894e-09	1.11681e-07	Krba1	KRAB-A domain containing 1	protein-coding	up
ENSMUSG00000040721.10	1148	1151.34	1.34255	0.239236	2.04375e-09	4.78117e-08	Zfhx2	zinc finger homeobox 2	protein-coding	up
ENSMUSG00000036281.14	2362	439.077	1.34137	0.229813	5.3633e-10	1.46701e-08	Snapc4	small nuclear RNA activating complex, polypeptide 4	protein-coding	up
ENSMUSG00000068877.13	2978	6.02455	1.34093	1.73831	0.00983841	0.032082	Selenbp2	selenium binding protein 2	protein-coding	up
ENSMUSG00000105929.2	929	10.8224	1.34081	0.775816	0.00564591	0.0201842				up
ENSMUSG00000102748.2	2787	150.832	1.34048	0.264531	3.83286e-08	6.11111e-07	Pcdhgb2	protocadherin gamma subfamily B, 2	protein-coding	up
ENSMUSG00000104164.2	1178	68.8391	1.33959	0.333648	5.99359e-06	5.34661e-05				up
ENSMUSG00000020389.20	561	81.0712	1.33944	0.368216	2.3679e-05	0.000179635	Cdkl3	cyclin dependent kinase like 3	protein-coding	up
ENSMUSG00000111808.2	317	36.4667	1.33823	0.512756	0.000702325	0.00345081	Gm18225	zinc finger protein 810 pseudogene	pseudo	up
ENSMUSG00000061288.14	1290	871.161	1.33792	0.195089	7.1221e-13	4.41529e-11	Taok3	TAO kinase 3	protein-coding	up
ENSMUSG00000020836.16	1071	321.535	1.3379	0.711024	0.00322779	0.0125968	Coro6	coronin 6	protein-coding	up
ENSMUSG00000022240.11	162	69.0166	1.33786	0.522929	0.00074082	0.00360837	Ctnnd2	catenin delta 2	protein-coding	up
ENSMUSG00000113864.2	2290	47.2492	1.33719	0.460061	0.000306677	0.00168674				up
ENSMUSG00000028438.17	55	80.9885	1.33698	0.374992	3.1371e-05	0.000229926	Kif24	kinesin family member 24	protein-coding	up
ENSMUSG00000112342.2	2044	9.14308	1.33665	0.995058	0.0083239	0.0278829				up
ENSMUSG00000104292.2	422	294.986	1.33584	0.322481	3.2855e-06	3.14675e-05				up
ENSMUSG00000005682.10	2768	976.415	1.3356	0.165674	8.36303e-17	1.50785e-14	Pan2	PAN2 poly(A) specific ribonuclease subunit	protein-coding	up
ENSMUSG00000040705.4	2022	9.3899	1.33554	1.68899	0.0163842	0.0491184	A930016O22Rik	RIKEN cDNA A930016O22 gene	ncRNA	up
ENSMUSG00000112592.2	2294	9.20098	1.33213	0.992731	0.00863102	0.0287293				up
ENSMUSG00000022822.18	2803	393.814	1.33164	0.295164	6.17926e-07	7.18788e-06	Abcc5	ATP-binding cassette, sub-family C member 5	protein-coding	up
ENSMUSG00000032680.12	1372	33.0669	1.33007	0.732554	0.0040171	0.015155	6820408C15Rik	RIKEN cDNA 6820408C15 gene	protein-coding	up
ENSMUSG00000024462.18	1499	289.127	1.33005	0.282492	2.43834e-07	3.17043e-06	Gabbr1	gamma-aminobutyric acid type B receptor subunit 1	protein-coding	up
ENSMUSG00000031847.9	526	11.1137	1.32801	0.759959	0.00508815	0.0185083	1700030J22Rik	RIKEN cDNA 1700030J22 gene	protein-coding	up
ENSMUSG00000121398.1	1274	106.462	1.32661	0.300857	1.07908e-06	1.17321e-05	Slfn10-ps	schlafen 10, pseudogene	protein-coding	up
ENSMUSG00000097944.3	2472	74.0019	1.32564	0.297717	9.13311e-07	1.01439e-05	A130014A01Rik	RIKEN cDNA A130014A01 gene	ncRNA	up
ENSMUSG00000104966.2	1948	45.2131	1.32541	0.46764	0.000381629	0.00204177				up
ENSMUSG00000020548.12	2337	28.8659	1.32522	0.560368	0.00132984	0.0059435				up
ENSMUSG00000114907.2	2084	17.591	1.32516	0.624029	0.00282231	0.0112414				up
ENSMUSG00000106678.2	2940	67.6122	1.32475	0.524847	0.000885977	0.0042176				up
ENSMUSG00000097820.4	2618	50.0998	1.32279	0.485818	0.000489078	0.00252245				up
ENSMUSG00000116116.2	2217	25.7917	1.32206	0.441406	0.000240369	0.00137003				up
ENSMUSG00000078485.5	2761	492.944	1.3219	0.274697	1.49583e-07	2.05746e-06	Plekhn1	pleckstrin homology domain containing, family N member 1	protein-coding	up
ENSMUSG00000032815.17	1851	41.5799	1.32171	0.568465	0.00131812	0.00589843	Fanca	Fanconi anemia, complementation group A	protein-coding	up
ENSMUSG00000034664.14	1741	60.3723	1.31975	0.504053	0.00069874	0.00343819	Itga2b	integrin alpha 2b	protein-coding	up
ENSMUSG00000055833.15	1378	49.0807	1.31948	0.570094	0.0015448	0.00674811	1700034H15Rik	RIKEN cDNA 1700034H15 gene	ncRNA	up
ENSMUSG00000081824.6	2177	13.9525	1.31877	1.05355	0.00921019	0.0303536				up
ENSMUSG00000047793.14	759	861.542	1.31862	0.260646	4.28581e-08	6.76812e-07	Sned1	sushi, nidogen and EGF-like domains 1	protein-coding	up
ENSMUSG00000023072.15	1488	229.819	1.31648	0.245655	8.13162e-09	1.61706e-07	Cep89	centrosomal protein 89	protein-coding	up
ENSMUSG00000086533.4	1327	23.1393	1.3152	0.939078	0.00655062	0.0228117				up
ENSMUSG00000103037.2	463	129.808	1.31407	0.262888	5.8625e-08	8.95769e-07	Pcdhgb1	protocadherin gamma subfamily B, 1	protein-coding	up
ENSMUSG00000115340.2	803	18.1824	1.31351	0.590692	0.00200648	0.00841324				up
ENSMUSG00000030068.5	968	227.164	1.31221	0.405026	0.000103656	0.000656339				up
ENSMUSG00000029524.17	2681	226.411	1.30977	0.33645	8.21919e-06	7.03443e-05	Sirt4	sirtuin 4	protein-coding	up
ENSMUSG00000115044.2	2921	43.2607	1.30941	0.465826	0.000434881	0.00227658				up
ENSMUSG00000004562.17	36	960.839	1.30912	0.233868	2.33142e-09	5.35484e-08	Arhgef40	Rho guanine nucleotide exchange factor 40	protein-coding	up
ENSMUSG00000034040.18	269	29.8233	1.30814	0.861962	0.00574098	0.0204615	Galnt17	polypeptide N-acetylgalactosaminyltransferase 17	protein-coding	up
ENSMUSG00000067224.4	969	36.9753	1.3073	0.566774	0.00155951	0.00680548	Gm3695	glyceraldehyde-3-phosphate dehydrogenase pseudogene	pseudo	up
ENSMUSG00000023912.11	1312	253.201	1.30548	0.2506	2.07077e-08	3.59288e-07	Slc25a27	solute carrier family 25, member 27	protein-coding	up
ENSMUSG00000087502.2	3327	3.80261	1.30507	2.25794	0.0156821	0.0473813				up
ENSMUSG00000079343.5	3261	59.7821	1.30455	0.338239	1.18912e-05	9.76758e-05	C1s2	complement component 1, s subcomponent 2	protein-coding	up
ENSMUSG00000035713.16	2041	61.5304	1.30341	0.405732	0.000112406	0.000702486	Usp35	ubiquitin specific peptidase 35	protein-coding	up
ENSMUSG00000040270.17	2580	914.695	1.30282	0.268349	1.2144e-07	1.71619e-06	Bach2	BTB and CNC homology, basic leucine zipper transcription factor 2	protein-coding	up
ENSMUSG00000013236.18	923	1653.74	1.30155	0.181154	7.33594e-14	5.98945e-12	Ptprs	protein tyrosine phosphatase receptor type S	protein-coding	up
ENSMUSG00000087445.2	966	13.9345	1.30148	0.691388	0.00426757	0.0159387				up
ENSMUSG00000116842.2	391	10.2482	1.30119	0.965153	0.00916755	0.0302223				up
ENSMUSG00000073394.5	3240	84.445	1.2983	0.296976	1.31789e-06	1.39911e-05				up
ENSMUSG00000119994.1	1725	71.0331	1.29767	0.294454	1.00536e-06	1.10038e-05	A430046D13Rik	Riken cDNA A430046D13 gene	ncRNA	up
ENSMUSG00000120648.1	2675	35.444	1.29763	0.539516	0.00130108	0.00584148				up
ENSMUSG00000111133.2	1381	9.89314	1.29711	0.8968	0.00925247	0.0304791				up
ENSMUSG00000087396.9	2476	99.6466	1.29675	0.356999	2.66777e-05	0.000199309	4933407K13Rik	RIKEN cDNA 4933407K13 gene	ncRNA	up
ENSMUSG00000112689.2	624	7.92119	1.29661	0.9924	0.0101752	0.0329863				up
ENSMUSG00000081992.2	2705	21.3508	1.29609	0.626716	0.00275699	0.0110178	Gm13408	ribosomal protein S3A pseudogene	pseudo	up
ENSMUSG00000044916.11	1041	25.6098	1.29558	0.512837	0.000899777	0.00426546	Frey1	Frey regulator of sperm-oocyte fusion 1	protein-coding	up
ENSMUSG00000035067.10	1472	148.419	1.29479	0.267941	1.38813e-07	1.92523e-06	Xkr6	X-linked Kx blood group related 6	protein-coding	up
ENSMUSG00000105981.2	182	30.9761	1.29351	0.441791	0.000297941	0.00164856				up
ENSMUSG00000038524.14	2324	182.439	1.29118	0.318796	4.7635e-06	4.35785e-05	Fchsd1	FCH and double SH3 domains 1	protein-coding	up
ENSMUSG00000103761.2	675	83.306	1.2907	0.439131	0.000286962	0.00159853				up
ENSMUSG00000103662.2	466	161.146	1.28913	0.249996	2.75311e-08	4.57499e-07				up
ENSMUSG00000110124.2	2967	6.24187	1.28869	1.36515	0.0120144	0.0378971				up
ENSMUSG00000038195.7	1624	115.965	1.2882	0.246844	2.02993e-08	3.5305e-07	Rilp	Rab interacting lysosomal protein	protein-coding	up
ENSMUSG00000082088.2	3190	22.7078	1.28772	0.701591	0.00567946	0.0202807	Sp110-ps2	Sp110 nuclear body protein, pseudogene 2	pseudo	up
ENSMUSG00000032842.14	2721	728.805	1.28757	0.192446	2.46104e-12	1.28928e-10	Abcc10	ATP-binding cassette, sub-family C member 10	protein-coding	up
ENSMUSG00000051166.11	519	189.875	1.28461	0.372958	5.12124e-05	0.00035423	Eml5	echinoderm microtubule associated protein like 5	protein-coding	up
ENSMUSG00000104951.2	2899	39.2417	1.28424	0.512999	0.00105452	0.00487513				up
ENSMUSG00000029419.9	1893	64.2346	1.28401	0.411283	0.000159945	0.000959113	Ajm1	apical junction component 1	protein-coding	up
ENSMUSG00000084904.2	455	21.0257	1.28392	0.581826	0.0022154	0.00913695	Gm14827	predicted gene 14827	ncRNA	up
ENSMUSG00000066440.6	2719	1045.99	1.28134	0.219061	5.24892e-10	1.44119e-08	Zfyve26	zinc finger, FYVE domain containing 26	protein-coding	up
ENSMUSG00000113200.2	1085	54.5267	1.28082	0.493438	0.000792099	0.00383106				up
ENSMUSG00000115813.2	2903	25.3427	1.28065	0.63274	0.00330011	0.0128316				up
ENSMUSG00000108406.2	3151	32.1115	1.28039	0.557251	0.00193864	0.0081715				up
ENSMUSG00000021413.10	696	2301.48	1.27974	0.165918	1.53173e-15	1.97265e-13	Prpf4b	pre-mRNA processing factor 4B	protein-coding	up
ENSMUSG00000055413.13	376	38.5519	1.2787	0.3936	0.000110384	0.000692852	H2-Q5	histocompatibility 2, Q region locus 5	pseudo	up
ENSMUSG00000029601.14	159	14.3119	1.27864	0.879301	0.00794291	0.0268492	Iqcd	IQ motif containing D	protein-coding	up
ENSMUSG00000111327.2	2679	17.8588	1.27821	0.745503	0.00540754	0.0194639				up
ENSMUSG00000103897.2	2473	168.209	1.27758	0.280496	5.58693e-07	6.59099e-06	Pcdhga8	protocadherin gamma subfamily A, 8	protein-coding	up
ENSMUSG00000116760.2	2013	8.71127	1.27616	1.024	0.0100385	0.0326166				up
ENSMUSG00000026790.20	1944	520.668	1.27004	0.244966	2.27534e-08	3.88813e-07	Odf2	outer dense fiber of sperm tails 2	protein-coding	up
ENSMUSG00000038188.18	1084	98.7623	1.26973	0.397398	0.000131076	0.000804072	Scarf1	scavenger receptor class F, member 1	protein-coding	up
ENSMUSG00000043183.19	1297	1096.11	1.2695	0.244523	2.21501e-08	3.80652e-07	Simc1	SUMO-interacting motifs containing 1	protein-coding	up
ENSMUSG00000022974.13	645	2143.84	1.26892	0.322722	8.50043e-06	7.24647e-05	Paxbp1	PAX3 and PAX7 binding protein 1	protein-coding	up
ENSMUSG00000080957.2	3068	21.3437	1.26867	0.556774	0.00188187	0.00797835				up
ENSMUSG00000104888.2	1072	21.3879	1.26795	0.521675	0.00134838	0.00600896				up
ENSMUSG00000048997.18	2623	95.6449	1.2676	0.33586	1.68089e-05	0.000133495	Atxn7l2	ataxin 7-like 2	protein-coding	up
ENSMUSG00000114535.2	2534	33.9335	1.26685	0.409659	0.000189315	0.00110913				up
ENSMUSG00000040543.17	1996	283.305	1.26659	0.352345	3.13532e-05	0.000229874	Pitpnm3	PITPNM family member 3	protein-coding	up
ENSMUSG00000026074.16	1954	1338.14	1.26647	0.199943	2.64637e-11	1.03914e-09	Map4k4	mitogen-activated protein kinase kinase kinase kinase 4	protein-coding	up
ENSMUSG00000025912.17	1778	84.8358	1.26636	0.273586	3.83129e-07	4.75036e-06	Mybl1	myeloblastosis oncogene-like 1	protein-coding	up
ENSMUSG00000025207.17	2587	424.581	1.26631	0.205067	7.56809e-11	2.6283e-09	Sema4g	sema domain, immunoglobulin domain (Ig), transmembrane domain (TM) and short cytoplasmic domain, (semaphorin) 4G	protein-coding	up
ENSMUSG00000113502.2	431	141.991	1.26519	0.353013	3.28322e-05	0.000239016				up
ENSMUSG00000036989.17	46	386.383	1.26448	0.23757	1.03944e-08	1.97796e-07	Trim3	tripartite motif-containing 3	protein-coding	up
ENSMUSG00000027570.16	2207	62.553	1.26383	0.30263	2.91087e-06	2.8225e-05	Col9a3	collagen, type IX, alpha 3	protein-coding	up
ENSMUSG00000106450.2	1206	182.044	1.2631	0.3193	7.7369e-06	6.66649e-05				up
ENSMUSG00000015957.13	253	15.0964	1.26268	0.817434	0.00556226	0.0199346	Wnt11	wingless-type MMTV integration site family, member 11	protein-coding	up
ENSMUSG00000024862.17	2038	383.034	1.26263	0.253321	6.22136e-08	9.44599e-07	Klc2	kinesin light chain 2	protein-coding	up
ENSMUSG00000032295.16	2529	1022.7	1.26229	0.182658	5.74821e-13	3.71248e-11	Man2c1	mannosidase, alpha, class 2C, member 1	protein-coding	up
ENSMUSG00000097251.3	839	11.6509	1.26222	0.663752	0.00450586	0.0166619	5033417F24Rik	RIKEN cDNA 5033417F24 gene	ncRNA	up
ENSMUSG00000115955.2	419	44.5489	1.26154	0.470331	0.000643602	0.00320081				up
ENSMUSG00000102573.2	2785	410.902	1.26091	0.26535	2.16924e-07	2.84792e-06				up
ENSMUSG00000104346.2	738	71.0832	1.2606	0.331554	1.48797e-05	0.00011928	Pcdhga3	protocadherin gamma subfamily A, 3	protein-coding	up
ENSMUSG00000113585.3	1377	100.226	1.26052	0.354921	3.79011e-05	0.000269924	Gm19605	predicted gene, 19605	ncRNA	up
ENSMUSG00000074141.14	1988	31.3236	1.26032	0.565593	0.00183843	0.00783153	Il4i1	interleukin 4 induced 1	protein-coding	up
ENSMUSG00000031153.17	2604	404.541	1.25984	0.218219	8.60851e-10	2.23326e-08	Gripap1	GRIP1 associated protein 1	protein-coding	up
ENSMUSG00000045348.17	1800	109.619	1.25953	0.312418	5.52891e-06	4.96982e-05	Nyap1	neuronal tyrosine-phosphorylated phosphoinositide 3-kinase adaptor 1	protein-coding	up
ENSMUSG00000103984.2	1326	31.3256	1.25914	0.515313	0.00124781	0.005628				up
ENSMUSG00000106254.2	2186	83.2285	1.25882	0.388073	0.000114361	0.000712031				up
ENSMUSG00000089844.8	3383	34.8646	1.25847	0.640352	0.00273954	0.0109561	Sp140l1	Sp140 nuclear body protein like 1	protein-coding	up
ENSMUSG00000104706.2	2849	107.845	1.25845	0.334724	1.75171e-05	0.00013807				up
ENSMUSG00000061878.17	2240	132.021	1.25812	0.346687	2.79811e-05	0.000208327	Sphk1	sphingosine kinase 1	protein-coding	up
ENSMUSG00000026199.19	2389	514.957	1.25765	0.181539	4.82724e-13	3.17453e-11	Ankzf1	ankyrin repeat and zinc finger domain containing 1	protein-coding	up
ENSMUSG00000106229.2	2817	66.3223	1.25729	0.38375	0.000106241	0.000670155				up
ENSMUSG00000047507.14	1989	15.9797	1.25704	0.824857	0.00582561	0.0207307	Baiap3	BAI1-associated protein 3	protein-coding	up
ENSMUSG00000103793.2	720	157.355	1.25699	0.284483	1.08027e-06	1.17392e-05	Pcdhga6	protocadherin gamma subfamily A, 6	protein-coding	up
ENSMUSG00000037426.19	1211	608.217	1.25663	0.263419	1.90763e-07	2.54303e-06	Depdc5	DEP domain containing 5	protein-coding	up
ENSMUSG00000032198.10	1224	350.919	1.25522	0.226089	2.98105e-09	6.69067e-08	Dock6	dedicator of cytokinesis 6	protein-coding	up
ENSMUSG00000033871.15	1427	437.989	1.25438	0.261539	1.712e-07	2.31505e-06	Ppargc1b	peroxisome proliferative activated receptor, gamma, coactivator 1 beta	protein-coding	up
ENSMUSG00000104671.2	2115	12.2032	1.25319	0.630451	0.0035996	0.0138381				up
ENSMUSG00000104876.2	3181	408.525	1.25313	0.201881	6.61673e-11	2.33832e-09				up
ENSMUSG00000043909.17	2801	1499.24	1.25312	0.21773	9.60644e-10	2.46847e-08	Trp53bp1	transformation related protein 53 binding protein 1	protein-coding	up
ENSMUSG00000022701.19	208	116.449	1.25219	0.437669	0.000344824	0.00187323	Ccdc191	coiled-coil domain containing 191	protein-coding	up
ENSMUSG00000120486.1	1548	9.35615	1.25216	0.988548	0.0109441	0.0350119				up
ENSMUSG00000061414.9	2725	21250.2	1.25116	0.177139	1.86527e-13	1.39162e-11	Cracr2a	calcium release activated channel regulator 2A	protein-coding	up
ENSMUSG00000097146.2	1405	26.0208	1.25112	0.487545	0.000894587	0.00425047	Gm4211	predicted gene 4211	ncRNA	up
ENSMUSG00000101599.2	2368	541.253	1.25014	0.238894	1.86783e-08	3.281e-07				up
ENSMUSG00000121345.1	2570	634.198	1.24926	0.227958	4.66057e-09	9.84728e-08	2610005L07Rik	cadherin 11 pseudogene	pseudo	up
ENSMUSG00000111390.2	927	16.164	1.24916	0.603344	0.0030202	0.0119112				up
ENSMUSG00000116145.2	1046	21.6879	1.24912	0.479112	0.000860055	0.00411048				up
ENSMUSG00000036023.7	1618	227.319	1.24726	0.237549	1.67182e-08	2.97703e-07	Parp2	poly (ADP-ribose) polymerase family, member 2	protein-coding	up
ENSMUSG00000086949.2	68	15.5597	1.2466	0.746376	0.00565263	0.0202016				up
ENSMUSG00000041642.19	1238	668.144	1.24596	0.268771	3.76661e-07	4.67821e-06	Kif21b	kinesin family member 21B	protein-coding	up
ENSMUSG00000117613.3	3001	26.4937	1.24562	0.525665	0.0013433	0.00599001				up
ENSMUSG00000104329.2	2058	17.6714	1.24532	0.644529	0.00372551	0.0142311				up
ENSMUSG00000103436.2	416	36.3362	1.24429	0.436253	0.000411112	0.00217106				up
ENSMUSG00000103039.2	3050	39.0109	1.24425	0.382587	0.000115663	0.000718691				up
ENSMUSG00000025316.17	2409	538.314	1.24425	0.255139	1.15326e-07	1.63942e-06	Banp	BTG3 associated nuclear protein	protein-coding	up
ENSMUSG00000102875.2	657	90.0023	1.24402	0.47849	0.000788774	0.00381788				up
ENSMUSG00000107928.2	3155	33.0322	1.24305	0.928489	0.00811438	0.0272937				up
ENSMUSG00000102148.2	637	11.5383	1.24291	0.808037	0.00768089	0.0260885				up
ENSMUSG00000090665.3	2123	15.5868	1.24234	0.596796	0.00275199	0.0109998				up
ENSMUSG00000040312.15	1314	274.874	1.2422	0.208626	2.9885e-10	8.77329e-09	Cchcr1	coiled-coil alpha-helical rod protein 1	protein-coding	up
ENSMUSG00000028575.12	1328	8.4123	1.24027	0.934507	0.0100118	0.0325541	Eqtn	equatorin, sperm acrosome associated	protein-coding	up
ENSMUSG00000120376.1	1529	16.9296	1.23954	0.638224	0.00390802	0.0148158				up
ENSMUSG00000072893.13	2898	157.332	1.239	0.45058	0.000481438	0.00248542	4933439C10Rik	RIKEN cDNA 4933439C10 gene	ncRNA	up
ENSMUSG00000062861.9	1157	187.477	1.23822	0.329567	1.68331e-05	0.000133603	Zfp28	zinc finger protein 28	protein-coding	up
ENSMUSG00000082996.2	3319	8.72302	1.23755	0.804946	0.00801859	0.027064	Gm6238	39S ribosomal protein L30, mitochondrial pseudogene	pseudo	up
ENSMUSG00000103839.2	2490	60.5359	1.23636	0.284929	1.61389e-06	1.67634e-05				up
ENSMUSG00000103945.2	989	31.7259	1.23626	0.544215	0.00190181	0.00804391				up
ENSMUSG00000117994.2	248	10.7544	1.23553	0.833681	0.00704806	0.0242783	Gm5820	predicted gene 5820	protein-coding	up
ENSMUSG00000118167.2	1254	38.4707	1.23538	0.627134	0.00348482	0.0134717				up
ENSMUSG00000068917.13	2458	649.117	1.2345	0.256766	1.67996e-07	2.27885e-06	Clk2	CDC-like kinase 2	protein-coding	up
ENSMUSG00000040146.10	1500	240.276	1.23426	0.254777	1.35486e-07	1.88405e-06	Rgl3	ral guanine nucleotide dissociation stimulator-like 3	protein-coding	up
ENSMUSG00000002028.14	2402	4437.09	1.23412	0.200334	8.49624e-11	2.90862e-09	Kmt2a	lysine (K)-specific methyltransferase 2A	protein-coding	up
ENSMUSG00000063698.10	3030	42.3912	1.23376	0.486998	0.000920886	0.00434459	Sfxn4	sideroflexin 4	protein-coding	up
ENSMUSG00000120974.1	633	34.8213	1.23239	0.534938	0.00174919	0.00750306				up
ENSMUSG00000041375.20	2384	477.548	1.23207	0.245674	5.77205e-08	8.83197e-07	Ccdc9	coiled-coil domain containing 9	protein-coding	up
ENSMUSG00000037364.14	2848	1347.35	1.23204	0.355286	5.08236e-05	0.000351653	Srrt	serrate RNA effector molecule homolog (Arabidopsis)	protein-coding	up
ENSMUSG00000031802.10	3066	30.1854	1.23203	0.496114	0.00115048	0.005247	Phxr4	per-hexamer repeat gene 4	ncRNA	up
ENSMUSG00000027478.16	2551	73.3219	1.23102	0.290174	2.42134e-06	2.40092e-05	Dnmt3b	DNA methyltransferase 3B	protein-coding	up
ENSMUSG00000060224.5	2007	335.319	1.23091	0.2543	1.44253e-07	1.99301e-06	Pyroxd2	pyridine nucleotide-disulphide oxidoreductase domain 2	protein-coding	up
ENSMUSG00000119945.1	458	22.7946	1.2288	0.566117	0.00247673	0.0100443				up
ENSMUSG00000102336.3	1066	79.9576	1.2279	0.409396	0.000261287	0.00147104				up
ENSMUSG00000032192.10	2063	203.079	1.22717	0.228858	9.07964e-09	1.76979e-07	Gnb5	guanine nucleotide binding protein (G protein), beta 5	protein-coding	up
ENSMUSG00000053470.14	2491	1479.09	1.22678	0.128112	1.19738e-22	7.19623e-20	Kdm3a	lysine (K)-specific demethylase 3A	protein-coding	up
ENSMUSG00000105636.2	2248	20.4486	1.22638	0.647297	0.00410445	0.0154388				up
ENSMUSG00000096054.4	2386	502.348	1.22504	0.191884	2.00111e-11	8.13835e-10	Syne1	spectrin repeat containing, nuclear envelope 1	protein-coding	up
ENSMUSG00000000823.17	2423	1218.83	1.22396	0.171371	1.07455e-13	8.45414e-12	Zfp512b	zinc finger protein 512B	protein-coding	up
ENSMUSG00000031842.16	2081	27.4912	1.22345	0.548761	0.00212811	0.00883419	Pde4c	phosphodiesterase 4C, cAMP specific	protein-coding	up
ENSMUSG00000058318.17	717	870.341	1.22257	0.186239	6.64512e-12	3.07209e-10	Phf21a	PHD finger protein 21A	protein-coding	up
ENSMUSG00000097048.9	2161	122.119	1.22229	0.261371	2.90826e-07	3.70572e-06	1600020E01Rik	RIKEN cDNA 1600020E01 gene	ncRNA	up
ENSMUSG00000106208.2	996	7.46107	1.22216	1.1454	0.0128111	0.0400162				up
ENSMUSG00000116238.2	2843	38.6793	1.22139	0.560766	0.00232078	0.00950536				up
ENSMUSG00000038437.12	1506	3534.42	1.22073	0.159149	2.17267e-15	2.68581e-13	Mllt6	myeloid/lymphoid or mixed-lineage leukemia; translocated to, 6	protein-coding	up
ENSMUSG00000059136.5	37	10.7519	1.22008	0.729861	0.00683959	0.023677	Or13a25	olfactory receptor family 13 subfamily A member 25	protein-coding	up
ENSMUSG00000104030.2	655	145.627	1.21989	0.346208	4.42687e-05	0.000311107				up
ENSMUSG00000072591.13	1406	94.4915	1.21942	0.36804	8.94251e-05	0.000576348	Fzd10os	frizzled class receptor 10, opposite strand	ncRNA	up
ENSMUSG00000108214.2	1209	260.561	1.21941	0.278065	1.32982e-06	1.41039e-05				up
ENSMUSG00000056763.17	2755	1083.37	1.21809	0.216356	2.07811e-09	4.85026e-08	Cspp1	centrosome and spindle pole associated protein 1	protein-coding	up
ENSMUSG00000039488.16	2316	13.7587	1.21721	0.661672	0.00507118	0.0184527	Cntn5	contactin 5	protein-coding	up
ENSMUSG00000097184.4	913	10.3626	1.21638	0.833096	0.00894727	0.029597	4632428C04Rik	RIKEN cDNA 4632428C04 gene	ncRNA	up
ENSMUSG00000029830.16	143	14.6248	1.21351	0.761827	0.00638147	0.022345	Svopl	SV2 related protein homolog (rat)-like	protein-coding	up
ENSMUSG00000113917.2	507	63.1365	1.20971	0.475852	0.000957689	0.00449763				up
ENSMUSG00000031949.18	462	140.067	1.20948	0.238399	4.58405e-08	7.17141e-07	Adat1	adenosine deaminase, tRNA-specific 1	protein-coding	up
ENSMUSG00000032782.20	1526	160.956	1.20878	0.315433	1.30281e-05	0.000106328	Cntrob	centrobin, centrosomal BRCA2 interacting protein	protein-coding	up
ENSMUSG00000104615.2	2460	5.67225	1.20862	2.21933	0.0144533	0.044281				up
ENSMUSG00000045282.8	2665	54.8412	1.20844	0.369236	0.000110576	0.000693659	Tmem86b	transmembrane protein 86B	protein-coding	up
ENSMUSG00000057110.16	2963	405.965	1.20735	0.226436	1.06962e-08	2.03181e-07	Cntrl	centriolin	protein-coding	up
ENSMUSG00000048038.9	1713	86.6454	1.20645	0.334699	3.2224e-05	0.000235302	Ccdc187	coiled-coil domain containing 187	protein-coding	up
ENSMUSG00000039577.18	1919	18.9009	1.20637	0.850732	0.00724654	0.0248394	Nphp4	nephronophthisis 4 (juvenile) homolog (human)	protein-coding	up
ENSMUSG00000070425.14	3328	84.3402	1.20616	0.55964	0.0024037	0.0097922	Xntrpc	Xndc1-transient receptor potential cation channel, subfamily C, member 2 readthrough	protein-coding	up
ENSMUSG00000103732.2	844	299.304	1.20536	0.272479	1.088e-06	1.18113e-05				up
ENSMUSG00000029188.15	3354	159.784	1.20509	0.368542	0.000104653	0.000662068	Slc34a2	solute carrier family 34 (sodium phosphate), member 2	protein-coding	up
ENSMUSG00000025409.15	2354	1082.62	1.2044	0.180441	3.00665e-12	1.53424e-10	Mbd6	methyl-CpG binding domain protein 6	protein-coding	up
ENSMUSG00000119996.1	2781	173.91	1.20414	0.273461	1.19717e-06	1.28418e-05				up
ENSMUSG00000109390.2	660	138.469	1.20322	0.301459	7.59296e-06	6.56664e-05				up
ENSMUSG00000002109.15	2766	228.595	1.20321	0.232274	2.59528e-08	4.34273e-07	Ddb2	damage specific DNA binding protein 2	protein-coding	up
ENSMUSG00000102523.2	2090	16.3177	1.2025	0.677006	0.0064413	0.0225253				up
ENSMUSG00000058486.12	3288	308.525	1.2018	0.156302	1.84295e-15	2.33182e-13	Wdr91	WD repeat domain 91	protein-coding	up
ENSMUSG00000022779.17	2538	728.569	1.20056	0.1765	1.22351e-12	7.09704e-11	Top3b	topoisomerase (DNA) III beta	protein-coding	up
ENSMUSG00000103065.2	2882	268.448	1.1987	0.333557	3.4602e-05	0.0002499				up
ENSMUSG00000030166.15	33	217.878	1.19763	0.221427	7.33068e-09	1.47267e-07	Rad52	RAD52 homolog, DNA repair protein	protein-coding	up
ENSMUSG00000028093.16	573	315.718	1.1973	0.149653	1.65006e-16	2.63959e-14	Acp6	acid phosphatase 6, lysophosphatidic	protein-coding	up
ENSMUSG00000059939.14	2268	120.266	1.19717	0.318448	1.87017e-05	0.000146287	9430015G10Rik	RIKEN cDNA 9430015G10 gene	protein-coding	up
ENSMUSG00000121088.1	522	13.6134	1.19699	0.853644	0.0104977	0.0338391				up
ENSMUSG00000040701.18	1639	782.131	1.19667	0.130556	6.29983e-21	2.57176e-18	Ap1g2	adaptor protein complex AP-1, gamma 2 subunit	protein-coding	up
ENSMUSG00000117546.2	659	50.5369	1.19579	0.479807	0.00113663	0.00519151				up
ENSMUSG00000101678.4	1075	67.7382	1.19555	0.635089	0.0041505	0.0155687				up
ENSMUSG00000078451.6	1748	9.45083	1.19463	1.17729	0.0130114	0.0405116	Ppil6	peptidylprolyl isomerase (cyclophilin)-like 6	protein-coding	up
ENSMUSG00000112478.2	1841	39.5117	1.19459	0.770397	0.00682877	0.0236547				up
ENSMUSG00000043987.19	3197	495.069	1.19415	0.291809	4.58726e-06	4.21623e-05	Cep164	centrosomal protein 164	protein-coding	up
ENSMUSG00000028453.11	2635	130.073	1.19359	0.367386	0.000112307	0.000702073	Fancg	Fanconi anemia, complementation group G	protein-coding	up
ENSMUSG00000098950.8	2072	345.593	1.19334	0.577752	0.00284846	0.011331				up
ENSMUSG00000117628.2	2270	282.126	1.19312	0.337011	4.21524e-05	0.000297556				up
ENSMUSG00000107624.2	1302	129.718	1.19305	0.374907	0.000154499	0.000931388				up
ENSMUSG00000001444.3	3366	11.8842	1.19242	0.791989	0.00895536	0.0296085	Tbx21	T-box 21	protein-coding	up
ENSMUSG00000028101.19	2586	516.448	1.19211	0.198001	2.04881e-10	6.2815e-09	Pias3	protein inhibitor of activated STAT 3	protein-coding	up
ENSMUSG00000107320.2	325	177.447	1.18822	0.351467	7.49089e-05	0.000493072				up
ENSMUSG00000029636.12	3223	487.553	1.1878	0.19623	1.73899e-10	5.46871e-09	Wasf3	WASP family, member 3	protein-coding	up
ENSMUSG00000005917.16	849	19.2866	1.18613	1.00634	0.00705	0.0242811	Otx1	orthodenticle homeobox 1	protein-coding	up
ENSMUSG00000105322.2	225	15.5697	1.18604	0.737707	0.00663086	0.0230571				up
ENSMUSG00000116812.2	1949	219.449	1.18493	0.333458	4.00959e-05	0.000284431	Gm2792	tubby like protein 4 pseudogene	pseudo	up
ENSMUSG00000101609.4	2708	6758.6	1.18493	0.449117	0.000747442	0.00363489	Kcnq1ot1	KCNQ1 overlapping transcript 1	ncRNA	up
ENSMUSG00000024045.7	2722	2108.59	1.18466	0.200027	3.90562e-10	1.11333e-08	Akap8	A kinase anchor protein 8	protein-coding	up
ENSMUSG00000103144.2	2117	35.4856	1.18415	0.369642	0.000138426	0.00084461	Pcdhga1	protocadherin gamma subfamily A, 1	protein-coding	up
ENSMUSG00000118501.2	1600	27.1735	1.1841	0.401784	0.000350527	0.00189885				up
ENSMUSG00000034917.9	1815	1533.92	1.18327	0.121077	1.88391e-23	1.40553e-20	Tjp3	tight junction protein 3	protein-coding	up
ENSMUSG00000102594.2	1137	497.498	1.1811	0.298631	8.57238e-06	7.29917e-05				up
ENSMUSG00000082776.4	1537	6.94529	1.18086	1.14808	0.0139347	0.0429229				up
ENSMUSG00000000579.15	1663	109.147	1.18022	0.287013	4.23237e-06	3.93179e-05	Dynlt1c	dynein light chain Tctex-type 1C	protein-coding	up
ENSMUSG00000078653.5	740	10.8372	1.17611	0.783776	0.00865051	0.0287809	Cntd1	cyclin N-terminal domain containing 1	protein-coding	up
ENSMUSG00000018427.9	1983	437.154	1.17539	0.289856	5.43503e-06	4.89764e-05	Ypel2	yippee like 2	protein-coding	up
ENSMUSG00000055862.8	2421	362.054	1.1739	0.209818	2.60528e-09	5.91477e-08	Izumo4	IZUMO family member 4	protein-coding	up
ENSMUSG00000033434.16	719	236.045	1.17296	0.21872	9.86854e-09	1.8879e-07	Gtpbp6	GTP binding protein 6 (putative)	protein-coding	up
ENSMUSG00000121804.1	1458	78.1416	1.17265	0.364816	0.000126656	0.000778945				up
ENSMUSG00000020185.17	2968	24.7044	1.17249	0.857825	0.00802016	0.027064	E2f7	E2F transcription factor 7	protein-coding	up
ENSMUSG00000051586.18	1156	4042.8	1.17225	0.167333	3.40283e-13	2.3447e-11	Mical3	microtubule associated monooxygenase, calponin and LIM domain containing 3	protein-coding	up
ENSMUSG00000040524.10	2770	2418.27	1.1716	0.162148	6.06616e-14	5.06747e-12	Zfp609	zinc finger protein 609	protein-coding	up
ENSMUSG00000092622.9	829	35.9585	1.17132	0.448135	0.000831368	0.00399722	Khdc3	KH domain containing 3, subcortical maternal complex member	protein-coding	up
ENSMUSG00000030924.17	978	98.1521	1.171	0.434083	0.000640829	0.00319205	Rexo5	RNA exonuclease 5	protein-coding	up
ENSMUSG00000096401.3	1138	90.2769	1.1706	0.452214	0.000900522	0.00426712	Gm21811	predicted gene, 21811	pseudo	up
ENSMUSG00000106636.2	629	242.95	1.17052	0.328842	4.04712e-05	0.000286905				up
ENSMUSG00000003378.10	3270	197.502	1.16941	0.246292	2.45339e-07	3.18616e-06	Grik5	glutamate receptor, ionotropic, kainate 5 (gamma 2)	protein-coding	up
ENSMUSG00000097784.2	1978	9.02241	1.16888	0.949838	0.0111488	0.0355879				up
ENSMUSG00000104324.2	2799	265.549	1.16871	0.29852	1.02129e-05	8.51833e-05				up
ENSMUSG00000084033.4	1203	15.9774	1.1682	0.57185	0.00393642	0.0148965				up
ENSMUSG00000022515.7	445	403.913	1.16798	0.277278	2.77957e-06	2.7114e-05	Anks3	ankyrin repeat and sterile alpha motif domain containing 3	protein-coding	up
ENSMUSG00000113880.2	3027	7.41354	1.16762	1.12169	0.0146806	0.0448693				up
ENSMUSG00000078773.12	3370	36.4629	1.16758	0.640168	0.00474205	0.0174192	Rad54b	RAD54 homolog B (S. cerevisiae)	protein-coding	up
ENSMUSG00000054855.14	1971	76.7889	1.16741	0.557407	0.00273726	0.0109491	Rnd1	Rho family GTPase 1	protein-coding	up
ENSMUSG00000027692.17	1287	253.071	1.16739	0.224384	2.27991e-08	3.88813e-07	Tnik	TRAF2 and NCK interacting kinase	protein-coding	up
ENSMUSG00000014778.11	651	286.607	1.16693	0.237913	1.11624e-07	1.58977e-06	Fhod1	formin homology 2 domain containing 1	protein-coding	up
ENSMUSG00000043251.7	410	10.9419	1.16693	0.709313	0.00653166	0.0227567	Exoc3l	exocyst complex component 3-like	protein-coding	up
ENSMUSG00000067653.13	1941	238.8	1.16569	0.189557	9.25513e-11	3.12881e-09	Ankrd23	ankyrin repeat domain 23	protein-coding	up
ENSMUSG00000112744.2	1057	76.6945	1.16553	0.374873	0.00020246	0.00117658				up
ENSMUSG00000058392.14	2979	282.806	1.16427	0.361741	0.000125113	0.000770553	Rrp1b	ribosomal RNA processing 1B	protein-coding	up
ENSMUSG00000072919.5	411	26.515	1.16383	0.588478	0.00371878	0.0142129	Noxred1	NADP+ dependent oxidoreductase domain containing 1	protein-coding	up
ENSMUSG00000111844.2	1004	26.6445	1.16365	0.612235	0.00451948	0.0167037				up
ENSMUSG00000092074.3	65	32.4674	1.1631	0.518722	0.0021017	0.00875143	Dynlt1a	dynein light chain Tctex-type 1A	protein-coding	up
ENSMUSG00000020866.18	2012	327.443	1.16282	0.328234	4.18636e-05	0.000295865	Cacna1g	calcium channel, voltage-dependent, T type, alpha 1G subunit	protein-coding	up
ENSMUSG00000106596.2	1268	59.2295	1.16242	0.491591	0.00166235	0.00718954				up
ENSMUSG00000081137.4	2113	10.9795	1.16107	0.646806	0.00555737	0.0199237				up
ENSMUSG00000022220.15	2073	50.8318	1.1598	0.447696	0.000849194	0.00407116	Adcy4	adenylate cyclase 4	protein-coding	up
ENSMUSG00000002833.12	2229	503.058	1.1594	0.185309	4.7431e-11	1.73935e-09	Hdgfl2	HDGF like 2	protein-coding	up
ENSMUSG00000022843.18	1273	1504.09	1.15711	0.153073	5.32899e-15	5.79387e-13	Clcn2	chloride channel, voltage-sensitive 2	protein-coding	up
ENSMUSG00000023007.16	2139	452.646	1.15687	0.281237	4.30569e-06	3.99134e-05	Prpf40b	pre-mRNA processing factor 40B	protein-coding	up
ENSMUSG00000118504.2	2793	262.915	1.15639	0.222905	2.63896e-08	4.41241e-07				up
ENSMUSG00000108465.2	2876	16.0356	1.15614	0.641811	0.00644276	0.0225268				up
ENSMUSG00000040219.5	2674	37.9211	1.1559	0.444754	0.000896104	0.00425458	Ttc12	tetratricopeptide repeat domain 12	protein-coding	up
ENSMUSG00000073436.12	1945	609.22	1.15532	0.195024	3.91255e-10	1.11384e-08	Eme2	essential meiotic structure-specific endonuclease subunit 2	protein-coding	up
ENSMUSG00000029101.17	1691	212.809	1.1548	0.209775	4.30871e-09	9.18455e-08	Rgs12	regulator of G-protein signaling 12	protein-coding	up
ENSMUSG00000035270.16	1482	39.6992	1.15352	0.421002	0.000592457	0.00298172	Impg2	interphotoreceptor matrix proteoglycan 2	protein-coding	up
ENSMUSG00000103234.2	2703	20.6087	1.15349	0.568365	0.00356424	0.013729				up
ENSMUSG00000114190.2	3195	49.3561	1.15271	0.398399	0.000400973	0.00212843				up
ENSMUSG00000034059.15	106	11.5395	1.1518	0.948167	0.012262	0.0385499	Ypel4	yippee like 4	protein-coding	up
ENSMUSG00000112148.2	565	130.245	1.15134	0.282446	5.43034e-06	4.89545e-05	Lilrb4a	leukocyte immunoglobulin-like receptor, subfamily B, member 4A	protein-coding	up
ENSMUSG00000104293.2	2855	151.52	1.15128	0.395506	0.000366637	0.00197229				up
ENSMUSG00000030337.17	2771	1132.83	1.15007	0.206372	3.13088e-09	6.99068e-08	Vamp1	vesicle-associated membrane protein 1	protein-coding	up
ENSMUSG00000121654.1	830	18.6288	1.14937	0.867999	0.0119545	0.0377698				up
ENSMUSG00000097239.8	3338	18.2475	1.14924	0.715626	0.00734777	0.0251306				up
ENSMUSG00000039787.14	2654	106.498	1.14903	0.343766	8.78979e-05	0.000568368	Cercam	cerebral endothelial cell adhesion molecule	protein-coding	up
ENSMUSG00000112300.2	1710	23.2985	1.14854	0.572239	0.00364015	0.0139593				up
ENSMUSG00000084799.9	1602	93.7799	1.14844	0.328856	5.04937e-05	0.000349706	Ino80dos	INO80 complex subunit D, opposite strand	ncRNA	up
ENSMUSG00000028709.4	1376	320.297	1.14832	0.321417	3.80585e-05	0.000270955	Mob3c	MOB kinase activator 3C	protein-coding	up
ENSMUSG00000044349.17	3193	3269.67	1.14817	0.230404	7.98593e-08	1.18264e-06	Snhg11	small nucleolar RNA host gene 11	ncRNA	up
ENSMUSG00000029009.18	2600	1026.24	1.14813	0.196695	7.89945e-10	2.07923e-08	Mthfr	methylenetetrahydrofolate reductase	protein-coding	up
ENSMUSG00000106045.2	1201	147.098	1.1475	0.351597	0.000120543	0.000746441				up
ENSMUSG00000075415.14	1283	1889.49	1.1475	0.137574	9.90847e-18	2.06134e-15	Fnbp1	formin binding protein 1	protein-coding	up
ENSMUSG00000042439.14	3280	1598.7	1.14739	0.110394	3.65074e-26	3.59034e-23	Zfp532	zinc finger protein 532	protein-coding	up
ENSMUSG00000105395.2	487	25.0562	1.14718	0.53493	0.00289849	0.0114997				up
ENSMUSG00000039438.8	1237	40.0725	1.14665	0.667271	0.00774597	0.0262766	Ttc36	tetratricopeptide repeat domain 36	protein-coding	up
ENSMUSG00000117729.2	1344	22.8718	1.14625	0.640709	0.00617413	0.0217207	Gm5242	heterogeneous nuclear ribonucleoprotein F pseudogene	pseudo	up
ENSMUSG00000050556.10	3360	44.7074	1.14607	0.64269	0.00504655	0.0183755	Kcnb1	potassium voltage gated channel, Shab-related subfamily, member 1	protein-coding	up
ENSMUSG00000108897.2	1267	13.4159	1.14575	0.719054	0.00815564	0.0273957				up
ENSMUSG00000037098.19	924	2448.41	1.14506	0.163279	2.97955e-13	2.07953e-11	Rab11fip3	RAB11 family interacting protein 3 (class II)	protein-coding	up
ENSMUSG00000113669.3	2396	218.042	1.14274	0.327651	5.5199e-05	0.00037758				up
ENSMUSG00000097042.3	1566	205.907	1.1426	0.279289	5.2293e-06	4.7379e-05				up
ENSMUSG00000021458.19	711	2581.46	1.14237	0.230724	9.10733e-08	1.33229e-06	Aopep	aminopeptidase O	protein-coding	up
ENSMUSG00000062729.13	2334	457.29	1.14217	0.201279	1.73813e-09	4.14622e-08	Ppox	protoporphyrinogen oxidase	protein-coding	up
ENSMUSG00000105179.2	805	75.1843	1.14193	0.38283	0.000306342	0.00168609				up
ENSMUSG00000118499.2	3311	14.0467	1.14181	0.636267	0.00595073	0.021072				up
ENSMUSG00000052407.18	2808	156.812	1.14069	0.334376	6.77325e-05	0.000452442	Ccdc171	coiled-coil domain containing 171	protein-coding	up
ENSMUSG00000094421.3	1165	5.6557	1.13935	3.07311	0.0139431	0.0429391				up
ENSMUSG00000103585.2	2510	190.199	1.13921	0.183774	7.25728e-11	2.52848e-09	Pcdhgb4	protocadherin gamma subfamily B, 4	protein-coding	up
ENSMUSG00000109719.2	1536	35.8104	1.1392	0.448868	0.00115608	0.00526921				up
ENSMUSG00000037262.8	2089	86.4893	1.13889	0.257826	1.21528e-06	1.30103e-05	Kin	Kin17 DNA and RNA binding protein	protein-coding	up
ENSMUSG00000001739.15	1682	5.39903	1.1384	1.45543	0.0147343	0.0450078	Cldn15	claudin 15	protein-coding	up
ENSMUSG00000010097.16	388	1920.55	1.13825	0.217011	1.93137e-08	3.38357e-07	Nxf1	nuclear RNA export factor 1	protein-coding	up
ENSMUSG00000032717.15	1797	72.8856	1.13814	0.310191	2.85728e-05	0.000211858	Mdfi	MyoD family inhibitor	protein-coding	up
ENSMUSG00000039233.13	1152	454.879	1.13742	0.237507	2.09962e-07	2.76659e-06	Tbce	tubulin-specific chaperone E	protein-coding	up
ENSMUSG00000021240.7	543	133.264	1.13669	0.220547	3.32321e-08	5.41241e-07	Abcd4	ATP-binding cassette, sub-family D member 4	protein-coding	up
ENSMUSG00000121486.1	900	70.7746	1.13654	0.347426	0.000119741	0.000741955	Zfp783	zinc finger protein 783	ncRNA	up
ENSMUSG00000034820.5	567	1319.57	1.13625	0.147357	1.68292e-15	2.15453e-13	Cpsf7	cleavage and polyadenylation specific factor 7	protein-coding	up
ENSMUSG00000029638.18	1703	796.683	1.13593	0.127507	6.79604e-20	2.16234e-17	Glcci1	glucocorticoid induced transcript 1	protein-coding	up
ENSMUSG00000104546.2	2313	70.2961	1.13462	0.419129	0.000701375	0.00344885				up
ENSMUSG00000103749.2	748	193.645	1.13442	0.216097	1.97557e-08	3.45262e-07	Pcdhgb5	protocadherin gamma subfamily B, 5	protein-coding	up
ENSMUSG00000041679.10	2451	69.6912	1.13395	0.322295	5.24355e-05	0.000361304	Fbxl9	F-box and leucine-rich repeat protein 9	protein-coding	up
ENSMUSG00000107559.2	1527	5.99289	1.1339	0.966857	0.0135558	0.041917				up
ENSMUSG00000073077.8	500	24.8135	1.13227	0.496156	0.00200163	0.00839776	Cfap47	cilia and flagella associated protein 47	protein-coding	up
ENSMUSG00000020658.11	127	46.8289	1.13144	0.526199	0.00240034	0.00978038	Efr3b	EFR3 homolog B	protein-coding	up
ENSMUSG00000063011.8	254	4.81547	1.12964	3.09262	0.0149321	0.0454772	Msln	mesothelin	protein-coding	up
ENSMUSG00000021782.15	1562	1292.55	1.12963	0.202103	2.81636e-09	6.35398e-08	Dlg5	discs large MAGUK scaffold protein 5	protein-coding	up
ENSMUSG00000055341.11	2281	22.2939	1.12929	0.57924	0.00440773	0.0163578	Zfp457	zinc finger protein 457	protein-coding	up
ENSMUSG00000110751.2	1140	143.49	1.12923	0.38832	0.000384864	0.00205552				up
ENSMUSG00000022617.16	2741	555.136	1.12913	0.197042	1.35361e-09	3.32049e-08	Chkb	choline kinase beta	protein-coding	up
ENSMUSG00000110869.2	153	10.6139	1.12875	1.00069	0.0136299	0.0420979				up
ENSMUSG00000020023.19	1795	3160.02	1.12861	0.173683	1.01017e-11	4.43327e-10	Tmcc3	transmembrane and coiled coil domains 3	protein-coding	up
ENSMUSG00000108513.3	1736	12.1993	1.12793	0.936583	0.0101054	0.0327946				up
ENSMUSG00000040272.15	1909	86.4974	1.12755	0.302689	2.1922e-05	0.000168309	Accs	1-aminocyclopropane-1-carboxylate synthase (inactive)	protein-coding	up
ENSMUSG00000106691.2	993	19.8068	1.12679	0.543756	0.00351302	0.0135631				up
ENSMUSG00000039623.14	1549	429.963	1.1264	0.253113	1.00548e-06	1.10038e-05	Ap5z1	adaptor-related protein complex 5, zeta 1 subunit	protein-coding	up
ENSMUSG00000104737.2	1168	81.3455	1.12592	0.327552	6.93537e-05	0.000461136				up
ENSMUSG00000109408.2	2867	48.6458	1.12531	0.540754	0.00268015	0.0107544	A930037H05Rik	RIKEN cDNA A930037H05 gene	ncRNA	up
ENSMUSG00000011832.17	1367	396.295	1.12485	0.26064	1.86114e-06	1.90391e-05	Evi5l	ecotropic viral integration site 5 like	protein-coding	up
ENSMUSG00000071176.11	3264	3766.73	1.12452	0.127415	1.54232e-19	4.57119e-17	Arhgef10	Rho guanine nucleotide exchange factor 10	protein-coding	up
ENSMUSG00000120900.1	444	99.2559	1.12448	0.369821	0.000261554	0.00147216				up
ENSMUSG00000105720.2	2832	168.471	1.12415	0.448729	0.00117558	0.00534906				up
ENSMUSG00000086782.4	4	34.2297	1.12397	0.566476	0.00376663	0.0143578	E130102H24Rik	RIKEN cDNA E130102H24 gene	ncRNA	up
ENSMUSG00000028909.18	3254	143.707	1.12337	0.286047	1.02998e-05	8.58088e-05	Ptpru	protein tyrosine phosphatase receptor type U	protein-coding	up
ENSMUSG00000021725.10	708	379.742	1.12273	0.186848	2.47907e-10	7.43926e-09	Parp8	poly (ADP-ribose) polymerase family, member 8	protein-coding	up
ENSMUSG00000113662.2	863	19.3501	1.12167	0.549893	0.00377182	0.01437				up
ENSMUSG00000028524.22	997	39.3072	1.12158	0.592966	0.00470159	0.0172852	Sgip1	SH3-domain GRB2-like (endophilin) interacting protein 1	protein-coding	up
ENSMUSG00000059900.15	2676	187.326	1.12143	0.253219	1.27123e-06	1.35423e-05	Tmem40	transmembrane protein 40	protein-coding	up
ENSMUSG00000040441.13	175	15.3515	1.12123	0.803581	0.00880824	0.0292069	Slc26a10	solute carrier family 26, member 10	protein-coding	up
ENSMUSG00000057649.7	2441	403.319	1.12025	0.169375	5.01406e-12	2.41613e-10	Brd9	bromodomain containing 9	protein-coding	up
ENSMUSG00000114584.2	2285	48.2777	1.11941	0.45511	0.00135492	0.00603689				up
ENSMUSG00000120359.1	52	16.3087	1.11907	0.504614	0.00256419	0.0103583				up
ENSMUSG00000103220.2	646	138.404	1.11796	0.24063	4.4497e-07	5.4056e-06				up
ENSMUSG00000110218.3	1699	124.201	1.11788	0.211231	1.54432e-08	2.77977e-07	Tincr	TINCR ubiquitin domain containing	protein-coding	up
ENSMUSG00000113003.2	2668	77.2488	1.11726	0.438107	0.00109812	0.00504328				up
ENSMUSG00000041119.13	76	49.1051	1.11598	0.326238	7.16558e-05	0.000475129	Pde9a	phosphodiesterase 9A	protein-coding	up
ENSMUSG00000085833.3	1354	20.5602	1.11513	0.774826	0.0108609	0.0348126	Gm13003	predicted gene 13003	ncRNA	up
ENSMUSG00000030309.17	754	197.671	1.11434	0.220682	5.5862e-08	8.60848e-07	Caprin2	caprin family member 2	protein-coding	up
ENSMUSG00000053199.14	3170	175.105	1.11219	0.303408	2.83938e-05	0.000210892	Arhgap20	Rho GTPase activating protein 20	protein-coding	up
ENSMUSG00000067629.14	1080	185.7	1.11162	0.385592	0.000404618	0.00214356	Syngap1	synaptic Ras GTPase activating protein 1 homolog (rat)	protein-coding	up
ENSMUSG00000030083.12	1487	308.011	1.10946	0.294553	1.95331e-05	0.000152021	Abtb1	ankyrin repeat and BTB domain containing 1	protein-coding	up
ENSMUSG00000030323.14	3076	204.64	1.10853	0.218191	4.80677e-08	7.49274e-07	Ift122	intraflagellar transport 122	protein-coding	up
ENSMUSG00000091079.2	1088	10.7606	1.1084	0.745477	0.0105168	0.0338806				up
ENSMUSG00000091648.3	2501	92.2502	1.10808	0.225041	1.08747e-07	1.55865e-06	C2cd4d	C2 calcium-dependent domain containing 4D	protein-coding	up
ENSMUSG00000040838.11	8	12.6773	1.10759	0.937757	0.0120973	0.0381207	Efcab3	EF-hand calcium binding domain 3	protein-coding	up
ENSMUSG00000108092.2	775	20.5601	1.10673	0.565529	0.00454816	0.0167954				up
ENSMUSG00000084846.2	403	72.1906	1.1061	0.343752	0.000146085	0.000885103				up
ENSMUSG00000029553.11	1279	15.081	1.10588	0.839584	0.0128488	0.0401206	Tfec	transcription factor EC	protein-coding	up
ENSMUSG00000102712.2	3191	42.1638	1.10573	0.506814	0.00272913	0.0109246				up
ENSMUSG00000023968.16	1872	18.0227	1.10559	0.647371	0.00634578	0.0222524	Crip3	cysteine-rich protein 3	protein-coding	up
ENSMUSG00000019143.16	2477	399.152	1.10403	0.215208	3.63475e-08	5.84884e-07	Hars2	histidyl-tRNA synthetase 2	protein-coding	up
ENSMUSG00000030321.17	186	12.9305	1.10328	0.559958	0.00453294	0.0167506	Efcab12	EF-hand calcium binding domain 12	protein-coding	up
ENSMUSG00000051331.17	2194	243.637	1.10293	0.298384	2.40609e-05	0.000181958	Cacna1c	calcium channel, voltage-dependent, L type, alpha 1C subunit	protein-coding	up
ENSMUSG00000103567.2	2356	177.857	1.10257	0.199831	4.63609e-09	9.80512e-08	Pcdhga5	protocadherin gamma subfamily A, 5	protein-coding	up
ENSMUSG00000044937.16	873	76.1098	1.10198	0.374359	0.000345393	0.00187526	Ttc41	tetratricopeptide repeat domain 41	protein-coding	up
ENSMUSG00000023050.10	538	260.486	1.1018	0.199327	4.1645e-09	8.9211e-08	Map3k12	mitogen-activated protein kinase kinase kinase 12	protein-coding	up
ENSMUSG00000105358.2	1174	101.213	1.10156	0.266325	4.76966e-06	4.36164e-05				up
ENSMUSG00000108551.2	2322	25.0712	1.10095	0.507409	0.00293327	0.0116192				up
ENSMUSG00000097124.3	1324	74.7668	1.09961	0.474728	0.00179349	0.00767181	A530020G20Rik	RIKEN cDNA A530020G20 gene	ncRNA	up
ENSMUSG00000108389.2	1121	88.771	1.09871	0.361576	0.000275409	0.00154132				up
ENSMUSG00000085830.2	2211	302.959	1.09859	0.229489	2.21223e-07	2.89733e-06	Grin1os	glutamate receptor, ionotropic, NMDA1 (zeta 1), opposite strand	ncRNA	up
ENSMUSG00000108812.2	639	67.5832	1.09836	0.308997	4.75325e-05	0.000331105				up
ENSMUSG00000057969.16	38	160.83	1.09569	0.234984	3.75577e-07	4.6701e-06	Sema3b	sema domain, immunoglobulin domain (Ig), short basic domain, secreted, (semaphorin) 3B	protein-coding	up
ENSMUSG00000000223.14	875	31.5781	1.09559	0.629958	0.00683557	0.0236707	Drp2	dystrophin related protein 2	protein-coding	up
ENSMUSG00000009621.19	1311	1451.63	1.0954	0.138127	3.18144e-16	4.75576e-14	Vav2	vav 2 oncogene	protein-coding	up
ENSMUSG00000024598.10	1843	36.514	1.09534	0.987101	0.0102909	0.0332767	Fbn2	fibrillin 2	protein-coding	up
ENSMUSG00000035842.11	2262	168.214	1.09516	0.343036	0.000156582	0.000942367	Ddx11	DEAD/H box helicase 11	protein-coding	up
ENSMUSG00000009739.19	1704	439.971	1.09498	0.186741	5.90097e-10	1.60192e-08	Pou6f1	POU domain, class 6, transcription factor 1	protein-coding	up
ENSMUSG00000097885.8	2196	90.2917	1.09489	0.372213	0.000362183	0.00195075				up
ENSMUSG00000121456.1	862	34.6997	1.09484	0.499999	0.00256072	0.010352				up
ENSMUSG00000094347.3	1198	117.42	1.09422	0.308476	4.83124e-05	0.000336213	Or6c208	olfactory receptor family 6 subfamily C member 208	protein-coding	up
ENSMUSG00000040624.19	1997	175.384	1.09407	0.238608	5.74138e-07	6.74012e-06	Plekhg1	pleckstrin homology domain containing, family G (with RhoGef domain) member 1	protein-coding	up
ENSMUSG00000028917.15	3199	758.824	1.09332	0.138844	4.8585e-16	6.91569e-14	Plekhm2	pleckstrin homology domain containing, family M (with RUN domain) member 2	protein-coding	up
ENSMUSG00000063972.14	1452	299.743	1.09218	0.378057	0.000403692	0.00213971	Nr6a1	nuclear receptor subfamily 6, group A, member 1	protein-coding	up
ENSMUSG00000024542.10	911	595.235	1.09174	0.204921	1.29852e-08	2.38901e-07	Cep192	centrosomal protein 192	protein-coding	up
ENSMUSG00000097497.3	1442	56.8411	1.09158	0.37526	0.000413487	0.00218094				up
ENSMUSG00000079470.9	1587	1114.77	1.09117	0.161954	2.27036e-12	1.20396e-10	Utp14b	UTP14B small subunit processome component	protein-coding	up
ENSMUSG00000111375.6	3077	111.275	1.09085	0.243068	9.88418e-07	1.08463e-05	Btbd8	BTB domain containing 8	protein-coding	up
ENSMUSG00000025507.14	1504	54.8045	1.0902	0.348796	0.00020794	0.00120326	Pidd1	p53 induced death domain protein 1	protein-coding	up
ENSMUSG00000038290.16	2037	1023.75	1.08999	0.216525	6.37163e-08	9.64886e-07	Smg6	SMG6 nonsense mediated mRNA decay factor	protein-coding	up
ENSMUSG00000040940.19	2671	1665.85	1.08936	0.209224	2.57688e-08	4.31582e-07	Arhgef1	Rho guanine nucleotide exchange factor 1	protein-coding	up
ENSMUSG00000078490.11	1446	34.9315	1.0891	0.47836	0.00232849	0.00953069	Cfap74	cilia and flagella associated protein 74	protein-coding	up
ENSMUSG00000031618.14	1239	1086.24	1.08888	0.184314	4.6927e-10	1.30604e-08	Nr3c2	nuclear receptor subfamily 3, group C, member 2	protein-coding	up
ENSMUSG00000031558.16	1251	10342.1	1.08873	0.189286	1.23228e-09	3.04556e-08	Slit2	slit guidance ligand 2	protein-coding	up
ENSMUSG00000121478.1	3294	885.648	1.08854	0.151792	1.09719e-13	8.56999e-12				up
ENSMUSG00000086912.4	155	7.23558	1.08802	1.17266	0.0147668	0.045069				up
ENSMUSG00000047284.15	671	1021.09	1.08751	0.232618	3.84529e-07	4.76499e-06	Neurl4	neuralized E3 ubiquitin protein ligase 4	protein-coding	up
ENSMUSG00000047909.12	2784	411.296	1.08673	0.202028	1.02883e-08	1.96121e-07	Ankrd16	ankyrin repeat domain 16	protein-coding	up
ENSMUSG00000037007.18	109	426.106	1.0848	0.235529	5.02326e-07	6.00043e-06	Zfp113	zinc finger protein 113	protein-coding	up
ENSMUSG00000040111.18	1371	1107.38	1.08385	0.2414	9.19608e-07	1.01929e-05	Gramd1b	GRAM domain containing 1B	protein-coding	up
ENSMUSG00000048731.16	1659	131.149	1.08377	0.284688	1.77347e-05	0.000139328	Ggnbp1	gametogenetin binding protein 1	protein-coding	up
ENSMUSG00000059554.13	3367	153.306	1.08359	0.334054	0.00012388	0.000764262	Ccdc28a	coiled-coil domain containing 28A	protein-coding	up
ENSMUSG00000026885.14	213	13.5355	1.08341	0.836781	0.0107743	0.0346067	Ttll11	tubulin tyrosine ligase-like family, member 11	protein-coding	up
ENSMUSG00000102989.2	789	54.0125	1.08329	0.574799	0.00505453	0.0183984				up
ENSMUSG00000102428.2	678	151.02	1.08313	0.262359	4.83466e-06	4.41734e-05	Pcdhga12	protocadherin gamma subfamily A, 12	protein-coding	up
ENSMUSG00000020042.16	45	175.359	1.08214	0.286628	1.96147e-05	0.000152546	Abtb3	ankyrin repeat and BTB domain containing 3	protein-coding	up
ENSMUSG00000024906.11	1564	228.366	1.08145	0.199323	7.79828e-09	1.55471e-07	Mus81	MUS81 structure-specific endonuclease subunit	protein-coding	up
ENSMUSG00000025145.14	2061	352.342	1.08053	0.279232	1.33945e-05	0.000108785	Lrrc45	leucine rich repeat containing 45	protein-coding	up
ENSMUSG00000110903.2	322	28.0118	1.08053	0.450359	0.00174775	0.0075002				up
ENSMUSG00000066687.6	2871	895.417	1.08047	0.519929	0.00321988	0.0125772	Zbtb16	zinc finger and BTB domain containing 16	protein-coding	up
ENSMUSG00000030727.13	2138	730.237	1.08038	0.189104	1.51912e-09	3.66597e-08	Rabep2	rabaptin, RAB GTPase binding effector protein 2	protein-coding	up
ENSMUSG00000117042.2	3312	61.3138	1.08038	0.38708	0.000563424	0.00285553	2700054A10Rik	RIKEN cDNA 2700054A10 gene	ncRNA	up
ENSMUSG00000034573.15	1081	1323.27	1.07951	0.200234	9.60672e-09	1.84757e-07	Ptpn13	protein tyrosine phosphatase, non-receptor type 13	protein-coding	up
ENSMUSG00000021555.16	1667	525.435	1.07844	0.199976	9.271e-09	1.79738e-07	Naa35	N(alpha)-acetyltransferase 35, NatC auxiliary subunit	protein-coding	up
ENSMUSG00000028952.13	2572	206.386	1.07746	0.207921	2.9741e-08	4.89707e-07	Zbtb48	zinc finger and BTB domain containing 48	protein-coding	up
ENSMUSG00000116298.2	1091	38.9822	1.07675	0.482843	0.00266606	0.0107073				up
ENSMUSG00000071192.7	2975	17.2189	1.07657	0.707331	0.00998517	0.0324773	Wfikkn1	WAP, FS, Ig, KU, and NTR-containing protein 1	protein-coding	up
ENSMUSG00000113910.2	1395	12.1704	1.07637	0.658263	0.00824074	0.0276343				up
ENSMUSG00000099338.3	2116	162.48	1.07625	0.295454	3.17012e-05	0.000231954				up
ENSMUSG00000037197.12	2200	290.387	1.07615	0.307053	5.32498e-05	0.000365574	Rbm17	RNA binding motif protein 17	protein-coding	up
ENSMUSG00000085767.2	2649	26.3754	1.07549	0.587388	0.00593321	0.0210237				up
ENSMUSG00000029673.20	663	4782.45	1.07413	0.210711	4.91905e-08	7.66225e-07	Auts2	autism susceptibility candidate 2	protein-coding	up
ENSMUSG00000042446.17	1612	1258.48	1.07406	0.175684	1.29611e-10	4.2058e-09	Zmym4	zinc finger, MYM-type 4	protein-coding	up
ENSMUSG00000079559.6	3104	31.6202	1.07371	0.54016	0.00435702	0.0162113	Pou2af3	POU class 2 homeobox associating factor 3	protein-coding	up
ENSMUSG00000004567.17	2028	846.77	1.07358	0.223801	2.12827e-07	2.79752e-06	Mcoln1	mucolipin 1	protein-coding	up
ENSMUSG00000031537.16	2462	1189.7	1.07344	0.173623	8.89373e-11	3.01493e-09	Ikbkb	inhibitor of kappaB kinase beta	protein-coding	up
ENSMUSG00000022185.20	2753	2474.03	1.07335	0.157487	1.332e-12	7.6241e-11	Acin1	apoptotic chromatin condensation inducer 1	protein-coding	up
ENSMUSG00000020744.14	19	257.154	1.07318	0.252018	2.60036e-06	2.55269e-05	Slc25a19	solute carrier family 25 (mitochondrial thiamine pyrophosphate carrier), member 19	protein-coding	up
ENSMUSG00000044033.17	1616	2981.73	1.07159	0.140153	3.26242e-15	3.81378e-13	Ccdc141	coiled-coil domain containing 141	protein-coding	up
ENSMUSG00000043993.8	1024	105.583	1.0712	0.285601	2.26548e-05	0.000172713				up
ENSMUSG00000024830.18	683	327.254	1.07091	0.176764	1.99075e-10	6.13341e-09	Rps6kb2	ribosomal protein S6 kinase, polypeptide 2	protein-coding	up
ENSMUSG00000106237.2	2011	20.5252	1.07069	0.551996	0.00482159	0.0176634				up
ENSMUSG00000029055.18	904	456.982	1.0702	0.159723	2.80161e-12	1.45361e-10	Plch2	phospholipase C, eta 2	protein-coding	up
ENSMUSG00000046667.15	1227	213.542	1.0701	0.216224	1.03892e-07	1.49356e-06	Rbm12b1	RNA binding motif protein 12 B1	protein-coding	up
ENSMUSG00000102324.2	1424	23.7501	1.06974	0.565981	0.00528409	0.0190958				up
ENSMUSG00000108741.2	430	75.7601	1.06926	0.348129	0.000254933	0.00144051				up
ENSMUSG00000030177.15	2125	126.815	1.06892	0.287017	2.24148e-05	0.000171366	Ccdc77	coiled-coil domain containing 77	protein-coding	up
ENSMUSG00000020827.19	2737	1425.16	1.06865	0.196704	7.73472e-09	1.54523e-07	Mink1	misshapen-like kinase 1 (zebrafish)	protein-coding	up
ENSMUSG00000034035.19	334	93.4811	1.06803	0.358763	0.00033128	0.00180817	Ccdc17	coiled-coil domain containing 17	protein-coding	up
ENSMUSG00000105470.2	2190	83.99	1.06749	0.480111	0.00259033	0.0104522				up
ENSMUSG00000026925.17	649	518.823	1.06693	0.166153	1.93947e-11	7.9324e-10	Inpp5e	inositol polyphosphate-5-phosphatase E	protein-coding	up
ENSMUSG00000051396.16	443	138.965	1.06624	0.297684	4.36016e-05	0.000307085	Msantd7	Myb/SANT DNA binding domain containing 7	protein-coding	up
ENSMUSG00000005107.14	2300	27.6643	1.06514	0.464947	0.00211277	0.00878513	Slc2a9	solute carrier family 2 (facilitated glucose transporter), member 9	protein-coding	up
ENSMUSG00000114081.2	767	24.4231	1.06495	0.618814	0.00692122	0.0238984				up
ENSMUSG00000103467.2	2192	18.3381	1.06411	0.529649	0.00440009	0.0163357				up
ENSMUSG00000108526.2	1104	33.4143	1.06366	0.504334	0.00366799	0.0140461				up
ENSMUSG00000055612.16	1321	93.8172	1.06299	0.289067	2.96974e-05	0.000219081	Cdca7	cell division cycle associated 7	protein-coding	up
ENSMUSG00000091426.2	2935	26.6422	1.06219	0.736005	0.0102178	0.0330843	Gm17228	predicted gene 17228	pseudo	up
ENSMUSG00000097665.2	1762	12.7291	1.06191	0.75816	0.010684	0.0343525	Gm16853	predicted gene, 16853	ncRNA	up
ENSMUSG00000026785.15	1388	67.1242	1.0606	0.596851	0.00569398	0.0203225	Pkn3	protein kinase N3	protein-coding	up
ENSMUSG00000028842.16	757	1537.12	1.0604	0.345914	0.000258185	0.00145509	Ago3	argonaute RISC catalytic subunit 3	protein-coding	up
ENSMUSG00000090214.10	2016	38.699	1.06019	0.639896	0.00860439	0.0286627				up
ENSMUSG00000042302.15	28	538.475	1.05935	0.145447	4.84694e-14	4.16144e-12	Ehbp1	EH domain binding protein 1	protein-coding	up
ENSMUSG00000037962.8	3364	12.4926	1.05931	0.737346	0.0102045	0.0330592	Rflna	refilin A	protein-coding	up
ENSMUSG00000105708.2	1438	13.3055	1.0587	0.71394	0.010511	0.0338695				up
ENSMUSG00000106542.2	83	25.1813	1.05836	0.515451	0.0037701	0.014366				up
ENSMUSG00000089917.8	1132	481.032	1.05759	0.242218	1.68211e-06	1.74218e-05	Uckl1	uridine-cytidine kinase 1-like 1	protein-coding	up
ENSMUSG00000106940.2	626	57.9015	1.05706	0.451621	0.00203409	0.00850919				up
ENSMUSG00000087574.3	1364	46.9736	1.05629	0.407087	0.00105969	0.00489276				up
ENSMUSG00000033762.9	2064	48.5104	1.05565	0.350048	0.000311255	0.00170922	Recql4	RecQ protein-like 4	protein-coding	up
ENSMUSG00000041775.8	1962	188.911	1.05524	0.228367	5.17791e-07	6.16902e-06	Mapk1ip1	mitogen-activated protein kinase 1 interacting protein 1	protein-coding	up
ENSMUSG00000022580.14	2133	6.05263	1.05452	1.34564	0.0152008	0.046127	Rhpn1	rhophilin, Rho GTPase binding protein 1	protein-coding	up
ENSMUSG00000021948.18	1150	3221.27	1.05385	0.171089	1.06439e-10	3.54415e-09	Prkcd	protein kinase C, delta	protein-coding	up
ENSMUSG00000029217.17	3285	109.801	1.05363	0.261298	7.29138e-06	6.34005e-05	Tec	tec protein tyrosine kinase	protein-coding	up
ENSMUSG00000025504.15	1310	2097.59	1.05352	0.173347	1.78635e-10	5.57712e-09	Eps8l2	EPS8-like 2	protein-coding	up
ENSMUSG00000021747.13	2128	44.1745	1.05275	0.394371	0.000862561	0.00411882	Cfap20dc	CFAP20 domain containing	protein-coding	up
ENSMUSG00000038495.15	1399	1328.97	1.05246	0.201358	2.35178e-08	3.99397e-07	Otud7b	OTU domain containing 7B	protein-coding	up
ENSMUSG00000107499.2	2892	93.4996	1.05229	0.39775	0.00088627	0.00421807	Ccdc142	coiled-coil domain containing 142	protein-coding	up
ENSMUSG00000053646.14	3267	1322.08	1.05141	0.174115	2.52537e-10	7.54682e-09	Plxnb1	plexin B1	protein-coding	up
ENSMUSG00000018537.17	2332	385.531	1.05127	0.179105	6.28923e-10	1.69457e-08	Pcgf2	polycomb group ring finger 2	protein-coding	up
ENSMUSG00000110159.2	750	65.1493	1.05052	0.318358	0.000124719	0.000768784				up
ENSMUSG00000044471.14	2276	1079.07	1.05046	0.22112	2.85664e-07	3.65069e-06	Lncpint	long non-protein coding RNA, Trp53 induced transcript	ncRNA	up
ENSMUSG00000121504.1	2778	352.383	1.0504	0.188017	3.34933e-09	7.43242e-08	Ppp4r1l-ps	protein phosphatase 4, regulatory subunit 1-like, pseudogene	pseudo	up
ENSMUSG00000070000.14	3196	51.6719	1.04762	0.493869	0.00323114	0.0126042	Fcho1	FCH domain only 1	protein-coding	up
ENSMUSG00000066892.15	3065	376.627	1.04648	0.246106	2.86197e-06	2.78424e-05	Fbxl12	F-box and leucine-rich repeat protein 12	protein-coding	up
ENSMUSG00000102147.2	1262	46.2938	1.04578	0.397609	0.00102818	0.00477788				up
ENSMUSG00000001062.19	1162	832.551	1.04485	0.194319	1.07397e-08	2.0365e-07	Vps9d1	VPS9 domain containing 1	protein-coding	up
ENSMUSG00000040867.14	107	31.299	1.04459	0.415867	0.00137638	0.00611613	Begain	brain-enriched guanylate kinase-associated	protein-coding	up
ENSMUSG00000024206.16	2463	103.955	1.0434	0.336633	0.000238425	0.00136002	Rfx2	regulatory factor X, 2 (influences HLA class II expression)	protein-coding	up
ENSMUSG00000021134.18	2351	5052.23	1.04274	0.186474	3.31158e-09	7.3562e-08	Srsf5	serine and arginine-rich splicing factor 5	protein-coding	up
ENSMUSG00000102664.2	1194	122.348	1.04166	0.355783	0.000415716	0.00219056				up
ENSMUSG00000034160.14	666	8912.24	1.03988	0.196325	1.72318e-08	3.05597e-07	Ogt	O-linked N-acetylglucosamine (GlcNAc) transferase (UDP-N-acetylglucosamine:polypeptide-N-acetylglucosaminyl transferase)	protein-coding	up
ENSMUSG00000085385.9	2726	386.897	1.03973	0.215788	2.11813e-07	2.78758e-06	Snhg17	small nucleolar RNA host gene 17	ncRNA	up
ENSMUSG00000103976.2	454	215.286	1.03962	0.293785	5.3022e-05	0.000364533				up
ENSMUSG00000097746.3	2202	81.7963	1.03952	0.354625	0.000400265	0.00212518	Gm6225	predicted gene 6225	ncRNA	up
ENSMUSG00000113302.2	1578	27.6937	1.03941	0.435374	0.00187888	0.00796774				up
ENSMUSG00000042408.14	737	492.457	1.03819	0.243545	2.89186e-06	2.80953e-05	Zmym6	zinc finger, MYM-type 6	protein-coding	up
ENSMUSG00000028059.17	2640	1423.25	1.03727	0.226624	6.69243e-07	7.70609e-06	Arhgef2	Rho/Rac guanine nucleotide exchange factor 2	protein-coding	up
ENSMUSG00000113869.2	1489	20.9688	1.03721	0.557491	0.00585129	0.0207845				up
ENSMUSG00000024301.11	932	37.7026	1.03694	0.591744	0.00661964	0.0230335	Kifc5b	kinesin family member C5B	protein-coding	up
ENSMUSG00000034751.18	1043	1796.45	1.0368	0.189021	6.07451e-09	1.24223e-07	Mast4	microtubule associated serine/threonine kinase family member 4	protein-coding	up
ENSMUSG00000104063.2	957	219.331	1.03635	0.25417	6.43523e-06	5.69226e-05	Pcdhgb7	protocadherin gamma subfamily B, 7	protein-coding	up
ENSMUSG00000115568.2	1040	19.1596	1.03552	0.561822	0.0063937	0.0223842				up
ENSMUSG00000025137.16	2742	657.041	1.0336	0.183485	2.63657e-09	5.97954e-08	Pcyt2	phosphate cytidylyltransferase 2, ethanolamine	protein-coding	up
ENSMUSG00000106570.2	2831	266.845	1.03325	0.37045	0.000626355	0.00313337				up
ENSMUSG00000033545.15	2091	602.081	1.03261	0.213031	1.77378e-07	2.3837e-06	Znrf1	zinc and ring finger 1	protein-coding	up
ENSMUSG00000026610.14	3271	11131.4	1.03178	0.109769	7.26321e-22	3.65458e-19	Esrrg	estrogen-related receptor gamma	protein-coding	up
ENSMUSG00000020121.16	807	544.423	1.03142	0.177256	8.7392e-10	2.25904e-08	Srgap1	SLIT-ROBO Rho GTPase activating protein 1	protein-coding	up
ENSMUSG00000109555.2	990	17.8588	1.03107	0.635562	0.00902327	0.0298103				up
ENSMUSG00000029490.5	2589	280.085	1.03051	0.235856	1.70567e-06	1.7632e-05	Slc49a3	solute carrier family 49 member 3	protein-coding	up
ENSMUSG00000084803.9	3357	43.3604	1.02965	0.674865	0.00907404	0.0299506	5830444B04Rik	RIKEN cDNA 5830444B04 gene	ncRNA	up
ENSMUSG00000073985.4	465	141.37	1.02956	0.247111	4.39809e-06	4.06307e-05				up
ENSMUSG00000108154.2	620	14.0585	1.02955	0.870768	0.0145443	0.0445092				up
ENSMUSG00000113752.2	287	123.577	1.02836	0.345771	0.000368459	0.00197963				up
ENSMUSG00000033257.15	2387	1134.47	1.02831	0.165484	7.78924e-11	2.69645e-09	Ttll4	tubulin tyrosine ligase-like family, member 4	protein-coding	up
ENSMUSG00000004561.15	2330	315.239	1.0279	0.230484	1.15458e-06	1.24405e-05	Mettl17	methyltransferase like 17	protein-coding	up
ENSMUSG00000111605.2	404	72.0182	1.02779	0.333572	0.000255861	0.00144425				up
ENSMUSG00000110289.2	2893	188.541	1.02778	0.292426	5.9722e-05	0.000405188				up
ENSMUSG00000106864.4	2434	1512	1.02771	0.147149	4.46316e-13	2.9672e-11	Gtf3c2	general transcription factor IIIC, polypeptide 2, beta	protein-coding	up
ENSMUSG00000021431.17	3072	549.452	1.02658	0.230387	1.14202e-06	1.23297e-05	Snrnp48	small nuclear ribonucleoprotein 48 (U11/U12)	protein-coding	up
ENSMUSG00000070645.6	3346	1237.09	1.02643	0.490083	0.00357516	0.0137564	Ren1	renin 1 structural	protein-coding	up
ENSMUSG00000109045.2	2827	98.484	1.0259	0.389817	0.000992723	0.00463761				up
ENSMUSG00000040649.16	1717	66.698	1.02584	0.387692	0.000928356	0.00437697	Rimklb	ribosomal modification protein rimK-like family member B	protein-coding	up
ENSMUSG00000054161.13	2483	742.379	1.0257	0.149894	1.18978e-12	6.95732e-11	Fam83e	family with sequence similarity 83, member E	protein-coding	up
ENSMUSG00000120762.1	2542	18.1265	1.02556	0.487061	0.00383902	0.0145875				up
ENSMUSG00000038473.15	3015	336.085	1.02536	0.233162	1.52211e-06	1.58864e-05	Nos1ap	nitric oxide synthase 1 (neuronal) adaptor protein	protein-coding	up
ENSMUSG00000081270.2	1535	17.6362	1.02502	0.676773	0.0106299	0.0342193	Gm11653	snurportin 1 pseudogene	pseudo	up
ENSMUSG00000052105.18	3307	237.72	1.02491	0.303664	9.55894e-05	0.000612066	Mtcl1	microtubule crosslinking factor 1	protein-coding	up
ENSMUSG00000111356.2	2191	20.0229	1.02378	0.646914	0.00975934	0.0318626	Rpl32l	ribosomal protein L32-like	protein-coding	up
ENSMUSG00000026987.17	2718	2174.09	1.02354	0.159986	2.4166e-11	9.64677e-10	Baz2b	bromodomain adjacent to zinc finger domain, 2B	protein-coding	up
ENSMUSG00000114184.2	1485	72.8345	1.02352	0.357561	0.000509525	0.00261418	Gm7143	ribosomal protein S2 pseudogene	pseudo	up
ENSMUSG00000066191.13	94	147.333	1.02346	0.218789	4.03443e-07	4.96242e-06	Anks6	ankyrin repeat and sterile alpha motif domain containing 6	protein-coding	up
ENSMUSG00000103332.2	746	57.0863	1.02344	0.443372	0.0022707	0.00932944	Pcdhga2	protocadherin gamma subfamily A, 2	protein-coding	up
ENSMUSG00000103780.2	621	215.922	1.02194	0.351671	0.000453315	0.00236279				up
ENSMUSG00000016181.11	201	378.671	1.02174	0.300705	8.4974e-05	0.000550778	Utp25	UTP25 small subunit processome component	protein-coding	up
ENSMUSG00000039257.12	9	7.86174	1.02062	0.991635	0.0143219	0.0439281	Vstm2b	V-set and transmembrane domain containing 2B	protein-coding	up
ENSMUSG00000018372.14	2475	165.233	1.02061	0.226397	9.5513e-07	1.05381e-05	Cep95	centrosomal protein 95	protein-coding	up
ENSMUSG00000003134.11	2371	2532.42	1.02007	0.174687	8.37368e-10	2.18724e-08	Tbc1d8	TBC1 domain family, member 8	protein-coding	up
ENSMUSG00000114169.2	442	30.2951	1.01958	0.574442	0.00683517	0.0236707				up
ENSMUSG00000044042.20	1208	4531.48	1.01849	0.176937	1.30057e-09	3.19764e-08	Fmn1	formin 1	protein-coding	up
ENSMUSG00000104136.2	1021	85.9727	1.01781	0.341567	0.00037369	0.00200375				up
ENSMUSG00000026171.13	2449	429.844	1.01776	0.183291	4.16195e-09	8.9211e-08	Rnf25	ring finger protein 25	protein-coding	up
ENSMUSG00000052713.10	34	186.934	1.01762	0.167414	1.87147e-10	5.81769e-09	Zfp608	zinc finger protein 608	protein-coding	up
ENSMUSG00000114524.2	63	22.2497	1.01712	0.654514	0.0110221	0.0352305				up
ENSMUSG00000002948.20	554	1255.71	1.01594	0.11112	9.66529e-21	3.60549e-18	Map2k7	mitogen-activated protein kinase kinase 7	protein-coding	up
ENSMUSG00000046413.17	1444	74.8539	1.01511	0.311094	0.00014895	0.000901449				up
ENSMUSG00000096971.4	1393	86.0808	1.01471	0.345033	0.000406784	0.00215188	4930556M19Rik	RIKEN cDNA 4930556M19 gene	ncRNA	up
ENSMUSG00000068206.14	1588	777.573	1.01405	0.182858	4.48245e-09	9.49876e-08	Pick1	protein interacting with C kinase 1	protein-coding	up
ENSMUSG00000050248.12	370	93.8699	1.01361	0.307645	0.000122119	0.000754907	Evc2	EvC ciliary complex subunit 2	protein-coding	up
ENSMUSG00000086873.2	181	27.0904	1.01317	0.472829	0.00353055	0.0136138				up
ENSMUSG00000032743.16	2789	5595.7	1.01316	0.168611	2.93169e-10	8.6417e-09	Katnip	katanin interacting protein	protein-coding	up
ENSMUSG00000075585.4	3252	377.215	1.01294	0.16366	9.81298e-11	3.29415e-09	6330403L08Rik	RIKEN cDNA 6330403L08 gene	ncRNA	up
ENSMUSG00000014039.19	2325	684.892	1.01279	0.22971	1.47067e-06	1.5409e-05	Prdm15	PR domain containing 15	protein-coding	up
ENSMUSG00000000486.14	149	50.2804	1.01245	0.507807	0.00448851	0.0166063	Septin1	septin 1	protein-coding	up
ENSMUSG00000106383.2	2175	17.3569	1.01218	0.689795	0.0112394	0.0358128				up
ENSMUSG00000104316.2	1431	23.8971	1.0118	0.572764	0.0076479	0.0259969				up
ENSMUSG00000113328.2	1000	130.318	1.01171	0.403968	0.0014363	0.0063433				up
ENSMUSG00000021428.10	2701	440.855	1.01136	0.24781	6.3997e-06	5.66546e-05	Riok1	RIO kinase 1	protein-coding	up
ENSMUSG00000037363.10	3282	125.323	1.01065	0.241607	4.21552e-06	3.91951e-05	Letm2	leucine zipper-EF-hand containing transmembrane protein 2	protein-coding	up
ENSMUSG00000021209.13	257	32.3263	1.01053	0.561538	0.0062654	0.0220062	Ppp4r4	protein phosphatase 4, regulatory subunit 4	protein-coding	up
ENSMUSG00000083327.2	3031	40.8025	1.01035	0.375459	0.000898007	0.00425894				up
ENSMUSG00000022768.18	271	17.5391	1.01007	0.767505	0.0136202	0.0420801	Ccdc116	coiled-coil domain containing 116	protein-coding	up
ENSMUSG00000029361.19	1316	3508.58	1.00999	0.130004	1.252e-15	1.63183e-13	Nos1	nitric oxide synthase 1, neuronal	protein-coding	up
ENSMUSG00000032596.15	1180	484.676	1.0095	0.183272	5.39994e-09	1.11802e-07	Uba7	ubiquitin-like modifier activating enzyme 7	protein-coding	up
ENSMUSG00000107018.2	1880	46.5965	1.00909	0.604448	0.00799544	0.0270001				up
ENSMUSG00000044719.6	736	13.6853	1.0089	0.706625	0.0135244	0.0418378	E230025N22Rik	Riken cDNA E230025N22 gene	protein-coding	up
ENSMUSG00000106818.2	2602	13.174	1.00829	0.6286	0.00966242	0.0315843				up
ENSMUSG00000020661.17	1561	2783.27	1.00733	0.1786	2.73984e-09	6.20075e-08	Dnmt3a	DNA methyltransferase 3A	protein-coding	up
ENSMUSG00000103238.2	2856	76.5262	1.00722	0.311286	0.000166541	0.000994558				up
ENSMUSG00000002409.19	1780	466.732	1.00687	0.146139	8.9519e-13	5.30639e-11	Dyrk1b	dual-specificity tyrosine phosphorylation regulated kinase 1b	protein-coding	up
ENSMUSG00000114555.2	2683	58.4012	1.00668	0.394388	0.00131596	0.00589441				up
ENSMUSG00000020263.15	2215	4326.67	1.00548	0.177854	2.42996e-09	5.55757e-08	Appl2	adaptor protein, phosphotyrosine interaction, PH domain and leucine zipper containing 2	protein-coding	up
ENSMUSG00000106557.2	781	112.026	1.0052	0.404692	0.00152482	0.00667159				up
ENSMUSG00000029714.12	2454	1130.83	1.00476	0.184468	7.80374e-09	1.55471e-07	Gigyf1	GRB10 interacting GYF protein 1	protein-coding	up
ENSMUSG00000013155.11	2256	34.0852	1.00426	0.436723	0.00239209	0.00975044	Enkd1	enkurin domain containing 1	protein-coding	up
ENSMUSG00000025188.16	3219	416.439	1.00404	0.168444	3.71803e-10	1.06689e-08	Hps1	HPS1, biogenesis of lysosomal organelles complex 3 subunit 1	protein-coding	up
ENSMUSG00000028078.15	17	52.9229	1.00341	0.442324	0.00260322	0.0104924	Dclk2	doublecortin-like kinase 2	protein-coding	up
ENSMUSG00000112816.2	2514	11.2097	1.00291	0.755025	0.0130227	0.040541				up
ENSMUSG00000019986.18	435	69.0191	1.00271	0.348814	0.000514556	0.00263626	Ahi1	Abelson helper integration site 1	protein-coding	up
ENSMUSG00000120419.1	293	25.7464	1.00271	0.549485	0.0068972	0.0238269				up
ENSMUSG00000059049.16	3118	193.152	1.00177	0.238987	3.88888e-06	3.65032e-05	Frem1	Fras1 related extracellular matrix protein 1	protein-coding	up
ENSMUSG00000075555.14	2122	266.157	1.00135	0.312195	0.000174113	0.00103208	Gm10863	predicted gene 10863	ncRNA	up
ENSMUSG00000034570.13	1557	6098.44	1.00133	0.138859	9.04344e-14	7.22007e-12	Inpp5j	inositol polyphosphate 5-phosphatase J	protein-coding	up
ENSMUSG00000075389.5	568	185.545	1.00123	0.190539	2.33642e-08	3.97411e-07	Reno1	regulator of early neurogenesis 1	ncRNA	up
ENSMUSG00000006276.12	2413	1200.15	1.00105	0.150533	4.59542e-12	2.23933e-10	Eps15l1	epidermal growth factor receptor pathway substrate 15-like 1	protein-coding	up
ENSMUSG00000035266.17	1478	237.999	1.00078	0.213565	4.0062e-07	4.93331e-06	Helq	helicase, POLQ-like	protein-coding	up
ENSMUSG00000015451.18	2282	21.5337	1.00059	0.852266	0.0142744	0.0438071	C4a	complement C4A (Rodgers blood group)	protein-coding	up
ENSMUSG00000036529.18	1298	1841.29	1.00054	0.172852	1.13343e-09	2.83174e-08	Sbf1	SET binding factor 1	protein-coding	up
ENSMUSG00000018570.18	2415	9.98204	1.00035	0.667247	0.0117502	0.0372116	2810408A11Rik	RIKEN cDNA 2810408A11 gene	protein-coding	up
ENSMUSG00000073415.5	1576	49.2217	1.00033	0.357541	0.000668331	0.0033059				up
ENSMUSG00000113680.2	2853	260.483	0.999918	0.361978	0.000716865	0.00350748				signif
ENSMUSG00000041623.18	111	164.95	0.999608	0.224752	1.25785e-06	1.34063e-05	Mtnap1	mitochondrial nucleoid associated protein 1	protein-coding	signif
ENSMUSG00000035390.17	2046	114.284	0.99953	0.377948	0.00100753	0.00469196	Brsk1	BR serine/threonine kinase 1	protein-coding	signif
ENSMUSG00000006464.10	1307	99.5722	0.998878	0.216736	6.26899e-07	7.28833e-06	Bbs1	Bardet-Biedl syndrome 1	protein-coding	signif
ENSMUSG00000040557.15	3369	221.808	0.998543	0.315839	0.000197633	0.00115225	Mettl27	methyltransferase like 27	protein-coding	signif
ENSMUSG00000106499.2	2242	53.817	0.998295	0.408664	0.00172178	0.00740162	Gm9403	heat shock protein 90 alpha (cytosolic), class B member 1 pseudogene	pseudo	signif
ENSMUSG00000039531.9	595	586.873	0.997704	0.209354	2.8563e-07	3.65069e-06	Zup1	zinc finger containing ubiquitin peptidase 1	protein-coding	signif
ENSMUSG00000020374.17	252	15.1435	0.997634	0.780406	0.012755	0.0398739	Rasgef1c	RasGEF domain family, member 1C	protein-coding	signif
ENSMUSG00000106671.2	2076	49.3646	0.997596	0.388955	0.00126905	0.00571665				signif
ENSMUSG00000105601.2	796	32.067	0.996988	0.430704	0.00253398	0.0102535				signif
ENSMUSG00000035051.16	1913	537.175	0.996811	0.205993	1.94497e-07	2.58408e-06	Dhx57	DExH-box helicase 57	protein-coding	signif
ENSMUSG00000068580.12	1940	386.684	0.99608	0.168299	4.92284e-10	1.35855e-08	Zfyve19	zinc finger, FYVE domain containing 19	protein-coding	signif
ENSMUSG00000115186.2	23	90.6761	0.995918	0.278857	5.25765e-05	0.00036193				signif
ENSMUSG00000105632.2	1135	49.8161	0.995676	0.433885	0.00253996	0.0102719				signif
ENSMUSG00000107304.3	965	480.471	0.994939	0.27877	5.04937e-05	0.000349706				signif
ENSMUSG00000097215.2	3308	17.564	0.993952	0.564905	0.00772519	0.0262225				signif
ENSMUSG00000121257.1	1098	24.1901	0.993836	0.565568	0.00800136	0.0270116				signif
ENSMUSG00000004637.16	668	860.546	0.993684	0.17121	1.04162e-09	2.65134e-08	Wwox	WW domain-containing oxidoreductase	protein-coding	signif
ENSMUSG00000024219.17	2802	1060.51	0.992745	0.17473	2.1048e-09	4.90198e-08	Anks1	ankyrin repeat and SAM domain containing 1	protein-coding	signif
ENSMUSG00000054135.3	1187	46.4387	0.99231	0.423993	0.00235602	0.00961789				signif
ENSMUSG00000089824.11	2777	1008.91	0.992181	0.171764	1.1929e-09	2.95644e-08	Rbm12	RNA binding motif protein 12	protein-coding	signif
ENSMUSG00000103324.2	747	39.8475	0.991256	0.386223	0.00128226	0.00576537				signif
ENSMUSG00000020069.17	2355	416.315	0.991234	0.210728	3.88598e-07	4.80715e-06	Hnrnph3	heterogeneous nuclear ribonucleoprotein H3	protein-coding	signif
ENSMUSG00000029016.14	1296	258.733	0.988753	0.238388	4.99738e-06	4.54682e-05	Clcn6	chloride channel, voltage-sensitive 6	protein-coding	signif
ENSMUSG00000023341.17	310	69.3905	0.988633	0.365334	0.000866964	0.00413619	Mx2	MX dynamin-like GTPase 2	protein-coding	signif
ENSMUSG00000031147.9	542	236.401	0.988612	0.205125	2.08703e-07	2.75168e-06	Magix	MAGI family member, X-linked	protein-coding	signif
ENSMUSG00000097835.3	342	21.4242	0.987395	0.483915	0.00466698	0.0171755				signif
ENSMUSG00000113100.2	313	233.379	0.987112	0.260303	2.22898e-05	0.000170712				signif
ENSMUSG00000027695.17	1580	2890.06	0.986868	0.122401	1.20087e-16	2.06207e-14	Pld1	phospholipase D1	protein-coding	signif
ENSMUSG00000000416.17	1315	1595.66	0.986804	0.167232	5.73831e-10	1.55972e-08	Cttnbp2	cortactin binding protein 2	protein-coding	signif
ENSMUSG00000048856.10	2187	187.208	0.986645	0.308077	0.000186244	0.00109321	Slc25a47	solute carrier family 25, member 47	protein-coding	signif
ENSMUSG00000087545.2	1552	12.6118	0.986111	0.765918	0.0162867	0.048867				signif
ENSMUSG00000030353.16	1276	39.0088	0.985477	0.357643	0.000778905	0.00377941	Tead4	TEA domain family member 4	protein-coding	signif
ENSMUSG00000059183.13	2108	169.417	0.984979	0.233631	3.48572e-06	3.31649e-05	Mtfmt	mitochondrial methionyl-tRNA formyltransferase	protein-coding	signif
ENSMUSG00000105517.2	2911	212.059	0.984598	0.3016	0.000152714	0.000922287				signif
ENSMUSG00000026825.18	1280	379.124	0.98351	0.304387	0.000169243	0.0010093	Dnm1	dynamin 1	protein-coding	signif
ENSMUSG00000051550.11	2366	420.697	0.983461	0.191196	4.11187e-08	6.51754e-07	Zfp579	zinc finger protein 579	protein-coding	signif
ENSMUSG00000041890.18	2359	1793.41	0.982887	0.190501	3.91224e-08	6.2285e-07	Git2	GIT ArfGAP 2	protein-coding	signif
ENSMUSG00000120284.1	3152	11.0592	0.982871	0.791348	0.0153325	0.0464352				signif
ENSMUSG00000037210.17	3090	1549.28	0.982376	0.195887	8.32021e-08	1.2246e-06	Fam193a	family with sequence homology 193, member A	protein-coding	signif
ENSMUSG00000097305.4	452	326.978	0.981547	0.259598	2.30568e-05	0.000175407				signif
ENSMUSG00000103621.2	298	109.26	0.981293	0.37592	0.00113927	0.00520194				signif
ENSMUSG00000025237.17	688	674.144	0.980458	0.189552	3.68482e-08	5.90554e-07	Parp6	poly (ADP-ribose) polymerase family, member 6	protein-coding	signif
ENSMUSG00000109953.2	2906	45.5118	0.980409	0.454008	0.00357053	0.0137459				signif
ENSMUSG00000002797.10	1924	59.5795	0.980409	0.407701	0.00187237	0.00794635	Ggct	gamma-glutamyl cyclotransferase	protein-coding	signif
ENSMUSG00000015377.11	1657	257.698	0.980376	0.185135	1.94351e-08	3.40209e-07	Dennd6b	DENN domain containing 6B	protein-coding	signif
ENSMUSG00000085054.3	1181	42.3038	0.980346	0.392104	0.00158207	0.00689144	Gm15834	predicted gene 15834	ncRNA	signif
ENSMUSG00000009585.19	1732	1472.89	0.979614	0.116422	6.14498e-18	1.38476e-15	Apobec3	apolipoprotein B mRNA editing enzyme, catalytic polypeptide 3	protein-coding	signif
ENSMUSG00000115570.2	1077	23.3309	0.978906	0.55368	0.00833058	0.0278967				signif
ENSMUSG00000108152.2	2727	53.6903	0.978306	0.405829	0.00199649	0.00838431				signif
ENSMUSG00000042678.18	985	313.622	0.977654	0.327718	0.000357315	0.00192886	Myo15a	myosin XVA	protein-coding	signif
ENSMUSG00000120749.1	1828	15.8391	0.977255	0.639176	0.0106433	0.0342318				signif
ENSMUSG00000022550.19	308	353.53	0.977205	0.179395	8.1793e-09	1.62355e-07	Adck5	aarF domain containing kinase 5	protein-coding	signif
ENSMUSG00000036054.16	2884	550.431	0.97704	0.24892	1.30989e-05	0.000106866	Sugp2	SURP and G patch domain containing 2	protein-coding	signif
ENSMUSG00000105259.2	623	22.5825	0.976904	0.450629	0.00361216	0.0138741				signif
ENSMUSG00000107115.2	1097	37.1084	0.975767	0.649305	0.0111662	0.0356224				signif
ENSMUSG00000006307.17	440	2500.96	0.975725	0.209383	4.92041e-07	5.90122e-06	Kmt2b	lysine (K)-specific methyltransferase 2B	protein-coding	signif
ENSMUSG00000115252.2	2869	98.1588	0.975353	0.36505	0.00099379	0.00464098				signif
ENSMUSG00000015291.11	2042	1964.81	0.974994	0.217496	1.12796e-06	1.21962e-05	Gdi1	GDP dissociation inhibitor 1	protein-coding	signif
ENSMUSG00000027582.17	2419	837.35	0.974735	0.177212	6.19595e-09	1.25992e-07	Zgpat	zinc finger, CCCH-type with G patch domain	protein-coding	signif
ENSMUSG00000059866.14	2706	242.676	0.97464	0.2631	3.06657e-05	0.000225368	Tnip2	TNFAIP3 interacting protein 2	protein-coding	signif
ENSMUSG00000048939.14	3226	2476.14	0.974498	0.155376	6.11245e-11	2.17768e-09	Atp13a5	ATPase type 13A5	protein-coding	signif
ENSMUSG00000041477.15	306	232.665	0.973964	0.200327	2.00011e-07	2.64837e-06	Dcp1b	decapping mRNA 1B	protein-coding	signif
ENSMUSG00000071103.11	344	71.83	0.973893	0.295957	0.000143155	0.000871006	Cfap96	cilia and flagella associated protein 96	protein-coding	signif
ENSMUSG00000039637.16	1158	597.262	0.973874	0.231012	3.73299e-06	3.53002e-05	Coro7	coronin 7	protein-coding	signif
ENSMUSG00000084128.11	1471	1756.25	0.973746	0.154041	4.3744e-11	1.61786e-09	Esrp2	epithelial splicing regulatory protein 2	protein-coding	signif
ENSMUSG00000107529.2	1191	79.8988	0.973606	0.321433	0.00034851	0.00188982				signif
ENSMUSG00000111264.2	2828	318.735	0.973071	0.334629	0.000489914	0.00252556				signif
ENSMUSG00000103422.2	315	42.9752	0.972843	0.334969	0.000518949	0.00265499				signif
ENSMUSG00000019518.12	2455	482.407	0.972539	0.170853	2.01472e-09	4.73296e-08	Ap4m1	adaptor-related protein complex AP-4, mu 1	protein-coding	signif
ENSMUSG00000029095.18	1011	89.2902	0.972517	0.396509	0.00167925	0.00725052	Ablim2	actin-binding LIM protein 2	protein-coding	signif
ENSMUSG00000002249.22	3269	809.893	0.969959	0.130182	1.59516e-14	1.56876e-12	Tead3	TEA domain family member 3	protein-coding	signif
ENSMUSG00000121796.1	3059	65.3646	0.969631	0.333104	0.000504338	0.00258882				signif
ENSMUSG00000022537.19	1730	249.039	0.969587	0.336553	0.000525016	0.00268286	Tmem44	transmembrane protein 44	protein-coding	signif
ENSMUSG00000111292.2	2902	58.0724	0.969362	0.399204	0.00191943	0.00810835				signif
ENSMUSG00000029130.13	2605	40.8576	0.969023	0.452247	0.00357491	0.0137564	Rnf32	ring finger protein 32	protein-coding	signif
ENSMUSG00000110234.3	205	130.024	0.968852	0.934157	0.0150297	0.0457358	Timm10b	translocase of inner mitochondrial membrane 10B	protein-coding	signif
ENSMUSG00000107997.2	1078	34.0773	0.968708	0.704592	0.0131878	0.0409758				signif
ENSMUSG00000103696.2	1228	65.6455	0.967226	0.372102	0.00123603	0.00558194				signif
ENSMUSG00000081214.4	3115	9.06427	0.96652	0.771837	0.0159025	0.04794				signif
ENSMUSG00000031748.17	527	74.9206	0.965255	0.589751	0.00865232	0.0287825	Gnao1	guanine nucleotide binding protein, alpha O	protein-coding	signif
ENSMUSG00000056073.17	3136	22.8543	0.965095	0.730451	0.0128099	0.0400162	Grik2	glutamate receptor, ionotropic, kainate 2 (beta 2)	protein-coding	signif
ENSMUSG00000025571.14	1285	1581.79	0.964964	0.146299	7.01662e-12	3.22318e-10	Tnrc6c	trinucleotide repeat containing 6C	protein-coding	signif
ENSMUSG00000040963.16	264	70.8334	0.964257	0.394161	0.00178403	0.00763738	Asgr2	asialoglycoprotein receptor 2	protein-coding	signif
ENSMUSG00000037266.19	1481	7440.17	0.964174	0.204596	3.96741e-07	4.89251e-06	Rsrp1	arginine/serine rich protein 1	protein-coding	signif
ENSMUSG00000028689.15	2492	150.807	0.964097	0.209206	6.5942e-07	7.60512e-06	Ccdc163	coiled-coil domain containing 163	protein-coding	signif
ENSMUSG00000097350.4	166	54.9099	0.96351	0.40122	0.0020076	0.00841572	4732491K20Rik	RIKEN cDNA 4732491K20 gene	ncRNA	signif
ENSMUSG00000106959.2	450	116.265	0.963274	0.280078	8.55749e-05	0.000554341				signif
ENSMUSG00000073758.11	770	27.6221	0.963165	0.458517	0.00418274	0.0156733	Sh3d21	SH3 domain containing 21	protein-coding	signif
ENSMUSG00000105624.2	1196	321.869	0.962101	0.256788	2.69115e-05	0.000200917				signif
ENSMUSG00000053985.11	2271	77.223	0.961067	0.314324	0.00032013	0.00175306	Zfp14	zinc finger protein 14	protein-coding	signif
ENSMUSG00000104814.2	800	73.8729	0.960958	0.29669	0.000181042	0.0010676				signif
ENSMUSG00000105289.2	1100	158.982	0.960686	0.424622	0.002844	0.0113153				signif
ENSMUSG00000023826.18	348	330.909	0.960515	0.281999	9.63788e-05	0.000616027	Prkn	parkin RBR E3 ubiquitin protein ligase	protein-coding	signif
ENSMUSG00000042726.15	1959	810.862	0.960413	0.173533	5.10154e-09	1.06748e-07	Trafd1	TRAF type zinc finger domain containing 1	protein-coding	signif
ENSMUSG00000117599.2	290	176.036	0.959146	0.375732	0.0013631	0.00606581				signif
ENSMUSG00000090582.2	1861	56.2482	0.959068	0.50309	0.00600238	0.0212271				signif
ENSMUSG00000036246.15	1551	416.175	0.958934	0.250576	1.98425e-05	0.000154207	Gmip	Gem-interacting protein	protein-coding	signif
ENSMUSG00000003573.16	945	129.435	0.958901	0.24818	1.76172e-05	0.000138805	Homer3	homer scaffolding protein 3	protein-coding	signif
ENSMUSG00000055067.16	618	382.875	0.958087	0.220749	2.22512e-06	2.23608e-05	Smyd3	SET and MYND domain containing 3	protein-coding	signif
ENSMUSG00000037995.16	1547	547.613	0.957855	0.226524	3.7432e-06	3.5335e-05	Igsf9	immunoglobulin superfamily, member 9	protein-coding	signif
ENSMUSG00000087259.9	1082	1088.43	0.957771	0.537849	0.00718041	0.0246361	2610035D17Rik	RIKEN cDNA 2610035D17 gene	ncRNA	signif
ENSMUSG00000057880.13	178	363.894	0.956706	0.197617	2.01007e-07	2.65831e-06	Abat	4-aminobutyrate aminotransferase	protein-coding	signif
ENSMUSG00000107155.2	954	17.1789	0.956178	0.684382	0.0142014	0.0436265				signif
ENSMUSG00000020886.18	1414	202.75	0.956093	0.393666	0.00185904	0.00790066	Dlg4	discs large MAGUK scaffold protein 4	protein-coding	signif
ENSMUSG00000027309.19	631	2383.61	0.955641	0.248285	1.73044e-05	0.000136692	Dnaaf9	dynein axonemal assembly factor 9	protein-coding	signif
ENSMUSG00000021809.11	1763	260.738	0.955096	0.247166	1.58028e-05	0.000126073	Nudt13	nudix hydrolase 13	protein-coding	signif
ENSMUSG00000104399.2	276	19.1805	0.954766	0.667887	0.0132364	0.0410821				signif
ENSMUSG00000114267.2	1415	31.1389	0.954167	0.485093	0.00558594	0.0200029				signif
ENSMUSG00000053164.7	1846	108.955	0.954102	0.449967	0.00377954	0.0143968	Gpr21	G protein-coupled receptor 21	protein-coding	signif
ENSMUSG00000033597.10	255	38.1957	0.95359	0.6803	0.0123058	0.038654	Caskin1	CASK interacting protein 1	protein-coding	signif
ENSMUSG00000018974.8	1154	469.582	0.953574	0.192471	1.16991e-07	1.65873e-06	Sart3	squamous cell carcinoma antigen recognized by T cells 3	protein-coding	signif
ENSMUSG00000032827.16	1643	1899.01	0.949147	0.112926	7.5666e-18	1.60501e-15	Ppp1r9a	protein phosphatase 1, regulatory subunit 9A	protein-coding	signif
ENSMUSG00000109638.2	329	88.7689	0.948812	0.348252	0.000892583	0.00424268				signif
ENSMUSG00000021097.16	575	2251.43	0.94861	0.195241	2.14018e-07	2.81148e-06	Clmn	calmin	protein-coding	signif
ENSMUSG00000028544.15	925	410.017	0.948328	0.187219	6.45178e-08	9.74605e-07	Slc5a9	solute carrier family 5 (sodium/glucose cotransporter), member 9	protein-coding	signif
ENSMUSG00000086308.3	3149	53.4728	0.948318	0.514239	0.00686838	0.0237403	G630016G05Rik	RIKEN cDNA G630016G05 gene	ncRNA	signif
ENSMUSG00000021068.18	2304	821.47	0.947509	0.216038	1.8598e-06	1.90391e-05	Nin	ninein	protein-coding	signif
ENSMUSG00000026565.19	1409	1309.78	0.947023	0.245381	1.70874e-05	0.000135274	Pou2f1	POU domain, class 2, transcription factor 1	protein-coding	signif
ENSMUSG00000096967.4	286	256.472	0.946756	0.333666	0.000629089	0.00314559				signif
ENSMUSG00000020898.19	1289	385.03	0.946054	0.162941	1.09586e-09	2.75477e-08	Ctc1	CTS telomere maintenance complex component 1	protein-coding	signif
ENSMUSG00000093803.7	1147	627.223	0.945674	0.183755	4.56028e-08	7.13938e-07	Ppp2r3d	protein phosphatase 2 (formerly 2A), regulatory subunit B'', delta	protein-coding	signif
ENSMUSG00000037606.19	3230	889.803	0.945541	0.177623	1.66255e-08	2.96545e-07	Osbpl5	oxysterol binding protein-like 5	protein-coding	signif
ENSMUSG00000023055.11	1760	932.053	0.944135	0.208422	9.51747e-07	1.05061e-05	Calcoco1	calcium binding and coiled coil domain 1	protein-coding	signif
ENSMUSG00000104891.2	1722	12.5648	0.943789	0.593454	0.0111216	0.035517				signif
ENSMUSG00000074151.15	3320	660.409	0.942965	0.208295	9.86842e-07	1.08382e-05	Nlrc5	NLR family, CARD domain containing 5	protein-coding	signif
ENSMUSG00000000792.3	867	246.945	0.942873	0.242763	1.64773e-05	0.000131019	Slc5a5	solute carrier family 5 (sodium iodide symporter), member 5	protein-coding	signif
ENSMUSG00000086061.8	2901	42.1592	0.941564	0.450806	0.00434697	0.0161783				signif
ENSMUSG00000110928.2	3020	50.8616	0.940727	0.388137	0.00211304	0.00878513				signif
ENSMUSG00000102222.2	3060	228.766	0.940604	0.178264	2.29531e-08	3.91033e-07	Pcdhga10	protocadherin gamma subfamily A, 10	protein-coding	signif
ENSMUSG00000029127.16	1163	211.81	0.940578	0.234766	9.89913e-06	8.2758e-05	Zbtb49	zinc finger and BTB domain containing 49	protein-coding	signif
ENSMUSG00000035125.11	368	207.999	0.93999	0.234577	9.6006e-06	8.05736e-05	Gcfc2	GC-rich sequence DNA binding factor 2	protein-coding	signif
ENSMUSG00000084824.2	32	104.6	0.939546	0.239866	1.45124e-05	0.000116769				signif
ENSMUSG00000070315.14	588	153.432	0.939541	0.313008	0.000390096	0.0020809	4930581F22Rik	RIKEN cDNA 4930581F22 gene	ncRNA	signif
ENSMUSG00000099746.2	2950	140.14	0.939446	0.323157	0.000532117	0.00271722				signif
ENSMUSG00000107390.2	963	595.101	0.939209	0.509251	0.00681185	0.0236112				signif
ENSMUSG00000035285.7	2680	56.6522	0.93911	0.463765	0.00486833	0.0178135	Nat14	N-acetyltransferase 14	protein-coding	signif
ENSMUSG00000002825.9	2264	526.8	0.938822	0.233365	9.28461e-06	7.83776e-05	Qtrt1	queuine tRNA-ribosyltransferase catalytic subunit 1	protein-coding	signif
ENSMUSG00000020937.15	891	118.3	0.93776	0.247462	2.40881e-05	0.000182099	Plcd3	phospholipase C, delta 3	protein-coding	signif
ENSMUSG00000023980.8	1723	691.134	0.936939	0.142241	7.77424e-12	3.51156e-10	Taf8	TATA-box binding protein associated factor 8	protein-coding	signif
ENSMUSG00000100967.2	515	46.9815	0.935663	0.352774	0.00111403	0.00510227				signif
ENSMUSG00000066113.17	18	217.926	0.935561	0.254447	3.6788e-05	0.0002633	Adamtsl1	ADAMTS-like 1	protein-coding	signif
ENSMUSG00000102742.2	26	152.929	0.935274	0.244524	2.11469e-05	0.000163172	Pcdhga11	protocadherin gamma subfamily A, 11	protein-coding	signif
ENSMUSG00000097462.9	2465	132.765	0.93374	0.240979	1.72084e-05	0.000136032	9530026P05Rik	RIKEN cDNA 9530026P05 gene	ncRNA	signif
ENSMUSG00000078584.10	383	369.938	0.932777	0.268616	7.73099e-05	0.000507149	AU022252	expressed sequence AU022252	protein-coding	signif
ENSMUSG00000025159.9	1698	892.098	0.931482	0.177054	2.49001e-08	4.19578e-07	Mms19	MMS19 cytosolic iron-sulfur assembly component	protein-coding	signif
ENSMUSG00000036306.14	3287	16.5701	0.931435	0.687914	0.0141022	0.0433773	Lzts1	leucine zipper, putative tumor suppressor 1	protein-coding	signif
ENSMUSG00000004360.10	3034	86.2118	0.93122	0.442507	0.00429509	0.0160194	9330159F19Rik	RIKEN cDNA 9330159F19 gene	protein-coding	signif
ENSMUSG00000037443.14	1692	557.76	0.931113	0.141979	8.45107e-12	3.75457e-10	Cep85	centrosomal protein 85	protein-coding	signif
ENSMUSG00000097750.3	2644	111.527	0.930105	0.346517	0.00100637	0.00468773				signif
ENSMUSG00000044694.3	1256	186.941	0.929884	0.274176	0.000110784	0.000694561				signif
ENSMUSG00000051786.16	2297	911.832	0.929337	0.215647	2.70044e-06	2.63659e-05	Tubgcp6	tubulin, gamma complex component 6	protein-coding	signif
ENSMUSG00000061411.13	2056	519.472	0.929295	0.213733	2.24158e-06	2.25053e-05	Nol4l	nucleolar protein 4-like	protein-coding	signif
ENSMUSG00000028456.19	1429	32208.6	0.928364	0.203838	7.84673e-07	8.87e-06	Unc13b	unc-13 homolog B	protein-coding	signif
ENSMUSG00000113196.2	2691	79.2008	0.927962	0.353487	0.00123605	0.00558194				signif
ENSMUSG00000120010.1	975	87.9817	0.927867	0.363299	0.00150131	0.00658205				signif
ENSMUSG00000075028.13	437	265.516	0.927797	0.260189	5.53577e-05	0.000378187	Prdm11	PR domain containing 11	protein-coding	signif
ENSMUSG00000028601.19	1719	693.762	0.927673	0.166895	4.50038e-09	9.52743e-08	Echdc2	enoyl Coenzyme A hydratase domain containing 2	protein-coding	signif
ENSMUSG00000113195.2	831	43.7794	0.927135	0.360903	0.00146729	0.00645904				signif
ENSMUSG00000022386.13	1291	150.304	0.92702	0.218911	3.71552e-06	3.51658e-05	Trmu	tRNA 5-methylaminomethyl-2-thiouridylate methyltransferase	protein-coding	signif
ENSMUSG00000117039.2	2922	87.8593	0.926838	0.34621	0.00108465	0.00499202				signif
ENSMUSG00000117372.2	2852	47.3679	0.926689	0.345017	0.00106433	0.00490894				signif
ENSMUSG00000038143.17	1469	1507.55	0.925891	0.145033	3.09193e-11	1.19672e-09	Stox2	storkhead box 2	protein-coding	signif
ENSMUSG00000105495.2	1126	123.937	0.925535	0.347201	0.00109338	0.00502453				signif
ENSMUSG00000038242.13	3376	157.764	0.925455	0.322136	0.00059218	0.00298171	Aox4	aldehyde oxidase 4	protein-coding	signif
ENSMUSG00000044244.19	1332	42.6455	0.924095	0.504858	0.00727236	0.0249003	Il20rb	interleukin 20 receptor beta	protein-coding	signif
ENSMUSG00000019845.9	2239	72.9085	0.923516	0.395219	0.00251639	0.0101918	Tube1	tubulin, epsilon 1	protein-coding	signif
ENSMUSG00000108533.2	1253	74.2465	0.923254	0.373715	0.0018979	0.00802952				signif
ENSMUSG00000103928.2	1123	108.28	0.923239	0.332161	0.000815918	0.00392904				signif
ENSMUSG00000039153.18	1607	3544.72	0.922735	0.125437	3.53562e-14	3.17413e-12	Runx2	runt related transcription factor 2	protein-coding	signif
ENSMUSG00000041482.18	532	152.242	0.921831	0.405115	0.00269094	0.0107937	Piezo2	piezo-type mechanosensitive ion channel component 2	protein-coding	signif
ENSMUSG00000046806.14	1891	102.425	0.921631	0.435674	0.00409362	0.0154061	Cyren	cell cycle regulator of NHEJ	protein-coding	signif
ENSMUSG00000063600.15	145	31.7831	0.919863	0.679647	0.0134026	0.0414906	Egfem1	EGF-like and EMI domain containing 1	protein-coding	signif
ENSMUSG00000111345.2	358	40.2879	0.919704	0.553688	0.0100224	0.0325789				signif
ENSMUSG00000115275.2	814	226.267	0.919046	0.291866	0.000257792	0.00145325				signif
ENSMUSG00000085558.9	247	26.1097	0.917543	0.623277	0.0118585	0.0374992				signif
ENSMUSG00000024420.10	1063	485.823	0.917366	0.424772	0.00375424	0.0143232	Zfp521	zinc finger protein 521	protein-coding	signif
ENSMUSG00000023951.19	2938	10274.1	0.916237	0.435168	0.0042882	0.0159965	Vegfa	vascular endothelial growth factor A	protein-coding	signif
ENSMUSG00000108954.2	798	133.34	0.916048	0.325361	0.00073612	0.00358871				signif
ENSMUSG00000051113.10	2931	38.8833	0.91591	0.423843	0.00379393	0.014444	Garin5a	golgi associated RAB2 interactor 5A	protein-coding	signif
ENSMUSG00000026860.17	2121	965.076	0.915574	0.230122	1.16259e-05	9.56782e-05	Sh3glb2	SH3-domain GRB2-like endophilin B2	protein-coding	signif
ENSMUSG00000103194.2	3000	24.9193	0.915545	0.643374	0.0144886	0.0443639				signif
ENSMUSG00000050605.18	2151	116.311	0.915303	0.330419	0.000783543	0.00379595	Zfp61	zinc finger protein 61	protein-coding	signif
ENSMUSG00000027071.15	1325	63.1595	0.915029	0.400239	0.00286638	0.011396	P2rx3	purinergic receptor P2X, ligand-gated ion channel, 3	protein-coding	signif
ENSMUSG00000004896.17	2230	348.547	0.914089	0.184202	1.23515e-07	1.74323e-06	Mettl25b	methyltransferase like 25B	protein-coding	signif
ENSMUSG00000025427.16	360	145.678	0.913505	0.331991	0.000838215	0.00402656	Ark2c	arkadia (RNF111) C-terminal like ring finger ubiquitin ligase 2C	protein-coding	signif
ENSMUSG00000109108.2	518	52.7649	0.913469	0.309632	0.000492337	0.00253745				signif
ENSMUSG00000102639.2	1601	16.5664	0.912858	0.602603	0.0131889	0.0409758				signif
ENSMUSG00000079038.4	3373	19.5994	0.912834	0.48503	0.00712908	0.0244877	Zfp781a	zinc finger protein 781A	protein-coding	signif
ENSMUSG00000087366.9	1831	70.7125	0.912685	0.350644	0.0013158	0.00589441	Junos	jun proto-oncogene, opposite strand	ncRNA	signif
ENSMUSG00000021280.10	3207	109.875	0.912608	0.246481	3.70687e-05	0.000264867	Exoc3l4	exocyst complex component 3-like 4	protein-coding	signif
ENSMUSG00000036698.12	2779	5648.12	0.912026	0.150247	2.39056e-10	7.23386e-09	Ago2	argonaute RISC catalytic subunit 2	protein-coding	signif
ENSMUSG00000118555.2	2009	56.8941	0.911852	0.324406	0.000740644	0.00360832				signif
ENSMUSG00000011158.9	2759	845.201	0.911676	0.16718	8.94196e-09	1.7461e-07	Brf1	BRF1, RNA polymerase III transcription initiation factor 90 kDa subunit	protein-coding	signif
ENSMUSG00000026778.14	3096	31.4165	0.911193	0.448497	0.005338	0.0192553	Prkcq	protein kinase C, theta	protein-coding	signif
ENSMUSG00000022199.13	2518	813.166	0.909206	0.120777	9.81012e-15	1.03035e-12	Slc22a17	solute carrier family 22 (organic cation transporter), member 17	protein-coding	signif
ENSMUSG00000006127.10	3251	792.003	0.909012	0.147601	1.36384e-10	4.38456e-09	Inpp5k	inositol polyphosphate 5-phosphatase K	protein-coding	signif
ENSMUSG00000041343.20	250	51.0658	0.908978	0.384427	0.00241639	0.00983834	Ankrd42	ankyrin repeat domain 42	protein-coding	signif
ENSMUSG00000033862.8	2424	370.503	0.908835	0.181217	9.45651e-08	1.37686e-06	Cdk10	cyclin dependent kinase 10	protein-coding	signif
ENSMUSG00000026113.18	1250	1503.6	0.908336	0.142717	3.65872e-11	1.3791e-09	Inpp4a	inositol polyphosphate-4-phosphatase, type I	protein-coding	signif
ENSMUSG00000108878.2	2878	49.4559	0.908133	0.397749	0.00316437	0.0123985				signif
ENSMUSG00000004267.17	2930	44.8077	0.907901	0.531619	0.0093366	0.0307001	Eno2	enolase 2, gamma neuronal	protein-coding	signif
ENSMUSG00000042353.10	1785	503.308	0.907723	0.216762	4.8751e-06	4.44866e-05	Frem3	Fras1 related extracellular matrix protein 3	protein-coding	signif
ENSMUSG00000036617.18	1811	3939.08	0.9069	0.155402	1.08339e-09	2.73303e-08	Etl4	enhancer trap locus 4	protein-coding	signif
ENSMUSG00000032289.16	1235	417.895	0.906388	0.178138	6.50933e-08	9.81435e-07	Thsd4	thrombospondin, type I, domain containing 4	protein-coding	signif
ENSMUSG00000042606.10	1740	71.9381	0.906256	0.50335	0.00711559	0.0244525	Hirip3	HIRA interacting protein 3	protein-coding	signif
ENSMUSG00000045409.17	2310	715.288	0.90572	0.199439	9.99454e-07	1.09545e-05	Trim39	tripartite motif-containing 39	protein-coding	signif
ENSMUSG00000106386.2	2826	517.479	0.905554	0.473738	0.00652531	0.0227419				signif
ENSMUSG00000083935.2	1365	16.9151	0.904646	0.69058	0.0161501	0.0485445				signif
ENSMUSG00000103252.2	3021	51.0948	0.904119	0.580921	0.0120288	0.0379269				signif
ENSMUSG00000006476.20	1904	717.873	0.903372	0.176754	5.77948e-08	8.83709e-07	Nsmf	NMDA receptor synaptonuclear signaling and neuronal migration factor	protein-coding	signif
ENSMUSG00000040795.13	215	191.445	0.903322	0.290968	0.000294026	0.00163075	Iqcc	IQ motif containing C	protein-coding	signif
ENSMUSG00000113395.2	3314	11.9121	0.903273	0.678738	0.0161953	0.04866				signif
ENSMUSG00000106751.2	2844	77.6489	0.901511	0.306681	0.000526237	0.00268847				signif
ENSMUSG00000045246.13	3140	24.9564	0.900939	0.483919	0.00775945	0.0263181	Kcng4	potassium voltage-gated channel, subfamily G, member 4	protein-coding	signif
ENSMUSG00000061143.16	551	582.641	0.900846	0.207869	2.58181e-06	2.53679e-05	Maml3	mastermind like transcriptional coactivator 3	protein-coding	signif
ENSMUSG00000091586.3	1716	285.814	0.900407	0.283572	0.00024117	0.00137423	Cyp4f17	cytochrome P450, family 4, subfamily f, polypeptide 17	protein-coding	signif
ENSMUSG00000062822.9	756	959.388	0.900333	0.14891	2.76849e-10	8.20535e-09	4833420G17Rik	RIKEN cDNA 4833420G17 gene	protein-coding	signif
ENSMUSG00000106384.2	1200	318.942	0.900228	0.234957	2.23967e-05	0.000171288				signif
ENSMUSG00000026170.7	1798	124.074	0.899186	0.244756	4.04633e-05	0.000286905	Cyp27a1	cytochrome P450, family 27, subfamily a, polypeptide 1	protein-coding	signif
ENSMUSG00000032850.17	2275	27.8563	0.898635	0.671017	0.0149215	0.0454515	Rnft2	ring finger protein, transmembrane 2	protein-coding	signif
ENSMUSG00000073627.8	2633	45.5806	0.898457	0.472056	0.00688843	0.0238004				signif
ENSMUSG00000111017.2	1189	85.922	0.898437	0.37078	0.00223167	0.00919352				signif
ENSMUSG00000032498.10	2308	347.723	0.897687	0.260822	9.48587e-05	0.000608107	Mlh1	mutL homolog 1	protein-coding	signif
ENSMUSG00000103285.2	2689	63.1052	0.897207	0.400883	0.00349198	0.0134939				signif
ENSMUSG00000102415.2	429	56.8658	0.896896	0.349803	0.00155572	0.0067903				signif
ENSMUSG00000106320.2	2836	948.665	0.896755	0.458471	0.00612064	0.0215853				signif
ENSMUSG00000070390.13	987	85.5264	0.8962	0.42121	0.00442883	0.0164163	Nlrp1b	NLR family, pyrin domain containing 1B	protein-coding	signif
ENSMUSG00000107362.2	2926	182.038	0.896079	0.35279	0.00163455	0.00709575				signif
ENSMUSG00000037833.15	198	35.2128	0.895964	0.631986	0.0144779	0.0443374	Sh2d4b	SH2 domain containing 4B	protein-coding	signif
ENSMUSG00000020770.14	394	549.426	0.895065	0.195697	8.51031e-07	9.51572e-06	Unk	unkempt family zinc finger	protein-coding	signif
ENSMUSG00000060275.15	1856	161.808	0.894623	0.317108	0.000719958	0.00352182	Nrg2	neuregulin 2	protein-coding	signif
ENSMUSG00000025816.16	1103	353.849	0.894134	0.262631	0.000109022	0.00068578	Sec61a2	SEC61 translocon subunit alpha 2	protein-coding	signif
ENSMUSG00000026930.16	916	212.135	0.893646	0.213179	4.96209e-06	4.51851e-05	Gpsm1	G-protein signalling modulator 1 (AGS3-like, C. elegans)	protein-coding	signif
ENSMUSG00000032609.13	1597	149.809	0.89311	0.275919	0.000199463	0.00116135	Klhdc8b	kelch domain containing 8B	protein-coding	signif
ENSMUSG00000030815.12	2519	500.676	0.892316	0.153705	1.21301e-09	3.00283e-08	Phkg2	phosphorylase kinase, gamma 2 (testis)	protein-coding	signif
ENSMUSG00000028060.15	635	1747.95	0.890759	0.17156	3.87e-08	6.16579e-07	Khdc4	KH domain containing 4, pre-mRNA splicing factor	protein-coding	signif
ENSMUSG00000024422.15	809	867.583	0.89024	0.359918	0.00197489	0.00831136	Dhx16	DEAH-box helicase 16	protein-coding	signif
ENSMUSG00000064141.15	2079	34.7916	0.889395	0.472476	0.00738338	0.0252445	Zfp69	zinc finger protein 69	protein-coding	signif
ENSMUSG00000069729.15	2000	3261.03	0.88896	0.168512	2.45978e-08	4.15456e-07	Arid1b	AT-rich interaction domain 1B	protein-coding	signif
ENSMUSG00000061589.15	1546	1185.28	0.888469	0.20281	2.14097e-06	2.15652e-05	Dot1l	DOT1 like histone lysine methyltransferase	protein-coding	signif
ENSMUSG00000032558.20	1079	233.519	0.887657	0.252782	7.59831e-05	0.000499839	Nphp3	nephronophthisis 3 (adolescent)	protein-coding	signif
ENSMUSG00000102714.2	2851	20.5675	0.887649	0.52821	0.0109071	0.0349211				signif
ENSMUSG00000109727.2	1540	19.45	0.887241	0.544503	0.0119669	0.0377978				signif
ENSMUSG00000034022.9	2317	1080.32	0.886501	0.161448	7.50284e-09	1.50446e-07	Cpsf1	cleavage and polyadenylation specific factor 1	protein-coding	signif
ENSMUSG00000040189.19	777	22.2396	0.886338	0.523941	0.0103094	0.0333265	Odad1	outer dynein arm docking complex subunit 1	protein-coding	signif
ENSMUSG00000097032.4	3063	35.6221	0.885762	0.370246	0.00252927	0.0102401	4930539J05Rik	RIKEN cDNA 4930539J05 gene	ncRNA	signif
ENSMUSG00000018861.9	917	246.72	0.885407	0.173963	6.78689e-08	1.01973e-06	Fdxr	ferredoxin reductase	protein-coding	signif
ENSMUSG00000052477.16	544	1188.29	0.885218	0.104936	6.93237e-18	1.49989e-15	Sp140l2	Sp140 nuclear body protein like 2	protein-coding	signif
ENSMUSG00000042138.10	2565	313.058	0.885209	0.184008	2.7579e-07	3.53914e-06	Msantd2	Myb/SANT-like DNA-binding domain containing 2	protein-coding	signif
ENSMUSG00000070031.12	3323	692.39	0.884396	0.172889	5.57719e-08	8.60072e-07	Sp140	Sp140 nuclear body protein	protein-coding	signif
ENSMUSG00000109015.2	2997	34.468	0.884217	0.409184	0.00444866	0.0164814				signif
ENSMUSG00000052707.9	654	4384.95	0.884195	0.186622	4.04077e-07	4.96349e-06	Tnrc6a	trinucleotide repeat containing 6a	protein-coding	signif
ENSMUSG00000097061.3	664	380.825	0.883967	0.193068	9.17331e-07	1.01729e-05	9330151L19Rik	RIKEN cDNA 9330151L19 gene	ncRNA	signif
ENSMUSG00000025377.15	2641	410.872	0.88376	0.224328	1.43482e-05	0.000115576	Tepsin	TEPSIN, adaptor related protein complex 4 accessory protein	protein-coding	signif
ENSMUSG00000112101.2	642	277.246	0.883571	0.23458	2.96164e-05	0.000218622				signif
ENSMUSG00000014158.13	2645	133.765	0.883543	0.321688	0.000935139	0.00440415	Trpv4	transient receptor potential cation channel, subfamily V, member 4	protein-coding	signif
ENSMUSG00000042185.15	324	854.598	0.883028	0.215986	7.77187e-06	6.69129e-05	Nfrkb	nuclear factor related to kappa B binding protein	protein-coding	signif
ENSMUSG00000059659.9	389	45.052	0.883012	0.446905	0.0061729	0.0217201	Gm10069	predicted gene 10069	ncRNA	signif
ENSMUSG00000028943.19	3087	42.9275	0.882017	0.478196	0.00765069	0.0260023	Espn	espin	protein-coding	signif
ENSMUSG00000034543.16	687	1302.53	0.881881	0.149059	6.41402e-10	1.72604e-08	Morc2a	microrchidia 2A	protein-coding	signif
ENSMUSG00000026632.18	2677	128.434	0.881396	0.310168	0.000683919	0.00337529	Tatdn3	TatD DNase domain containing 3	protein-coding	signif
ENSMUSG00000095651.2	559	48.2325	0.881193	0.357273	0.00209473	0.00872575				signif
ENSMUSG00000030409.17	1369	316.13	0.881112	0.190478	6.5325e-07	7.56218e-06	Dmpk	dystrophia myotonica-protein kinase	protein-coding	signif
ENSMUSG00000037617.13	2176	167.698	0.880624	0.362468	0.00218996	0.00905792	Spag1	sperm associated antigen 1	protein-coding	signif
ENSMUSG00000024370.18	11	613.335	0.880555	0.119306	3.00085e-14	2.76515e-12	Cdc23	CDC23 cell division cycle 23	protein-coding	signif
ENSMUSG00000103343.2	1120	67.2374	0.880174	0.308489	0.000709859	0.00347871				signif
ENSMUSG00000009079.17	2429	2046.65	0.879694	0.156647	3.83825e-09	8.33857e-08	Ewsr1	Ewing sarcoma breakpoint region 1	protein-coding	signif
ENSMUSG00000120847.1	3023	25.4918	0.879649	0.603632	0.014877	0.0453415				signif
ENSMUSG00000061894.16	502	174.751	0.879579	0.294204	0.000447692	0.00233798	Zscan20	zinc finger and SCAN domains 20	protein-coding	signif
ENSMUSG00000028467.16	2552	215.034	0.8794	0.197854	1.61626e-06	1.67799e-05	Gba2	glucosidase beta 2	protein-coding	signif
ENSMUSG00000027245.12	2257	141.459	0.879311	0.366354	0.00228235	0.00937377	Hypk	huntingtin interacting protein K	protein-coding	signif
ENSMUSG00000041592.17	1275	1324.04	0.879264	0.202268	2.6312e-06	2.57829e-05	Sdk2	sidekick cell adhesion molecule 2	protein-coding	signif
ENSMUSG00000083827.2	1107	63.6933	0.878951	0.566497	0.0129036	0.0402512	Gm15712	ribosomal protein L3 pseudogene	pseudo	signif
ENSMUSG00000103983.2	812	193.497	0.878495	0.290045	0.000410314	0.00216843				signif
ENSMUSG00000085287.10	2489	162.535	0.878439	0.213936	7.30086e-06	6.34383e-05	4833418N02Rik	RIKEN cDNA 4833418N02 gene	ncRNA	signif
ENSMUSG00000121767.1	513	30.3505	0.878416	0.614875	0.0147517	0.045042				signif
ENSMUSG00000107742.2	2932	63.5754	0.878273	0.37974	0.00310413	0.0121978				signif
ENSMUSG00000053821.5	3139	40.7175	0.877902	0.498975	0.00864277	0.0287596				signif
ENSMUSG00000106815.2	650	105.949	0.877866	0.315555	0.000871752	0.00415629				signif
ENSMUSG00000030400.18	2545	840.304	0.877585	0.134927	1.52627e-11	6.37496e-10	Ercc2	excision repair cross-complementing rodent repair deficiency, complementation group 2	protein-coding	signif
ENSMUSG00000001065.16	2816	520.258	0.877208	0.18051	2.23507e-07	2.92193e-06	Zfp276	zinc finger protein (C2H2 type) 276	protein-coding	signif
ENSMUSG00000044783.17	1153	1294.01	0.877034	0.141773	1.20944e-10	3.94683e-09	A730008H23Rik	RIKEN cDNA A730008H23 gene	protein-coding	signif
ENSMUSG00000033767.15	1205	1217.58	0.876222	0.165122	2.14662e-08	3.70074e-07	Tmem131l	transmembrane 131 like	protein-coding	signif
ENSMUSG00000081769.10	1293	219.765	0.876187	0.22712	2.25634e-05	0.000172138	Gm12216	predicted gene 12216	ncRNA	signif
ENSMUSG00000033900.14	2515	77.4333	0.876119	0.320212	0.000985633	0.00461284	Map9	microtubule-associated protein 9	protein-coding	signif
ENSMUSG00000026213.16	1304	365.83	0.875764	0.158315	6.15397e-09	1.25374e-07	Stk11ip	serine/threonine kinase 11 interacting protein	protein-coding	signif
ENSMUSG00000038564.12	349	727.924	0.875508	0.211061	5.74216e-06	5.14441e-05	Ift172	intraflagellar transport 172	protein-coding	signif
ENSMUSG00000028256.17	1467	440.535	0.875106	0.216331	9.25231e-06	7.81965e-05	Odf2l	outer dense fiber of sperm tails 2-like	protein-coding	signif
ENSMUSG00000107000.2	1129	225.908	0.874363	0.283846	0.000350797	0.00189936				signif
ENSMUSG00000107091.2	1583	17.2368	0.874012	0.583094	0.014593	0.0446331				signif
ENSMUSG00000020474.12	842	317.786	0.873904	0.165881	2.6418e-08	4.41375e-07	Polm	polymerase (DNA directed), mu	protein-coding	signif
ENSMUSG00000108543.2	956	15.712	0.873808	0.578797	0.0149991	0.0456557				signif
ENSMUSG00000054708.18	2286	658.963	0.873726	0.259945	0.000131476	0.00080607	Ankrd24	ankyrin repeat domain 24	protein-coding	signif
ENSMUSG00000030022.15	1464	642.842	0.87312	0.177962	1.76227e-07	2.37413e-06	Adamts9	ADAM metallopeptidase with thrombospondin type 1 motif 9	protein-coding	signif
ENSMUSG00000097320.9	1895	154.627	0.872759	0.280343	0.00031047	0.00170534				signif
ENSMUSG00000033589.5	1476	355.498	0.871302	0.165068	2.53091e-08	4.25145e-07	Reep4	receptor accessory protein 4	protein-coding	signif
ENSMUSG00000073491.12	2119	86.3514	0.871074	0.440786	0.00622925	0.0218885	Ifi213	interferon activated gene 213	protein-coding	signif
ENSMUSG00000030443.17	3113	33.3173	0.87102	0.43576	0.00612915	0.0216083	Zfp583	zinc finger protein 583	protein-coding	signif
ENSMUSG00000084790.2	3093	16.2663	0.870601	0.570181	0.0141423	0.0434819				signif
ENSMUSG00000054874.13	2782	2501.79	0.870558	0.143316	2.46444e-10	7.40565e-09	Pcnx3	pecanex homolog 3	protein-coding	signif
ENSMUSG00000068394.5	30	138.928	0.870312	0.195977	1.70178e-06	1.76003e-05	Cep152	centrosomal protein 152	protein-coding	signif
ENSMUSG00000087177.9	1213	170.115	0.870118	0.201267	2.93774e-06	2.84262e-05	E130307A14Rik	RIKEN cDNA E130307A14 gene	ncRNA	signif
ENSMUSG00000040424.16	949	21.416	0.869389	0.470019	0.00871163	0.0289398	Hipk4	homeodomain interacting protein kinase 4	protein-coding	signif
ENSMUSG00000105460.2	1865	23.174	0.868303	0.57829	0.014421	0.0441883				signif
ENSMUSG00000041921.17	1584	558.097	0.868262	0.176684	1.72825e-07	2.33265e-06	Metap1d	methionyl aminopeptidase type 1D (mitochondrial)	protein-coding	signif
ENSMUSG00000060985.16	1053	196.572	0.867305	0.245505	7.24624e-05	0.000478551	Tdrd5	tudor domain containing 5	protein-coding	signif
ENSMUSG00000116121.2	2127	77.9252	0.86682	0.347199	0.00193013	0.00814357				signif
ENSMUSG00000113226.2	1102	193.457	0.866444	0.275423	0.00029116	0.00161775				signif
ENSMUSG00000079036.11	2267	488.948	0.865692	0.220717	1.62513e-05	0.000129412	Alkbh1	alkB homolog 1, histone H2A dioxygenase	protein-coding	signif
ENSMUSG00000034687.9	2097	38.3217	0.865628	0.62168	0.0148632	0.0453187	Fras1	Fraser extracellular matrix complex subunit 1	protein-coding	signif
ENSMUSG00000030231.12	1694	724.838	0.865614	0.17419	1.25776e-07	1.76822e-06	Plekha5	pleckstrin homology domain containing, family A member 5	protein-coding	signif
ENSMUSG00000034684.13	3204	196.473	0.86547	0.220278	1.54997e-05	0.000123883	Sema3f	sema domain, immunoglobulin domain (Ig), short basic domain, secreted, (semaphorin) 3F	protein-coding	signif
ENSMUSG00000104693.2	1340	254.466	0.865267	0.540484	0.0120519	0.0379887				signif
ENSMUSG00000026933.19	3296	1031.74	0.865098	0.0995308	7.57887e-19	1.97562e-16	Camsap1	calmodulin regulated spectrin-associated protein 1	protein-coding	signif
ENSMUSG00000106149.2	1003	103.127	0.865014	0.440022	0.00661757	0.0230301				signif
ENSMUSG00000017677.12	3192	1898.55	0.864659	0.20529	4.80868e-06	4.39546e-05	Wsb1	WD repeat and SOCS box-containing 1	protein-coding	signif
ENSMUSG00000070034.14	926	579.479	0.863849	0.176837	2.06513e-07	2.72946e-06	Sp110	Sp110 nuclear body protein	protein-coding	signif
ENSMUSG00000030287.16	2658	6842.89	0.863704	0.203262	4.03209e-06	3.77329e-05	Itpr2	inositol 1,4,5-triphosphate receptor 2	protein-coding	signif
ENSMUSG00000092569.4	884	38.555	0.86365	0.387523	0.00379911	0.0144612	Gm20544	predicted gene 20544	ncRNA	signif
ENSMUSG00000086714.3	1493	82.4236	0.863556	0.317533	0.00107911	0.00496862	0610009E02Rik	RIKEN cDNA 0610009E02 gene	ncRNA	signif
ENSMUSG00000033276.19	3379	52.1289	0.86312	0.357783	0.00243346	0.00990041	Stk36	serine/threonine kinase 36	protein-coding	signif
ENSMUSG00000087326.2	1866	75.8581	0.863024	0.379691	0.00343977	0.0133231	Ptma-ps2	prothymosin alpha, pseudogene 2	pseudo	signif
ENSMUSG00000060161.11	3334	264.706	0.862812	0.598164	0.0157473	0.0475585				signif
ENSMUSG00000035139.15	1086	497.961	0.862496	0.22301	2.04845e-05	0.000158797	Secisbp2	SECIS binding protein 2	protein-coding	signif
ENSMUSG00000054453.12	3101	620.148	0.862359	0.20462	4.92561e-06	4.49096e-05	Sytl5	synaptotagmin-like 5	protein-coding	signif
ENSMUSG00000039048.16	2251	443.094	0.862004	0.22472	2.29366e-05	0.000174615	Foxred1	FAD-dependent oxidoreductase domain containing 1	protein-coding	signif
ENSMUSG00000045318.7	3150	35.711	0.861942	0.474046	0.00921526	0.0303657	Adra2c	adrenergic receptor, alpha 2c	protein-coding	signif
ENSMUSG00000110068.2	788	95.4829	0.861598	0.391023	0.00405351	0.0152711				signif
ENSMUSG00000116226.2	1093	55.5423	0.861435	0.396809	0.0045369	0.0167613				signif
ENSMUSG00000107567.2	2077	16.1591	0.861283	0.580941	0.0164278	0.0492356				signif
ENSMUSG00000037552.18	2630	339.488	0.860259	0.286334	0.000426356	0.00223835	Plekhg2	pleckstrin homology domain containing, family G (with RhoGef domain) member 2	protein-coding	signif
ENSMUSG00000004864.14	1789	1305.84	0.859836	0.179815	3.37088e-07	4.24271e-06	Mapk13	mitogen-activated protein kinase 13	protein-coding	signif
ENSMUSG00000084808.8	2628	26.0291	0.859261	0.449758	0.00778469	0.0263872				signif
ENSMUSG00000035121.7	177	19.8585	0.858661	0.540763	0.0136844	0.0422362	Neil2	nei like 2 (E. coli)	protein-coding	signif
ENSMUSG00000020420.9	991	188.266	0.858016	0.215374	1.28039e-05	0.000104617	Zfp607a	zinc finger protein 607A	protein-coding	signif
ENSMUSG00000070720.5	1115	486.793	0.857989	0.211548	9.29431e-06	7.84289e-05	Tmem200b	transmembrane protein 200B	protein-coding	signif
ENSMUSG00000086894.3	1108	31.5364	0.857578	0.450168	0.00796835	0.0269254	Gm15708	predicted gene 15708	ncRNA	signif
ENSMUSG00000036948.18	2394	501.494	0.856963	0.195671	2.31465e-06	2.31033e-05	Trappc14	trafficking protein particle complex 14	protein-coding	signif
ENSMUSG00000101452.2	1001	18.0462	0.856632	0.524862	0.0129147	0.04028				signif
ENSMUSG00000047888.11	899	6164.97	0.856621	0.221848	2.12867e-05	0.000164075	Tnrc6b	trinucleotide repeat containing 6b	protein-coding	signif
ENSMUSG00000113922.2	977	52.7455	0.856247	0.372736	0.00335964	0.0130244				signif
ENSMUSG00000038241.17	357	286.428	0.854914	0.294858	0.000593811	0.00298783	Cep250	centrosomal protein 250	protein-coding	signif
ENSMUSG00000032777.10	1814	5094.84	0.854856	0.130939	1.41473e-11	5.97835e-10	Gtf3c1	general transcription factor III C 1	protein-coding	signif
ENSMUSG00000037279.14	869	153.531	0.85458	0.281068	0.000403005	0.00213803	Ovol2	ovo like zinc finger 2	protein-coding	signif
ENSMUSG00000120936.1	3048	501.204	0.854116	0.151669	3.53667e-09	7.79221e-08				signif
ENSMUSG00000037126.17	912	69.2073	0.853274	0.34266	0.00205568	0.00858458	Psd	pleckstrin and Sec7 domain containing	protein-coding	signif
ENSMUSG00000109157.2	2193	58.1921	0.852964	0.355696	0.00256662	0.0103662				signif
ENSMUSG00000026494.13	3189	1404	0.852262	0.249686	0.0001142	0.000711441	Kif26b	kinesin family member 26B	protein-coding	signif
ENSMUSG00000079487.12	2537	1547.73	0.851485	0.12513	2.08062e-12	1.12541e-10	Med12	mediator complex subunit 12	protein-coding	signif
ENSMUSG00000112545.3	2847	142.358	0.850723	0.243392	8.85482e-05	0.000571719				signif
ENSMUSG00000019813.17	841	96.2579	0.850698	0.255342	0.000157317	0.000946265	Cep57l1	centrosomal protein 57-like 1	protein-coding	signif
ENSMUSG00000027936.19	808	529.422	0.850634	0.185894	9.47116e-07	1.04657e-05	Crtc2	CREB regulated transcription coactivator 2	protein-coding	signif
ENSMUSG00000116288.2	1593	62.6194	0.849453	0.310645	0.00107079	0.00493557				signif
ENSMUSG00000113852.2	492	80.7454	0.849433	0.466038	0.00892867	0.0295428				signif
ENSMUSG00000105962.2	2338	18.4359	0.849148	0.516721	0.012681	0.039678				signif
ENSMUSG00000032491.15	3187	114.807	0.848994	0.406622	0.00539612	0.019439	Nradd	neurotrophin receptor associated death domain	protein-coding	signif
ENSMUSG00000033486.15	2253	44.3212	0.84832	0.391706	0.00445231	0.0164921	Catsper2	cation channel, sperm associated 2	protein-coding	signif
ENSMUSG00000063049.5	3175	152.845	0.848295	0.184374	8.39254e-07	9.40834e-06	Ing2	inhibitor of growth family, member 2	protein-coding	signif
ENSMUSG00000035640.20	1678	223.157	0.847674	0.226702	3.34836e-05	0.00024286	Cbarp	calcium channel, voltage-dependent, beta subunit associated regulatory protein	protein-coding	signif
ENSMUSG00000027861.14	137	137.165	0.847396	0.461664	0.00837641	0.0280155	Casq2	calsequestrin 2	protein-coding	signif
ENSMUSG00000028248.16	669	2769.41	0.847151	0.180749	5.53902e-07	6.55592e-06	Pnisr	PNN interacting serine/arginine-rich	protein-coding	signif
ENSMUSG00000111481.2	615	425.258	0.846556	0.244681	9.94954e-05	0.000633142				signif
ENSMUSG00000038538.18	636	4098.24	0.846405	0.193343	2.4443e-06	2.41925e-05	Ubn2	ubinuclein 2	protein-coding	signif
ENSMUSG00000024193.9	2066	770.938	0.846169	0.168065	9.50472e-08	1.38295e-06	Phf1	PHD finger protein 1	protein-coding	signif
ENSMUSG00000027845.16	552	344.926	0.84598	0.21002	1.07386e-05	8.90611e-05	Dclre1b	DNA cross-link repair 1B	protein-coding	signif
ENSMUSG00000114094.2	2830	43.7855	0.845707	0.530701	0.0127021	0.0397256				signif
ENSMUSG00000022761.13	2965	1115.76	0.845651	0.220657	2.39419e-05	0.000181311	Lztr1	leucine-zipper-like transcriptional regulator, 1	protein-coding	signif
ENSMUSG00000030374.16	1951	1260.79	0.845131	0.147604	2.08583e-09	4.86304e-08	Strn4	striatin, calmodulin binding protein 4	protein-coding	signif
ENSMUSG00000021699.18	1598	2362.96	0.845016	0.146889	1.87271e-09	4.43789e-08	Pde4d	phosphodiesterase 4D, cAMP specific	protein-coding	signif
ENSMUSG00000070583.2	1473	107.762	0.845015	0.232189	5.17924e-05	0.000357784	Fv1	Friend virus susceptibility 1	protein-coding	signif
ENSMUSG00000100354.2	1505	25.6952	0.844258	0.549132	0.0151729	0.046068				signif
ENSMUSG00000079669.4	1092	18.4354	0.843952	0.574404	0.0162177	0.048714	Gm17396	predicted gene, 17396	ncRNA	signif
ENSMUSG00000114193.2	2951	152.022	0.84387	0.363385	0.00318719	0.0124676				signif
ENSMUSG00000044876.16	3162	176.109	0.843702	0.340902	0.00210718	0.00877053	Zfp444	zinc finger protein 444	protein-coding	signif
ENSMUSG00000104616.2	2103	49.0854	0.843592	0.41785	0.0061864	0.02175				signif
ENSMUSG00000052752.16	2564	908.691	0.84352	0.147553	2.22162e-09	5.12441e-08	Traf7	TNF receptor-associated factor 7	protein-coding	signif
ENSMUSG00000041187.17	3245	371.375	0.843157	0.166685	8.50337e-08	1.25071e-06	Prkd2	protein kinase D2	protein-coding	signif
ENSMUSG00000028582.15	2757	687.434	0.84291	0.181114	6.54688e-07	7.57073e-06	Cc2d1b	coiled-coil and C2 domain containing 1B	protein-coding	signif
ENSMUSG00000036555.15	2621	242.802	0.842351	0.247572	0.000122629	0.000757817	Iqce	IQ motif containing E	protein-coding	signif
ENSMUSG00000097619.9	1765	24.957	0.841764	0.529905	0.0128783	0.0401954	4833422M21Rik	RIKEN cDNA 4833422M21 gene	ncRNA	signif
ENSMUSG00000040350.17	460	130.649	0.841311	0.225785	3.77531e-05	0.000268958	Trim7	tripartite motif-containing 7	protein-coding	signif
ENSMUSG00000106825.2	958	53.4767	0.840295	0.388289	0.00477783	0.0175238				signif
ENSMUSG00000007603.10	2652	623.586	0.840274	0.174163	2.83025e-07	3.62447e-06	Dus3l	dihydrouridine synthase 3 like	protein-coding	signif
ENSMUSG00000031805.18	1357	291.671	0.83982	0.309435	0.0011394	0.00520194	Jak3	Janus kinase 3	protein-coding	signif
ENSMUSG00000039671.19	1641	1984.92	0.839477	0.121507	1.06774e-12	6.27761e-11	Zmynd8	zinc finger, MYND-type containing 8	protein-coding	signif
ENSMUSG00000034587.10	3171	72.1968	0.839385	0.287459	0.000600523	0.0030174	8430429K09Rik	RIKEN cDNA 8430429K09 gene	ncRNA	signif
ENSMUSG00000066640.12	1590	630.105	0.839128	0.149362	4.00917e-09	8.64829e-08	Fbxl18	F-box and leucine-rich repeat protein 18	protein-coding	signif
ENSMUSG00000041189.10	1875	45.1049	0.838974	0.420858	0.00662399	0.023045	Chrnb1	cholinergic receptor nicotinic beta 1 subunit	protein-coding	signif
ENSMUSG00000028068.15	1848	81.5593	0.83881	0.450145	0.00841022	0.0280996	Iqgap3	IQ motif containing GTPase activating protein 3	protein-coding	signif
ENSMUSG00000104724.2	1051	32.7422	0.838798	0.37637	0.00420419	0.0157412				signif
ENSMUSG00000028521.18	3315	195.688	0.838109	0.208029	1.07048e-05	8.88756e-05	Slc35d1	solute carrier family 35 (UDP-glucuronic acid/UDP-N-acetylgalactosamine dual transporter), member D1	protein-coding	signif
ENSMUSG00000024287.9	441	409.388	0.838108	0.262217	0.000254593	0.00143956	Thoc1	THO complex 1	protein-coding	signif
ENSMUSG00000026812.17	1532	955.95	0.837943	0.180761	7.16068e-07	8.19293e-06	Tsc1	TSC complex subunit 1	protein-coding	signif
ENSMUSG00000078762.11	1907	168.4	0.837571	0.257102	0.000207004	0.00119901	Haus5	HAUS augmin-like complex, subunit 5	protein-coding	signif
ENSMUSG00000028944.15	907	506.733	0.837482	0.14344	1.13871e-09	2.83838e-08	Prkag2	protein kinase, AMP-activated, gamma 2 non-catalytic subunit	protein-coding	signif
ENSMUSG00000030279.16	1264	719.525	0.836492	0.190302	2.24566e-06	2.25148e-05	C2cd5	C2 calcium-dependent domain containing 5	protein-coding	signif
ENSMUSG00000034858.18	1646	1800.85	0.836151	0.0872077	1.8391e-22	1.05166e-19	Atosa	atos homolog A	protein-coding	signif
ENSMUSG00000001138.14	1383	808.509	0.834623	0.178281	5.68803e-07	6.68252e-06	Cnnm3	cyclin M3	protein-coding	signif
ENSMUSG00000022433.22	2420	899.105	0.834498	0.179835	7.08073e-07	8.11433e-06	Csnk1e	casein kinase 1, epsilon	protein-coding	signif
ENSMUSG00000006216.11	555	1472.88	0.834206	0.195563	3.96733e-06	3.7175e-05	Clcnkb	chloride channel, voltage-sensitive Kb	protein-coding	signif
ENSMUSG00000028664.15	859	83.7015	0.834194	0.558554	0.0149653	0.0455719	Ephb2	Eph receptor B2	protein-coding	signif
ENSMUSG00000033209.18	1498	1197.4	0.833994	0.186304	1.57368e-06	1.63851e-05	Ttc28	tetratricopeptide repeat domain 28	protein-coding	signif
ENSMUSG00000112806.2	2834	58.9616	0.833978	0.419038	0.00692246	0.0238989				signif
ENSMUSG00000037003.17	2245	1671.27	0.833838	0.201716	7.0593e-06	6.16364e-05	Tns2	tensin 2	protein-coding	signif
ENSMUSG00000108319.2	818	30.3846	0.833782	0.489484	0.0117092	0.0371033				signif
ENSMUSG00000110245.2	2700	36.1501	0.832433	0.50844	0.0129859	0.040467				signif
ENSMUSG00000102831.2	1541	17.945	0.831728	0.56584	0.0166684	0.0498463				signif
ENSMUSG00000055817.19	2342	865.173	0.831419	0.228882	5.39623e-05	0.000369822	Mta3	metastasis associated 3	protein-coding	signif
ENSMUSG00000113650.2	1261	101.675	0.831229	0.341919	0.00253456	0.0102539				signif
ENSMUSG00000114707.2	2629	33.8651	0.830978	0.367305	0.00395371	0.0149471				signif
ENSMUSG00000023036.15	1707	118.36	0.830829	0.253053	0.000192628	0.00112762	Pcdhgc4	protocadherin gamma subfamily C, 4	protein-coding	signif
ENSMUSG00000044730.18	246	255.739	0.829356	0.323204	0.00168309	0.0072612	Airim	AFG2 interacting ribosome maturation factor	protein-coding	signif
ENSMUSG00000042249.12	2343	2520.01	0.829205	0.162976	8.15182e-08	1.20309e-06	Grk3	G protein-coupled receptor kinase 3	protein-coding	signif
ENSMUSG00000102570.2	1002	29.1254	0.828739	0.483425	0.0119814	0.0378163				signif
ENSMUSG00000024544.10	1192	163.38	0.828214	0.252534	0.00020099	0.00116898	Ldlrad4	low density lipoprotein receptor class A domain containing 4	protein-coding	signif
ENSMUSG00000022983.17	1139	1152.29	0.826627	0.19547	4.74049e-06	4.34047e-05	Scaf4	SR-related CTD-associated factor 4	protein-coding	signif
ENSMUSG00000040687.17	2885	1666.5	0.82641	0.188053	2.24369e-06	2.25148e-05	Madd	MAP-kinase activating death domain	protein-coding	signif
ENSMUSG00000004661.16	1064	162.474	0.825977	0.226524	5.34763e-05	0.00036684	Arid3b	AT-rich interaction domain 3B	protein-coding	signif
ENSMUSG00000038346.20	2723	867.889	0.825937	0.150393	8.57141e-09	1.68899e-07	Zfp384	zinc finger protein 384	protein-coding	signif
ENSMUSG00000036057.12	1519	992.474	0.825487	0.165159	1.21937e-07	1.72209e-06	Ptpn23	protein tyrosine phosphatase, non-receptor type 23	protein-coding	signif
ENSMUSG00000105598.2	785	96.061	0.825161	0.347862	0.00298454	0.0117943				signif
ENSMUSG00000035967.16	2432	1219.87	0.825135	0.154599	2.02711e-08	3.5305e-07	Ints6l	integrator complex subunit 6 like	protein-coding	signif
ENSMUSG00000052917.16	3262	740.223	0.824897	0.167688	1.83267e-07	2.45454e-06	Senp7	SUMO1/sentrin specific peptidase 7	protein-coding	signif
ENSMUSG00000025733.18	2407	1118.58	0.824404	0.151942	1.25268e-08	2.31649e-07	Rhot2	ras homolog family member T2	protein-coding	signif
ENSMUSG00000108780.2	998	167.079	0.824396	0.323044	0.00188772	0.00799179				signif
ENSMUSG00000102651.2	350	23.3574	0.824133	0.496837	0.0127884	0.0399609				signif
ENSMUSG00000025558.20	2729	1340.42	0.823218	0.186308	2.0652e-06	2.08895e-05	Dock9	dedicator of cytokinesis 9	protein-coding	signif
ENSMUSG00000034863.10	2769	423.091	0.822983	0.139245	7.47394e-10	1.98413e-08	Ano8	anoctamin 8	protein-coding	signif
ENSMUSG00000029060.18	35	703.383	0.8222	0.135491	2.90836e-10	8.58461e-09	Mib2	mindbomb E3 ubiquitin protein ligase 2	protein-coding	signif
ENSMUSG00000028245.16	2762	996.972	0.822135	0.147491	5.29676e-09	1.10087e-07	Nsmaf	neutral sphingomyelinase (N-SMase) activation associated factor	protein-coding	signif
ENSMUSG00000042246.6	1621	402.023	0.82188	0.174116	4.92824e-07	5.90734e-06	Tmc7	transmembrane channel-like gene family 7	protein-coding	signif
ENSMUSG00000104869.2	135	20.9257	0.821662	0.518984	0.0143136	0.043915				signif
ENSMUSG00000113695.2	979	40.541	0.821616	0.357323	0.00363751	0.0139541				signif
ENSMUSG00000033152.14	2969	72.4389	0.821207	0.366932	0.00387891	0.0147235	Podxl2	podocalyxin-like 2	protein-coding	signif
ENSMUSG00000035206.11	1070	613.021	0.820614	0.194806	5.15946e-06	4.67659e-05	Sppl2b	signal peptide peptidase like 2B	protein-coding	signif
ENSMUSG00000110779.2	679	685.236	0.820535	0.188404	2.81136e-06	2.73747e-05				signif
ENSMUSG00000116895.2	390	20.2254	0.820447	0.543763	0.0159821	0.0480995	Ermardl1	ER membrane associated RNA degradation like 1	protein-coding	signif
ENSMUSG00000028399.19	1221	1988.62	0.820416	0.166015	1.67609e-07	2.27503e-06	Ptprd	protein tyrosine phosphatase receptor type D	protein-coding	signif
ENSMUSG00000048677.10	2920	232.984	0.820239	0.276165	0.000540841	0.00275844	Tpcn2	two pore segment channel 2	protein-coding	signif
ENSMUSG00000114501.2	1018	169.47	0.820048	0.30764	0.00139083	0.00617091				signif
ENSMUSG00000063849.7	2428	360.463	0.819889	0.184108	1.78416e-06	1.83383e-05	Ppcdc	phosphopantothenoylcysteine decarboxylase	protein-coding	signif
ENSMUSG00000022545.14	1702	453.994	0.819858	0.164081	1.24044e-07	1.74907e-06	Ercc4	excision repair cross-complementing rodent repair deficiency, complementation group 4	protein-coding	signif
ENSMUSG00000104910.2	1049	48.4637	0.819743	0.417575	0.00760152	0.0258758				signif
ENSMUSG00000064294.13	871	731.489	0.819723	0.155892	3.13731e-08	5.13845e-07	Aox3	aldehyde oxidase 3	protein-coding	signif
ENSMUSG00000035696.16	714	1361.77	0.819351	0.107058	4.41171e-15	4.92019e-13	Rnf38	ring finger protein 38	protein-coding	signif
ENSMUSG00000113341.2	424	29.0317	0.819158	0.500831	0.0133875	0.0414618				signif
ENSMUSG00000120183.1	3099	268.73	0.818933	0.201149	9.56374e-06	8.04165e-05				signif
ENSMUSG00000000916.16	2110	191.291	0.818848	0.188846	2.9089e-06	2.82228e-05	Nsun5	NOL1/NOP2/Sun domain family, member 5	protein-coding	signif
ENSMUSG00000102782.2	2987	54.0715	0.818642	0.509503	0.0136036	0.0420503				signif
ENSMUSG00000072258.12	2269	149.886	0.818348	0.272605	0.000518068	0.00265237	Taf1a	TATA-box binding protein associated factor, RNA polymerase I, A	protein-coding	signif
ENSMUSG00000042292.19	2740	843.949	0.817795	0.170142	3.23145e-07	4.08147e-06	Mrtfa	myocardin related transcription factor A	protein-coding	signif
ENSMUSG00000070733.14	2526	3559.95	0.817401	0.113488	1.30196e-13	9.95381e-12	Fryl	FRY like transcription coactivator	protein-coding	signif
ENSMUSG00000097392.5	2693	1086.77	0.816479	0.179835	1.20098e-06	1.28763e-05	Thoc2l	THO complex subunit 2-like	protein-coding	signif
ENSMUSG00000042328.14	3325	335.701	0.816112	0.245599	0.000171728	0.00102074	Hps4	HPS4, biogenesis of lysosomal organelles complex 3 subunit 2	protein-coding	signif
ENSMUSG00000120954.1	1733	31.1553	0.815751	0.459246	0.0107482	0.0345385				signif
ENSMUSG00000043467.20	130	1091.21	0.814978	0.189914	3.5142e-06	3.34212e-05	Zbtb37	zinc finger and BTB domain containing 37	protein-coding	signif
ENSMUSG00000055912.9	1706	134.389	0.814731	0.196148	6.9699e-06	6.10036e-05	Tmem150a	transmembrane protein 150A	protein-coding	signif
ENSMUSG00000036452.19	1216	2609.31	0.814627	0.180133	1.39102e-06	1.46954e-05	Arhgap26	Rho GTPase activating protein 26	protein-coding	signif
ENSMUSG00000038256.16	894	450.844	0.813686	0.194896	6.22275e-06	5.53145e-05	Bcl9	B cell CLL/lymphoma 9	protein-coding	signif
ENSMUSG00000110238.2	962	109.174	0.81367	0.307929	0.00149754	0.00656949				signif
ENSMUSG00000018651.15	2311	336.591	0.813013	0.201679	1.15026e-05	9.47352e-05	Tada2a	transcriptional adaptor 2A	protein-coding	signif
ENSMUSG00000112530.2	773	570.214	0.812675	0.234884	0.000108818	0.000684815				signif
ENSMUSG00000106798.2	622	26.136	0.812407	0.454106	0.0108597	0.0348126				signif
ENSMUSG00000112759.2	421	17.6551	0.812081	0.484867	0.0134328	0.0415665				signif
ENSMUSG00000020847.16	1143	1264.45	0.811122	0.204013	1.42445e-05	0.000114784	Rph3al	rabphilin 3A-like (without C2 domains)	protein-coding	signif
ENSMUSG00000103197.2	1317	16.0905	0.810922	0.490217	0.0137263	0.0423595				signif
ENSMUSG00000041420.19	3156	220.075	0.8103	0.24194	0.000159275	0.000956445	Meis3	Meis homeobox 3	protein-coding	signif
ENSMUSG00000057280.17	3355	500.145	0.810019	0.328213	0.00233718	0.00955722	Musk	muscle, skeletal, receptor tyrosine kinase	protein-coding	signif
ENSMUSG00000086370.11	2442	332.248	0.809725	0.202329	1.32297e-05	0.000107646	Ftx	Ftx transcript, Xist regulator, non-protein coding	ncRNA	signif
ENSMUSG00000053580.17	2573	1907.2	0.809381	0.129907	1.10876e-10	3.66245e-09	Tanc2	tetratricopeptide repeat, ankyrin repeat and coiled-coil containing 2	protein-coding	signif
ENSMUSG00000047153.5	1660	970.476	0.808101	0.180016	1.55041e-06	1.61661e-05	Khnyn	KH and NYN domain containing	protein-coding	signif
ENSMUSG00000041540.17	1531	221.739	0.807543	0.29297	0.00107718	0.00496078	Sox5	SRY (sex determining region Y)-box 5	protein-coding	signif
ENSMUSG00000014361.6	612	806.531	0.807533	0.113969	3.0309e-13	2.10857e-11	Mertk	MER proto-oncogene tyrosine kinase	protein-coding	signif
ENSMUSG00000105556.2	483	75.6371	0.807473	0.419107	0.00821397	0.0275531				signif
ENSMUSG00000097007.4	331	28.9251	0.80731	0.446532	0.0103873	0.0335483				signif
ENSMUSG00000097281.3	1035	43.4118	0.80707	0.433863	0.00958265	0.0313709	Gm26685	predicted gene, 26685	ncRNA	signif
ENSMUSG00000040829.15	2870	143.364	0.807028	0.26579	0.000470373	0.0024376	Zmynd15	zinc finger, MYND-type containing 15	protein-coding	signif
ENSMUSG00000087543.2	1770	208.828	0.806111	0.204885	1.74599e-05	0.000137677	Gm16576	predicted gene 16576	ncRNA	signif
ENSMUSG00000034949.19	2279	252.102	0.804974	0.266896	0.000502793	0.00258272	Zfr2	zinc finger RNA binding protein 2	protein-coding	signif
ENSMUSG00000022555.13	2966	323.54	0.804579	0.202965	1.49366e-05	0.000119647	Dgat1	diacylglycerol O-acyltransferase 1	protein-coding	signif
ENSMUSG00000028854.10	1300	4875.7	0.80454	0.106532	1.01166e-14	1.05232e-12	Slc9a1	solute carrier family 9 (sodium/hydrogen exchanger), member 1	protein-coding	signif
ENSMUSG00000033439.13	474	217.678	0.804354	0.274354	0.000643684	0.00320081	Trmt13	tRNA methyltransferase 13	protein-coding	signif
ENSMUSG00000056735.7	151	27.2525	0.804293	0.482066	0.0130789	0.0406808	A930024E05Rik	RIKEN cDNA A930024E05 gene	ncRNA	signif
ENSMUSG00000034023.17	2109	48.5178	0.803621	0.333488	0.00272588	0.0109156	Fancd2	Fanconi anemia, complementation group D2	protein-coding	signif
ENSMUSG00000103867.2	967	115.366	0.803501	0.269498	0.000570206	0.00288652				signif
ENSMUSG00000024960.10	2350	879.662	0.803216	0.175704	1.0329e-06	1.12754e-05	Plcb3	phospholipase C, beta 3	protein-coding	signif
ENSMUSG00000021288.20	2686	936.498	0.802947	0.219808	5.22279e-05	0.000360333	Klc1	kinesin light chain 1	protein-coding	signif
ENSMUSG00000119968.1	1125	80.0748	0.802592	0.277262	0.000744113	0.00362268				signif
ENSMUSG00000121810.1	64	96.2916	0.801762	0.293377	0.00118683	0.00539687	Pphln1-ps1	periphilin 1, pseudogene 1	pseudo	signif
ENSMUSG00000039737.12	1833	174.102	0.80021	0.229015	9.53547e-05	0.000610925	Prkrip1	Prkr interacting protein 1 (IL11 inducible)	protein-coding	signif
ENSMUSG00000042570.16	2823	568.988	0.799793	0.169515	5.20569e-07	6.19529e-06	Mier2	MIER family member 2	protein-coding	signif
ENSMUSG00000117429.2	2842	145.466	0.799787	0.40347	0.00757052	0.0257906				signif
ENSMUSG00000087368.8	160	82.7251	0.799619	0.48318	0.0126813	0.039678	BC065397	cDNA sequence BC065397	ncRNA	signif
ENSMUSG00000073236.6	1742	42.5599	0.799602	0.441801	0.0103237	0.0333679	2500004C02Rik	RIKEN cDNA 2500004C02 gene	ncRNA	signif
ENSMUSG00000079110.13	2075	374.179	0.799328	0.192104	6.31988e-06	5.61072e-05	Capn3	calpain 3	protein-coding	signif
ENSMUSG00000121760.1	836	82.0982	0.799288	0.251616	0.000303217	0.00167187				signif
ENSMUSG00000024524.18	3202	37.4452	0.797937	0.400318	0.00761204	0.0258953	Gnal	guanine nucleotide binding protein, alpha stimulating, olfactory type	protein-coding	signif
ENSMUSG00000071855.6	470	46.8479	0.797653	0.313755	0.00201612	0.00844544	Ccdc112	coiled-coil domain containing 112	protein-coding	signif
ENSMUSG00000037973.7	1834	3010.87	0.797462	0.164205	2.68945e-07	3.45746e-06	Itprid1	ITPR interacting domain containing 1	protein-coding	signif
ENSMUSG00000016356.19	409	198.51	0.797402	0.238091	0.000165069	0.000986582	Col20a1	collagen, type XX, alpha 1	protein-coding	signif
ENSMUSG00000021767.21	2232	2315.52	0.797116	0.172311	8.23927e-07	9.2509e-06	Kat6b	K(lysine) acetyltransferase 6B	protein-coding	signif
ENSMUSG00000037907.17	2234	249.13	0.797025	0.237886	0.000164154	0.000982474	Ankrd13b	ankyrin repeat domain 13b	protein-coding	signif
ENSMUSG00000074415.17	2949	458.503	0.796793	0.271069	0.000636229	0.00317323	Mir100hg	Mir100 Mirlet7a-2 Mir125b-1 cluster host gene	ncRNA	signif
ENSMUSG00000019432.16	2401	1854.04	0.796103	0.132579	4.43851e-10	1.24393e-08	Ddx39b	DEAD box helicase 39b	protein-coding	signif
ENSMUSG00000102143.2	1133	73.4429	0.795641	0.318947	0.0023467	0.00958708				signif
ENSMUSG00000035047.10	259	281.039	0.795292	0.303331	0.00160263	0.00696836	Kri1	KRI1 homolog	protein-coding	signif
ENSMUSG00000110115.2	1270	35.8189	0.794649	0.448049	0.0123183	0.0386877				signif
ENSMUSG00000095123.2	2833	388.016	0.794336	0.253188	0.000345678	0.00187634				signif
ENSMUSG00000041235.13	1470	1558.29	0.793737	0.188731	5.68628e-06	5.09856e-05	Chd7	chromodomain helicase DNA binding protein 7	protein-coding	signif
ENSMUSG00000120255.1	3057	28.0204	0.79352	0.418207	0.00960776	0.0314388				signif
ENSMUSG00000048603.10	2897	74.9019	0.793394	0.372454	0.00565364	0.0202019	Gm9828	predicted gene 9828	ncRNA	signif
ENSMUSG00000105985.2	815	1157.02	0.793181	0.371891	0.00529635	0.0191273				signif
ENSMUSG00000039765.16	1807	281.384	0.792792	0.199423	1.50508e-05	0.000120473	Cc2d2a	coiled-coil and C2 domain containing 2A	protein-coding	signif
ENSMUSG00000100627.8	882	23.5832	0.792397	0.480648	0.0145792	0.0445971	A830008E24Rik	RIKEN cDNA A830008E24 gene	ncRNA	signif
ENSMUSG00000052783.17	2181	60.7071	0.792353	0.44958	0.0111544	0.0356005	Grk4	G protein-coupled receptor kinase 4	protein-coding	signif
ENSMUSG00000020863.16	2369	1643.27	0.79204	0.155229	7.82584e-08	1.16132e-06	Luc7l3	LUC7-like 3 (S. cerevisiae)	protein-coding	signif
ENSMUSG00000107655.2	3318	63.8057	0.79191	0.332923	0.0031865	0.0124671				signif
ENSMUSG00000014837.16	1645	111.575	0.791862	0.266856	0.000600498	0.0030174	Matcap1	microtubule associated tyrosine carboxypeptidase 1	protein-coding	signif
ENSMUSG00000020527.15	1347	1842.55	0.7918	0.203638	2.24257e-05	0.000171389	Myo19	myosin XIX	protein-coding	signif
ENSMUSG00000025372.17	3227	889.331	0.791785	0.159414	1.53761e-07	2.10689e-06	Baiap2	brain-specific angiogenesis inhibitor 1-associated protein 2	protein-coding	signif
ENSMUSG00000063450.15	1585	7066.76	0.791512	0.181563	2.88638e-06	2.80546e-05	Syne2	spectrin repeat containing, nuclear envelope 2	protein-coding	signif
ENSMUSG00000010751.16	1932	26.6506	0.79068	0.458134	0.0120131	0.0378971	Tnfrsf22	tumor necrosis factor receptor superfamily, member 22	protein-coding	signif
ENSMUSG00000011256.17	856	293.785	0.790621	0.282521	0.0010103	0.00470385	Adam19	ADAM metallopeptidase domain 19	protein-coding	signif
ENSMUSG00000034163.11	2319	2552.24	0.789997	0.155933	9.38625e-08	1.36832e-06	Zfc3h1	zinc finger, C3H1-type containing	protein-coding	signif
ENSMUSG00000039781.16	1876	119.454	0.788679	0.362115	0.00494666	0.0180665	Cep131	centrosomal protein 131	protein-coding	signif
ENSMUSG00000037692.15	1619	2286.65	0.788609	0.126436	1.35273e-10	4.3553e-09	Ahdc1	AT hook, DNA binding motif, containing 1	protein-coding	signif
ENSMUSG00000118125.2	3134	117.711	0.788552	0.372728	0.00583162	0.0207424				signif
ENSMUSG00000106822.2	2948	60.4396	0.788254	0.409059	0.00877316	0.0291087				signif
ENSMUSG00000035021.15	2959	638.89	0.788222	0.26391	0.000567047	0.00287187	Baz1a	bromodomain adjacent to zinc finger domain 1A	protein-coding	signif
ENSMUSG00000070942.9	3032	477.071	0.787946	0.199352	1.68133e-05	0.000133495	Il1rl2	interleukin 1 receptor-like 2	protein-coding	signif
ENSMUSG00000035401.10	2854	1869.97	0.787568	0.148629	2.7419e-08	4.5622e-07	Emsy	EMSY, BRCA2-interacting transcriptional repressor	protein-coding	signif
ENSMUSG00000020614.14	420	93.5386	0.787372	0.265633	0.000607549	0.00304845	Fam20a	FAM20A, golgi associated secretory pathway pseudokinase	protein-coding	signif
ENSMUSG00000045672.16	105	207.203	0.786702	0.284505	0.00110367	0.00506555	Col27a1	collagen, type XXVII, alpha 1	protein-coding	signif
ENSMUSG00000109606.2	1142	65.8159	0.786221	0.319224	0.0026352	0.0106045				signif
ENSMUSG00000032580.13	558	2808.67	0.785511	0.166677	5.57695e-07	6.58281e-06	Rbm5	RNA binding motif protein 5	protein-coding	signif
ENSMUSG00000021611.10	2182	69.0659	0.785482	0.32932	0.00309682	0.0121741	Tert	telomerase reverse transcriptase	protein-coding	signif
ENSMUSG00000023206.17	2272	744.762	0.785184	0.177957	2.35733e-06	2.34605e-05	Il15ra	interleukin 15 receptor, alpha chain	protein-coding	signif
ENSMUSG00000041360.9	1956	497.781	0.785035	0.155907	1.09398e-07	1.5636e-06	Pum3	pumilio RNA-binding family member 3	protein-coding	signif
ENSMUSG00000102151.2	677	156.757	0.784829	0.234739	0.000176353	0.00104422				signif
ENSMUSG00000039308.7	2080	516.892	0.784729	0.169969	8.74919e-07	9.76767e-06	Ndst2	N-deacetylase/N-sulfotransferase (heparan glucosaminyl) 2	protein-coding	signif
ENSMUSG00000002265.18	851	403.172	0.784242	0.25287	0.000397934	0.00211489	Peg3	paternally expressed 3	protein-coding	signif
ENSMUSG00000005774.13	824	482.644	0.784094	0.189517	7.5937e-06	6.56664e-05	Rfx5	regulatory factor X, 5 (influences HLA class II expression)	protein-coding	signif
ENSMUSG00000026339.19	627	783.12	0.784073	0.169191	8.42667e-07	9.44171e-06	Ccdc93	coiled-coil domain containing 93	protein-coding	signif
ENSMUSG00000102808.2	328	64.6358	0.783979	0.451716	0.0122485	0.0385187				signif
ENSMUSG00000097785.4	2327	38.9325	0.783318	0.35374	0.00488328	0.0178542	B230217O12Rik	RIKEN cDNA B230217O12 gene	ncRNA	signif
ENSMUSG00000075040.10	2936	200.365	0.783014	0.278381	0.000976381	0.0045735	Zfp408	zinc finger protein 408	protein-coding	signif
ENSMUSG00000073968.5	1105	317.744	0.782939	0.252317	0.000390767	0.00208374	Trim68	tripartite motif-containing 68	protein-coding	signif
ENSMUSG00000079455.12	3091	527.575	0.78208	0.183184	4.49188e-06	4.13558e-05				signif
ENSMUSG00000024220.15	597	476.947	0.78206	0.164666	4.62484e-07	5.58388e-06	Zfp523	zinc finger protein 523	protein-coding	signif
ENSMUSG00000040828.11	2155	39.4342	0.781628	0.468548	0.0141945	0.0436115	Catsperd	cation channel sperm associated auxiliary subunit delta	protein-coding	signif
ENSMUSG00000000197.9	1400	78.7253	0.78055	0.272226	0.000822677	0.00395983	Nalcn	sodium leak channel, non-selective	protein-coding	signif
ENSMUSG00000006958.15	1534	268.862	0.78037	0.311402	0.00231002	0.0094712	Chrd	chordin	protein-coding	signif
ENSMUSG00000039903.19	1675	98.5771	0.780118	0.358856	0.00511907	0.0186001	Eva1c	eva-1 homolog C	protein-coding	signif
ENSMUSG00000047248.21	529	1137.22	0.77996	0.159372	2.24583e-07	2.93423e-06	C2cd3	C2 calcium-dependent domain containing 3	protein-coding	signif
ENSMUSG00000032688.10	1802	1491.16	0.779753	0.180697	3.62284e-06	3.43337e-05	Malt1	MALT1 paracaspase	protein-coding	signif
ENSMUSG00000106025.2	2865	33.3115	0.779067	0.487605	0.0160271	0.0482216				signif
ENSMUSG00000107690.2	1887	39.6097	0.778926	0.421232	0.0102645	0.0332062				signif
ENSMUSG00000119954.1	3381	990.972	0.778492	0.300145	0.0021101	0.00877793	Gm35546	predicted gene, 35546	ncRNA	signif
ENSMUSG00000110405.2	495	215.127	0.777767	0.359511	0.00538885	0.0194193				signif
ENSMUSG00000017737.3	3056	94.8294	0.776828	0.324915	0.00322299	0.0125848	Mmp9	matrix metallopeptidase 9	protein-coding	signif
ENSMUSG00000029068.17	674	2846.35	0.776611	0.180199	3.73893e-06	3.53101e-05	Ccnl2	cyclin L2	protein-coding	signif
ENSMUSG00000028977.18	1806	2719.89	0.776258	0.131993	9.6931e-10	2.48296e-08	Casz1	castor zinc finger 1	protein-coding	signif
ENSMUSG00000041144.13	3374	82.0608	0.775987	0.399528	0.00833314	0.0278973	Dnah7b	dynein, axonemal, heavy chain 7B	protein-coding	signif
ENSMUSG00000121342.1	1019	262.049	0.775139	0.224919	0.000124413	0.000767113				signif
ENSMUSG00000022829.15	1122	7557.71	0.774771	0.164853	6.05297e-07	7.05995e-06	Stxbp5l	syntaxin binding protein 5-like	protein-coding	signif
ENSMUSG00000087535.3	1870	29.0575	0.774562	0.482725	0.0162529	0.0487924				signif
ENSMUSG00000006920.15	2438	1058.94	0.773656	0.198988	2.24888e-05	0.00017175	Ezh1	enhancer of zeste 1 polycomb repressive complex 2 subunit	protein-coding	signif
ENSMUSG00000035236.18	1210	726.883	0.773053	0.177866	3.20385e-06	3.07945e-05	Scai	suppressor of cancer cell invasion	protein-coding	signif
ENSMUSG00000020566.20	1229	408.796	0.771796	0.286737	0.00142404	0.00629684	Atp6v1c2	ATPase, H+ transporting, lysosomal V1 subunit C2	protein-coding	signif
ENSMUSG00000103085.2	790	264.564	0.771793	0.263339	0.000708624	0.00347423				signif
ENSMUSG00000103857.2	359	50.6022	0.771674	0.377124	0.00725437	0.0248583				signif
ENSMUSG00000113065.2	952	120.045	0.771357	0.314325	0.00278108	0.0111017				signif
ENSMUSG00000049184.7	3086	121.292	0.771279	0.268856	0.000852008	0.00408194	Purg	purine-rich element binding protein G	protein-coding	signif
ENSMUSG00000020668.11	2976	151.157	0.771235	0.372008	0.00648763	0.022658	Kif3c	kinesin family member 3C	protein-coding	signif
ENSMUSG00000033542.14	2783	2074.81	0.770581	0.15357	1.27549e-07	1.78734e-06	Arhgef5	Rho guanine nucleotide exchange factor 5	protein-coding	signif
ENSMUSG00000038886.11	2998	680.371	0.770422	0.198685	2.35434e-05	0.000178731	Man2a2	mannosidase 2, alpha 2	protein-coding	signif
ENSMUSG00000105728.2	2806	78.6503	0.770353	0.374587	0.00706327	0.0243152				signif
ENSMUSG00000026131.22	1348	5283.07	0.769909	0.244552	0.000360499	0.00194411	Dst	dystonin	protein-coding	signif
ENSMUSG00000047417.19	2923	724.079	0.7699	0.227727	0.00015797	0.000949134	Rexo1	REX1, RNA exonuclease 1	protein-coding	signif
ENSMUSG00000027330.17	3208	148.609	0.769883	0.236568	0.000246251	0.0013984	Cdc25b	cell division cycle 25B	protein-coding	signif
ENSMUSG00000030657.12	2696	83.1137	0.769453	0.405939	0.00946486	0.0310417	Xylt1	xylosyltransferase 1	protein-coding	signif
ENSMUSG00000035529.11	2246	457.782	0.769338	0.238329	0.000261082	0.00147027	Prdm4	PR domain containing 4	protein-coding	signif
ENSMUSG00000055884.9	1898	396.303	0.769248	0.190794	1.24928e-05	0.000102343	Fancm	Fanconi anemia, complementation group M	protein-coding	signif
ENSMUSG00000052676.17	165	105.148	0.768965	0.256053	0.000575196	0.00290702	Zmat1	zinc finger, matrin type 1	protein-coding	signif
ENSMUSG00000003437.15	2027	484.765	0.768525	0.213015	6.77576e-05	0.00045247	Paf1	Paf1, RNA polymerase II complex component	protein-coding	signif
ENSMUSG00000056133.6	3340	195.113	0.768423	0.291939	0.00171012	0.00736177	Unc93a2	unc-93 homolog A2	protein-coding	signif
ENSMUSG00000072915.4	2690	219.503	0.768383	0.28297	0.00133303	0.00595282	Gm12258	predicted gene 12258	protein-coding	signif
ENSMUSG00000025350.16	1468	73.565	0.768354	0.295269	0.00187482	0.00795519	Rdh5	retinol dehydrogenase 5	protein-coding	signif
ENSMUSG00000039220.17	2588	1695.13	0.76812	0.14944	6.6904e-08	1.00663e-06	Ppp1r10	protein phosphatase 1, regulatory subunit 10	protein-coding	signif
ENSMUSG00000045875.14	3206	4573.64	0.767355	0.135901	3.98836e-09	8.61199e-08	Adra1a	adrenergic receptor, alpha 1a	protein-coding	signif
ENSMUSG00000108394.2	299	185.372	0.767167	0.28368	0.00139533	0.00618381				signif
ENSMUSG00000020739.12	2448	420.654	0.76705	0.141669	1.48772e-08	2.69133e-07	Nup85	nucleoporin 85	protein-coding	signif
ENSMUSG00000043602.6	2503	153.2	0.766085	0.198614	2.62777e-05	0.000196622	Zfp3	zinc finger protein 3	protein-coding	signif
ENSMUSG00000023800.16	2666	317.991	0.765546	0.223087	0.000130572	0.000801435	Tiam2	T cell lymphoma invasion and metastasis 2	protein-coding	signif
ENSMUSG00000105466.2	283	56.5928	0.765449	0.371945	0.00713117	0.0244905				signif
ENSMUSG00000102692.2	174	166.714	0.765247	0.230573	0.00019823	0.00115479	Dchs2	dachsous cadherin related 2	protein-coding	signif
ENSMUSG00000042349.14	1012	227.017	0.765195	0.337013	0.00428346	0.0159898	Ikbke	inhibitor of kappaB kinase epsilon	protein-coding	signif
ENSMUSG00000022973.19	1937	882.192	0.765091	0.225707	0.000144472	0.00087754	Synj1	synaptojanin 1	protein-coding	signif
ENSMUSG00000107884.2	1461	106.537	0.764697	0.273634	0.00109041	0.00501427				signif
ENSMUSG00000026504.18	1349	194.527	0.76469	0.297926	0.00204793	0.00855717	Sdccag8	serologically defined colon cancer antigen 8	protein-coding	signif
ENSMUSG00000096370.9	2321	213.649	0.763908	0.251841	0.000512776	0.00262839	Gm21992	predicted gene 21992	protein-coding	signif
ENSMUSG00000103159.2	1432	101.004	0.763751	0.342591	0.00488357	0.0178542				signif
ENSMUSG00000005899.15	1864	558.817	0.763052	0.261889	0.000732908	0.00357627	Smpd4	sphingomyelin phosphodiesterase 4	protein-coding	signif
ENSMUSG00000025577.8	1824	91.2512	0.762333	0.254614	0.000580654	0.00292981	Cbx2	chromobox 2	protein-coding	signif
ENSMUSG00000020776.19	1922	833.847	0.761617	0.23881	0.000309686	0.00170146	Fbf1	Fas binding factor 1	protein-coding	signif
ENSMUSG00000037541.23	1477	4580.03	0.761567	0.148634	7.36917e-08	1.09882e-06	Shank2	SH3 and multiple ankyrin repeat domains 2	protein-coding	signif
ENSMUSG00000049555.11	1986	62.2081	0.76052	0.447354	0.0134146	0.0415221	Tmie	transmembrane inner ear	protein-coding	signif
ENSMUSG00000001750.17	2624	689.02	0.760442	0.196878	2.59437e-05	0.000194362	Tcirg1	T cell, immune regulator 1, ATPase, H+ transporting, lysosomal V0 protein A3	protein-coding	signif
ENSMUSG00000034621.15	2814	1069.22	0.759566	0.173995	3.04367e-06	2.93462e-05	Gpatch8	G patch domain containing 8	protein-coding	signif
ENSMUSG00000025269.17	658	482.202	0.75935	0.197299	2.76209e-05	0.000205826	Apex2	apurinic/apyrimidinic endonuclease 2	protein-coding	signif
ENSMUSG00000036814.14	1739	58.8892	0.759259	0.421296	0.0114548	0.0364196	Slc6a20a	solute carrier family 6 (neurotransmitter transporter), member 20A	protein-coding	signif
ENSMUSG00000038181.17	2974	1085.19	0.759171	0.24095	0.000356706	0.00192653	Chpf2	chondroitin polymerizing factor 2	protein-coding	signif
[truncated: 5,238 more rows]

## Sheet: DEG - log2FC 1, female
row.names	heatmap_order	baseMean	log2FoldChange	lfcSE	pvalue	padj	SYMBOL	GENENAME	GENETYPE	bin
ENSMUSG00000056716.11	1	32.2826	-1.4511	0.987743	0.00459146	0.0169321	Gm5420	predicted gene 5420	ncRNA	down
ENSMUSG00000096718.3	2	65.8866	-1.05436	0.399989	0.000897942	0.00425894	Zfp781b	zinc finger protein 781B	protein-coding	down
ENSMUSG00000021273.12	3	563.801	-1.20035	0.278856	1.70014e-06	1.75917e-05	Fdft1	farnesyl diphosphate farnesyl transferase 1	protein-coding	down
ENSMUSG00000062203.16	4	3435.74	-1.20286	0.213508	1.93322e-09	4.56627e-08	Gspt1	G1 to S phase transition 1	protein-coding	down
ENSMUSG00000002068.17	5	24.0873	-1.38156	0.606262	0.00147591	0.00649042	Ccne1	cyclin E1	protein-coding	down
ENSMUSG00000120361.1	6	4.044	-2.36556	1.48267	0.00610203	0.0215302				down
ENSMUSG00000056004.17	7	8.66005	-1.09022	0.89812	0.0117503	0.0372116	Elapor2	endosome-lysosome associated apoptosis and autophagy regulator family member 2	protein-coding	down
ENSMUSG00000028996.10	8	25.1545	-1.31817	0.590296	0.00172047	0.00739747	Rbp7	retinol binding protein 7, cellular	protein-coding	down
ENSMUSG00000002289.17	9	30.8582	-1.82729	0.924599	0.00204161	0.00853239	Angptl4	angiopoietin-like 4	protein-coding	down
ENSMUSG00000045502.7	10	30.2727	-1.29135	0.516867	0.000953265	0.00448259	Hcar2	hydroxycarboxylic acid receptor 2	protein-coding	down
ENSMUSG00000083494.2	11	527.098	-1.73355	0.527628	5.85606e-05	0.000398308				down
ENSMUSG00000030747.6	12	119.621	-2.83986	1.01462	0.000167388	0.000999066	Dgat2	diacylglycerol O-acyltransferase 2	protein-coding	down
ENSMUSG00000078126.5	13	3.51245	-4.98693	2.77	0.000544977	0.00277373	Rpl23a-ps3	ribosomal protein L23A, pseudogene 3	pseudo	down
ENSMUSG00000086279.3	14	3.61349	-1.57139	1.87359	0.0117733	0.0372625				down
ENSMUSG00000026573.8	15	26.7272	-1.27022	0.600637	0.00226036	0.00929226	Xcl1	chemokine (C motif) ligand 1	protein-coding	down
ENSMUSG00000018500.3	16	17.346	-1.34113	0.598682	0.00182194	0.00777197	Adora2b	adenosine A2b receptor	protein-coding	down
ENSMUSG00000004540.8	17	16.4687	-1.09667	0.636548	0.00643972	0.0225234	Psg17	pregnancy specific beta-1-glycoprotein 17	protein-coding	down
ENSMUSG00000028563.17	18	288.523	-1.40843	0.218189	1.01823e-11	4.45058e-10	Tm2d1	TM2 domain containing 1	protein-coding	down
ENSMUSG00000039246.9	19	158.802	-1.1968	0.294714	5.44273e-06	4.9005e-05	Lyplal1	lysophospholipase-like 1	protein-coding	down
ENSMUSG00000089936.2	20	53.4925	-1.14464	0.407285	0.000483308	0.00249329				down
ENSMUSG00000100680.3	21	34.9622	-1.07465	0.388793	0.000631855	0.00315747	1810044D09Rik	RIKEN cDNA 1810044D09 gene	ncRNA	down
ENSMUSG00000073676.5	22	360.091	-1.09954	0.17289	2.59791e-11	1.0257e-09	Hspe1	heat shock protein 1 (chaperonin 10)	protein-coding	down
ENSMUSG00000051579.11	23	699.002	-1.00335	0.21611	4.95738e-07	5.93568e-06	Tceal8	transcription elongation factor A (SII)-like 8	protein-coding	down
ENSMUSG00000058267.14	24	584.235	-1.05968	0.177379	3.25587e-10	9.45556e-09	Mrps14	mitochondrial ribosomal protein S14	protein-coding	down
ENSMUSG00000022132.16	25	3116.74	-1.29914	0.222611	5.34176e-10	1.46297e-08	Cldn10	claudin 10	protein-coding	down
ENSMUSG00000066586.4	26	380079	-1.31992	0.279698	2.22559e-07	2.91305e-06	Scgb2b26	secretoglobin, family 2B, member 26	protein-coding	down
ENSMUSG00000004945.16	27	839.069	-1.01323	0.15781	2.00747e-11	8.14891e-10	Tmem242	transmembrane protein 242	protein-coding	down
ENSMUSG00000110686.2	28	39.3615	-1.12003	0.498734	0.00216629	0.00897202				down
ENSMUSG00000058499.10	29	310204	-1.14919	0.270266	2.37334e-06	2.35873e-05	Pip	prolactin induced protein	protein-coding	down
ENSMUSG00000013089.16	30	352.575	-1.00794	0.267237	2.22753e-05	0.000170661	Etv5	ets variant 5	protein-coding	down
ENSMUSG00000079641.4	31	1724.44	-1.01242	0.216962	4.35042e-07	5.30285e-06	Rpl39	ribosomal protein L39	protein-coding	down
ENSMUSG00000066584.11	32	1.11961e+06	-1.04076	0.281546	2.74023e-05	0.000204299	Scgb2b27	secretoglobin, family 2B, member 27	protein-coding	down
ENSMUSG00000031231.5	33	2510.28	-1.13003	0.213185	1.39233e-08	2.54001e-07	Cox7b	cytochrome c oxidase subunit 7B	protein-coding	down
ENSMUSG00000049960.5	34	456.482	-1.03139	0.206094	7.75393e-08	1.15144e-06	Mrps16	mitochondrial ribosomal protein S16	protein-coding	down
ENSMUSG00000020738.17	35	1792.8	-1.00096	0.174513	1.45566e-09	3.53475e-08	Sumo2	small ubiquitin-like modifier 2	protein-coding	down
ENSMUSG00000100755.2	36	3067.86	-1.01312	0.212488	2.65733e-07	3.4243e-06	Rps23-ps1	ribosomal protein S23, pseudogene 1	pseudo	down
ENSMUSG00000121797.1	37	1878.74	-1.10932	0.200996	4.34123e-09	9.23568e-08	Gm15501	predicted pseudogene 15501	protein-coding	down
ENSMUSG00000071866.13	38	5318.79	-1.008	0.18739	1.09488e-08	2.07251e-07	Ppia	peptidylprolyl isomerase A	protein-coding	down
ENSMUSG00000024072.10	39	1638.48	-1.04451	0.142233	2.9516e-14	2.7408e-12	Yipf4	Yip1 domain family, member 4	protein-coding	down
ENSMUSG00000028885.9	40	552.653	-1.72681	0.148688	2.57324e-32	4.28266e-29	Smpdl3b	sphingomyelin phosphodiesterase, acid-like 3B	protein-coding	down
ENSMUSG00000021917.17	41	1900.2	-1.18131	0.158499	1.11306e-14	1.14677e-12	Spcs1	signal peptidase complex subunit 1 homolog (S. cerevisiae)	protein-coding	down
ENSMUSG00000019590.17	42	2838.2	-1.02162	0.128653	3.10249e-16	4.69409e-14	Cyb561	cytochrome b-561	protein-coding	down
ENSMUSG00000021072.13	43	2112.76	-1.07241	0.133622	1.45953e-16	2.44794e-14	Tmx1	thioredoxin-related transmembrane protein 1	protein-coding	down
ENSMUSG00000026473.17	44	12557.2	-1.31993	0.133501	5.07285e-24	3.91986e-21	Glul	glutamate-ammonia ligase	protein-coding	down
ENSMUSG00000017188.4	45	403.253	-1.03388	0.155658	4.54544e-12	2.225e-10	Coa3	cytochrome C oxidase assembly factor 3	protein-coding	down
ENSMUSG00000026701.16	46	2587.57	-1.04003	0.113636	8.32615e-21	3.21687e-18	Prdx6	peroxiredoxin 6	protein-coding	down
ENSMUSG00000067274.11	47	17514.5	-1.02133	0.153406	4.38515e-12	2.15255e-10	Rplp0	ribosomal protein lateral stalk subunit P0	protein-coding	down
ENSMUSG00000025935.11	48	27147.5	-1.04523	0.154035	1.54932e-12	8.65873e-11	Tram1	translocating chain-associating membrane protein 1	protein-coding	down
ENSMUSG00000026655.16	49	1191.36	-1.26678	0.142509	6.92337e-20	2.17093e-17	Fam107b	family with sequence similarity 107, member B	protein-coding	down
ENSMUSG00000121778.1	50	209.964	-1.53666	0.248943	5.78183e-11	2.078e-09	Gm8325	ubiquitin-conjugating enzyme E2 variant 1 pseudogene	pseudo	down
ENSMUSG00000053253.18	51	2034.37	-1.00703	0.11271	6.20459e-20	2.00362e-17	Ndfip2	Nedd4 family interacting protein 2	protein-coding	down
ENSMUSG00000024747.4	52	1061.53	-1.97326	0.165239	4.39991e-34	8.65423e-31	Aldh1a7	aldehyde dehydrogenase family 1, subfamily A7	protein-coding	down
ENSMUSG00000031604.11	53	577.011	-1.15336	0.180411	1.99069e-11	8.11124e-10	Msmo1	methylsterol monoxygenase 1	protein-coding	down
ENSMUSG00000061718.13	54	5775.99	-1.1896	0.176611	1.92385e-12	1.05112e-10	Ppp1r1b	protein phosphatase 1, regulatory inhibitor subunit 1B	protein-coding	down
ENSMUSG00000032575.17	55	3272.3	-1.24774	0.215146	6.50021e-10	1.74273e-08	Manf	mesencephalic astrocyte-derived neurotrophic factor	protein-coding	down
ENSMUSG00000020570.16	56	4713.22	-1.01554	0.137271	2.05805e-14	1.97902e-12	Sypl1	synaptophysin like 1	protein-coding	down
ENSMUSG00000079111.4	57	4789.79	-1.19442	0.169511	2.17934e-13	1.59298e-11	Kdelr2	KDEL (Lys-Asp-Glu-Leu) endoplasmic reticulum protein retention receptor 2	protein-coding	down
ENSMUSG00000015759.12	58	886.497	-1.20392	0.160942	8.87019e-15	9.36173e-13	Cnih1	cornichon family AMPA receptor auxiliary protein 1	protein-coding	down
ENSMUSG00000066150.13	59	2347.25	-1.13183	0.127561	9.06521e-20	2.80193e-17	Slc31a1	solute carrier family 31, member 1	protein-coding	down
ENSMUSG00000061273.4	60	1723.93	-1.2494	0.13771	1.31733e-20	4.7503e-18	Mmgt1	membrane magnesium transporter 1	protein-coding	down
ENSMUSG00000072704.7	61	2808.7	-1.16871	0.133991	3.36848e-19	9.34364e-17	Smim10l1	small integral membrane protein 10 like 1	protein-coding	down
ENSMUSG00000048007.5	62	304.47	-1.05465	0.242101	1.73842e-06	1.79277e-05	Timm8a1	translocase of inner mitochondrial membrane 8A1	protein-coding	down
ENSMUSG00000030245.11	63	1252.66	-1.33965	0.170384	3.74229e-16	5.50804e-14	Golt1b	golgi transport 1B	protein-coding	down
ENSMUSG00000047139.10	64	15741.7	-1.08408	0.14592	1.57919e-14	1.56015e-12	Cd24a	CD24a antigen	protein-coding	down
ENSMUSG00000054408.10	65	6362.92	-1.1998	0.169326	1.65778e-13	1.2411e-11	Spcs3	signal peptidase complex subunit 3 homolog (S. cerevisiae)	protein-coding	down
ENSMUSG00000059824.13	66	2333.46	-2.79034	0.155111	1.47827e-73	1.59919e-69	Dbp	D site albumin promoter binding protein	protein-coding	down
ENSMUSG00000027828.13	67	15293.5	-1.11518	0.160964	5.62792e-13	3.64568e-11	Ssr3	signal sequence receptor, gamma	protein-coding	down
ENSMUSG00000022136.9	68	14720.6	-1.09921	0.167228	6.22036e-12	2.91939e-10	Dnajc3	DnaJ heat shock protein family (Hsp40) member C3	protein-coding	down
ENSMUSG00000020062.8	69	3891.17	-1.133	0.133182	2.22541e-18	5.2336e-16	Slc5a8	solute carrier family 5 (iodide transporter), member 8	protein-coding	down
ENSMUSG00000020577.18	70	3997.95	-1.28424	0.140697	9.13347e-21	3.46687e-18	Tspan13	tetraspanin 13	protein-coding	down
ENSMUSG00000024143.16	71	7465.9	-1.08622	0.135452	1.4093e-16	2.38216e-14	Rhoq	ras homolog family member Q	protein-coding	down
ENSMUSG00000027808.9	72	43582	-1.28305	0.169381	3.82162e-15	4.32903e-13	Serp1	stress-associated endoplasmic reticulum protein 1	protein-coding	down
ENSMUSG00000005982.15	73	1354.83	-1.0624	0.111439	2.02761e-22	1.12486e-19	Naa60	N(alpha)-acetyltransferase 60, NatF catalytic subunit	protein-coding	down
ENSMUSG00000031016.10	74	525.863	-1.50113	0.174165	6.18318e-19	1.63145e-16	Wee1	WEE 1 homolog 1 (S. pombe)	protein-coding	down
ENSMUSG00000071072.13	75	3606.93	-1.11047	0.122956	2.12047e-20	7.28229e-18	Ptges3	prostaglandin E synthase 3	protein-coding	down
ENSMUSG00000071662.5	76	302.573	-1.20106	0.160915	9.89946e-15	1.03471e-12	Polr2g	polymerase (RNA) II (DNA directed) polypeptide G	protein-coding	down
ENSMUSG00000021998.17	77	7185.48	-1.38482	0.112439	5.11666e-36	1.23004e-32	Lcp1	lymphocyte cytosolic protein 1	protein-coding	down
ENSMUSG00000025016.12	78	11106.7	-1.04654	0.140136	1.19748e-14	1.22211e-12	Tm9sf3	transmembrane 9 superfamily member 3	protein-coding	down
ENSMUSG00000022354.5	79	1602.86	-1.20915	0.125537	7.10168e-23	4.80162e-20	Ndufb9	NADH:ubiquinone oxidoreductase subunit B9	protein-coding	down
ENSMUSG00000025511.16	80	342.863	-2.0051	0.173136	3.38004e-32	5.22361e-29	Tspan4	tetraspanin 4	protein-coding	down
ENSMUSG00000073131.13	81	1816.36	-1.07135	0.128466	1.06638e-17	2.17662e-15	Vma21	VMA21 vacuolar H+-ATPase homolog (S. cerevisiae)	protein-coding	down
ENSMUSG00000021877.13	82	9173.95	-1.0352	0.142445	5.43995e-14	4.59761e-12	Arf4	ADP-ribosylation factor 4	protein-coding	down
ENSMUSG00000046062.6	83	7656.07	-1.03499	0.117839	2.21661e-19	6.39446e-17	Ppp1r15b	protein phosphatase 1, regulatory subunit 15B	protein-coding	down
ENSMUSG00000020149.18	84	9572.68	-1.08955	0.124967	4.48539e-19	1.22689e-16	Rab1a	RAB1A, member RAS oncogene family	protein-coding	down
ENSMUSG00000029650.11	85	1478.05	-1.39426	0.115878	2.45608e-34	5.31398e-31	Slc46a3	solute carrier family 46, member 3	protein-coding	down
ENSMUSG00000021606.9	86	655.729	-1.23918	0.144053	9.10084e-19	2.34412e-16	Ndufs6	NADH:ubiquinone oxidoreductase core subunit S6	protein-coding	down
ENSMUSG00000060904.15	87	2770.7	-1.1955	0.15393	9.90048e-16	1.32226e-13	Arl1	ADP-ribosylation factor-like 1	protein-coding	down
ENSMUSG00000053916.5	88	218.925	-1.10506	0.233887	2.89204e-07	3.69157e-06	Nanp	N-acetylneuraminic acid phosphatase	protein-coding	down
ENSMUSG00000015672.5	89	289.984	-1.09461	0.179113	1.28871e-10	4.19287e-09	Mrpl32	mitochondrial ribosomal protein L32	protein-coding	down
ENSMUSG00000078713.9	90	635.163	-1.68259	0.19846	1.92616e-18	4.68252e-16	Tomm5	translocase of outer mitochondrial membrane 5	protein-coding	down
ENSMUSG00000079108.7	91	1566.02	-1.11089	0.152046	3.60993e-14	3.22746e-12	Srp54c	signal recognition particle 54C	protein-coding	down
ENSMUSG00000020644.10	92	3653.54	-1.12421	0.177898	3.27521e-11	1.24978e-09	Id2	inhibitor of DNA binding 2	protein-coding	down
ENSMUSG00000035530.14	93	4414.51	-1.16006	0.188997	8.90433e-11	3.01493e-09	Eif1	eukaryotic translation initiation factor 1	protein-coding	down
ENSMUSG00000052428.11	94	1253.69	-1.23996	0.216683	1.14295e-09	2.84568e-08	Tmco1	transmembrane and coiled-coil domains 1	protein-coding	down
ENSMUSG00000093674.8	95	4479.32	-1.25451	0.242863	2.72431e-08	4.53758e-07	Rpl41	ribosomal protein L41	protein-coding	down
ENSMUSG00000026377.13	96	341.313	-1.07108	0.192	3.27869e-09	7.29061e-08	Nifk	nucleolar protein interacting with the FHA domain of MKI67	protein-coding	down
ENSMUSG00000028998.7	97	384.756	-1.06256	0.167201	2.97706e-11	1.1564e-09	Tomm7	translocase of outer mitochondrial membrane 7	protein-coding	down
ENSMUSG00000020386.6	98	2050.16	-1.1136	0.209632	1.37562e-08	2.51164e-07	Sar1b	secretion associated Ras related GTPase 1B	protein-coding	down
ENSMUSG00000020116.8	99	745.279	-1.12447	0.20014	2.41817e-09	5.53646e-08	Pno1	partner of NOB1 homolog	protein-coding	down
ENSMUSG00000023132.9	100	21.7427	-1.60654	0.501626	0.000102343	0.000649736	Gzma	granzyme A	protein-coding	down
ENSMUSG00000073139.10	101	513.037	-1.16261	0.142789	4.51491e-17	8.3491e-15	Tmem185a	transmembrane protein 185A	protein-coding	down
ENSMUSG00000005973.7	102	2142.07	-1.12309	0.145387	1.50818e-15	1.95395e-13	Rcn1	reticulocalbin 1	protein-coding	down
ENSMUSG00000031701.7	103	1897.15	-1.22589	0.166137	1.90587e-14	1.84086e-12	Dnaja2	DnaJ heat shock protein family (Hsp40) member A2	protein-coding	down
ENSMUSG00000032215.16	104	500.226	-1.02422	0.149894	1.20598e-12	7.01415e-11	Rsl24d1	ribosomal L24 domain containing 1	protein-coding	down
ENSMUSG00000071014.11	105	698.663	-1.10849	0.167125	4.21462e-12	2.08191e-10	Ndufb6	NADH:ubiquinone oxidoreductase subunit B6	protein-coding	down
ENSMUSG00000036781.14	106	1370.93	-1.07333	0.152153	2.39687e-13	1.71718e-11	Rps27l	ribosomal protein S27-like	protein-coding	down
ENSMUSG00000028156.13	107	1268.42	-1.00615	0.160686	5.67159e-11	2.04177e-09	Eif4e	eukaryotic translation initiation factor 4E	protein-coding	down
ENSMUSG00000025362.7	108	3414.02	-1.19027	0.172501	6.37398e-13	4.0801e-11	Rps26	ribosomal protein S26	protein-coding	down
ENSMUSG00000012848.16	109	2939.1	-1.02785	0.141873	6.44293e-14	5.34096e-12	Rps5	ribosomal protein S5	protein-coding	down
ENSMUSG00000007458.15	110	4820.14	-1.10929	0.140944	5.03295e-16	7.11719e-14	M6pr	mannose-6-phosphate receptor, cation dependent	protein-coding	down
ENSMUSG00000066324.3	111	4303.93	-1.12632	0.143182	4.23762e-16	6.15337e-14	Bpnt2	3'(2'), 5'-bisphosphate nucleotidase 2	protein-coding	down
ENSMUSG00000021054.7	112	3048.04	-1.00393	0.15696	2.32896e-11	9.33136e-10	Sgpp1	sphingosine-1-phosphate phosphatase 1	protein-coding	down
ENSMUSG00000070348.6	113	4448.17	-1.33048	0.187334	1.29279e-13	9.91872e-12	Ccnd1	cyclin D1	protein-coding	down
ENSMUSG00000114019.2	114	25.7724	-1.04419	0.393544	0.000895457	0.00425337				down
ENSMUSG00000029430.14	115	1488.94	-1.08813	0.164039	4.24755e-12	2.09339e-10	Ran	RAN, member RAS oncogene family	protein-coding	down
ENSMUSG00000021456.9	116	407.4	-1.06687	0.236026	7.92632e-07	8.94539e-06	Fbp2	fructose bisphosphatase 2	protein-coding	down
ENSMUSG00000015519.13	117	100730	-1.5436	0.309818	5.04722e-08	7.82808e-07	2310057J18Rik	RIKEN cDNA 2310057J18 gene	protein-coding	down
ENSMUSG00000079605.6	118	272.629	-1.15818	0.306001	1.71359e-05	0.000135608	Zbtb9	zinc finger and BTB domain containing 9	protein-coding	down
ENSMUSG00000034892.9	119	2412.49	-1.02423	0.146522	4.14347e-13	2.7841e-11	Rps29	ribosomal protein S29	protein-coding	down
ENSMUSG00000021303.15	120	334.132	-1.45656	0.233171	3.99517e-11	1.49034e-09	Gng4	guanine nucleotide binding protein (G protein), gamma 4	protein-coding	down
ENSMUSG00000026021.16	121	1006.21	-1.02054	0.164523	8.39097e-11	2.8817e-09	Sumo1	small ubiquitin-like modifier 1	protein-coding	down
ENSMUSG00000109780.2	122	46.0681	-1.07535	0.285796	2.09291e-05	0.000161722				down
ENSMUSG00000055943.6	123	1444.73	-1.07009	0.156537	1.06672e-12	6.27761e-11	Emc7	ER membrane protein complex subunit 7	protein-coding	down
ENSMUSG00000049760.7	124	718.065	-1.16747	0.155405	7.06991e-15	7.57251e-13	Micos13	mitochondrial contact site and cristae organizing system subunit 13	protein-coding	down
ENSMUSG00000033184.15	125	5897.61	-1.14002	0.154664	2.13971e-14	2.04844e-12	Tmed7	transmembrane p24 trafficking protein 7	protein-coding	down
ENSMUSG00000031089.8	126	1168.49	-1.18054	0.184448	2.36631e-11	9.46349e-10	Slc6a14	solute carrier family 6 (neurotransmitter transporter), member 14	protein-coding	down
ENSMUSG00000037563.16	127	3732.36	-1.29848	0.163401	1.82267e-16	2.85762e-14	Rps16	ribosomal protein S16	protein-coding	down
ENSMUSG00000019579.14	128	1704.11	-1.02227	0.155298	6.27085e-12	2.93468e-10	Mydgf	myeloid derived growth factor	protein-coding	down
ENSMUSG00000019528.19	129	317.783	-1.01472	0.175897	1.1773e-09	2.92353e-08	Gyg1	glycogenin 1	protein-coding	down
ENSMUSG00000118060.2	130	15.263	-1.15041	0.912119	0.00998347	0.0324767				down
ENSMUSG00000022018.8	131	1835.57	-1.18672	0.328369	3.04823e-05	0.000224172	Rgcc	regulator of cell cycle	protein-coding	down
ENSMUSG00000021607.10	132	458.281	-1.14073	0.202751	2.21408e-09	5.11246e-08	Mrpl36	mitochondrial ribosomal protein L36	protein-coding	down
ENSMUSG00000058258.16	133	648.563	-1.13859	0.212003	9.30347e-09	1.80045e-07	Idi1	isopentenyl-diphosphate delta isomerase	protein-coding	down
ENSMUSG00000059201.13	134	10.282	-1.67092	1.28897	0.00651073	0.0227052	Lep	leptin	protein-coding	down
ENSMUSG00000049751.7	135	1824.54	-1.13099	0.195965	9.60092e-10	2.46847e-08	Rpl36al	ribosomal protein L36A-like	protein-coding	down
ENSMUSG00000029864.8	136	445.16	-1.11387	0.23888	3.7368e-07	4.65455e-06	Gstk1	glutathione S-transferase kappa 1	protein-coding	down
ENSMUSG00000027782.11	137	2585.71	-1.0117	0.167607	2.28976e-10	6.95805e-09	Kpna4	karyopherin subunit alpha 4	protein-coding	down
ENSMUSG00000106918.4	138	421.06	-1.04948	0.209792	7.33962e-08	1.09517e-06	Mrpl33	mitochondrial ribosomal protein L33	protein-coding	down
ENSMUSG00000022205.16	139	836.966	-1.05215	0.169593	7.60537e-11	2.63701e-09	Sub1	SUB1 homolog, transcriptional regulator	protein-coding	down
ENSMUSG00000035960.15	140	232.609	-1.21266	0.222814	5.74504e-09	1.18156e-07	Apex1	apurinic/apyrimidinic endonuclease 1	protein-coding	down
ENSMUSG00000032526.12	141	652.691	-1.18509	0.200154	3.64821e-10	1.05244e-08	Ss18l2	SS18, nBAF chromatin remodeling complex subunit like 2	protein-coding	down
ENSMUSG00000021807.7	142	773.644	-1.02122	0.165174	8.75424e-11	2.97342e-09	Rtraf	RNA transcription, translation and transport factor	protein-coding	down
ENSMUSG00000053317.12	143	3550.53	-1.19094	0.187561	2.54915e-11	1.01199e-09	Sec61b	SEC61 translocon subunit beta	protein-coding	down
ENSMUSG00000038489.9	144	289.262	-1.03369	0.202212	4.39711e-08	6.91897e-07	Polr2l	polymerase (RNA) II (DNA directed) polypeptide L	protein-coding	down
ENSMUSG00000035227.8	145	3963.82	-1.11799	0.162453	7.34857e-13	4.52837e-11	Spcs2	signal peptidase complex subunit 2 homolog (S. cerevisiae)	protein-coding	down
ENSMUSG00000091337.4	146	1047.66	-1.01558	0.191694	1.68433e-08	2.99442e-07	Eid1	EP300 interacting inhibitor of differentiation 1	protein-coding	down
ENSMUSG00000087260.6	147	453.123	-1.04535	0.193894	9.86879e-09	1.8879e-07	Lamtor5	late endosomal/lysosomal adaptor, MAPK and MTOR activator 5	protein-coding	down
ENSMUSG00000037152.12	148	707.26	-1.01745	0.190374	1.30834e-08	2.40299e-07	Ndufc1	NADH:ubiquinone oxidoreductase subunit C1	protein-coding	down
ENSMUSG00000020334.7	149	133.428	-1.18927	0.23404	4.27714e-08	6.75969e-07	Slc22a4	solute carrier family 22 (organic cation transporter), member 4	protein-coding	down
ENSMUSG00000036825.13	150	2078.01	-1.00526	0.15695	2.24825e-11	9.0415e-10	Ssx2ip	SSX family member 2 interacting protein	protein-coding	down
ENSMUSG00000032330.8	151	1724.34	-1.23492	0.154986	1.87089e-16	2.91213e-14	Cox7a2	cytochrome c oxidase subunit 7A2	protein-coding	down
ENSMUSG00000046330.11	152	3045.96	-1.00081	0.137003	4.30538e-14	3.77131e-12	Rpl37a	ribosomal protein L37a	protein-coding	down
ENSMUSG00000056209.8	153	430.372	-1.03209	0.177452	8.54456e-10	2.222e-08	Npm3	nucleoplasmin 3	protein-coding	down
ENSMUSG00000028691.13	154	3062.68	-1.03888	0.157977	6.97034e-12	3.20873e-10	Prdx1	peroxiredoxin 1	protein-coding	down
ENSMUSG00000071528.5	155	1071.8	-1.22676	0.21417	1.05467e-09	2.67827e-08	Atp5mk	ATP synthase membrane subunit k	protein-coding	down
ENSMUSG00000025204.11	156	1924.74	-1.05305	0.161553	1.01455e-11	4.44347e-10	Ndufb8	NADH:ubiquinone oxidoreductase subunit B8	protein-coding	down
ENSMUSG00000037278.10	157	510.59	-1.14829	0.176117	8.68472e-12	3.85046e-10	Tmem97	transmembrane protein 97	protein-coding	down
ENSMUSG00000024608.12	158	8955.69	-1.28643	0.219067	4.38161e-10	1.22958e-08	Rps14	ribosomal protein S14	protein-coding	down
ENSMUSG00000047215.15	159	5497.43	-1.00932	0.186912	9.65151e-09	1.85453e-07	Rpl9	ribosomal protein L9	protein-coding	down
ENSMUSG00000042747.13	160	1522.24	-1.0065	0.187929	1.2582e-08	2.32076e-07	Krtcap2	keratinocyte associated protein 2	protein-coding	down
ENSMUSG00000014177.11	161	1089.92	-1.03616	0.157219	6.28008e-12	2.93468e-10	Tvp23b	trans-golgi network vesicle protein 23B	protein-coding	down
ENSMUSG00000114255.2	162	28.0487	-1.39134	0.608627	0.00147578	0.00649042	Gm10734	predicted gene 10734	ncRNA	down
ENSMUSG00000059898.10	163	725.709	-1.29889	0.248124	1.82038e-08	3.21253e-07	Dsc3	desmocollin 3	protein-coding	down
ENSMUSG00000028172.6	164	59.0224	-1.19273	0.33637	3.90048e-05	0.000277237	Tacr3	tachykinin receptor 3	protein-coding	down
ENSMUSG00000042737.10	165	539.936	-1.02601	0.176241	8.38057e-10	2.18724e-08	Dpm3	dolichyl-phosphate mannosyltransferase polypeptide 3	protein-coding	down
ENSMUSG00000019905.9	166	250.898	-1.1258	0.274412	4.70823e-06	4.31641e-05	Gprc6a	G protein-coupled receptor, family C, group 6, member A	protein-coding	down
ENSMUSG00000070284.11	167	1843.4	-1.10604	0.195573	1.99346e-09	4.69831e-08	Gmppb	GDP-mannose pyrophosphorylase B	protein-coding	down
ENSMUSG00000044217.19	168	10068.9	-1.03833	0.15327	1.55278e-12	8.65873e-11	Aqp5	aquaporin 5	protein-coding	down
ENSMUSG00000032786.17	169	3295.45	-1.19239	0.109157	1.07083e-28	1.36285e-25	Alas1	aminolevulinic acid synthase 1	protein-coding	down
ENSMUSG00000011034.7	170	1277.33	-1.10131	0.17307	2.583e-11	1.02168e-09	Slc5a1	solute carrier family 5 (sodium/glucose cotransporter), member 1	protein-coding	down
ENSMUSG00000051238.7	171	236.07	-1.19279	0.170246	2.95982e-13	2.07918e-11	Swsap1	SWIM type zinc finger 7 associated protein 1	protein-coding	down
ENSMUSG00000051256.11	172	512.594	-1.27732	0.188732	1.35844e-12	7.75496e-11	Jagn1	jagunal homolog 1	protein-coding	down
ENSMUSG00000019960.9	173	2750.05	-1.12032	0.153095	3.31926e-14	2.99231e-12	Dusp6	dual specificity phosphatase 6	protein-coding	down
ENSMUSG00000078681.11	174	369.988	-1.03763	0.162424	2.32674e-11	9.33136e-10	Tm2d3	TM2 domain containing 3	protein-coding	down
ENSMUSG00000115219.3	175	166.053	-1.09875	0.18026	1.44882e-10	4.63466e-09	Eef1akmt4	EEF1A lysine methyltransferase 4	protein-coding	down
ENSMUSG00000075232.7	176	3237.19	-1.05862	0.113942	2.20488e-21	9.54097e-19	Amd1	S-adenosylmethionine decarboxylase 1	protein-coding	down
ENSMUSG00000021094.11	177	875.142	-1.07363	0.12804	7.16022e-18	1.53385e-15	Dhrs7	dehydrogenase/reductase 7	protein-coding	down
ENSMUSG00000051695.7	178	3815.52	-1.05378	0.112749	1.3321e-21	6.55032e-19	Pcbp1	poly(rC) binding protein 1	protein-coding	down
ENSMUSG00000037601.12	179	1172.84	-1.1639	0.205722	1.77896e-09	4.23893e-08	Nme1	NME/NM23 nucleoside diphosphate kinase 1	protein-coding	down
ENSMUSG00000004032.11	180	252.762	-1.09098	0.181816	2.56495e-10	7.65449e-09	Gstm5	glutathione S-transferase, mu 5	protein-coding	down
ENSMUSG00000034768.5	181	239.122	-1.17941	0.167052	1.95193e-13	1.4463e-11	Asb16	ankyrin repeat and SOCS box-containing 16	protein-coding	down
ENSMUSG00000119985.1	182	16.4722	-1.47357	0.56518	0.000690465	0.00340341				down
ENSMUSG00000057375.14	183	516.916	-1.15086	0.143141	1.0791e-16	1.88285e-14	Yipf1	Yip1 domain family, member 1	protein-coding	down
ENSMUSG00000006442.11	184	1178.72	-1.21694	0.160009	3.28967e-15	3.81378e-13	Srm	spermidine synthase	protein-coding	down
ENSMUSG00000025981.14	185	964.424	-1.82352	0.118217	7.79521e-55	5.62191e-51	Coq10b	coenzyme Q10B	protein-coding	down
ENSMUSG00000041355.14	186	3422.39	-1.06144	0.124132	1.75999e-18	4.32716e-16	Ssr2	signal sequence receptor, beta	protein-coding	down
ENSMUSG00000032353.10	187	3397	-1.02337	0.157382	1.17007e-11	5.01298e-10	Tmed3	transmembrane p24 trafficking protein 3	protein-coding	down
ENSMUSG00000020018.7	188	140.673	-1.17521	0.201351	6.27084e-10	1.69172e-08	Snrpf	small nuclear ribonucleoprotein polypeptide F	protein-coding	down
ENSMUSG00000003355.8	189	1343.32	-1.13947	0.188586	1.88922e-10	5.86443e-09	Fkbp11	FK506 binding protein 11	protein-coding	down
ENSMUSG00000038259.5	190	857.654	-1.29142	0.151883	1.97351e-18	4.74431e-16	Gdf5	growth differentiation factor 5	protein-coding	down
ENSMUSG00000024360.9	191	3091.78	-1.21467	0.106226	3.3443e-31	4.82382e-28	Etf1	eukaryotic translation termination factor 1	protein-coding	down
ENSMUSG00000068732.6	192	1899.84	-1.09118	0.114308	1.84707e-22	1.05166e-19	Tmem167b	transmembrane protein 167B	protein-coding	down
ENSMUSG00000028186.15	193	233.042	-1.25067	0.294111	2.07595e-06	2.09884e-05	Uox	urate oxidase	protein-coding	down
ENSMUSG00000026110.16	194	19927.6	-1.27964	0.12644	5.26287e-25	4.37952e-22	Mgat4a	mannoside acetylglucosaminyltransferase 4, isoenzyme A	protein-coding	down
ENSMUSG00000097906.2	195	37.9698	-1.06616	0.370242	0.000451303	0.002354	Gm9625	ribosomal protein, large, P0 pseudogene	pseudo	down
ENSMUSG00000030612.7	196	138.923	-1.0209	0.201401	5.92329e-08	9.03144e-07	Mrpl46	mitochondrial ribosomal protein L46	protein-coding	down
ENSMUSG00000037458.16	197	14068.1	-1.42096	0.206657	5.3515e-13	3.47703e-11	Azin1	antizyme inhibitor 1	protein-coding	down
ENSMUSG00000027746.14	198	3178.12	-1.16441	0.192659	1.66829e-10	5.26936e-09	Ufm1	ubiquitin-fold modifier 1	protein-coding	down
ENSMUSG00000093904.3	199	2858.97	-1.29182	0.242935	1.03073e-08	1.96311e-07	Tomm20	translocase of outer mitochondrial membrane 20	protein-coding	down
ENSMUSG00000116056.3	200	32.3288	-1.01273	0.385194	0.000995951	0.00464719	Gm4544	predicted gene 4544	ncRNA	down
ENSMUSG00000058558.13	201	4316.91	-1.85336	0.4166	4.89737e-07	5.87684e-06	Rpl5	ribosomal protein L5	protein-coding	down
ENSMUSG00000034875.6	202	1424.43	-1.00907	0.162588	8.70116e-11	2.96004e-09	Nudt19	nudix hydrolase 19	protein-coding	down
ENSMUSG00000038295.15	203	182.097	-1.13332	0.230879	1.09487e-07	1.5636e-06	Atg9b	autophagy related 9B	protein-coding	down
ENSMUSG00000001334.11	204	2908.83	-1.03494	0.12364	8.41544e-18	1.76773e-15	Fndc5	fibronectin type III domain containing 5	protein-coding	down
ENSMUSG00000102252.6	205	245.246	-1.04583	0.199589	2.25904e-08	3.86681e-07	Snrpn	small nuclear ribonucleoprotein N	protein-coding	down
ENSMUSG00000002274.15	206	259.814	-1.07406	0.215623	8.14738e-08	1.20309e-06	Metrn	meteorin, glial cell differentiation regulator	protein-coding	down
ENSMUSG00000017724.15	207	24.8117	-1.7128	0.566868	0.000132653	0.000812595	Etv4	ets variant 4	protein-coding	down
ENSMUSG00000029335.6	208	154.731	-1.38079	0.244317	1.56778e-09	3.76894e-08	Bmp3	bone morphogenetic protein 3	protein-coding	down
ENSMUSG00000028982.10	209	271.676	-1.05071	0.167965	5.85391e-11	2.09348e-09	Slc25a33	solute carrier family 25, member 33	protein-coding	down
ENSMUSG00000039633.8	210	276.683	-1.34209	0.193942	4.98234e-13	3.25674e-11	Lonrf1	LON peptidase N-terminal domain and ring finger 1	protein-coding	down
ENSMUSG00000117814.2	211	62.6111	-1.07431	0.277807	1.37019e-05	0.000110878				down
ENSMUSG00000023013.6	212	9.75815	-1.52988	1.0602	0.00606507	0.0214243	Aqp2	aquaporin 2	protein-coding	down
ENSMUSG00000073433.12	213	241.342	-1.02272	0.258136	1.0349e-05	8.61194e-05	Arhgdig	Rho GDP dissociation inhibitor gamma	protein-coding	down
ENSMUSG00000030103.12	214	3827.98	-1.02288	0.156011	8.23933e-12	3.69431e-10	Bhlhe40	basic helix-loop-helix family, member e40	protein-coding	down
ENSMUSG00000026963.5	215	8.34479	-1.61398	0.701173	0.00131614	0.00589441	Tmem210	transmembrane protein 210	protein-coding	down
ENSMUSG00000020328.11	216	322.04	-1.23357	0.185274	3.03647e-12	1.54581e-10	Nudcd2	NudC domain containing 2	protein-coding	down
ENSMUSG00000024150.13	217	5811.09	-1.06753	0.14478	2.33522e-14	2.22374e-12	Mcfd2	multiple coagulation factor deficiency 2	protein-coding	down
ENSMUSG00000058523.3	218	11634	-3.06898	0.243591	1.27527e-37	3.44898e-34	Mup5	major urinary protein 5	protein-coding	down
ENSMUSG00000048486.7	219	698.279	-1.12274	0.134669	1.02846e-17	2.11921e-15	Fitm2	fat storage-inducing transmembrane protein 2	protein-coding	down
ENSMUSG00000032010.16	220	1884.04	-2.50366	0.133088	3.384e-80	7.32162e-76	Usp2	ubiquitin specific peptidase 2	protein-coding	down
ENSMUSG00000041762.17	221	15623.9	-2.22812	0.166975	8.45694e-42	2.61392e-38	Gpr155	G protein-coupled receptor 155	protein-coding	down
ENSMUSG00000020869.9	222	4443.61	-1.06291	0.127579	1.09704e-17	2.21706e-15	Lrrc59	leucine rich repeat containing 59	protein-coding	down
ENSMUSG00000117310.3	223	3266.41	-1.02998	0.105317	2.07167e-23	1.49189e-20	Ptp4a1	protein tyrosine phosphatase 4a1	protein-coding	down
ENSMUSG00000032932.16	224	2797.37	-1.17321	0.150817	9.19072e-16	1.2351e-13	Hspa13	heat shock protein 70 family, member 13	protein-coding	down
ENSMUSG00000031791.9	225	447.179	-1.15108	0.152506	5.62304e-15	6.08301e-13	Tmem38a	transmembrane protein 38A	protein-coding	down
ENSMUSG00000103276.2	226	29.0431	-1.25666	0.540051	0.00150367	0.00658877				down
ENSMUSG00000001773.15	227	109	-1.43074	0.23126	5.50502e-11	1.98511e-09	Folh1	folate hydrolase 1	protein-coding	down
ENSMUSG00000022389.16	228	4406.22	-1.07791	0.161825	4.1845e-12	2.07176e-10	Tef	thyrotroph embryonic factor	protein-coding	down
ENSMUSG00000019731.14	229	3246.87	-1.02654	0.140561	4.20266e-14	3.71138e-12	Slc35e1	solute carrier family 35, member E1	protein-coding	down
ENSMUSG00000011179.9	230	1428.5	-1.15138	0.127375	2.01633e-20	7.03636e-18	Odc1	ornithine decarboxylase, structural 1	protein-coding	down
ENSMUSG00000084839.2	231	15.8045	-1.09513	0.567728	0.00450981	0.0166736				down
ENSMUSG00000117465.2	232	36.0505	-1.40349	0.760988	0.00329784	0.0128262				down
ENSMUSG00000079017.4	233	4137.26	-1.11877	0.539906	0.00302207	0.0119165	Ifi27l2a	interferon, alpha-inducible protein 27 like 2A	protein-coding	down
ENSMUSG00000059278.10	234	207.428	-1.01393	0.237582	2.67549e-06	2.61932e-05	Naa38	N(alpha)-acetyltransferase 38, NatC auxiliary subunit	protein-coding	down
ENSMUSG00000068579.6	235	6.36013	-2.28875	1.53692	0.00466871	0.017176	Rpl7a-ps3	ribosomal protein L7A, pseudogene 3	pseudo	down
ENSMUSG00000043572.8	236	96.1262	-1.07794	0.422661	0.00105765	0.00488751	Pars2	prolyl-tRNA synthetase (mitochondrial)(putative)	protein-coding	down
ENSMUSG00000108192.2	237	46.6898	-1.50534	0.615428	0.00104292	0.00483287				down
ENSMUSG00000061104.6	238	307.261	-1.16587	0.224103	2.24761e-08	3.85029e-07	Sap18b	Sin3-associated polypeptide 18B	protein-coding	down
ENSMUSG00000042845.8	239	77837	-1.59144	0.233874	8.33389e-13	5.00867e-11	Wfdc12	WAP four-disulfide core domain 12	protein-coding	down
ENSMUSG00000047631.5	240	441.615	-1.50049	0.230341	6.41686e-12	2.9857e-10	Apof	apolipoprotein F	protein-coding	down
ENSMUSG00000067288.14	241	993.349	-1.01816	0.156683	1.20931e-11	5.16068e-10	Rps28	ribosomal protein S28	protein-coding	down
ENSMUSG00000072640.12	242	816.772	-1.07114	0.572917	0.00483578	0.0177124	Lyrm9	LYR motif containing 9	protein-coding	down
ENSMUSG00000083716.5	243	5.91444	-1.72315	1.07563	0.00553032	0.0198464	Gm13436	ribosomal protein L18 pseudogene	pseudo	down
ENSMUSG00000039496.9	244	34.3664	-1.20969	0.454135	0.000652058	0.0032356	Cdnf	cerebral dopamine neurotrophic factor	protein-coding	down
ENSMUSG00000037465.11	245	1120.98	-1.0275	0.224567	6.67763e-07	7.69314e-06	Klf10	Kruppel-like transcription factor 10	protein-coding	down
ENSMUSG00000057246.17	246	6.87343	-1.25446	1.24174	0.0081885	0.0274804	Tsbp1	testis expressed basic protein 1	protein-coding	down
ENSMUSG00000026424.9	247	268.292	-1.14181	0.249673	5.56103e-07	6.57837e-06	Gpr37l1	G protein-coupled receptor 37-like 1	protein-coding	down
ENSMUSG00000121777.1	248	2217.05	-1.19832	0.421306	0.000403178	0.00213803				down
ENSMUSG00000028185.13	249	3.57963	-2.40415	1.77561	0.00637845	0.022345	Dnase2b	deoxyribonuclease II beta	protein-coding	down
ENSMUSG00000031220.15	250	22.5825	-1.03378	0.616177	0.00738657	0.025251	Awat2	acyl-CoA wax alcohol acyltransferase 2	protein-coding	down
ENSMUSG00000067541.8	251	1734.3	-1.57824	0.369246	1.3974e-06	1.47411e-05	A630073D07Rik	RIKEN cDNA A630073D07 gene	protein-coding	down
ENSMUSG00000121783.1	252	20.8624	-1.17773	0.600072	0.00368081	0.0140927	Gpx4-ps2	glutathione peroxidase 4, pseudogene 2	pseudo	down
ENSMUSG00000059195.11	253	15.5275	-1.18301	0.904202	0.00972772	0.0317641				down
ENSMUSG00000044867.7	254	6.83853	-1.28254	1.22459	0.0110924	0.035429				down
ENSMUSG00000040204.7	255	42.0092	-1.83544	0.506646	1.84364e-05	0.00014463	Pclaf	PCNA clamp associated factor	protein-coding	down
ENSMUSG00000039533.9	256	5.22436	-1.44523	1.3188	0.0116145	0.0368678	Mmd2	monocyte to macrophage differentiation-associated 2	protein-coding	down
ENSMUSG00000058773.3	257	82.783	-1.18377	0.276092	2.02057e-06	2.0486e-05	H1f5	H1.5 linker histone, cluster member	protein-coding	down
ENSMUSG00000069301.6	258	31.7692	-1.86401	0.718243	0.000464827	0.00241523	H2ac11	H2A clustered histone 11	protein-coding	down
ENSMUSG00000061615.3	259	102.27	-1.18511	0.517817	0.0017427	0.00748415	H2ac4	H2A clustered histone 4	protein-coding	down
ENSMUSG00000035504.17	260	26.3584	-1.07607	0.533985	0.00375613	0.0143279	Reep6	receptor accessory protein 6	protein-coding	down
ENSMUSG00000027637.4	261	856.038	-1.27448	0.208597	1.04098e-10	3.48109e-09	Rab5if	RAB5 interacting factor	protein-coding	down
ENSMUSG00000050912.16	262	1896.89	-1.0582	0.139766	5.18079e-15	5.68993e-13	Tmem123	transmembrane protein 123	protein-coding	down
ENSMUSG00000021871.20	263	260.48	-1.06519	0.166882	2.5208e-11	1.00258e-09				down
ENSMUSG00000038550.11	264	99.651	-2.98102	0.447245	1.32653e-12	7.61293e-11	Ciart	circadian associated repressor of transcription	protein-coding	down
ENSMUSG00000058927.7	265	565.022	-1.16002	0.128745	2.73775e-20	9.25529e-18				down
ENSMUSG00000015656.18	266	16701.8	-1.03599	0.231346	1.08429e-06	1.17769e-05	Hspa8	heat shock protein 8	protein-coding	down
ENSMUSG00000051346.10	267	169.967	-1.11312	0.217806	3.97428e-08	6.31797e-07	Spryd4	SPRY domain containing 4	protein-coding	down
ENSMUSG00000069270.7	268	36.0186	-1.72322	0.445697	7.8137e-06	6.72196e-05	H2ac6	H2A clustered histone 6	protein-coding	down
ENSMUSG00000118322.2	269	74.3141	-1.02896	0.385531	0.000854737	0.00409264	2210409D07Rik	RIKEN cDNA 2210409D07 gene	ncRNA	down
ENSMUSG00000062727.5	270	112.724	-1.10671	0.280212	9.26106e-06	7.82093e-05	H2bc12	H2B clustered histone 12	protein-coding	down
ENSMUSG00000030037.10	271	465.875	-1.13181	0.225659	6.37293e-08	9.64886e-07	Mrpl53	mitochondrial ribosomal protein L53	protein-coding	down
ENSMUSG00000069267.3	272	286.728	-1.11982	0.300342	2.19293e-05	0.000168309	H3c2	H3 clustered histone 2	protein-coding	down
ENSMUSG00000078162.7	273	34.9495	-1.06609	0.73	0.00939373	0.0308645	Gm2574	glyceraldehyde-3-phosphate dehydrogenase pseudogene	pseudo	down
ENSMUSG00000052273.5	274	11.048	-1.91603	0.965718	0.00149639	0.00656653	Dnah3	dynein, axonemal, heavy chain 3	protein-coding	down
ENSMUSG00000070858.13	275	6.76031	-1.71278	1.00095	0.00418143	0.0156711	Nicol1	NELL2 interacting cell ontogeny regulator 1	protein-coding	down
ENSMUSG00000093752.2	276	870.038	-2.16639	0.426391	2.10495e-08	3.64342e-07				down
ENSMUSG00000047965.10	277	5.34756	-4.90812	2.63833	0.000390821	0.00208374				down
ENSMUSG00000024670.18	278	2.49137	-4.20425	2.87548	0.00168908	0.00728205	Cd6	CD6 antigen	protein-coding	down
ENSMUSG00000052305.7	279	20.375	-1.14024	0.929891	0.0111413	0.0355692	Hbb-b1	hemoglobin, beta adult major chain	protein-coding	down
ENSMUSG00000040694.5	280	6.06113	-3.0142	2.68954	0.00371111	0.0141887	Apobec2	apolipoprotein B mRNA editing enzyme, catalytic polypeptide 2	protein-coding	down
ENSMUSG00000027313.4	281	101.714	-1.61829	0.55611	0.000212929	0.0012295	Chac1	ChaC, cation transport regulator 1	protein-coding	down
ENSMUSG00000021214.15	282	16.1487	-1.5135	0.546439	0.000380728	0.00203746	Akr1c18	aldo-keto reductase family 1, member C18	protein-coding	down
ENSMUSG00000031972.6	283	45.0265	-3.07944	1.38951	0.0016803	0.0072536	Acta1	actin alpha 1, skeletal muscle	protein-coding	down
ENSMUSG00000111211.2	284	6.80992	-1.05303	0.965846	0.0144047	0.0441507				down
ENSMUSG00000109846.2	285	10.071	-1.63591	0.85964	0.0028869	0.0114607				down
ENSMUSG00000030862.14	286	205.76	-1.04879	0.34121	0.00023764	0.00135626	Cpxm2	carboxypeptidase X, M14 family member 2	protein-coding	down
ENSMUSG00000025804.6	287	61.5626	-1.08045	0.462665	0.00196327	0.00827051	Ccr1	C-C motif chemokine receptor 1	protein-coding	down
ENSMUSG00000009185.3	288	40.2455	-1.05444	0.467917	0.00245423	0.00997259	Ccl8	C-C motif chemokine ligand 8	protein-coding	down
ENSMUSG00000049775.17	289	7979.02	-1.09352	0.198364	4.67028e-09	9.85816e-08	Tmsb4x	thymosin, beta 4, X chromosome	protein-coding	down
ENSMUSG00000107879.3	290	27.5681	-1.08937	0.510078	0.0029442	0.0116561	9330102E08Rik	RIKEN cDNA 9330102E08 gene	ncRNA	down
ENSMUSG00000065232.3	291	23.1009	-1.17734	0.568644	0.00289885	0.0114997	Gm22973	predicted gene, 22973	snRNA	down
ENSMUSG00000108599.2	292	13.2048	-1.19741	0.606369	0.00353681	0.0136355				down
ENSMUSG00000041954.19	293	8.45793	-1.48924	0.83601	0.0042344	0.0158313	Tnfrsf18	tumor necrosis factor receptor superfamily, member 18	protein-coding	down
ENSMUSG00000110388.2	294	7.81779	-2.2988	0.982147	0.0015068	0.0065981	Gm30329	predicted gene, 30329	ncRNA	down
ENSMUSG00000055866.10	295	578.411	-1.73432	0.293835	2.64783e-10	7.86931e-09	Per2	period circadian clock 2	protein-coding	down
ENSMUSG00000040010.11	296	2745.59	-1.60006	0.150494	1.79052e-27	1.93699e-24	Slc7a5	solute carrier family 7 (cationic amino acid transporter, y+ system), member 5	protein-coding	down
ENSMUSG00000020038.11	297	306.66	-1.21105	0.195881	7.02819e-11	2.46055e-09	Cry1	cryptochrome circadian regulator 1	protein-coding	down
ENSMUSG00000097416.5	298	12.2811	-1.32041	1.36378	0.00759426	0.0258591				down
ENSMUSG00000102418.2	299	48.8902	-1.21994	0.499617	0.0011803	0.00536944	Sh2d1b1	SH2 domain containing 1B1	protein-coding	down
ENSMUSG00000118839.1	300	19.6669	-1.355	0.730875	0.00360906	0.0138696	Gm25360	predicted gene, 25360	snRNA	down
ENSMUSG00000057933.11	301	7.58608	-4.83998	2.47572	0.000211526	0.00122255	Gsta2	glutathione S-transferase, alpha 2 (Yc2)	protein-coding	down
ENSMUSG00000059089.5	302	48.915	-1.05518	0.471562	0.0024589	0.009987	Fcgr4	Fc receptor, IgG, low affinity IV	protein-coding	down
ENSMUSG00000001348.16	303	563.385	-1.2593	0.213608	4.05953e-10	1.14583e-08	Acp5	acid phosphatase 5, tartrate resistant	protein-coding	down
ENSMUSG00000024640.10	304	619.93	-1.75853	0.257944	6.88295e-13	4.31651e-11	Psat1	phosphoserine aminotransferase 1	protein-coding	down
ENSMUSG00000049539.4	305	72.4752	-1.06433	0.32003	0.000107898	0.000679415	H1f1	H1.1 linker histone, cluster member	protein-coding	down
ENSMUSG00000037411.12	306	106.927	-1.5634	0.525297	0.000180372	0.00106423	Serpine1	serine (or cysteine) peptidase inhibitor, clade E, member 1	protein-coding	down
ENSMUSG00000088990.3	307	9.20534	-1.21257	0.890696	0.00914451	0.0301642	Gm22767	predicted gene, 22767	ncRNA	down
ENSMUSG00000031530.7	308	291.889	-2.38817	0.325286	1.32546e-14	1.34008e-12	Dusp4	dual specificity phosphatase 4	protein-coding	down
ENSMUSG00000005667.9	309	604.172	-1.21363	0.263535	4.51133e-07	5.46727e-06	Mthfd2	methylenetetrahydrofolate dehydrogenase (NAD+ dependent), methenyltetrahydrofolate cyclohydrolase	protein-coding	down
ENSMUSG00000030560.18	310	1707.14	-1.0073	0.360861	0.000654562	0.0032467	Ctsc	cathepsin C	protein-coding	down
ENSMUSG00000050370.6	311	24.0952	-1.15049	0.541732	0.00280166	0.0111674	Ch25h	cholesterol 25-hydroxylase	protein-coding	down
ENSMUSG00000067714.15	312	16.5084	-1.89209	0.649126	0.000216967	0.00125015	Lpar5	lysophosphatidic acid receptor 5	protein-coding	down
ENSMUSG00000005547.15	313	41.1781	-2.08467	0.589951	2.46836e-05	0.000186146	Cyp2a5	cytochrome P450, family 2, subfamily a, polypeptide 5	protein-coding	down
ENSMUSG00000020151.17	314	8.04097	-1.13265	0.946105	0.0121943	0.0383651	Ptprr	protein tyrosine phosphatase receptor type R	protein-coding	down
ENSMUSG00000044811.15	315	57.1971	-1.02143	0.381733	0.000890159	0.00423378	Cd300c2	CD300C molecule 2	protein-coding	down
ENSMUSG00000042808.11	316	210.97	-1.43317	0.364867	6.98959e-06	6.11264e-05	Gpx2	glutathione peroxidase 2	protein-coding	down
ENSMUSG00000071311.3	317	9.78634	-1.70266	0.761014	0.00143361	0.00633401	Gpr31b	G protein-coupled receptor 31, D17Leh66b region	protein-coding	down
ENSMUSG00000046245.14	318	29.2965	-1.49296	0.676522	0.00150376	0.00658877	Pilra	paired immunoglobin-like type 2 receptor alpha	protein-coding	down
ENSMUSG00000035373.3	319	16.6321	-1.4308	1.0866	0.00782613	0.0265069	Ccl7	C-C motif chemokine ligand 7	protein-coding	down
ENSMUSG00000000682.8	320	147.829	-1.05002	0.677669	0.00833568	0.0279008	Cd52	CD52 antigen	protein-coding	down
ENSMUSG00000050350.9	321	8.18781	-2.59726	1.50977	0.00233704	0.00955722	Gpr18	G protein-coupled receptor 18	protein-coding	down
ENSMUSG00000043832.14	322	62.7561	-1.1645	0.694241	0.00583465	0.0207458	Clec4a3	C-type lectin domain family 4, member a3	protein-coding	down
ENSMUSG00000087107.9	323	59.0185	-1.14866	0.550599	0.00293428	0.0116211	Slfnlnc	schlafen long noncoding RNA	ncRNA	down
ENSMUSG00000121828.1	324	76.9858	-2.25977	0.562741	3.15933e-06	3.03936e-05				down
ENSMUSG00000004730.16	325	592.278	-1.0396	0.822268	0.0113681	0.0361706	Adgre1	adhesion G protein-coupled receptor E1	protein-coding	down
ENSMUSG00000030474.10	326	86.7756	-1.13564	1.30451	0.0108451	0.0347827	Siglece	sialic acid binding Ig-like lectin E	protein-coding	down
ENSMUSG00000051457.8	327	103.926	-1.03468	1.01836	0.0129305	0.0403003	Spn	sialophorin	protein-coding	down
ENSMUSG00000030830.20	328	242.926	-1.02003	0.774153	0.0113235	0.0360499	Itgal	integrin alpha L	protein-coding	down
ENSMUSG00000042498.17	329	13.8884	-3.65857	1.12733	5.52998e-05	0.000377911	Radx	RPA1 related single stranded DNA binding protein, X-linked	protein-coding	down
ENSMUSG00000049988.6	330	68.981	-1.11222	0.648446	0.00599122	0.021198	Lrrc25	leucine rich repeat containing 25	protein-coding	down
ENSMUSG00000028931.13	331	87.006	-1.12262	0.552278	0.00332595	0.0129169	Kcnab2	potassium voltage-gated channel, shaker-related subfamily, beta member 2	protein-coding	down
ENSMUSG00000003283.16	332	124.261	-1.54333	0.498558	0.000128924	0.000791767	Hck	hemopoietic cell kinase	protein-coding	down
ENSMUSG00000024679.11	333	57.556	-1.39663	0.612078	0.00138489	0.00614634	Ms4a6d	membrane-spanning 4-domains, subfamily A, member 6D	protein-coding	down
ENSMUSG00000024397.15	334	64.2396	-1.08601	0.627464	0.00613988	0.0216391	Aif1	allograft inflammatory factor 1	protein-coding	down
ENSMUSG00000003206.8	335	28.6433	-1.22215	0.725894	0.00549097	0.0197314	Ebi3	Epstein-Barr virus induced gene 3	protein-coding	down
ENSMUSG00000060950.13	336	264.769	-1.00772	0.287532	6.0584e-05	0.000410265	Trmt61a	tRNA methyltransferase 61A	protein-coding	down
ENSMUSG00000097852.7	337	2.93141	-3.47612	2.75975	0.00278191	0.011103	4933405D12Rik	RIKEN cDNA 4933405D12 gene	ncRNA	down
ENSMUSG00000080712.5	338	11.3375	-1.03935	0.818045	0.0130387	0.0405729	H2bc26	H2B clustered histone 26	protein-coding	down
ENSMUSG00000074677.12	339	9.47852	-1.88675	0.854416	0.00115845	0.0052789	Sirpb1c	signal-regulatory protein beta 1C	protein-coding	down
ENSMUSG00000115420.2	340	19469.4	-1.22393	0.288715	2.51832e-06	2.48116e-05				down
ENSMUSG00000069268.5	341	35.1223	-1.78181	0.444209	4.36932e-06	4.04166e-05	H2bc7	H2B clustered histone 7	protein-coding	down
ENSMUSG00000050777.8	342	192.012	-1.38986	0.543781	0.000854809	0.00409264	Tmem37	transmembrane protein 37	protein-coding	down
ENSMUSG00000031848.16	343	378.287	-1.13211	0.257555	1.2816e-06	1.36435e-05	Lsm4	LSM4 homolog, U6 small nuclear RNA and mRNA degradation associated	protein-coding	down
ENSMUSG00000015653.14	344	235.348	-1.12365	0.157802	1.57553e-13	1.18362e-11	Steap2	six transmembrane epithelial antigen of prostate 2	protein-coding	down
ENSMUSG00000051146.4	345	44.7278	-1.07182	0.340415	0.000194091	0.00113483	Camk2n2	calcium/calmodulin-dependent protein kinase II inhibitor 2	protein-coding	down
ENSMUSG00000024742.16	346	288.616	-1.00216	0.16326	1.30566e-10	4.22892e-09	Fen1	flap structure specific endonuclease 1	protein-coding	down
ENSMUSG00000030256.12	347	736.459	-1.62522	0.121196	4.71828e-42	1.70141e-38	Bhlhe41	basic helix-loop-helix family, member e41	protein-coding	down
ENSMUSG00000120813.1	348	3.9189	-3.07879	1.55348	0.0023482	0.00959138				down
ENSMUSG00000030110.14	349	4111.36	-1.40897	0.151839	1.46257e-21	6.7505e-19	Ret	ret proto-oncogene	protein-coding	down
ENSMUSG00000020946.14	350	1975.32	-1.01056	0.12875	6.53373e-16	8.94707e-14	Gosr2	golgi SNAP receptor complex member 2	protein-coding	down
ENSMUSG00000063882.13	351	1108.84	-1.05655	0.151541	4.35869e-13	2.91063e-11	Uqcrh	ubiquinol-cytochrome c reductase hinge protein	protein-coding	down
ENSMUSG00000033953.11	352	2866.82	-1.01914	0.115184	1.40117e-19	4.21053e-17	Ppp3r1	protein phosphatase 3, regulatory subunit B, alpha isoform (calcineurin B, type I)	protein-coding	down
ENSMUSG00000028976.11	353	877.73	-1.2222	0.185266	4.73804e-12	2.30172e-10	Slc2a5	solute carrier family 2 (facilitated glucose transporter), member 5	protein-coding	down
ENSMUSG00000071001.5	354	5.43109	-1.21925	1.3963	0.0156258	0.0472443	Hrct1	histidine rich carboxyl terminus 1	protein-coding	down
ENSMUSG00000092342.3	355	6.28107	-1.1741	1.2204	0.0140205	0.0431444	Esp31	exocrine gland secreted peptide 31	protein-coding	down
ENSMUSG00000107086.2	356	6.61852	-1.85783	1.21565	0.0045034	0.0166556				down
ENSMUSG00000106596.2	357	59.2295	1.16242	0.491591	0.00166235	0.00718954				up
ENSMUSG00000108897.2	358	13.4159	1.14575	0.719054	0.00815564	0.0273957				up
ENSMUSG00000104316.2	359	23.8971	1.0118	0.572764	0.0076479	0.0259969				up
ENSMUSG00000120419.1	360	25.7464	1.00271	0.549485	0.0068972	0.0238269				up
ENSMUSG00000101959.2	361	29.9584	1.62012	0.539179	0.000188349	0.00110437	Ldhal6b	lactate dehydrogenase A-like 6B	protein-coding	up
ENSMUSG00000110997.2	362	15.3566	1.49975	0.662247	0.00159345	0.0069382				up
ENSMUSG00000020023.19	363	3160.02	1.12861	0.173683	1.01017e-11	4.43327e-10	Tmcc3	transmembrane and coiled coil domains 3	protein-coding	up
ENSMUSG00000032717.15	364	72.8856	1.13814	0.310191	2.85728e-05	0.000211858	Mdfi	MyoD family inhibitor	protein-coding	up
ENSMUSG00000045348.17	365	109.619	1.25953	0.312418	5.52891e-06	4.96982e-05	Nyap1	neuronal tyrosine-phosphorylated phosphoinositide 3-kinase adaptor 1	protein-coding	up
ENSMUSG00000109428.2	366	19.6041	1.8318	0.670732	0.000391641	0.00208656				up
ENSMUSG00000033871.15	367	437.989	1.25438	0.261539	1.712e-07	2.31505e-06	Ppargc1b	peroxisome proliferative activated receptor, gamma, coactivator 1 beta	protein-coding	up
ENSMUSG00000037098.19	368	2448.41	1.14506	0.163279	2.97955e-13	2.07953e-11	Rab11fip3	RAB11 family interacting protein 3 (class II)	protein-coding	up
ENSMUSG00000113302.2	369	27.6937	1.03941	0.435374	0.00187888	0.00796774				up
ENSMUSG00000025537.13	370	95.035	2.54153	0.420154	1.66062e-10	5.25282e-09	Phkg1	phosphorylase kinase gamma 1	protein-coding	up
ENSMUSG00000114038.2	371	6.41972	2.31357	1.10142	0.00287177	0.0114153				up
ENSMUSG00000055271.6	372	15.9867	1.78824	0.604848	0.000220653	0.00126767				up
ENSMUSG00000104094.2	373	95.6884	1.45558	0.385607	1.31935e-05	0.000107516				up
ENSMUSG00000081968.2	374	5.30362	1.43064	1.6939	0.0121048	0.0381389	Rpl23a-ps2	ribosomal protein L23A, pseudogene 2	pseudo	up
ENSMUSG00000044033.17	375	2981.73	1.07159	0.140153	3.26242e-15	3.81378e-13	Ccdc141	coiled-coil domain containing 141	protein-coding	up
ENSMUSG00000036882.8	376	48.358	1.48613	0.40522	1.92341e-05	0.000149855	Arhgap33	Rho GTPase activating protein 33	protein-coding	up
ENSMUSG00000029720.10	377	731.857	2.11682	0.280651	3.21327e-15	3.77839e-13				up
ENSMUSG00000105611.2	378	9.39289	2.18986	0.920262	0.00164947	0.00714902				up
ENSMUSG00000042810.15	379	868.783	1.34289	0.246884	5.38894e-09	1.11681e-07	Krba1	KRAB-A domain containing 1	protein-coding	up
ENSMUSG00000013236.18	380	1653.74	1.30155	0.181154	7.33594e-14	5.98945e-12	Ptprs	protein tyrosine phosphatase receptor type S	protein-coding	up
ENSMUSG00000082154.2	381	6.01987	1.96776	1.724	0.00872546	0.0289813				up
ENSMUSG00000032198.10	382	350.919	1.25522	0.226089	2.98105e-09	6.69067e-08	Dock6	dedicator of cytokinesis 6	protein-coding	up
ENSMUSG00000046667.15	383	213.542	1.0701	0.216224	1.03892e-07	1.49356e-06	Rbm12b1	RNA binding motif protein 12 B1	protein-coding	up
ENSMUSG00000105408.2	384	23.322	1.84764	0.555669	7.22128e-05	0.000478089				up
ENSMUSG00000093465.2	385	39.0197	2.32686	0.536235	1.1482e-06	1.23841e-05				up
ENSMUSG00000038884.15	386	133.412	2.21264	0.437987	2.46932e-08	4.16417e-07	Shfl	shiftless antiviral inhibitor of ribosomal frameshifting	protein-coding	up
ENSMUSG00000031574.9	387	32.851	1.71987	0.490592	3.41398e-05	0.000247122	Star	steroidogenic acute regulatory protein	protein-coding	up
ENSMUSG00000041096.14	388	342.327	1.46337	0.278714	9.66466e-09	1.85541e-07	Tspyl2	TSPY-like 2	protein-coding	up
ENSMUSG00000031558.16	389	10342.1	1.08873	0.189286	1.23228e-09	3.04556e-08	Slit2	slit guidance ligand 2	protein-coding	up
ENSMUSG00000040219.5	390	37.9211	1.1559	0.444754	0.000896104	0.00425458	Ttc12	tetratricopeptide repeat domain 12	protein-coding	up
ENSMUSG00000120648.1	391	35.444	1.29763	0.539516	0.00130108	0.00584148				up
ENSMUSG00000059900.15	392	187.326	1.12143	0.253219	1.27123e-06	1.35423e-05	Tmem40	transmembrane protein 40	protein-coding	up
ENSMUSG00000117729.2	393	22.8718	1.14625	0.640709	0.00617413	0.0217207	Gm5242	heterogeneous nuclear ribonucleoprotein F pseudogene	pseudo	up
ENSMUSG00000085833.3	394	20.5602	1.11513	0.774826	0.0108609	0.0348126	Gm13003	predicted gene 13003	ncRNA	up
ENSMUSG00000120277.1	395	8.31173	1.35226	0.884141	0.00709034	0.0243773	Gm2885	predicted gene 2885	ncRNA	up
ENSMUSG00000040721.10	396	1151.34	1.34255	0.239236	2.04375e-09	4.78117e-08	Zfhx2	zinc finger homeobox 2	protein-coding	up
ENSMUSG00000108238.2	397	327.622	1.46647	0.356392	3.29012e-06	3.14978e-05				up
ENSMUSG00000107624.2	398	129.718	1.19305	0.374907	0.000154499	0.000931388				up
ENSMUSG00000038593.19	399	249.178	1.54558	0.253046	8.13207e-11	2.80168e-09	Tctn1	tectonic family member 1	protein-coding	up
ENSMUSG00000058740.15	400	1431.99	2.02646	0.490183	2.0497e-06	2.07521e-05	Kcnt1	potassium channel, subfamily T, member 1	protein-coding	up
ENSMUSG00000093593.2	401	96.3765	2.07472	0.300364	4.32726e-13	2.89859e-11				up
ENSMUSG00000103183.2	402	42.3992	1.70743	0.441583	9.43602e-06	7.94079e-05				up
ENSMUSG00000036529.18	403	1841.29	1.00054	0.172852	1.13343e-09	2.83174e-08	Sbf1	SET binding factor 1	protein-coding	up
ENSMUSG00000079343.5	404	59.7821	1.30455	0.338239	1.18912e-05	9.76758e-05	C1s2	complement component 1, s subcomponent 2	protein-coding	up
ENSMUSG00000023912.11	405	253.201	1.30548	0.2506	2.07077e-08	3.59288e-07	Slc25a27	solute carrier family 25, member 27	protein-coding	up
ENSMUSG00000115148.2	406	23.7442	1.53313	0.504647	0.000186335	0.00109345				up
ENSMUSG00000040312.15	407	274.874	1.2422	0.208626	2.9885e-10	8.77329e-09	Cchcr1	coiled-coil alpha-helical rod protein 1	protein-coding	up
ENSMUSG00000029361.19	408	3508.58	1.00999	0.130004	1.252e-15	1.63183e-13	Nos1	nitric oxide synthase 1, neuronal	protein-coding	up
ENSMUSG00000018554.14	409	869.075	2.80684	0.463399	7.1688e-11	2.50168e-09	Ybx2	Y box protein 2	protein-coding	up
ENSMUSG00000081480.2	410	19.4408	2.54566	0.611347	2.68747e-06	2.62985e-05	Gm13608	BTG3 associated nuclear protein pseudogene	pseudo	up
ENSMUSG00000022843.18	411	1504.09	1.15711	0.153073	5.32899e-15	5.79387e-13	Clcn2	chloride channel, voltage-sensitive 2	protein-coding	up
ENSMUSG00000121398.1	412	106.462	1.32661	0.300857	1.07908e-06	1.17321e-05	Slfn10-ps	schlafen 10, pseudogene	protein-coding	up
ENSMUSG00000102607.2	413	35.8291	1.64362	0.589445	0.000370365	0.0019879				up
ENSMUSG00000001062.19	414	832.551	1.04485	0.194319	1.07397e-08	2.0365e-07	Vps9d1	VPS9 domain containing 1	protein-coding	up
ENSMUSG00000094421.3	415	5.6557	1.13935	3.07311	0.0139431	0.0429391				up
ENSMUSG00000061288.14	416	871.161	1.33792	0.195089	7.1221e-13	4.41529e-11	Taok3	TAO kinase 3	protein-coding	up
ENSMUSG00000021948.18	417	3221.27	1.05385	0.171089	1.06439e-10	3.54415e-09	Prkcd	protein kinase C, delta	protein-coding	up
ENSMUSG00000039233.13	418	454.879	1.13742	0.237507	2.09962e-07	2.76659e-06	Tbce	tubulin-specific chaperone E	protein-coding	up
ENSMUSG00000110400.2	419	25.9843	1.54744	0.45476	5.86289e-05	0.000398647				up
ENSMUSG00000113603.2	420	4.88415	1.52268	1.26158	0.0109626	0.0350599				up
ENSMUSG00000051586.18	421	4042.8	1.17225	0.167333	3.40283e-13	2.3447e-11	Mical3	microtubule associated monooxygenase, calponin and LIM domain containing 3	protein-coding	up
ENSMUSG00000062861.9	422	187.477	1.23822	0.329567	1.68331e-05	0.000133603	Zfp28	zinc finger protein 28	protein-coding	up
ENSMUSG00000083420.2	423	181.592	2.21024	0.430265	2.02842e-08	3.5305e-07				up
ENSMUSG00000104164.2	424	68.8391	1.33959	0.333648	5.99359e-06	5.34661e-05				up
ENSMUSG00000021815.5	425	29.0511	1.999	0.592531	4.96355e-05	0.000344535	Mss51	MSS51 mitochondrial translational activator	protein-coding	up
ENSMUSG00000009621.19	426	1451.63	1.0954	0.138127	3.18144e-16	4.75576e-14	Vav2	vav 2 oncogene	protein-coding	up
ENSMUSG00000107835.2	427	132.286	1.51524	0.385464	7.18937e-06	6.26204e-05				up
ENSMUSG00000099931.2	428	29.9774	2.02736	0.670085	0.000156188	0.000940518				up
ENSMUSG00000025504.15	429	2097.59	1.05352	0.173347	1.78635e-10	5.57712e-09	Eps8l2	EPS8-like 2	protein-coding	up
ENSMUSG00000020169.5	430	499.703	1.52749	0.247031	6.29459e-11	2.23629e-09	Best3	bestrophin 3	protein-coding	up
ENSMUSG00000105358.2	431	101.213	1.10156	0.266325	4.76966e-06	4.36164e-05				up
ENSMUSG00000032596.15	432	484.676	1.0095	0.183272	5.39994e-09	1.11802e-07	Uba7	ubiquitin-like modifier activating enzyme 7	protein-coding	up
ENSMUSG00000044042.20	433	4531.48	1.01849	0.176937	1.30057e-09	3.19764e-08	Fmn1	formin 1	protein-coding	up
ENSMUSG00000118167.2	434	38.4707	1.23538	0.627134	0.00348482	0.0134717				up
ENSMUSG00000106450.2	435	182.044	1.2631	0.3193	7.7369e-06	6.66649e-05				up
ENSMUSG00000102147.2	436	46.2938	1.04578	0.397609	0.00102818	0.00477788				up
ENSMUSG00000038188.18	437	98.7623	1.26973	0.397398	0.000131076	0.000804072	Scarf1	scavenger receptor class F, member 1	protein-coding	up
ENSMUSG00000113200.2	438	54.5267	1.28082	0.493438	0.000792099	0.00383106				up
ENSMUSG00000017861.12	439	50.4869	1.58827	0.521178	0.000153194	0.00092429	Mybl2	myeloblastosis oncogene-like 2	protein-coding	up
ENSMUSG00000111656.2	440	12.8335	1.56131	0.832247	0.00395804	0.0149557				up
ENSMUSG00000081487.2	441	38.1087	1.36607	0.511013	0.000596344	0.00299919	Gm13689	N-glycanase 1 pseudogene	pseudo	up
ENSMUSG00000107966.2	442	151.193	1.75788	0.458242	9.24535e-06	7.81682e-05				up
ENSMUSG00000110738.2	443	46.6887	1.94869	0.542827	2.52386e-05	0.000189671				up
ENSMUSG00000108526.2	444	33.4143	1.06366	0.504334	0.00366799	0.0140461				up
ENSMUSG00000102594.2	445	497.498	1.1811	0.298631	8.57238e-06	7.29917e-05				up
ENSMUSG00000096401.3	446	90.2769	1.1706	0.452214	0.000900522	0.00426712	Gm21811	predicted gene, 21811	pseudo	up
ENSMUSG00000080937.2	447	10.7148	1.53703	0.846791	0.00419905	0.0157263				up
ENSMUSG00000104136.2	448	85.9727	1.01781	0.341567	0.00037369	0.00200375				up
ENSMUSG00000082088.2	449	22.7078	1.28772	0.701591	0.00567946	0.0202807	Sp110-ps2	Sp110 nuclear body protein, pseudogene 2	pseudo	up
ENSMUSG00000102712.2	450	42.1638	1.10573	0.506814	0.00272913	0.0109246				up
ENSMUSG00000025188.16	451	416.439	1.00404	0.168444	3.71803e-10	1.06689e-08	Hps1	HPS1, biogenesis of lysosomal organelles complex 3 subunit 1	protein-coding	up
ENSMUSG00000103560.2	452	21.493	1.38154	0.454973	0.000204883	0.00118939				up
ENSMUSG00000033533.15	453	508.638	1.73389	0.249098	2.8439e-13	2.00425e-11	Acsm1	acyl-CoA synthetase medium-chain family member 1	protein-coding	up
ENSMUSG00000078639.2	454	10.8707	4.57837	1.12649	1.25648e-05	0.000102858	Gm12695	predicted gene 12695	protein-coding	up
ENSMUSG00000029636.12	455	487.553	1.1878	0.19623	1.73899e-10	5.46871e-09	Wasf3	WASP family, member 3	protein-coding	up
ENSMUSG00000099804.2	456	51.1903	2.21	0.455541	1.08782e-07	1.55865e-06				up
ENSMUSG00000067049.9	457	148.869	1.38311	0.229861	1.97964e-10	6.11005e-09	Unc93a	unc-93 homolog A	protein-coding	up
ENSMUSG00000059674.8	458	23.5722	2.12166	0.498983	1.91407e-06	1.94884e-05	Cdh24	cadherin-like 24	protein-coding	up
ENSMUSG00000081046.2	459	13.035	1.98198	0.677128	0.000254082	0.00143721	Gm12846	ornithine decarboxylase, structural 1 pseudogene	pseudo	up
ENSMUSG00000087327.2	460	7.29395	1.68092	0.909716	0.00393904	0.0148999				up
ENSMUSG00000028909.18	461	143.707	1.12337	0.286047	1.02998e-05	8.58088e-05	Ptpru	protein tyrosine phosphatase receptor type U	protein-coding	up
ENSMUSG00000081887.2	462	10.1253	1.65991	0.768811	0.0019838	0.00833913	Gm12097	coiled-coil domain containing 47 pseudogene	pseudo	up
ENSMUSG00000114190.2	463	49.3561	1.15271	0.398399	0.000400973	0.00212843				up
ENSMUSG00000070000.14	464	51.6719	1.04762	0.493869	0.00323114	0.0126042	Fcho1	FCH domain only 1	protein-coding	up
ENSMUSG00000043987.19	465	495.069	1.19415	0.291809	4.58726e-06	4.21623e-05	Cep164	centrosomal protein 164	protein-coding	up
ENSMUSG00000027016.18	466	167.21	1.35258	0.285708	1.99407e-07	2.64198e-06	Zfp385b	zinc finger protein 385B	protein-coding	up
ENSMUSG00000052105.18	467	237.72	1.02491	0.303664	9.55894e-05	0.000612066	Mtcl1	microtubule crosslinking factor 1	protein-coding	up
ENSMUSG00000118499.2	468	14.0467	1.14181	0.636267	0.00595073	0.021072				up
ENSMUSG00000103495.2	469	25.7575	1.62261	0.59513	0.000463808	0.00241109				up
ENSMUSG00000044349.17	470	3269.67	1.14817	0.230404	7.98593e-08	1.18264e-06	Snhg11	small nucleolar RNA host gene 11	ncRNA	up
ENSMUSG00000048994.3	471	16.2637	2.05603	0.78299	0.000598944	0.00301086	H2al3	H2A histone family member L3	protein-coding	up
ENSMUSG00000026691.11	472	17.0285	1.83877	0.907464	0.00208722	0.00869949	Fmo3	flavin containing monooxygenase 3	protein-coding	up
ENSMUSG00000040265.17	473	56.5003	1.6874	0.443701	8.49872e-06	7.24647e-05	Dnm3	dynamin 3	protein-coding	up
ENSMUSG00000107928.2	474	33.0322	1.24305	0.928489	0.00811438	0.0272937				up
ENSMUSG00000039438.8	475	40.0725	1.14665	0.667271	0.00774597	0.0262766	Ttc36	tetratricopeptide repeat domain 36	protein-coding	up
ENSMUSG00000041642.19	476	668.144	1.24596	0.268771	3.76661e-07	4.67821e-06	Kif21b	kinesin family member 21B	protein-coding	up
ENSMUSG00000043993.8	477	105.583	1.0712	0.285601	2.26548e-05	0.000172713				up
ENSMUSG00000043183.19	478	1096.11	1.2695	0.244523	2.21501e-08	3.80652e-07	Simc1	SUMO-interacting motifs containing 1	protein-coding	up
ENSMUSG00000031618.14	479	1086.24	1.08888	0.184314	4.6927e-10	1.30604e-08	Nr3c2	nuclear receptor subfamily 3, group C, member 2	protein-coding	up
ENSMUSG00000106993.2	480	124.15	1.53869	0.362958	1.90152e-06	1.93788e-05				up
ENSMUSG00000029206.14	481	346.182	2.01392	0.29172	3.89199e-13	2.65145e-11	Nsun7	NOL1/NOP2/Sun domain family, member 7	protein-coding	up
ENSMUSG00000073643.12	482	298.317	1.82501	0.197472	1.82562e-21	8.13919e-19	Wdfy1	WD repeat and FYVE domain containing 1	protein-coding	up
ENSMUSG00000121478.1	483	885.648	1.08854	0.151792	1.09719e-13	8.56999e-12				up
ENSMUSG00000111425.2	484	9.45219	1.74971	0.785229	0.00180604	0.00771481	Gm47324	predicted gene, 47324	pseudo	up
ENSMUSG00000104876.2	485	408.525	1.25313	0.201881	6.61673e-11	2.33832e-09				up
ENSMUSG00000031098.19	486	6.95944	1.70987	1.56863	0.0094726	0.0310576	Syt8	synaptotagmin VIII	protein-coding	up
ENSMUSG00000060212.14	487	57.4046	1.76023	0.362467	8.64926e-08	1.26957e-06	Pcnx2	pecanex homolog 2	protein-coding	up
ENSMUSG00000120899.1	488	4.51404	1.55191	1.31673	0.0108063	0.0346801				up
ENSMUSG00000037363.10	489	125.323	1.01065	0.241607	4.21552e-06	3.91951e-05	Letm2	leucine zipper-EF-hand containing transmembrane protein 2	protein-coding	up
ENSMUSG00000083899.3	490	28.2103	2.30235	0.539813	1.58547e-06	1.6492e-05	Gm12346	heat shock protein 1, alpha pseudogene	pseudo	up
ENSMUSG00000110167.2	491	98.4646	1.39131	0.261507	1.15771e-08	2.16492e-07				up
ENSMUSG00000103089.2	492	86.9325	2.38095	0.849552	0.000214798	0.00123864				up
ENSMUSG00000004994.13	493	161.901	1.48618	0.318223	2.56507e-07	3.31925e-06	Yju2b	YJU2 splicing factor homolog B	protein-coding	up
ENSMUSG00000023079.15	494	978.52	1.3591	0.164065	1.21517e-17	2.41206e-15	Gtf2ird1	general transcription factor II I repeat domain-containing 1	protein-coding	up
ENSMUSG00000099381.2	495	15.6193	2.78145	0.766556	3.11874e-05	0.000228736	Gm18303	predicted gene, 18303	pseudo	up
ENSMUSG00000058486.12	496	308.525	1.2018	0.156302	1.84295e-15	2.33182e-13	Wdr91	WD repeat domain 91	protein-coding	up
ENSMUSG00000113836.3	497	4.30444	6.19445	2.75802	4.30873e-05	0.000303858				up
ENSMUSG00000026077.16	498	184.751	3.96593	0.277733	1.9341e-47	8.36923e-44	Npas2	neuronal PAS domain protein 2	protein-coding	up
ENSMUSG00000096146.3	499	9.08349	1.96519	0.825727	0.000894649	0.00425047	Kcnj11	potassium inwardly rectifying channel, subfamily J, member 11	protein-coding	up
ENSMUSG00000120404.1	500	2.7079	3.87279	2.53633	0.00152123	0.00665859				up
ENSMUSG00000109489.2	501	8.20399	3.41164	1.02616	0.000124255	0.000766359				up
ENSMUSG00000042439.14	502	1598.7	1.14739	0.110394	3.65074e-26	3.59034e-23	Zfp532	zinc finger protein 532	protein-coding	up
ENSMUSG00000053199.14	503	175.105	1.11219	0.303408	2.83938e-05	0.000210892	Arhgap20	Rho GTPase activating protein 20	protein-coding	up
ENSMUSG00000113662.2	504	19.3501	1.12167	0.549893	0.00377182	0.01437				up
ENSMUSG00000113880.2	505	7.41354	1.16762	1.12169	0.0146806	0.0448693				up
ENSMUSG00000121456.1	506	34.6997	1.09484	0.499999	0.00256072	0.010352				up
ENSMUSG00000093668.4	507	35.9607	1.39744	0.603256	0.00140827	0.00623604	Pou5f2	POU domain class 5, transcription factor 2	protein-coding	up
ENSMUSG00000102336.3	508	79.9576	1.2279	0.409396	0.000261287	0.00147104				up
ENSMUSG00000111390.2	509	16.164	1.24916	0.603344	0.0030202	0.0119112				up
ENSMUSG00000105429.2	510	18.3205	1.49846	0.572079	0.000658889	0.00326517				up
ENSMUSG00000024301.11	511	37.7026	1.03694	0.591744	0.00661964	0.0230335	Kifc5b	kinesin family member C5B	protein-coding	up
ENSMUSG00000000223.14	512	31.5781	1.09559	0.629958	0.00683557	0.0236707	Drp2	dystrophin related protein 2	protein-coding	up
ENSMUSG00000028475.10	513	10.4572	1.51987	0.890715	0.00407551	0.0153513	Spaar	small regulatory polypeptide of amino acid response	protein-coding	up
ENSMUSG00000044937.16	514	76.1098	1.10198	0.374359	0.000345393	0.00187526	Ttc41	tetratricopeptide repeat domain 41	protein-coding	up
ENSMUSG00000074824.4	515	17.4555	1.36654	0.684746	0.00310932	0.0122137	Rslcan18	regulator of sex-limitation candidate 18	protein-coding	up
ENSMUSG00000025401.10	516	4.76049	3.42462	1.34862	0.00111369	0.00510178	Myo1a	myosin IA	protein-coding	up
ENSMUSG00000079559.6	517	31.6202	1.07371	0.54016	0.00435702	0.0162113	Pou2af3	POU class 2 homeobox associating factor 3	protein-coding	up
ENSMUSG00000020447.6	518	5.17251	5.19833	2.5421	0.000214106	0.00123564	Npc1l1	NPC1 like intracellular cholesterol transporter 1	protein-coding	up
ENSMUSG00000083953.2	519	7.56094	5.10637	2.3153	6.64617e-05	0.000444915				up
ENSMUSG00000091661.3	520	14.1346	2.20832	1.03828	0.00156384	0.00682023				up
ENSMUSG00000110062.2	521	9.73189	1.41726	1.18547	0.0120198	0.0379042	B430319F04Rik	RIKEN cDNA B430319F04 gene	unknown	up
ENSMUSG00000025515.17	522	26.7419	4.71853	1.9141	0.000349805	0.00189589	Muc2	mucin 2	protein-coding	up
ENSMUSG00000035459.19	523	20.6504	2.03794	0.890844	0.000750855	0.00365067	Stab2	stabilin 2	protein-coding	up
ENSMUSG00000036587.14	524	5.83627	2.83886	1.53521	0.00224821	0.00925464	Fut7	fucosyltransferase 7	protein-coding	up
ENSMUSG00000038630.9	525	24.4325	1.83982	0.760718	0.00105445	0.00487513	Zkscan16	zinc finger with KRAB and SCAN domains 16	protein-coding	up
ENSMUSG00000042589.19	526	13.756	1.76165	0.809822	0.0013019	0.00584277	Cux2	cut-like homeobox 2	protein-coding	up
ENSMUSG00000079031.2	527	60.5616	4.75207	2.38549	0.000270918	0.00151933	Eif1ad2	eukaryotic translation initiation factor 1A domain containing 2	protein-coding	up
ENSMUSG00000059003.13	528	38.4693	1.37679	0.906691	0.00818446	0.0274754	Grin2a	glutamate receptor, ionotropic, NMDA2A (epsilon 1)	protein-coding	up
ENSMUSG00000021313.18	529	26.6188	1.78203	0.934536	0.00190204	0.00804391	Ryr2	ryanodine receptor 2, cardiac	protein-coding	up
ENSMUSG00000097239.8	530	18.2475	1.14924	0.715626	0.00734777	0.0251306				up
ENSMUSG00000030587.6	531	23.1312	2.1389	0.52991	3.43368e-06	3.27129e-05	2200002D01Rik	RIKEN cDNA 2200002D01 gene	protein-coding	up
ENSMUSG00000087632.2	532	5.68286	3.75576	1.54603	0.000729425	0.00356089				up
ENSMUSG00000070645.6	533	1237.09	1.02643	0.490083	0.00357516	0.0137564	Ren1	renin 1 structural	protein-coding	up
ENSMUSG00000038916.8	534	10.8562	1.52168	1.07781	0.00595566	0.021086	Mtcl3	MTCL family member 3	protein-coding	up
ENSMUSG00000029275.19	535	8.44461	1.89065	1.16125	0.00305482	0.0120302	Gfi1	growth factor independent 1 transcription repressor	protein-coding	up
ENSMUSG00000084803.9	536	43.3604	1.02965	0.674865	0.00907404	0.0299506	5830444B04Rik	RIKEN cDNA 5830444B04 gene	ncRNA	up
ENSMUSG00000108406.2	537	32.1115	1.28039	0.557251	0.00193864	0.0081715				up
ENSMUSG00000095101.3	538	3.89326	3.85763	2.69796	0.00198773	0.0083524	Gm13285	predicted gene 13285	protein-coding	up
ENSMUSG00000037379.8	539	173.398	1.4594	0.282336	2.26873e-08	3.88034e-07	Spon2	spondin 2, extracellular matrix protein	protein-coding	up
ENSMUSG00000109051.2	540	16.0822	1.79402	0.634423	0.000356945	0.00192734				up
ENSMUSG00000106153.2	541	19.0442	2.13224	0.65936	7.85244e-05	0.000514211				up
ENSMUSG00000023391.9	542	5.38491	3.02864	1.47532	0.00214035	0.00888159	Dlx2	distal-less homeobox 2	protein-coding	up
ENSMUSG00000001444.3	543	11.8842	1.19242	0.791989	0.00895536	0.0296085	Tbx21	T-box 21	protein-coding	up
ENSMUSG00000113427.2	544	12.2239	1.68869	0.677555	0.000865824	0.00413167				up
ENSMUSG00000117104.2	545	5.47933	1.48734	1.29153	0.0104803	0.033788				up
ENSMUSG00000059049.16	546	193.152	1.00177	0.238987	3.88888e-06	3.65032e-05	Frem1	Fras1 related extracellular matrix protein 1	protein-coding	up
ENSMUSG00000029188.15	547	159.784	1.20509	0.368542	0.000104653	0.000662068	Slc34a2	solute carrier family 34 (sodium phosphate), member 2	protein-coding	up
ENSMUSG00000060530.5	548	40.2698	1.36826	0.580934	0.00131443	0.00589042	A930017M01Rik	Smg-5 homolog, nonsense mediated mRNA decay factor pseudogene	pseudo	up
ENSMUSG00000078773.12	549	36.4629	1.16758	0.640168	0.00474205	0.0174192	Rad54b	RAD54 homolog B (S. cerevisiae)	protein-coding	up
ENSMUSG00000059554.13	550	153.306	1.08359	0.334054	0.00012388	0.000764262	Ccdc28a	coiled-coil domain containing 28A	protein-coding	up
ENSMUSG00000089844.8	551	34.8646	1.25847	0.640352	0.00273954	0.0109561	Sp140l1	Sp140 nuclear body protein like 1	protein-coding	up
ENSMUSG00000023968.16	552	18.0227	1.10559	0.647371	0.00634578	0.0222524	Crip3	cysteine-rich protein 3	protein-coding	up
ENSMUSG00000108403.2	553	8.8407	2.95804	2.36037	0.00287524	0.011427				up
ENSMUSG00000039577.18	554	18.9009	1.20637	0.850732	0.00724654	0.0248394	Nphp4	nephronophthisis 4 (juvenile) homolog (human)	protein-coding	up
ENSMUSG00000059323.15	555	109.824	1.80158	0.456405	4.61835e-06	4.243e-05	Tonsl	tonsoku-like, DNA repair protein	protein-coding	up
ENSMUSG00000098318.9	556	22.1007	1.81841	0.8271	0.00112704	0.00515316	Lockd	lncRNA downstream of Cdkn1b	ncRNA	up
ENSMUSG00000032815.17	557	41.5799	1.32171	0.568465	0.00131812	0.00589843	Fanca	Fanconi anemia, complementation group A	protein-coding	up
ENSMUSG00000024598.10	558	36.514	1.09534	0.987101	0.0102909	0.0332767	Fbn2	fibrillin 2	protein-coding	up
ENSMUSG00000097587.4	559	12.4745	2.25913	1.0226	0.00172353	0.0074077	4930578M01Rik	RIKEN cDNA 4930578M01 gene	ncRNA	up
ENSMUSG00000046295.14	560	18.227	1.66133	0.837007	0.00218348	0.00903631	Ankle1	ankyrin repeat and LEM domain containing 1	protein-coding	up
ENSMUSG00000044037.16	561	625.426	1.39988	0.406711	4.7497e-05	0.000330965	Als2cl	ALS2 C-terminal like	protein-coding	up
ENSMUSG00000040543.17	562	283.305	1.26659	0.352345	3.13532e-05	0.000229874	Pitpnm3	PITPNM family member 3	protein-coding	up
ENSMUSG00000040624.19	563	175.384	1.09407	0.238608	5.74138e-07	6.74012e-06	Plekhg1	pleckstrin homology domain containing, family G (with RhoGef domain) member 1	protein-coding	up
ENSMUSG00000026609.16	564	9.12742	1.57368	1.35671	0.00727804	0.0249118	Ush2a	usherin	protein-coding	up
ENSMUSG00000038495.15	565	1328.97	1.05246	0.201358	2.35178e-08	3.99397e-07	Otud7b	OTU domain containing 7B	protein-coding	up
ENSMUSG00000106030.2	566	6.84681	3.3841	1.16096	0.000312457	0.00171525				up
ENSMUSG00000107253.2	567	202.777	5.70422	1.15494	3.31933e-08	5.41199e-07				up
ENSMUSG00000001943.9	568	5.65297	3.14174	1.27053	0.00138285	0.00614023	Vsig2	V-set and immunoglobulin domain containing 2	protein-coding	up
ENSMUSG00000043468.5	569	2.43886	3.50003	3.63401	0.00438486	0.0162924	Adam30	a disintegrin and metallopeptidase domain 30	protein-coding	up
ENSMUSG00000097967.2	570	3.99049	2.33513	2.07184	0.00699195	0.0241042				up
ENSMUSG00000106237.2	571	20.5252	1.07069	0.551996	0.00482159	0.0176634				up
ENSMUSG00000057132.17	572	63.2117	3.37952	0.556291	3.10815e-11	1.20086e-09	Rpgrip1	retinitis pigmentosa GTPase regulator interacting protein 1	protein-coding	up
ENSMUSG00000115923.2	573	3.23717	4.51582	2.60999	0.000814577	0.00392521				up
ENSMUSG00000020866.18	574	327.443	1.16282	0.328234	4.18636e-05	0.000295865	Cacna1g	calcium channel, voltage-dependent, T type, alpha 1G subunit	protein-coding	up
ENSMUSG00000116760.2	575	8.71127	1.27616	1.024	0.0100385	0.0326166				up
ENSMUSG00000111063.3	576	13.8024	1.88358	0.706091	0.00036157	0.0019494	Zfp660	zinc finger protein 660	protein-coding	up
ENSMUSG00000085451.4	577	7.43885	2.47983	1.562	0.00523157	0.0189313	Gm40614	predicted gene, 40614	ncRNA	up
ENSMUSG00000040111.18	578	1107.38	1.08385	0.2414	9.19608e-07	1.01929e-05	Gramd1b	GRAM domain containing 1B	protein-coding	up
ENSMUSG00000060224.5	579	335.319	1.23091	0.2543	1.44253e-07	1.99301e-06	Pyroxd2	pyridine nucleotide-disulphide oxidoreductase domain 2	protein-coding	up
ENSMUSG00000082383.3	580	5.10539	2.3918	1.37428	0.00599048	0.021198				up
ENSMUSG00002075070.1	581	38.5139	2.17447	0.504003	1.17383e-06	1.26353e-05				up
ENSMUSG00000074141.14	582	31.3236	1.26032	0.565593	0.00183843	0.00783153	Il4i1	interleukin 4 induced 1	protein-coding	up
ENSMUSG00000047507.14	583	15.9797	1.25704	0.824857	0.00582561	0.0207307	Baiap3	BAI1-associated protein 3	protein-coding	up
ENSMUSG00000101166.7	584	53.3094	1.77348	0.776018	0.00184208	0.00784396				up
ENSMUSG00000097784.2	585	9.02241	1.16888	0.949838	0.0111488	0.0355879				up
ENSMUSG00000057378.16	586	30.2188	2.07008	0.847857	0.000646555	0.00321214	Ryr3	ryanodine receptor 3	protein-coding	up
ENSMUSG00000082515.2	587	8.91488	2.09334	1.12905	0.00301799	0.0119069				up
ENSMUSG00000112478.2	588	39.5117	1.19459	0.770397	0.00682877	0.0236547				up
ENSMUSG00000054662.9	589	15.7806	1.39601	0.67923	0.00241627	0.00983834	Ano9	anoctamin 9	protein-coding	up
ENSMUSG00000002578.19	590	46.6864	2.13796	0.507251	1.11053e-06	1.20257e-05	Ikzf4	IKAROS family zinc finger 4	protein-coding	up
ENSMUSG00000045349.16	591	6.20927	3.94891	1.34686	0.000287206	0.00159948	Sh2d5	SH2 domain containing 5	protein-coding	up
ENSMUSG00000049303.11	592	13.4544	1.51132	1.15952	0.00527896	0.0190837	Syt12	synaptotagmin XII	protein-coding	up
ENSMUSG00000102565.2	593	20.2754	1.60487	0.78833	0.00216073	0.0089544				up
ENSMUSG00000032267.9	594	300.192	1.37552	0.223229	6.5559e-11	2.3253e-09	Usp28	ubiquitin specific peptidase 28	protein-coding	up
ENSMUSG00000025500.13	595	69.3702	1.69629	0.38208	7.14797e-07	8.18654e-06	Lmntd2	lamin tail domain containing 2	protein-coding	up
ENSMUSG00000026790.20	596	520.668	1.27004	0.244966	2.27534e-08	3.88813e-07	Odf2	outer dense fiber of sperm tails 2	protein-coding	up
ENSMUSG00000073436.12	597	609.22	1.15532	0.195024	3.91255e-10	1.11384e-08	Eme2	essential meiotic structure-specific endonuclease subunit 2	protein-coding	up
ENSMUSG00000085862.3	598	7.73761	1.84848	1.11849	0.00425689	0.0159071	Gm13483	predicted gene 13483	ncRNA	up
ENSMUSG00000103123.2	599	56.1672	1.86276	0.519145	2.23519e-05	0.000171067				up
ENSMUSG00000101122.2	600	20.1153	1.82891	0.775881	0.000997222	0.00465198	Gm17971	ribosomal protein S2 pseudogene	pseudo	up
ENSMUSG00000039110.16	601	33.6513	1.93027	0.62654	0.000114976	0.000715242	Mycbpap	MYCBP associated protein	protein-coding	up
ENSMUSG00000096917.4	602	32.3304	2.13615	0.62685	3.316e-05	0.000240997	2500002B13Rik	RIKEN cDNA 2500002B13 gene	ncRNA	up
ENSMUSG00000104388.2	603	540.084	1.39071	0.542612	0.000697392	0.00343317				up
ENSMUSG00000093559.2	604	83.9009	1.4629	0.514934	0.0003273	0.00178915				up
ENSMUSG00000032782.20	605	160.956	1.20878	0.315433	1.30281e-05	0.000106328	Cntrob	centrobin, centrosomal BRCA2 interacting protein	protein-coding	up
ENSMUSG00000107559.2	606	5.99289	1.1339	0.966857	0.0135558	0.041917				up
ENSMUSG00000121838.1	607	29.9759	1.87792	0.526264	2.56711e-05	0.000192654				up
ENSMUSG00000120376.1	608	16.9296	1.23954	0.638224	0.00390802	0.0148158				up
ENSMUSG00000086665.3	609	16.0061	1.92209	0.638838	0.000173984	0.00103199				up
ENSMUSG00000102305.2	610	32.098	1.92249	0.579734	5.99434e-05	0.000406563				up
ENSMUSG00000082776.4	611	6.94529	1.18086	1.14808	0.0139347	0.0429229				up
ENSMUSG00000120486.1	612	9.35615	1.25216	0.988548	0.0109441	0.0350119				up
ENSMUSG00000109719.2	613	35.8104	1.1392	0.448868	0.00115608	0.00526921				up
ENSMUSG00000081270.2	614	17.6362	1.02502	0.676773	0.0106299	0.0342193	Gm11653	snurportin 1 pseudogene	pseudo	up
ENSMUSG00000105929.2	615	10.8224	1.34081	0.775816	0.00564591	0.0201842				up
ENSMUSG00000103984.2	616	31.3256	1.25914	0.515313	0.00124781	0.005628				up
ENSMUSG00000086533.4	617	23.1393	1.3152	0.939078	0.00655062	0.0228117				up
ENSMUSG00000097124.3	618	74.7668	1.09961	0.474728	0.00179349	0.00767181	A530020G20Rik	RIKEN cDNA A530020G20 gene	ncRNA	up
ENSMUSG00000039623.14	619	429.963	1.1264	0.253113	1.00548e-06	1.10038e-05	Ap5z1	adaptor-related protein complex 5, zeta 1 subunit	protein-coding	up
ENSMUSG00000028575.12	620	8.4123	1.24027	0.934507	0.0100118	0.0325541	Eqtn	equatorin, sperm acrosome associated	protein-coding	up
ENSMUSG00000026785.15	621	67.1242	1.0606	0.596851	0.00569398	0.0203225	Pkn3	protein kinase N3	protein-coding	up
ENSMUSG00000091363.2	622	20.3657	2.0037	0.733039	0.000369298	0.00198365	Gm7701	PRP19/PSO4 pre-mRNA processing factor 19 homolog pseudogene	pseudo	up
ENSMUSG00000111133.2	623	9.89314	1.29711	0.8968	0.00925247	0.0304791				up
ENSMUSG00000056718.3	624	7.94761	1.38178	0.904874	0.0077719	0.026348	Gm13199	predicted gene 13199	ncRNA	up
ENSMUSG00000113585.3	625	100.226	1.26052	0.354921	3.79011e-05	0.000269924	Gm19605	predicted gene, 19605	ncRNA	up
ENSMUSG00000055833.15	626	49.0807	1.31948	0.570094	0.0015448	0.00674811	1700034H15Rik	RIKEN cDNA 1700034H15 gene	ncRNA	up
ENSMUSG00000028709.4	627	320.297	1.14832	0.321417	3.80585e-05	0.000270955	Mob3c	MOB kinase activator 3C	protein-coding	up
ENSMUSG00000025507.14	628	54.8045	1.0902	0.348796	0.00020794	0.00120326	Pidd1	p53 induced death domain protein 1	protein-coding	up
ENSMUSG00000033278.11	629	1204	1.37132	0.221372	5.80394e-11	2.08249e-09	Ptprm	protein tyrosine phosphatase receptor type M	protein-coding	up
ENSMUSG00000024500.21	630	44.3563	1.36035	0.556411	0.00102512	0.00476569	Ppp2r2b	protein phosphatase 2, regulatory subunit B, beta	protein-coding	up
ENSMUSG00000116478.2	631	13.1476	1.67073	0.848668	0.00258586	0.010436	Gm18890	phosphoribosyl pyrophosphate synthetase 1 pseudogene	pseudo	up
ENSMUSG00000011832.17	632	396.295	1.12485	0.26064	1.86114e-06	1.90391e-05	Evi5l	ecotropic viral integration site 5 like	protein-coding	up
ENSMUSG00000024462.18	633	289.127	1.33005	0.282492	2.43834e-07	3.17043e-06	Gabbr1	gamma-aminobutyric acid type B receptor subunit 1	protein-coding	up
ENSMUSG00000040146.10	634	240.276	1.23426	0.254777	1.35486e-07	1.88405e-06	Rgl3	ral guanine nucleotide dissociation stimulator-like 3	protein-coding	up
ENSMUSG00000038437.12	635	3534.42	1.22073	0.159149	2.17267e-15	2.68581e-13	Mllt6	myeloid/lymphoid or mixed-lineage leukemia; translocated to, 6	protein-coding	up
ENSMUSG00000042564.15	636	51.8826	2.25398	0.456302	4.54202e-08	7.12056e-07	Fam227a	family with sequence similarity 227, member A	protein-coding	up
ENSMUSG00000117679.2	637	334.247	1.71744	0.298337	6.48141e-10	1.74166e-08	Apbb3	amyloid beta precursor protein binding family B member 3	protein-coding	up
ENSMUSG00000021819.12	638	2518.31	1.3684	0.180661	3.76017e-15	4.28184e-13	Zswim8	zinc finger SWIM-type containing 8	protein-coding	up
ENSMUSG00000056724.16	639	7595.01	1.57271	0.235859	1.65723e-12	9.1469e-11	Nbeal2	neurobeachin-like 2	protein-coding	up
ENSMUSG00000105866.2	640	8.276	2.02914	1.33507	0.00664077	0.0230811	Gm6745	ribosomal protein L11 pseudogene	pseudo	up
ENSMUSG00000049357.12	641	28.2094	1.69209	0.51415	7.3237e-05	0.000482949	Brd8dc	BRD8 domain containing	protein-coding	up
ENSMUSG00000120219.1	642	22.6449	1.38813	0.514366	0.000558469	0.00283354				up
ENSMUSG00000037262.8	643	86.4893	1.13889	0.257826	1.21528e-06	1.30103e-05	Kin	Kin17 DNA and RNA binding protein	protein-coding	up
ENSMUSG00000034579.18	644	16.2076	2.6196	0.645634	4.86041e-06	4.43713e-05	Pla2g3	phospholipase A2, group III	protein-coding	up
ENSMUSG00000025432.12	645	24.2404	1.76495	0.626473	0.00030456	0.00167884	Avil	advillin	protein-coding	up
ENSMUSG00000097184.4	646	10.3626	1.21638	0.833096	0.00894727	0.029597	4632428C04Rik	RIKEN cDNA 4632428C04 gene	ncRNA	up
[truncated: 1,096 more rows]
